# Supplementary material for: Aerosol-based ligand soaking of reservoir-free protein crystals
Source: J Appl Crystallogr. 2021 May 28;54(Pt 3):895–902. doi: 10.1107/S1600576721003551 (PMC8202026; doi:10.1107/S1600576721003551)
Supplement: Supplementary file 1 [file j-54-00895-sup1.txt]

data_UNNAMED
# 
loop_
_atom_site.group_PDB 
_atom_site.id 
_atom_site.auth_atom_id 
_atom_site.label_atom_id 
_atom_site.label_alt_id 
_atom_site.auth_comp_id 
_atom_site.label_comp_id 
_atom_site.pdbx_auth_comp_id 
_atom_site.auth_asym_id 
_atom_site.label_asym_id 
_atom_site.auth_seq_id 
_atom_site.label_seq_id 
_atom_site.pdbx_PDB_ins_code 
_atom_site.Cartn_x 
_atom_site.Cartn_y 
_atom_site.Cartn_z 
_atom_site.occupancy 
_atom_site.B_iso_or_equiv 
_atom_site.pdbx_PDB_model_num 
_atom_site.label_entity_id 
_atom_site.type_symbol 
_atom_site.pdbx_formal_charge 
ATOM   1     N   N   . LEU LEU LEU A A 48  48  . -6.082  12.211  278.139 1.00 131.73 1 . N  ?  
ATOM   2     CA  CA  . LEU LEU LEU A A 48  48  . -5.046  12.840  277.256 1.00 129.44 1 . C  ?  
ATOM   3     CB  CB  . LEU LEU LEU A A 48  48  . -3.799  13.216  278.067 1.00 132.55 1 . C  ?  
ATOM   4     CG  CG  . LEU LEU LEU A A 48  48  . -3.958  14.417  279.011 1.00 135.51 1 . C  ?  
ATOM   5     CD1 CD1 . LEU LEU LEU A A 48  48  . -2.934  14.376  280.139 1.00 135.66 1 . C  ?  
ATOM   6     CD2 CD2 . LEU LEU LEU A A 48  48  . -3.865  15.730  278.244 1.00 132.26 1 . C  ?  
ATOM   7     C   C   . LEU LEU LEU A A 48  48  . -4.656  11.914  276.100 1.00 127.99 1 . C  ?  
ATOM   8     O   O   . LEU LEU LEU A A 48  48  . -4.063  10.858  276.326 1.00 125.39 1 . O  ?  
ATOM   9     N   N   . GLU GLU GLU A A 49  49  . -4.997  12.313  274.873 1.00 129.44 1 . N  ?  
ATOM   10    CA  CA  . GLU GLU GLU A A 49  49  . -4.652  11.542  273.669 1.00 129.86 1 . C  ?  
ATOM   11    CB  CB  . GLU GLU GLU A A 49  49  . -5.554  11.918  272.489 1.00 133.06 1 . C  ?  
ATOM   12    CG  CG  . GLU GLU GLU A A 49  49  . -6.993  11.440  272.606 1.00 135.11 1 . C  ?  
ATOM   13    CD  CD  . GLU GLU GLU A A 49  49  . -7.783  11.628  271.319 1.00 137.81 1 . C  ?  
ATOM   14    OE1 OE1 . GLU GLU GLU A A 49  49  . -7.376  12.450  270.465 1.00 132.02 1 . O  ?  
ATOM   15    OE2 OE2 . GLU GLU GLU A A 49  49  . -8.821  10.950  271.161 1.00 141.69 1 . O  ?  
ATOM   16    C   C   . GLU GLU GLU A A 49  49  . -3.195  11.775  273.260 1.00 125.73 1 . C  ?  
ATOM   17    O   O   . GLU GLU GLU A A 49  49  . -2.680  12.880  273.416 1.00 123.28 1 . O  ?  
ATOM   18    N   N   . PRO PRO PRO A A 50  50  . -2.528  10.741  272.715 1.00 119.86 1 . N  ?  
ATOM   19    CA  CA  . PRO PRO PRO A A 50  50  . -1.159  10.922  272.237 1.00 115.57 1 . C  ?  
ATOM   20    CB  CB  . PRO PRO PRO A A 50  50  . -0.658  9.484   272.075 1.00 120.16 1 . C  ?  
ATOM   21    CG  CG  . PRO PRO PRO A A 50  50  . -1.882  8.690   271.790 1.00 119.70 1 . C  ?  
ATOM   22    CD  CD  . PRO PRO PRO A A 50  50  . -2.978  9.342   272.577 1.00 121.14 1 . C  ?  
ATOM   23    C   C   . PRO PRO PRO A A 50  50  . -1.092  11.668  270.900 1.00 108.41 1 . C  ?  
ATOM   24    O   O   . PRO PRO PRO A A 50  50  . -1.811  11.313  269.966 1.00 102.09 1 . O  ?  
ATOM   25    N   N   . PHE PHE PHE A A 51  51  . -0.243  12.695  270.829 1.00 105.49 1 . N  ?  
ATOM   26    CA  CA  . PHE PHE PHE A A 51  51  . 0.087   13.362  269.565 1.00 103.30 1 . C  ?  
ATOM   27    CB  CB  . PHE PHE PHE A A 51  51  . 0.709   14.746  269.815 1.00 104.09 1 . C  ?  
ATOM   28    CG  CG  . PHE PHE PHE A A 51  51  . 1.040   15.514  268.554 1.00 105.83 1 . C  ?  
ATOM   29    CD1 CD1 . PHE PHE PHE A A 51  51  . 2.287   15.383  267.941 1.00 106.25 1 . C  ?  
ATOM   30    CE1 CE1 . PHE PHE PHE A A 51  51  . 2.597   16.093  266.785 1.00 104.44 1 . C  ?  
ATOM   31    CZ  CZ  . PHE PHE PHE A A 51  51  . 1.664   16.955  266.231 1.00 104.38 1 . C  ?  
ATOM   32    CE2 CE2 . PHE PHE PHE A A 51  51  . 0.423   17.105  266.834 1.00 108.52 1 . C  ?  
ATOM   33    CD2 CD2 . PHE PHE PHE A A 51  51  . 0.116   16.391  267.989 1.00 108.80 1 . C  ?  
ATOM   34    C   C   . PHE PHE PHE A A 51  51  . 1.074   12.490  268.797 1.00 100.36 1 . C  ?  
ATOM   35    O   O   . PHE PHE PHE A A 51  51  . 2.028   11.973  269.379 1.00 100.33 1 . O  ?  
ATOM   36    N   N   . TYR TYR TYR A A 52  52  . 0.837   12.337  267.497 1.00 98.92  1 . N  ?  
ATOM   37    CA  CA  . TYR TYR TYR A A 52  52  . 1.724   11.591  266.609 1.00 100.42 1 . C  ?  
ATOM   38    CB  CB  . TYR TYR TYR A A 52  52  . 0.978   10.418  265.970 1.00 102.84 1 . C  ?  
ATOM   39    CG  CG  . TYR TYR TYR A A 52  52  . 0.502   9.386   266.976 1.00 108.31 1 . C  ?  
ATOM   40    CD1 CD1 . TYR TYR TYR A A 52  52  . 1.409   8.721   267.800 1.00 111.60 1 . C  ?  
ATOM   41    CE1 CE1 . TYR TYR TYR A A 52  52  . 0.985   7.776   268.727 1.00 115.06 1 . C  ?  
ATOM   42    CZ  CZ  . TYR TYR TYR A A 52  52  . -0.365  7.477   268.836 1.00 113.93 1 . C  ?  
ATOM   43    OH  OH  . TYR TYR TYR A A 52  52  . -0.779  6.538   269.753 1.00 112.10 1 . O  ?  
ATOM   44    CE2 CE2 . TYR TYR TYR A A 52  52  . -1.288  8.122   268.027 1.00 114.14 1 . C  ?  
ATOM   45    CD2 CD2 . TYR TYR TYR A A 52  52  . -0.854  9.069   267.105 1.00 113.41 1 . C  ?  
ATOM   46    C   C   . TYR TYR TYR A A 52  52  . 2.254   12.541  265.543 1.00 98.63  1 . C  ?  
ATOM   47    O   O   . TYR TYR TYR A A 52  52  . 1.479   13.256  264.908 1.00 100.07 1 . O  ?  
ATOM   48    N   N   . VAL VAL VAL A A 53  53  . 3.573   12.554  265.355 1.00 97.08  1 . N  ?  
ATOM   49    CA  CA  . VAL VAL VAL A A 53  53  . 4.199   13.509  264.436 1.00 97.52  1 . C  ?  
ATOM   50    CB  CB  . VAL VAL VAL A A 53  53  . 5.727   13.671  264.662 1.00 94.92  1 . C  ?  
ATOM   51    CG1 CG1 . VAL VAL VAL A A 53  53  . 6.019   14.077  266.104 1.00 94.84  1 . C  ?  
ATOM   52    CG2 CG2 . VAL VAL VAL A A 53  53  . 6.501   12.416  264.268 1.00 93.49  1 . C  ?  
ATOM   53    C   C   . VAL VAL VAL A A 53  53  . 3.915   13.150  262.977 1.00 99.21  1 . C  ?  
ATOM   54    O   O   . VAL VAL VAL A A 53  53  . 3.651   11.988  262.646 1.00 90.75  1 . O  ?  
ATOM   55    N   N   . GLU GLU GLU A A 54  54  . 3.953   14.171  262.124 1.00 104.80 1 . N  ?  
ATOM   56    CA  CA  . GLU GLU GLU A A 54  54  . 3.771   14.006  260.683 1.00 108.99 1 . C  ?  
ATOM   57    CB  CB  . GLU GLU GLU A A 54  54  . 3.904   15.356  259.961 1.00 118.12 1 . C  ?  
ATOM   58    CG  CG  . GLU GLU GLU A A 54  54  . 2.680   16.257  260.065 1.00 122.40 1 . C  ?  
ATOM   59    CD  CD  . GLU GLU GLU A A 54  54  . 1.630   15.932  259.017 1.00 126.30 1 . C  ?  
ATOM   60    OE1 OE1 . GLU GLU GLU A A 54  54  . 1.497   16.720  258.050 1.00 128.60 1 . O  ?  
ATOM   61    OE2 OE2 . GLU GLU GLU A A 54  54  . 0.955   14.884  259.149 1.00 127.65 1 . O  ?  
ATOM   62    C   C   . GLU GLU GLU A A 54  54  . 4.816   13.042  260.143 1.00 104.07 1 . C  ?  
ATOM   63    O   O   . GLU GLU GLU A A 54  54  . 6.008   13.348  260.162 1.00 109.26 1 . O  ?  
ATOM   64    N   N   . ARG ARG ARG A A 55  55  . 4.364   11.878  259.683 1.00 98.16  1 . N  ?  
ATOM   65    CA  CA  . ARG ARG ARG A A 55  55  . 5.254   10.867  259.116 1.00 96.28  1 . C  ?  
ATOM   66    CB  CB  . ARG ARG ARG A A 55  55  . 4.578   9.492   259.149 1.00 99.13  1 . C  ?  
ATOM   67    CG  CG  . ARG ARG ARG A A 55  55  . 5.492   8.327   258.814 1.00 101.21 1 . C  ?  
ATOM   68    CD  CD  . ARG ARG ARG A A 55  55  . 4.803   7.000   259.084 1.00 104.75 1 . C  ?  
ATOM   69    NE  NE  . ARG ARG ARG A A 55  55  . 5.730   5.866   259.020 1.00 108.77 1 . N  ?  
ATOM   70    CZ  CZ  . ARG ARG ARG A A 55  55  . 6.189   5.293   257.903 1.00 108.27 1 . C  ?  
ATOM   71    NH1 NH1 . ARG ARG ARG A A 55  55  . 5.831   5.731   256.697 1.00 110.73 1 . N  ?  
ATOM   72    NH2 NH2 . ARG ARG ARG A A 55  55  . 7.025   4.260   257.993 1.00 108.88 1 . N  ?  
ATOM   73    C   C   . ARG ARG ARG A A 55  55  . 5.673   11.248  257.689 1.00 92.94  1 . C  ?  
ATOM   74    O   O   . ARG ARG ARG A A 55  55  . 5.008   10.892  256.718 1.00 88.13  1 . O  ?  
ATOM   75    N   N   . TYR TYR TYR A A 56  56  . 6.772   11.995  257.583 1.00 95.63  1 . N  ?  
ATOM   76    CA  CA  . TYR TYR TYR A A 56  56  . 7.359   12.378  256.294 1.00 96.28  1 . C  ?  
ATOM   77    CB  CB  . TYR TYR TYR A A 56  56  . 8.136   13.694  256.421 1.00 102.24 1 . C  ?  
ATOM   78    CG  CG  . TYR TYR TYR A A 56  56  . 7.287   14.897  256.780 1.00 110.95 1 . C  ?  
ATOM   79    CD1 CD1 . TYR TYR TYR A A 56  56  . 6.214   15.287  255.969 1.00 116.79 1 . C  ?  
ATOM   80    CE1 CE1 . TYR TYR TYR A A 56  56  . 5.434   16.391  256.285 1.00 117.12 1 . C  ?  
ATOM   81    CZ  CZ  . TYR TYR TYR A A 56  56  . 5.729   17.130  257.422 1.00 119.35 1 . C  ?  
ATOM   82    OH  OH  . TYR TYR TYR A A 56  56  . 4.959   18.225  257.734 1.00 126.25 1 . O  ?  
ATOM   83    CE2 CE2 . TYR TYR TYR A A 56  56  . 6.790   16.770  258.241 1.00 115.05 1 . C  ?  
ATOM   84    CD2 CD2 . TYR TYR TYR A A 56  56  . 7.563   15.663  257.918 1.00 112.66 1 . C  ?  
ATOM   85    C   C   . TYR TYR TYR A A 56  56  . 8.305   11.293  255.796 1.00 91.33  1 . C  ?  
ATOM   86    O   O   . TYR TYR TYR A A 56  56  . 8.841   10.517  256.590 1.00 89.48  1 . O  ?  
ATOM   87    N   N   . SER SER SER A A 57  57  . 8.516   11.248  254.483 1.00 85.68  1 . N  ?  
ATOM   88    CA  CA  . SER SER SER A A 57  57  . 9.496   10.334  253.893 1.00 83.22  1 . C  ?  
ATOM   89    CB  CB  . SER SER SER A A 57  57  . 9.182   10.069  252.415 1.00 80.43  1 . C  ?  
ATOM   90    OG  OG  . SER SER SER A A 57  57  . 9.661   11.105  251.572 1.00 77.37  1 . O  ?  
ATOM   91    C   C   . SER SER SER A A 57  57  . 10.917  10.888  254.042 1.00 84.47  1 . C  ?  
ATOM   92    O   O   . SER SER SER A A 57  57  . 11.115  12.040  254.447 1.00 79.86  1 . O  ?  
ATOM   93    N   N   . TRP TRP TRP A A 58  58  . 11.895  10.053  253.698 1.00 86.88  1 . N  ?  
ATOM   94    CA  CA  . TRP TRP TRP A A 58  58  . 13.316  10.420  253.754 1.00 86.90  1 . C  ?  
ATOM   95    CB  CB  . TRP TRP TRP A A 58  58  . 14.169  9.207   253.369 1.00 87.09  1 . C  ?  
ATOM   96    CG  CG  . TRP TRP TRP A A 58  58  . 15.670  9.376   253.462 1.00 86.65  1 . C  ?  
ATOM   97    CD1 CD1 . TRP TRP TRP A A 58  58  . 16.514  9.793   252.468 1.00 86.75  1 . C  ?  
ATOM   98    NE1 NE1 . TRP TRP TRP A A 58  58  . 17.815  9.794   252.916 1.00 84.60  1 . N  ?  
ATOM   99    CE2 CE2 . TRP TRP TRP A A 58  58  . 17.837  9.360   254.215 1.00 83.29  1 . C  ?  
ATOM   100   CD2 CD2 . TRP TRP TRP A A 58  58  . 16.503  9.081   254.592 1.00 84.62  1 . C  ?  
ATOM   101   CE3 CE3 . TRP TRP TRP A A 58  58  . 16.251  8.616   255.889 1.00 83.24  1 . C  ?  
ATOM   102   CZ3 CZ3 . TRP TRP TRP A A 58  58  . 17.324  8.453   256.759 1.00 82.14  1 . C  ?  
ATOM   103   CH2 CH2 . TRP TRP TRP A A 58  58  . 18.638  8.744   256.354 1.00 82.24  1 . C  ?  
ATOM   104   CZ2 CZ2 . TRP TRP TRP A A 58  58  . 18.914  9.194   255.089 1.00 82.97  1 . C  ?  
ATOM   105   C   C   . TRP TRP TRP A A 58  58  . 13.634  11.614  252.849 1.00 86.32  1 . C  ?  
ATOM   106   O   O   . TRP TRP TRP A A 58  58  . 14.337  12.536  253.260 1.00 83.85  1 . O  ?  
ATOM   107   N   N   . SER SER SER A A 59  59  . 13.099  11.596  251.629 1.00 89.62  1 . N  ?  
ATOM   108   CA  CA  . SER SER SER A A 59  59  . 13.312  12.686  250.659 1.00 91.84  1 . C  ?  
ATOM   109   CB  CB  . SER SER SER A A 59  59  . 12.832  12.262  249.266 1.00 91.86  1 . C  ?  
ATOM   110   OG  OG  . SER SER SER A A 59  59  . 13.376  11.004  248.897 1.00 91.63  1 . O  ?  
ATOM   111   C   C   . SER SER SER A A 59  59  . 12.631  14.003  251.072 1.00 89.25  1 . C  ?  
ATOM   112   O   O   . SER SER SER A A 59  59  . 13.163  15.086  250.817 1.00 81.39  1 . O  ?  
ATOM   113   N   N   . GLN GLN GLN A A 60  60  . 11.460  13.895  251.700 1.00 90.06  1 . N  ?  
ATOM   114   CA  CA  . GLN GLN GLN A A 60  60  . 10.733  15.060  252.209 1.00 90.51  1 . C  ?  
ATOM   115   CB  CB  . GLN GLN GLN A A 60  60  . 9.290   14.691  252.568 1.00 91.70  1 . C  ?  
ATOM   116   CG  CG  . GLN GLN GLN A A 60  60  . 8.427   14.346  251.362 1.00 93.06  1 . C  ?  
ATOM   117   CD  CD  . GLN GLN GLN A A 60  60  . 7.059   13.805  251.754 1.00 94.43  1 . C  ?  
ATOM   118   OE1 OE1 . GLN GLN GLN A A 60  60  . 6.454   14.264  252.725 1.00 91.21  1 . O  ?  
ATOM   119   NE2 NE2 . GLN GLN GLN A A 60  60  . 6.563   12.824  250.997 1.00 94.47  1 . N  ?  
ATOM   120   C   C   . GLN GLN GLN A A 60  60  . 11.433  15.684  253.416 1.00 89.87  1 . C  ?  
ATOM   121   O   O   . GLN GLN GLN A A 60  60  . 11.557  16.908  253.488 1.00 90.89  1 . O  ?  
ATOM   122   N   N   . LEU LEU LEU A A 61  61  . 11.881  14.847  254.355 1.00 88.16  1 . N  ?  
ATOM   123   CA  CA  . LEU LEU LEU A A 61  61  . 12.663  15.317  255.514 1.00 81.73  1 . C  ?  
ATOM   124   CB  CB  . LEU LEU LEU A A 61  61  . 12.996  14.165  256.478 1.00 82.23  1 . C  ?  
ATOM   125   CG  CG  . LEU LEU LEU A A 61  61  . 11.932  13.722  257.489 1.00 83.22  1 . C  ?  
ATOM   126   CD1 CD1 . LEU LEU LEU A A 61  61  . 12.375  12.438  258.172 1.00 84.47  1 . C  ?  
ATOM   127   CD2 CD2 . LEU LEU LEU A A 61  61  . 11.646  14.788  258.538 1.00 82.32  1 . C  ?  
ATOM   128   C   C   . LEU LEU LEU A A 61  61  . 13.959  16.013  255.095 1.00 77.17  1 . C  ?  
ATOM   129   O   O   . LEU LEU LEU A A 61  61  . 14.391  16.959  255.752 1.00 71.74  1 . O  ?  
ATOM   130   N   N   . LYS LYS LYS A A 62  62  . 14.571  15.537  254.011 1.00 76.48  1 . N  ?  
ATOM   131   CA  CA  . LYS LYS LYS A A 62  62  . 15.773  16.161  253.468 1.00 79.68  1 . C  ?  
ATOM   132   CB  CB  . LYS LYS LYS A A 62  62  . 16.380  15.308  252.357 1.00 79.88  1 . C  ?  
ATOM   133   CG  CG  . LYS LYS LYS A A 62  62  . 17.792  15.725  251.969 1.00 83.19  1 . C  ?  
ATOM   134   CD  CD  . LYS LYS LYS A A 62  62  . 18.281  15.002  250.726 1.00 85.37  1 . C  ?  
ATOM   135   CE  CE  . LYS LYS LYS A A 62  62  . 18.579  13.539  250.996 1.00 87.31  1 . C  ?  
ATOM   136   NZ  NZ  . LYS LYS LYS A A 62  62  . 19.040  12.852  249.761 1.00 91.39  1 . N  ?  
ATOM   137   C   C   . LYS LYS LYS A A 62  62  . 15.458  17.548  252.935 1.00 85.08  1 . C  ?  
ATOM   138   O   O   . LYS LYS LYS A A 62  62  . 16.249  18.472  253.120 1.00 88.41  1 . O  ?  
ATOM   139   N   N   . LYS LYS LYS A A 63  63  . 14.306  17.669  252.270 1.00 93.91  1 . N  ?  
ATOM   140   CA  CA  . LYS LYS LYS A A 63  63  . 13.792  18.947  251.748 1.00 96.17  1 . C  ?  
ATOM   141   CB  CB  . LYS LYS LYS A A 63  63  . 12.477  18.726  250.975 1.00 102.99 1 . C  ?  
ATOM   142   CG  CG  . LYS LYS LYS A A 63  63  . 12.180  19.753  249.889 1.00 108.43 1 . C  ?  
ATOM   143   CD  CD  . LYS LYS LYS A A 63  63  . 12.940  19.460  248.597 1.00 114.18 1 . C  ?  
ATOM   144   CE  CE  . LYS LYS LYS A A 63  63  . 12.167  19.896  247.360 1.00 115.41 1 . C  ?  
ATOM   145   NZ  NZ  . LYS LYS LYS A A 63  63  . 11.952  21.367  247.310 1.00 116.92 1 . N  ?  
ATOM   146   C   C   . LYS LYS LYS A A 63  63  . 13.558  19.941  252.886 1.00 91.41  1 . C  ?  
ATOM   147   O   O   . LYS LYS LYS A A 63  63  . 14.075  21.058  252.860 1.00 89.94  1 . O  ?  
ATOM   148   N   N   . LEU LEU LEU A A 64  64  . 12.786  19.506  253.881 1.00 88.70  1 . N  ?  
ATOM   149   CA  CA  . LEU LEU LEU A A 64  64  . 12.465  20.314  255.060 1.00 89.24  1 . C  ?  
ATOM   150   CB  CB  . LEU LEU LEU A A 64  64  . 11.569  19.517  256.018 1.00 92.36  1 . C  ?  
ATOM   151   CG  CG  . LEU LEU LEU A A 64  64  . 11.211  20.118  257.384 1.00 98.44  1 . C  ?  
ATOM   152   CD1 CD1 . LEU LEU LEU A A 64  64  . 10.602  21.511  257.264 1.00 100.25 1 . C  ?  
ATOM   153   CD2 CD2 . LEU LEU LEU A A 64  64  . 10.263  19.177  258.115 1.00 98.87  1 . C  ?  
ATOM   154   C   C   . LEU LEU LEU A A 64  64  . 13.716  20.795  255.791 1.00 88.11  1 . C  ?  
ATOM   155   O   O   . LEU LEU LEU A A 64  64  . 13.785  21.949  256.205 1.00 88.25  1 . O  ?  
ATOM   156   N   N   . LEU LEU LEU A A 65  65  . 14.694  19.906  255.947 1.00 90.01  1 . N  ?  
ATOM   157   CA  CA  . LEU LEU LEU A A 65  65  . 15.961  20.254  256.595 1.00 89.82  1 . C  ?  
ATOM   158   CB  CB  . LEU LEU LEU A A 65  65  . 16.789  19.002  256.908 1.00 91.58  1 . C  ?  
ATOM   159   CG  CG  . LEU LEU LEU A A 65  65  . 16.301  18.163  258.100 1.00 93.11  1 . C  ?  
ATOM   160   CD1 CD1 . LEU LEU LEU A A 65  65  . 16.891  16.762  258.045 1.00 94.65  1 . C  ?  
ATOM   161   CD2 CD2 . LEU LEU LEU A A 65  65  . 16.631  18.824  259.433 1.00 90.98  1 . C  ?  
ATOM   162   C   C   . LEU LEU LEU A A 65  65  . 16.783  21.239  255.767 1.00 89.49  1 . C  ?  
ATOM   163   O   O   . LEU LEU LEU A A 65  65  . 17.441  22.109  256.328 1.00 88.39  1 . O  ?  
ATOM   164   N   N   . ALA ALA ALA A A 66  66  . 16.739  21.109  254.444 1.00 93.64  1 . N  ?  
ATOM   165   CA  CA  . ALA ALA ALA A A 66  66  . 17.439  22.042  253.555 1.00 97.17  1 . C  ?  
ATOM   166   CB  CB  . ALA ALA ALA A A 66  66  . 17.414  21.539  252.119 1.00 97.81  1 . C  ?  
ATOM   167   C   C   . ALA ALA ALA A A 66  66  . 16.854  23.454  253.631 1.00 101.97 1 . C  ?  
ATOM   168   O   O   . ALA ALA ALA A A 66  66  . 17.600  24.420  253.799 1.00 104.08 1 . O  ?  
ATOM   169   N   N   . ASP ASP ASP A A 67  67  . 15.528  23.562  253.522 1.00 104.98 1 . N  ?  
ATOM   170   CA  CA  . ASP ASP ASP A A 67  67  . 14.844  24.866  253.500 1.00 105.82 1 . C  ?  
ATOM   171   CB  CB  . ASP ASP ASP A A 67  67  . 13.363  24.712  253.129 1.00 107.97 1 . C  ?  
ATOM   172   CG  CG  . ASP ASP ASP A A 67  67  . 13.156  24.265  251.686 1.00 113.49 1 . C  ?  
ATOM   173   OD1 OD1 . ASP ASP ASP A A 67  67  . 14.127  24.246  250.894 1.00 113.44 1 . O  ?  
ATOM   174   OD2 OD2 . ASP ASP ASP A A 67  67  . 12.003  23.927  251.344 1.00 116.36 1 . O  ?  
ATOM   175   C   C   . ASP ASP ASP A A 67  67  . 14.955  25.629  254.814 1.00 107.00 1 . C  ?  
ATOM   176   O   O   . ASP ASP ASP A A 67  67  . 15.078  26.853  254.798 1.00 116.16 1 . O  ?  
ATOM   177   N   N   . THR THR THR A A 68  68  . 14.904  24.916  255.938 1.00 107.16 1 . N  ?  
ATOM   178   CA  CA  . THR THR THR A A 68  68  . 15.096  25.531  257.256 1.00 106.15 1 . C  ?  
ATOM   179   CB  CB  . THR THR THR A A 68  68  . 14.710  24.575  258.402 1.00 103.61 1 . C  ?  
ATOM   180   OG1 OG1 . THR THR THR A A 68  68  . 15.320  23.298  258.190 1.00 105.48 1 . O  ?  
ATOM   181   CG2 CG2 . THR THR THR A A 68  68  . 13.201  24.399  258.473 1.00 103.82 1 . C  ?  
ATOM   182   C   C   . THR THR THR A A 68  68  . 16.535  26.017  257.456 1.00 108.95 1 . C  ?  
ATOM   183   O   O   . THR THR THR A A 68  68  . 16.747  27.087  258.029 1.00 114.54 1 . O  ?  
ATOM   184   N   N   . ARG ARG ARG A A 69  69  . 17.511  25.242  256.977 1.00 112.87 1 . N  ?  
ATOM   185   CA  CA  . ARG ARG ARG A A 69  69  . 18.929  25.639  257.042 1.00 119.12 1 . C  ?  
ATOM   186   CB  CB  . ARG ARG ARG A A 69  69  . 19.859  24.458  256.715 1.00 119.95 1 . C  ?  
ATOM   187   CG  CG  . ARG ARG ARG A A 69  69  . 21.275  24.620  257.260 1.00 120.78 1 . C  ?  
ATOM   188   CD  CD  . ARG ARG ARG A A 69  69  . 22.191  23.444  256.931 1.00 120.89 1 . C  ?  
ATOM   189   NE  NE  . ARG ARG ARG A A 69  69  . 21.732  22.167  257.504 1.00 121.11 1 . N  ?  
ATOM   190   CZ  CZ  . ARG ARG ARG A A 69  69  . 21.193  21.137  256.833 1.00 114.42 1 . C  ?  
ATOM   191   NH1 NH1 . ARG ARG ARG A A 69  69  . 21.005  21.169  255.509 1.00 111.37 1 . N  ?  
ATOM   192   NH2 NH2 . ARG ARG ARG A A 69  69  . 20.829  20.043  257.503 1.00 108.62 1 . N  ?  
ATOM   193   C   C   . ARG ARG ARG A A 69  69  . 19.250  26.816  256.116 1.00 123.87 1 . C  ?  
ATOM   194   O   O   . ARG ARG ARG A A 69  69  . 20.127  27.621  256.427 1.00 123.27 1 . O  ?  
ATOM   195   N   N   . LYS LYS LYS A A 70  70  . 18.528  26.908  254.996 1.00 135.99 1 . N  ?  
ATOM   196   CA  CA  . LYS LYS LYS A A 70  70  . 18.751  27.944  253.966 1.00 143.50 1 . C  ?  
ATOM   197   CB  CB  . LYS LYS LYS A A 70  70  . 17.872  27.664  252.736 1.00 143.30 1 . C  ?  
ATOM   198   CG  CG  . LYS LYS LYS A A 70  70  . 18.330  28.338  251.455 1.00 140.90 1 . C  ?  
ATOM   199   CD  CD  . LYS LYS LYS A A 70  70  . 17.544  27.809  250.268 1.00 140.32 1 . C  ?  
ATOM   200   CE  CE  . LYS LYS LYS A A 70  70  . 17.990  28.453  248.969 1.00 140.21 1 . C  ?  
ATOM   201   NZ  NZ  . LYS LYS LYS A A 70  70  . 17.116  28.042  247.839 1.00 139.78 1 . N  ?  
ATOM   202   C   C   . LYS LYS LYS A A 70  70  . 18.529  29.389  254.445 1.00 149.06 1 . C  ?  
ATOM   203   O   O   . LYS LYS LYS A A 70  70  . 19.074  30.319  253.850 1.00 142.04 1 . O  ?  
ATOM   204   N   N   . TYR TYR TYR A A 71  71  . 17.753  29.567  255.519 1.00 160.85 1 . N  ?  
ATOM   205   CA  CA  . TYR TYR TYR A A 71  71  . 17.566  30.882  256.166 1.00 170.15 1 . C  ?  
ATOM   206   CB  CB  . TYR TYR TYR A A 71  71  . 16.164  30.964  256.810 1.00 175.38 1 . C  ?  
ATOM   207   CG  CG  . TYR TYR TYR A A 71  71  . 15.057  31.339  255.843 1.00 178.51 1 . C  ?  
ATOM   208   CD1 CD1 . TYR TYR TYR A A 71  71  . 14.572  30.418  254.909 1.00 177.72 1 . C  ?  
ATOM   209   CE1 CE1 . TYR TYR TYR A A 71  71  . 13.556  30.758  254.024 1.00 176.60 1 . C  ?  
ATOM   210   CZ  CZ  . TYR TYR TYR A A 71  71  . 13.007  32.035  254.066 1.00 177.00 1 . C  ?  
ATOM   211   OH  OH  . TYR TYR TYR A A 71  71  . 12.000  32.378  253.193 1.00 172.00 1 . O  ?  
ATOM   212   CE2 CE2 . TYR TYR TYR A A 71  71  . 13.469  32.966  254.983 1.00 176.37 1 . C  ?  
ATOM   213   CD2 CD2 . TYR TYR TYR A A 71  71  . 14.485  32.617  255.864 1.00 177.50 1 . C  ?  
ATOM   214   C   C   . TYR TYR TYR A A 71  71  . 18.666  31.235  257.200 1.00 172.96 1 . C  ?  
ATOM   215   O   O   . TYR TYR TYR A A 71  71  . 18.427  32.025  258.119 1.00 176.23 1 . O  ?  
ATOM   216   N   N   . HIS HIS HIS A A 72  72  . 19.859  30.652  257.056 1.00 174.82 1 . N  ?  
ATOM   217   CA  CA  . HIS HIS HIS A A 72  72  . 21.019  31.001  257.882 1.00 178.23 1 . C  ?  
ATOM   218   CB  CB  . HIS HIS HIS A A 72  72  . 21.193  29.972  259.007 1.00 178.87 1 . C  ?  
ATOM   219   CG  CG  . HIS HIS HIS A A 72  72  . 20.049  29.937  259.972 1.00 178.32 1 . C  ?  
ATOM   220   ND1 ND1 . HIS HIS HIS A A 72  72  . 18.867  29.283  259.700 1.00 177.72 1 . N  ?  
ATOM   221   CE1 CE1 . HIS HIS HIS A A 72  72  . 18.043  29.426  260.722 1.00 177.08 1 . C  ?  
ATOM   222   NE2 NE2 . HIS HIS HIS A A 72  72  . 18.648  30.148  261.647 1.00 176.86 1 . N  ?  
ATOM   223   CD2 CD2 . HIS HIS HIS A A 72  72  . 19.904  30.483  261.202 1.00 176.71 1 . C  ?  
ATOM   224   C   C   . HIS HIS HIS A A 72  72  . 22.293  31.113  257.029 1.00 184.46 1 . C  ?  
ATOM   225   O   O   . HIS HIS HIS A A 72  72  . 23.373  30.689  257.447 1.00 184.45 1 . O  ?  
ATOM   226   N   N   . GLY GLY GLY A A 73  73  . 22.158  31.691  255.834 1.00 192.50 1 . N  ?  
ATOM   227   CA  CA  . GLY GLY GLY A A 73  73  . 23.307  32.022  254.988 1.00 199.90 1 . C  ?  
ATOM   228   C   C   . GLY GLY GLY A A 73  73  . 24.007  33.255  255.533 1.00 210.19 1 . C  ?  
ATOM   229   O   O   . GLY GLY GLY A A 73  73  . 25.230  33.272  255.685 1.00 215.83 1 . O  ?  
ATOM   230   N   N   . TYR TYR TYR A A 74  74  . 23.212  34.290  255.804 1.00 219.99 1 . N  ?  
ATOM   231   CA  CA  . TYR TYR TYR A A 74  74  . 23.657  35.491  256.544 1.00 222.43 1 . C  ?  
ATOM   232   CB  CB  . TYR TYR TYR A A 74  74  . 22.528  36.544  256.626 1.00 224.53 1 . C  ?  
ATOM   233   CG  CG  . TYR TYR TYR A A 74  74  . 21.211  36.058  257.226 1.00 223.55 1 . C  ?  
ATOM   234   CD1 CD1 . TYR TYR TYR A A 74  74  . 21.016  36.019  258.611 1.00 221.35 1 . C  ?  
ATOM   235   CE1 CE1 . TYR TYR TYR A A 74  74  . 19.816  35.577  259.156 1.00 216.32 1 . C  ?  
ATOM   236   CZ  CZ  . TYR TYR TYR A A 74  74  . 18.786  35.179  258.315 1.00 215.09 1 . C  ?  
ATOM   237   OH  OH  . TYR TYR TYR A A 74  74  . 17.594  34.742  258.845 1.00 211.79 1 . O  ?  
ATOM   238   CE2 CE2 . TYR TYR TYR A A 74  74  . 18.950  35.213  256.941 1.00 215.75 1 . C  ?  
ATOM   239   CD2 CD2 . TYR TYR TYR A A 74  74  . 20.152  35.656  256.404 1.00 218.45 1 . C  ?  
ATOM   240   C   C   . TYR TYR TYR A A 74  74  . 24.202  35.194  257.955 1.00 219.68 1 . C  ?  
ATOM   241   O   O   . TYR TYR TYR A A 74  74  . 25.142  35.853  258.413 1.00 210.74 1 . O  ?  
ATOM   242   N   N   . MET MET MET A A 75  75  . 23.606  34.208  258.628 1.00 216.71 1 . N  ?  
ATOM   243   CA  CA  . MET MET MET A A 75  75  . 24.024  33.780  259.971 1.00 209.52 1 . C  ?  
ATOM   244   CB  CB  . MET MET MET A A 75  75  . 22.821  33.171  260.715 1.00 208.27 1 . C  ?  
ATOM   245   CG  CG  . MET MET MET A A 75  75  . 22.845  33.313  262.233 1.00 206.99 1 . C  ?  
ATOM   246   SD  SD  . MET MET MET A A 75  75  . 21.229  33.714  262.927 1.00 208.20 1 . S  ?  
ATOM   247   CE  CE  . MET MET MET A A 75  75  . 21.142  35.468  262.573 1.00 206.41 1 . C  ?  
ATOM   248   C   C   . MET MET MET A A 75  75  . 25.193  32.785  259.865 1.00 204.52 1 . C  ?  
ATOM   249   O   O   . MET MET MET A A 75  75  . 25.599  32.421  258.758 1.00 207.42 1 . O  ?  
ATOM   250   N   N   . MET MET MET A A 76  76  . 25.731  32.366  261.014 1.00 193.23 1 . N  ?  
ATOM   251   CA  CA  . MET MET MET A A 76  76  . 26.940  31.522  261.103 1.00 186.99 1 . C  ?  
ATOM   252   CB  CB  . MET MET MET A A 76  76  . 26.739  30.148  260.435 1.00 186.97 1 . C  ?  
ATOM   253   CG  CG  . MET MET MET A A 76  76  . 25.493  29.396  260.876 1.00 184.99 1 . C  ?  
ATOM   254   SD  SD  . MET MET MET A A 76  76  . 25.469  27.691  260.279 1.00 179.45 1 . S  ?  
ATOM   255   CE  CE  . MET MET MET A A 76  76  . 25.270  27.944  258.516 1.00 180.29 1 . C  ?  
ATOM   256   C   C   . MET MET MET A A 76  76  . 28.198  32.218  260.547 1.00 182.35 1 . C  ?  
ATOM   257   O   O   . MET MET MET A A 76  76  . 29.081  31.566  259.983 1.00 175.69 1 . O  ?  
ATOM   258   N   N   . ALA ALA ALA A A 77  77  . 28.262  33.541  260.715 1.00 182.89 1 . N  ?  
ATOM   259   CA  CA  . ALA ALA ALA A A 77  77  . 29.455  34.335  260.417 1.00 180.20 1 . C  ?  
ATOM   260   CB  CB  . ALA ALA ALA A A 77  77  . 29.095  35.543  259.564 1.00 180.34 1 . C  ?  
ATOM   261   C   C   . ALA ALA ALA A A 77  77  . 30.027  34.772  261.760 1.00 173.48 1 . C  ?  
ATOM   262   O   O   . ALA ALA ALA A A 77  77  . 29.497  35.695  262.389 1.00 172.79 1 . O  ?  
ATOM   263   N   N   . LYS LYS LYS A A 78  78  . 31.101  34.110  262.195 1.00 163.16 1 . N  ?  
ATOM   264   CA  CA  . LYS LYS LYS A A 78  78  . 31.555  34.209  263.590 1.00 153.63 1 . C  ?  
ATOM   265   CB  CB  . LYS LYS LYS A A 78  78  . 32.725  33.249  263.890 1.00 157.89 1 . C  ?  
ATOM   266   CG  CG  . LYS LYS LYS A A 78  78  . 34.127  33.858  263.815 1.00 159.67 1 . C  ?  
ATOM   267   CD  CD  . LYS LYS LYS A A 78  78  . 35.221  32.821  264.008 1.00 160.59 1 . C  ?  
ATOM   268   CE  CE  . LYS LYS LYS A A 78  78  . 35.193  32.120  265.369 1.00 157.38 1 . C  ?  
ATOM   269   NZ  NZ  . LYS LYS LYS A A 78  78  . 35.244  33.032  266.545 1.00 154.97 1 . N  ?  
ATOM   270   C   C   . LYS LYS LYS A A 78  78  . 31.920  35.636  263.988 1.00 142.43 1 . C  ?  
ATOM   271   O   O   . LYS LYS LYS A A 78  78  . 32.398  36.426  263.165 1.00 143.17 1 . O  ?  
ATOM   272   N   N   . ALA ALA ALA A A 79  79  . 31.704  35.940  265.264 1.00 125.64 1 . N  ?  
ATOM   273   CA  CA  . ALA ALA ALA A A 79  79  . 31.924  37.279  265.791 1.00 111.60 1 . C  ?  
ATOM   274   CB  CB  . ALA ALA ALA A A 79  79  . 31.336  37.397  267.190 1.00 112.02 1 . C  ?  
ATOM   275   C   C   . ALA ALA ALA A A 79  79  . 33.415  37.628  265.814 1.00 98.04  1 . C  ?  
ATOM   276   O   O   . ALA ALA ALA A A 79  79  . 34.258  36.736  265.896 1.00 96.72  1 . O  ?  
ATOM   277   N   N   . PRO PRO PRO A A 80  80  . 33.742  38.928  265.728 1.00 86.07  1 . N  ?  
ATOM   278   CA  CA  . PRO PRO PRO A A 80  80  . 35.087  39.431  265.966 1.00 83.52  1 . C  ?  
ATOM   279   CB  CB  . PRO PRO PRO A A 80  80  . 34.861  40.931  266.055 1.00 83.46  1 . C  ?  
ATOM   280   CG  CG  . PRO PRO PRO A A 80  80  . 33.779  41.178  265.080 1.00 84.34  1 . C  ?  
ATOM   281   CD  CD  . PRO PRO PRO A A 80  80  . 32.866  39.994  265.207 1.00 85.24  1 . C  ?  
ATOM   282   C   C   . PRO PRO PRO A A 80  80  . 35.710  38.931  267.268 1.00 81.57  1 . C  ?  
ATOM   283   O   O   . PRO PRO PRO A A 80  80  . 35.007  38.783  268.271 1.00 86.06  1 . O  ?  
ATOM   284   N   N   . HIS HIS HIS A A 81  81  . 37.019  38.690  267.246 1.00 77.67  1 . N  ?  
ATOM   285   CA  CA  . HIS HIS HIS A A 81  81  . 37.736  38.167  268.412 1.00 78.24  1 . C  ?  
ATOM   286   CB  CB  . HIS HIS HIS A A 81  81  . 37.537  36.648  268.491 1.00 81.69  1 . C  ?  
ATOM   287   CG  CG  . HIS HIS HIS A A 81  81  . 38.071  35.903  267.307 1.00 82.66  1 . C  ?  
ATOM   288   ND1 ND1 . HIS HIS HIS A A 81  81  . 37.417  35.867  266.094 1.00 82.30  1 . N  ?  
ATOM   289   CE1 CE1 . HIS HIS HIS A A 81  81  . 38.117  35.141  265.241 1.00 80.42  1 . C  ?  
ATOM   290   NE2 NE2 . HIS HIS HIS A A 81  81  . 39.202  34.706  265.857 1.00 82.36  1 . N  ?  
ATOM   291   CD2 CD2 . HIS HIS HIS A A 81  81  . 39.198  35.168  267.151 1.00 80.44  1 . C  ?  
ATOM   292   C   C   . HIS HIS HIS A A 81  81  . 39.229  38.540  268.394 1.00 73.82  1 . C  ?  
ATOM   293   O   O   . HIS HIS HIS A A 81  81  . 39.699  39.165  267.449 1.00 72.20  1 . O  ?  
ATOM   294   N   N   . ASP ASP ASP A A 82  82  . 39.952  38.165  269.450 1.00 74.93  1 . N  ?  
ATOM   295   CA  CA  . ASP ASP ASP A A 82  82  . 41.380  38.495  269.627 1.00 77.66  1 . C  ?  
ATOM   296   CB  CB  . ASP ASP ASP A A 82  82  . 42.280  37.662  268.687 1.00 82.77  1 . C  ?  
ATOM   297   CG  CG  . ASP ASP ASP A A 82  82  . 42.458  36.209  269.146 1.00 87.93  1 . C  ?  
ATOM   298   OD1 OD1 . ASP ASP ASP A A 82  82  . 41.594  35.683  269.883 1.00 93.49  1 . O  ?  
ATOM   299   OD2 OD2 . ASP ASP ASP A A 82  82  . 43.473  35.584  268.749 1.00 88.31  1 . O  ?  
ATOM   300   C   C   . ASP ASP ASP A A 82  82  . 41.619  40.004  269.465 1.00 74.82  1 . C  ?  
ATOM   301   O   O   . ASP ASP ASP A A 82  82  . 42.408  40.452  268.629 1.00 73.84  1 . O  ?  
ATOM   302   N   N   . PHE PHE PHE A A 83  83  . 40.911  40.784  270.277 1.00 72.91  1 . N  ?  
ATOM   303   CA  CA  . PHE PHE PHE A A 83  83  . 41.006  42.245  270.214 1.00 69.19  1 . C  ?  
ATOM   304   CB  CB  . PHE PHE PHE A A 83  83  . 39.821  42.903  270.931 1.00 65.27  1 . C  ?  
ATOM   305   CG  CG  . PHE PHE PHE A A 83  83  . 38.532  42.797  270.176 1.00 61.60  1 . C  ?  
ATOM   306   CD1 CD1 . PHE PHE PHE A A 83  83  . 38.235  43.701  269.169 1.00 61.93  1 . C  ?  
ATOM   307   CE1 CE1 . PHE PHE PHE A A 83  83  . 37.053  43.603  268.456 1.00 63.22  1 . C  ?  
ATOM   308   CZ  CZ  . PHE PHE PHE A A 83  83  . 36.151  42.593  268.749 1.00 61.93  1 . C  ?  
ATOM   309   CE2 CE2 . PHE PHE PHE A A 83  83  . 36.433  41.684  269.750 1.00 60.31  1 . C  ?  
ATOM   310   CD2 CD2 . PHE PHE PHE A A 83  83  . 37.621  41.789  270.458 1.00 60.55  1 . C  ?  
ATOM   311   C   C   . PHE PHE PHE A A 83  83  . 42.321  42.755  270.792 1.00 68.81  1 . C  ?  
ATOM   312   O   O   . PHE PHE PHE A A 83  83  . 42.895  42.151  271.698 1.00 68.98  1 . O  ?  
ATOM   313   N   N   . MET MET MET A A 84  84  . 42.793  43.869  270.248 1.00 73.00  1 . N  ?  
ATOM   314   CA  CA  . MET MET MET A A 84  84  . 43.963  44.557  270.777 1.00 79.58  1 . C  ?  
ATOM   315   CB  CB  . MET MET MET A A 84  84  . 45.211  44.042  270.086 1.00 84.20  1 . C  ?  
ATOM   316   CG  CG  . MET MET MET A A 84  84  . 46.505  44.622  270.625 1.00 88.56  1 . C  ?  
ATOM   317   SD  SD  . MET MET MET A A 84  84  . 47.914  43.991  269.710 0.96 98.83  1 . S  ?  
ATOM   318   CE  CE  . MET MET MET A A 84  84  . 47.562  44.595  268.057 1.00 95.95  1 . C  ?  
ATOM   319   C   C   . MET MET MET A A 84  84  . 43.822  46.061  270.555 1.00 81.07  1 . C  ?  
ATOM   320   O   O   . MET MET MET A A 84  84  . 43.386  46.488  269.494 1.00 80.44  1 . O  ?  
ATOM   321   N   N   . PHE PHE PHE A A 85  85  . 44.197  46.845  271.563 1.00 83.18  1 . N  ?  
ATOM   322   CA  CA  . PHE PHE PHE A A 85  85  . 44.096  48.302  271.519 1.00 82.98  1 . C  ?  
ATOM   323   CB  CB  . PHE PHE PHE A A 85  85  . 43.448  48.822  272.805 1.00 85.16  1 . C  ?  
ATOM   324   CG  CG  . PHE PHE PHE A A 85  85  . 42.006  48.439  272.958 1.00 83.29  1 . C  ?  
ATOM   325   CD1 CD1 . PHE PHE PHE A A 85  85  . 41.656  47.156  273.359 1.00 84.45  1 . C  ?  
ATOM   326   CE1 CE1 . PHE PHE PHE A A 85  85  . 40.324  46.796  273.506 1.00 85.83  1 . C  ?  
ATOM   327   CZ  CZ  . PHE PHE PHE A A 85  85  . 39.324  47.725  273.253 1.00 83.90  1 . C  ?  
ATOM   328   CE2 CE2 . PHE PHE PHE A A 85  85  . 39.660  49.010  272.856 1.00 82.43  1 . C  ?  
ATOM   329   CD2 CD2 . PHE PHE PHE A A 85  85  . 40.994  49.364  272.716 1.00 81.61  1 . C  ?  
ATOM   330   C   C   . PHE PHE PHE A A 85  85  . 45.483  48.916  271.368 1.00 81.38  1 . C  ?  
ATOM   331   O   O   . PHE PHE PHE A A 85  85  . 46.442  48.457  271.995 1.00 81.16  1 . O  ?  
ATOM   332   N   N   . VAL VAL VAL A A 86  86  . 45.581  49.959  270.546 1.00 81.34  1 . N  ?  
ATOM   333   CA  CA  . VAL VAL VAL A A 86  86  . 46.844  50.663  270.316 1.00 84.22  1 . C  ?  
ATOM   334   CB  CB  . VAL VAL VAL A A 86  86  . 47.500  50.202  268.994 1.00 84.73  1 . C  ?  
ATOM   335   CG1 CG1 . VAL VAL VAL A A 86  86  . 48.777  50.989  268.711 1.00 85.03  1 . C  ?  
ATOM   336   CG2 CG2 . VAL VAL VAL A A 86  86  . 47.792  48.706  269.044 1.00 83.24  1 . C  ?  
ATOM   337   C   C   . VAL VAL VAL A A 86  86  . 46.597  52.170  270.282 1.00 84.84  1 . C  ?  
ATOM   338   O   O   . VAL VAL VAL A A 86  86  . 45.758  52.642  269.509 1.00 84.81  1 . O  ?  
ATOM   339   N   N   . LYS LYS LYS A A 87  87  . 47.343  52.912  271.104 1.00 85.31  1 . N  ?  
ATOM   340   CA  CA  . LYS LYS LYS A A 87  87  . 47.204  54.366  271.187 1.00 90.03  1 . C  ?  
ATOM   341   CB  CB  . LYS LYS LYS A A 87  87  . 47.871  54.907  272.459 1.00 96.32  1 . C  ?  
ATOM   342   CG  CG  . LYS LYS LYS A A 87  87  . 47.199  54.493  273.762 1.00 100.00 1 . C  ?  
ATOM   343   CD  CD  . LYS LYS LYS A A 87  87  . 45.867  55.202  273.955 1.00 101.03 1 . C  ?  
ATOM   344   CE  CE  . LYS LYS LYS A A 87  87  . 45.106  54.653  275.148 1.00 101.76 1 . C  ?  
ATOM   345   NZ  NZ  . LYS LYS LYS A A 87  87  . 43.708  55.164  275.184 1.00 103.80 1 . N  ?  
ATOM   346   C   C   . LYS LYS LYS A A 87  87  . 47.803  55.063  269.968 1.00 89.85  1 . C  ?  
ATOM   347   O   O   . LYS LYS LYS A A 87  87  . 48.894  54.710  269.519 1.00 89.62  1 . O  ?  
ATOM   348   N   N   . ARG ARG ARG A A 88  88  . 47.088  56.067  269.462 1.00 90.80  1 . N  ?  
ATOM   349   CA  CA  . ARG ARG ARG A A 88  88  . 47.528  56.852  268.305 1.00 94.13  1 . C  ?  
ATOM   350   CB  CB  . ARG ARG ARG A A 88  88  . 46.337  57.550  267.633 1.00 93.65  1 . C  ?  
ATOM   351   CG  CG  . ARG ARG ARG A A 88  88  . 45.152  56.651  267.282 1.00 94.10  1 . C  ?  
ATOM   352   CD  CD  . ARG ARG ARG A A 88  88  . 45.402  55.740  266.092 1.00 96.16  1 . C  ?  
ATOM   353   NE  NE  . ARG ARG ARG A A 88  88  . 44.899  56.302  264.834 1.00 93.17  1 . N  ?  
ATOM   354   CZ  CZ  . ARG ARG ARG A A 88  88  . 45.599  57.045  263.971 1.00 90.63  1 . C  ?  
ATOM   355   NH1 NH1 . ARG ARG ARG A A 88  88  . 46.880  57.364  264.187 1.00 88.10  1 . N  ?  
ATOM   356   NH2 NH2 . ARG ARG ARG A A 88  88  . 45.001  57.482  262.865 1.00 90.63  1 . N  ?  
ATOM   357   C   C   . ARG ARG ARG A A 88  88  . 48.567  57.902  268.723 1.00 97.16  1 . C  ?  
ATOM   358   O   O   . ARG ARG ARG A A 88  88  . 49.478  58.205  267.953 1.00 99.34  1 . O  ?  
ATOM   359   N   N   . ASN ASN ASN A A 89  89  . 48.415  58.448  269.934 1.00 104.00 1 . N  ?  
ATOM   360   CA  CA  . ASN ASN ASN A A 89  89  . 49.296  59.492  270.484 1.00 111.27 1 . C  ?  
ATOM   361   CB  CB  . ASN ASN ASN A A 89  89  . 50.686  58.928  270.813 1.00 112.32 1 . C  ?  
ATOM   362   CG  CG  . ASN ASN ASN A A 89  89  . 50.637  57.801  271.829 1.00 113.61 1 . C  ?  
ATOM   363   OD1 OD1 . ASN ASN ASN A A 89  89  . 51.178  56.724  271.595 1.00 119.65 1 . O  ?  
ATOM   364   ND2 ND2 . ASN ASN ASN A A 89  89  . 49.992  58.046  272.963 1.00 114.40 1 . N  ?  
ATOM   365   C   C   . ASN ASN ASN A A 89  89  . 49.401  60.708  269.560 1.00 118.61 1 . C  ?  
ATOM   366   O   O   . ASN ASN ASN A A 89  89  . 50.494  61.219  269.294 1.00 113.47 1 . O  ?  
ATOM   367   N   N   . ASP ASP ASP A A 90  90  . 48.240  61.154  269.082 1.00 129.49 1 . N  ?  
ATOM   368   CA  CA  . ASP ASP ASP A A 90  90  . 48.124  62.286  268.170 1.00 137.46 1 . C  ?  
ATOM   369   CB  CB  . ASP ASP ASP A A 90  90  . 47.614  61.795  266.800 1.00 140.84 1 . C  ?  
ATOM   370   CG  CG  . ASP ASP ASP A A 90  90  . 47.975  62.736  265.652 1.00 143.49 1 . C  ?  
ATOM   371   OD1 OD1 . ASP ASP ASP A A 90  90  . 48.092  63.962  265.871 1.00 150.65 1 . O  ?  
ATOM   372   OD2 OD2 . ASP ASP ASP A A 90  90  . 48.133  62.238  264.517 1.00 138.83 1 . O  ?  
ATOM   373   C   C   . ASP ASP ASP A A 90  90  . 47.166  63.305  268.817 1.00 141.43 1 . C  ?  
ATOM   374   O   O   . ASP ASP ASP A A 90  90  . 45.944  63.192  268.662 1.00 141.90 1 . O  ?  
ATOM   375   N   N   . PRO PRO PRO A A 91  91  . 47.716  64.282  269.578 1.00 140.83 1 . N  ?  
ATOM   376   CA  CA  . PRO PRO PRO A A 91  91  . 46.892  65.325  270.214 1.00 140.05 1 . C  ?  
ATOM   377   CB  CB  . PRO PRO PRO A A 91  91  . 47.934  66.255  270.845 1.00 138.67 1 . C  ?  
ATOM   378   CG  CG  . PRO PRO PRO A A 91  91  . 49.092  65.371  271.131 1.00 137.02 1 . C  ?  
ATOM   379   CD  CD  . PRO PRO PRO A A 91  91  . 49.126  64.376  270.007 1.00 138.58 1 . C  ?  
ATOM   380   C   C   . PRO PRO PRO A A 91  91  . 45.975  66.110  269.262 1.00 138.97 1 . C  ?  
ATOM   381   O   O   . PRO PRO PRO A A 91  91  . 44.883  66.509  269.667 1.00 141.55 1 . O  ?  
ATOM   382   N   N   . ASP ASP ASP A A 92  92  . 46.417  66.323  268.021 1.00 135.84 1 . N  ?  
ATOM   383   CA  CA  . ASP ASP ASP A A 92  92  . 45.609  67.010  267.001 1.00 134.36 1 . C  ?  
ATOM   384   CB  CB  . ASP ASP ASP A A 92  92  . 46.513  67.674  265.952 1.00 141.14 1 . C  ?  
ATOM   385   CG  CG  . ASP ASP ASP A A 92  92  . 47.276  68.870  266.506 1.00 147.99 1 . C  ?  
ATOM   386   OD1 OD1 . ASP ASP ASP A A 92  92  . 47.708  68.822  267.678 1.00 157.08 1 . O  ?  
ATOM   387   OD2 OD2 . ASP ASP ASP A A 92  92  . 47.447  69.860  265.762 1.00 147.65 1 . O  ?  
ATOM   388   C   C   . ASP ASP ASP A A 92  92  . 44.600  66.098  266.296 1.00 127.48 1 . C  ?  
ATOM   389   O   O   . ASP ASP ASP A A 92  92  . 43.548  66.571  265.858 1.00 125.27 1 . O  ?  
ATOM   390   N   N   . GLY GLY GLY A A 93  93  . 44.922  64.808  266.175 1.00 119.86 1 . N  ?  
ATOM   391   CA  CA  . GLY GLY GLY A A 93  93  . 44.086  63.855  265.442 1.00 110.64 1 . C  ?  
ATOM   392   C   C   . GLY GLY GLY A A 93  93  . 42.782  63.503  266.151 1.00 103.50 1 . C  ?  
ATOM   393   O   O   . GLY GLY GLY A A 93  93  . 42.723  63.554  267.385 1.00 97.39  1 . O  ?  
ATOM   394   N   N   . PRO PRO PRO A A 94  94  . 41.734  63.126  265.379 1.00 96.62  1 . N  ?  
ATOM   395   CA  CA  . PRO PRO PRO A A 94  94  . 40.404  62.836  265.940 1.00 94.98  1 . C  ?  
ATOM   396   CB  CB  . PRO PRO PRO A A 94  94  . 39.480  62.999  264.726 1.00 92.35  1 . C  ?  
ATOM   397   CG  CG  . PRO PRO PRO A A 94  94  . 40.323  62.598  263.575 1.00 93.64  1 . C  ?  
ATOM   398   CD  CD  . PRO PRO PRO A A 94  94  . 41.729  63.016  263.906 1.00 94.56  1 . C  ?  
ATOM   399   C   C   . PRO PRO PRO A A 94  94  . 40.190  61.448  266.587 1.00 95.41  1 . C  ?  
ATOM   400   O   O   . PRO PRO PRO A A 94  94  . 39.080  61.184  267.066 1.00 97.53  1 . O  ?  
ATOM   401   N   N   . HIS HIS HIS A A 95  95  . 41.215  60.587  266.612 1.00 92.46  1 . N  ?  
ATOM   402   CA  CA  . HIS HIS HIS A A 95  95  . 41.108  59.237  267.190 1.00 88.42  1 . C  ?  
ATOM   403   CB  CB  . HIS HIS HIS A A 95  95  . 41.379  58.188  266.112 1.00 88.37  1 . C  ?  
ATOM   404   CG  CG  . HIS HIS HIS A A 95  95  . 40.551  58.367  264.880 1.00 91.33  1 . C  ?  
ATOM   405   ND1 ND1 . HIS HIS HIS A A 95  95  . 39.207  58.060  264.837 1.00 92.30  1 . N  ?  
ATOM   406   CE1 CE1 . HIS HIS HIS A A 95  95  . 38.737  58.321  263.629 1.00 94.09  1 . C  ?  
ATOM   407   NE2 NE2 . HIS HIS HIS A A 95  95  . 39.725  58.792  262.890 1.00 95.82  1 . N  ?  
ATOM   408   CD2 CD2 . HIS HIS HIS A A 95  95  . 40.871  58.832  263.649 1.00 94.46  1 . C  ?  
ATOM   409   C   C   . HIS HIS HIS A A 95  95  . 42.067  59.025  268.371 1.00 87.48  1 . C  ?  
ATOM   410   O   O   . HIS HIS HIS A A 95  95  . 43.225  59.447  268.322 1.00 85.31  1 . O  ?  
ATOM   411   N   N   . SER SER SER A A 96  96  . 41.577  58.366  269.423 1.00 87.86  1 . N  ?  
ATOM   412   CA  CA  . SER SER SER A A 96  96  . 42.389  58.043  270.606 1.00 89.81  1 . C  ?  
ATOM   413   CB  CB  . SER SER SER A A 96  96  . 41.517  57.981  271.873 1.00 91.42  1 . C  ?  
ATOM   414   OG  OG  . SER SER SER A A 96  96  . 40.789  56.763  271.983 1.00 89.68  1 . O  ?  
ATOM   415   C   C   . SER SER SER A A 96  96  . 43.115  56.716  270.411 1.00 90.68  1 . C  ?  
ATOM   416   O   O   . SER SER SER A A 96  96  . 44.336  56.628  270.597 1.00 87.43  1 . O  ?  
ATOM   417   N   N   . ASP ASP ASP A A 97  97  . 42.337  55.690  270.058 1.00 91.18  1 . N  ?  
ATOM   418   CA  CA  . ASP ASP ASP A A 97  97  . 42.829  54.325  269.850 1.00 90.18  1 . C  ?  
ATOM   419   CB  CB  . ASP ASP ASP A A 97  97  . 42.165  53.347  270.843 1.00 92.46  1 . C  ?  
ATOM   420   CG  CG  . ASP ASP ASP A A 97  97  . 42.605  53.567  272.287 1.00 96.13  1 . C  ?  
ATOM   421   OD1 OD1 . ASP ASP ASP A A 97  97  . 42.899  54.731  272.656 1.00 99.71  1 . O  ?  
ATOM   422   OD2 OD2 . ASP ASP ASP A A 97  97  . 42.644  52.578  273.073 1.00 101.77 1 . O  ?  
ATOM   423   C   C   . ASP ASP ASP A A 97  97  . 42.579  53.829  268.422 1.00 86.82  1 . C  ?  
ATOM   424   O   O   . ASP ASP ASP A A 97  97  . 41.764  54.388  267.677 1.00 84.53  1 . O  ?  
ATOM   425   N   N   . ARG ARG ARG A A 98  98  . 43.324  52.785  268.058 1.00 84.87  1 . N  ?  
ATOM   426   CA  CA  . ARG ARG ARG A A 98  98  . 42.990  51.896  266.944 1.00 82.19  1 . C  ?  
ATOM   427   CB  CB  . ARG ARG ARG A A 98  98  . 44.053  51.939  265.841 1.00 84.90  1 . C  ?  
ATOM   428   CG  CG  . ARG ARG ARG A A 98  98  . 43.882  50.852  264.778 1.00 85.22  1 . C  ?  
ATOM   429   CD  CD  . ARG ARG ARG A A 98  98  . 44.809  51.040  263.589 1.00 86.28  1 . C  ?  
ATOM   430   NE  NE  . ARG ARG ARG A A 98  98  . 44.338  52.044  262.632 1.00 87.59  1 . N  ?  
ATOM   431   CZ  CZ  . ARG ARG ARG A A 98  98  . 44.991  52.417  261.528 1.00 86.10  1 . C  ?  
ATOM   432   NH1 NH1 . ARG ARG ARG A A 98  98  . 46.165  51.878  261.203 1.00 86.69  1 . N  ?  
ATOM   433   NH2 NH2 . ARG ARG ARG A A 98  98  . 44.466  53.340  260.731 1.00 85.74  1 . N  ?  
ATOM   434   C   C   . ARG ARG ARG A A 98  98  . 42.910  50.488  267.512 1.00 75.80  1 . C  ?  
ATOM   435   O   O   . ARG ARG ARG A A 98  98  . 43.765  50.092  268.305 1.00 73.99  1 . O  ?  
ATOM   436   N   N   . ILE ILE ILE A A 99  99  . 41.897  49.733  267.099 1.00 74.29  1 . N  ?  
ATOM   437   CA  CA  . ILE ILE ILE A A 99  99  . 41.755  48.346  267.538 1.00 76.29  1 . C  ?  
ATOM   438   CB  CB  . ILE ILE ILE A A 99  99  . 40.400  48.044  268.226 1.00 75.81  1 . C  ?  
ATOM   439   CG1 CG1 . ILE ILE ILE A A 99  99  . 39.198  48.399  267.340 1.00 75.36  1 . C  ?  
ATOM   440   CD1 CD1 . ILE ILE ILE A A 99  99  . 37.873  47.965  267.929 1.00 77.03  1 . C  ?  
ATOM   441   CG2 CG2 . ILE ILE ILE A A 99  99  . 40.321  48.777  269.552 1.00 78.44  1 . C  ?  
ATOM   442   C   C   . ILE ILE ILE A A 99  99  . 41.975  47.400  266.372 1.00 78.76  1 . C  ?  
ATOM   443   O   O   . ILE ILE ILE A A 99  99  . 41.525  47.674  265.261 1.00 81.15  1 . O  ?  
ATOM   444   N   N   . TYR TYR TYR A A 100 100 . 42.684  46.304  266.642 1.00 76.54  1 . N  ?  
ATOM   445   CA  CA  . TYR TYR TYR A A 100 100 . 42.905  45.233  265.681 1.00 74.22  1 . C  ?  
ATOM   446   CB  CB  . TYR TYR TYR A A 100 100 . 44.398  44.966  265.504 1.00 74.99  1 . C  ?  
ATOM   447   CG  CG  . TYR TYR TYR A A 100 100 . 45.221  46.186  265.147 1.00 73.39  1 . C  ?  
ATOM   448   CD1 CD1 . TYR TYR TYR A A 100 100 . 45.727  47.020  266.140 1.00 73.24  1 . C  ?  
ATOM   449   CE1 CE1 . TYR TYR TYR A A 100 100 . 46.493  48.131  265.823 1.00 74.43  1 . C  ?  
ATOM   450   CZ  CZ  . TYR TYR TYR A A 100 100 . 46.772  48.418  264.500 1.00 75.09  1 . C  ?  
ATOM   451   OH  OH  . TYR TYR TYR A A 100 100 . 47.534  49.524  264.210 1.00 78.25  1 . O  ?  
ATOM   452   CE2 CE2 . TYR TYR TYR A A 100 100 . 46.286  47.604  263.490 1.00 73.38  1 . C  ?  
ATOM   453   CD2 CD2 . TYR TYR TYR A A 100 100 . 45.517  46.493  263.818 1.00 73.49  1 . C  ?  
ATOM   454   C   C   . TYR TYR TYR A A 100 100 . 42.220  43.979  266.198 1.00 70.14  1 . C  ?  
ATOM   455   O   O   . TYR TYR TYR A A 100 100 . 42.210  43.723  267.398 1.00 69.34  1 . O  ?  
ATOM   456   N   N   . TYR TYR TYR A A 101 101 . 41.652  43.202  265.286 1.00 69.50  1 . N  ?  
ATOM   457   CA  CA  . TYR TYR TYR A A 101 101 . 40.916  41.990  265.647 1.00 69.92  1 . C  ?  
ATOM   458   CB  CB  . TYR TYR TYR A A 101 101 . 39.540  42.360  266.210 1.00 68.89  1 . C  ?  
ATOM   459   CG  CG  . TYR TYR TYR A A 101 101 . 38.758  43.302  265.320 1.00 69.23  1 . C  ?  
ATOM   460   CD1 CD1 . TYR TYR TYR A A 101 101 . 39.003  44.672  265.339 1.00 69.10  1 . C  ?  
ATOM   461   CE1 CE1 . TYR TYR TYR A A 101 101 . 38.301  45.537  264.519 1.00 69.54  1 . C  ?  
ATOM   462   CZ  CZ  . TYR TYR TYR A A 101 101 . 37.340  45.038  263.662 1.00 69.41  1 . C  ?  
ATOM   463   OH  OH  . TYR TYR TYR A A 101 101 . 36.651  45.909  262.854 1.00 70.69  1 . O  ?  
ATOM   464   CE2 CE2 . TYR TYR TYR A A 101 101 . 37.078  43.681  263.617 1.00 68.18  1 . C  ?  
ATOM   465   CD2 CD2 . TYR TYR TYR A A 101 101 . 37.786  42.822  264.443 1.00 68.68  1 . C  ?  
ATOM   466   C   C   . TYR TYR TYR A A 101 101 . 40.770  41.057  264.445 1.00 70.04  1 . C  ?  
ATOM   467   O   O   . TYR TYR TYR A A 101 101 . 40.938  41.472  263.301 1.00 72.00  1 . O  ?  
ATOM   468   N   N   . LEU LEU LEU A A 102 102 . 40.470  39.795  264.719 1.00 71.39  1 . N  ?  
ATOM   469   CA  CA  . LEU LEU LEU A A 102 102 . 40.259  38.800  263.675 1.00 74.63  1 . C  ?  
ATOM   470   CB  CB  . LEU LEU LEU A A 102 102 . 40.882  37.460  264.071 1.00 75.95  1 . C  ?  
ATOM   471   CG  CG  . LEU LEU LEU A A 102 102 . 42.406  37.410  264.200 1.00 75.73  1 . C  ?  
ATOM   472   CD1 CD1 . LEU LEU LEU A A 102 102 . 42.837  36.143  264.926 1.00 76.79  1 . C  ?  
ATOM   473   CD2 CD2 . LEU LEU LEU A A 102 102 . 43.062  37.494  262.832 1.00 74.40  1 . C  ?  
ATOM   474   C   C   . LEU LEU LEU A A 102 102 . 38.770  38.624  263.456 1.00 76.18  1 . C  ?  
ATOM   475   O   O   . LEU LEU LEU A A 102 102 . 38.014  38.555  264.420 1.00 76.18  1 . O  ?  
ATOM   476   N   N   . ALA ALA ALA A A 103 103 . 38.352  38.553  262.195 1.00 79.52  1 . N  ?  
ATOM   477   CA  CA  . ALA ALA ALA A A 103 103 . 36.939  38.378  261.860 1.00 84.64  1 . C  ?  
ATOM   478   CB  CB  . ALA ALA ALA A A 103 103 . 36.193  39.692  262.026 1.00 84.34  1 . C  ?  
ATOM   479   C   C   . ALA ALA ALA A A 103 103 . 36.745  37.841  260.450 1.00 91.03  1 . C  ?  
ATOM   480   O   O   . ALA ALA ALA A A 103 103 . 37.672  37.851  259.640 1.00 94.41  1 . O  ?  
ATOM   481   N   N   . MET MET MET A A 104 104 . 35.527  37.377  260.178 1.00 100.08 1 . N  ?  
ATOM   482   CA  CA  . MET MET MET A A 104 104 . 35.155  36.794  258.891 1.00 107.77 1 . C  ?  
ATOM   483   CB  CB  . MET MET MET A A 104 104 . 34.231  35.587  259.115 1.00 110.25 1 . C  ?  
ATOM   484   CG  CG  . MET MET MET A A 104 104 . 34.436  34.426  258.151 1.00 109.89 1 . C  ?  
ATOM   485   SD  SD  . MET MET MET A A 104 104 . 33.504  32.952  258.635 0.51 108.20 1 . S  ?  
ATOM   486   CE  CE  . MET MET MET A A 104 104 . 34.355  32.431  260.127 1.00 105.32 1 . C  ?  
ATOM   487   C   C   . MET MET MET A A 104 104 . 34.451  37.870  258.065 1.00 116.89 1 . C  ?  
ATOM   488   O   O   . MET MET MET A A 104 104 . 33.472  38.464  258.525 1.00 115.48 1 . O  ?  
ATOM   489   N   N   . SER SER SER A A 105 105 . 34.958  38.123  256.857 1.00 130.05 1 . N  ?  
ATOM   490   CA  CA  . SER SER SER A A 105 105 . 34.388  39.140  255.960 1.00 136.24 1 . C  ?  
ATOM   491   CB  CB  . SER SER SER A A 105 105 . 35.369  39.455  254.825 1.00 138.60 1 . C  ?  
ATOM   492   OG  OG  . SER SER SER A A 105 105 . 35.706  38.281  254.106 1.00 141.19 1 . O  ?  
ATOM   493   C   C   . SER SER SER A A 105 105 . 33.048  38.689  255.371 1.00 136.69 1 . C  ?  
ATOM   494   O   O   . SER SER SER A A 105 105 . 31.990  38.894  255.969 1.00 128.42 1 . O  ?  
ATOM   495   N   N   . ARG ARG ARG A A 109 109 . 33.615  32.788  253.714 1.00 129.96 1 . N  ?  
ATOM   496   CA  CA  . ARG ARG ARG A A 109 109 . 34.963  33.210  253.334 1.00 131.51 1 . C  ?  
ATOM   497   CB  CB  . ARG ARG ARG A A 109 109 . 34.935  34.645  252.763 1.00 134.98 1 . C  ?  
ATOM   498   CG  CG  . ARG ARG ARG A A 109 109 . 35.624  34.808  251.404 1.00 134.30 1 . C  ?  
ATOM   499   CD  CD  . ARG ARG ARG A A 109 109 . 36.080  36.240  251.109 1.00 132.91 1 . C  ?  
ATOM   500   NE  NE  . ARG ARG ARG A A 109 109 . 35.209  37.270  251.691 1.00 137.04 1 . N  ?  
ATOM   501   CZ  CZ  . ARG ARG ARG A A 109 109 . 33.997  37.617  251.248 1.00 132.73 1 . C  ?  
ATOM   502   NH1 NH1 . ARG ARG ARG A A 109 109 . 33.450  37.026  250.186 1.00 133.23 1 . N  ?  
ATOM   503   NH2 NH2 . ARG ARG ARG A A 109 109 . 33.313  38.570  251.882 1.00 125.29 1 . N  ?  
ATOM   504   C   C   . ARG ARG ARG A A 109 109 . 35.933  33.107  254.530 1.00 128.42 1 . C  ?  
ATOM   505   O   O   . ARG ARG ARG A A 109 109 . 35.542  32.707  255.632 1.00 124.44 1 . O  ?  
ATOM   506   N   N   . GLU GLU GLU A A 110 110 . 37.190  33.484  254.297 1.00 122.72 1 . N  ?  
ATOM   507   CA  CA  . GLU GLU GLU A A 110 110 . 38.272  33.314  255.273 1.00 115.40 1 . C  ?  
ATOM   508   CB  CB  . GLU GLU GLU A A 110 110 . 39.634  33.372  254.561 1.00 122.97 1 . C  ?  
ATOM   509   CG  CG  . GLU GLU GLU A A 110 110 . 39.854  32.245  253.555 1.00 131.07 1 . C  ?  
ATOM   510   CD  CD  . GLU GLU GLU A A 110 110 . 41.123  32.410  252.733 1.00 135.83 1 . C  ?  
ATOM   511   OE1 OE1 . GLU GLU GLU A A 110 110 . 42.003  31.522  252.803 1.00 141.90 1 . O  ?  
ATOM   512   OE2 OE2 . GLU GLU GLU A A 110 110 . 41.244  33.426  252.014 1.00 139.62 1 . O  ?  
ATOM   513   C   C   . GLU GLU GLU A A 110 110 . 38.238  34.318  256.433 1.00 105.96 1 . C  ?  
ATOM   514   O   O   . GLU GLU GLU A A 110 110 . 37.530  35.326  256.392 1.00 107.46 1 . O  ?  
ATOM   515   N   N   . ASN ASN ASN A A 111 111 . 39.030  34.006  257.457 1.00 97.27  1 . N  ?  
ATOM   516   CA  CA  . ASN ASN ASN A A 111 111 . 39.123  34.746  258.715 1.00 88.99  1 . C  ?  
ATOM   517   CB  CB  . ASN ASN ASN A A 111 111 . 39.109  33.726  259.865 1.00 91.95  1 . C  ?  
ATOM   518   CG  CG  . ASN ASN ASN A A 111 111 . 38.807  34.340  261.211 1.00 94.49  1 . C  ?  
ATOM   519   OD1 OD1 . ASN ASN ASN A A 111 111 . 39.647  34.327  262.110 1.00 87.31  1 . O  ?  
ATOM   520   ND2 ND2 . ASN ASN ASN A A 111 111 . 37.590  34.850  261.371 1.00 101.49 1 . N  ?  
ATOM   521   C   C   . ASN ASN ASN A A 111 111 . 40.429  35.549  258.721 1.00 82.35  1 . C  ?  
ATOM   522   O   O   . ASN ASN ASN A A 111 111 . 41.513  34.966  258.729 1.00 81.68  1 . O  ?  
ATOM   523   N   N   . THR THR THR A A 112 112 . 40.332  36.878  258.716 1.00 80.36  1 . N  ?  
ATOM   524   CA  CA  . THR THR THR A A 112 112 . 41.514  37.748  258.553 1.00 79.38  1 . C  ?  
ATOM   525   CB  CB  . THR THR THR A A 112 112 . 41.606  38.284  257.096 1.00 78.10  1 . C  ?  
ATOM   526   OG1 OG1 . THR THR THR A A 112 112 . 42.852  38.968  256.898 1.00 76.62  1 . O  ?  
ATOM   527   CG2 CG2 . THR THR THR A A 112 112 . 40.447  39.224  256.759 1.00 76.94  1 . C  ?  
ATOM   528   C   C   . THR THR THR A A 112 112 . 41.575  38.909  259.563 1.00 76.95  1 . C  ?  
ATOM   529   O   O   . THR THR THR A A 112 112 . 40.649  39.114  260.354 1.00 74.58  1 . O  ?  
ATOM   530   N   N   . LEU LEU LEU A A 113 113 . 42.685  39.649  259.520 1.00 75.17  1 . N  ?  
ATOM   531   CA  CA  . LEU LEU LEU A A 113 113 . 42.901  40.821  260.374 1.00 73.54  1 . C  ?  
ATOM   532   CB  CB  . LEU LEU LEU A A 113 113 . 44.393  41.110  260.546 1.00 73.16  1 . C  ?  
ATOM   533   CG  CG  . LEU LEU LEU A A 113 113 . 45.088  40.226  261.579 1.00 75.66  1 . C  ?  
ATOM   534   CD1 CD1 . LEU LEU LEU A A 113 113 . 46.589  40.168  261.337 1.00 77.46  1 . C  ?  
ATOM   535   CD2 CD2 . LEU LEU LEU A A 113 113 . 44.791  40.707  262.995 1.00 76.56  1 . C  ?  
ATOM   536   C   C   . LEU LEU LEU A A 113 113 . 42.209  42.073  259.836 1.00 74.49  1 . C  ?  
ATOM   537   O   O   . LEU LEU LEU A A 113 113 . 42.364  42.445  258.668 1.00 71.88  1 . O  ?  
ATOM   538   N   N   . PHE PHE PHE A A 114 114 . 41.450  42.707  260.724 1.00 77.36  1 . N  ?  
ATOM   539   CA  CA  . PHE PHE PHE A A 114 114 . 40.791  43.976  260.478 1.00 75.50  1 . C  ?  
ATOM   540   CB  CB  . PHE PHE PHE A A 114 114 . 39.286  43.805  260.598 1.00 74.04  1 . C  ?  
ATOM   541   CG  CG  . PHE PHE PHE A A 114 114 . 38.665  43.083  259.449 1.00 73.77  1 . C  ?  
ATOM   542   CD1 CD1 . PHE PHE PHE A A 114 114 . 38.356  43.764  258.280 1.00 75.46  1 . C  ?  
ATOM   543   CE1 CE1 . PHE PHE PHE A A 114 114 . 37.760  43.114  257.214 1.00 75.86  1 . C  ?  
ATOM   544   CZ  CZ  . PHE PHE PHE A A 114 114 . 37.463  41.768  257.310 1.00 75.89  1 . C  ?  
ATOM   545   CE2 CE2 . PHE PHE PHE A A 114 114 . 37.763  41.077  258.473 1.00 75.05  1 . C  ?  
ATOM   546   CD2 CD2 . PHE PHE PHE A A 114 114 . 38.360  41.733  259.536 1.00 73.31  1 . C  ?  
ATOM   547   C   C   . PHE PHE PHE A A 114 114 . 41.242  44.979  261.529 1.00 76.77  1 . C  ?  
ATOM   548   O   O   . PHE PHE PHE A A 114 114 . 41.800  44.597  262.564 1.00 72.72  1 . O  ?  
ATOM   549   N   N   . TYR TYR TYR A A 115 115 . 40.997  46.259  261.252 1.00 78.99  1 . N  ?  
ATOM   550   CA  CA  . TYR TYR TYR A A 115 115 . 41.143  47.309  262.252 1.00 80.19  1 . C  ?  
ATOM   551   CB  CB  . TYR TYR TYR A A 115 115 . 42.495  48.030  262.123 1.00 82.61  1 . C  ?  
ATOM   552   CG  CG  . TYR TYR TYR A A 115 115 . 42.683  48.868  260.870 1.00 86.86  1 . C  ?  
ATOM   553   CD1 CD1 . TYR TYR TYR A A 115 115 . 43.223  48.316  259.707 1.00 88.55  1 . C  ?  
ATOM   554   CE1 CE1 . TYR TYR TYR A A 115 115 . 43.408  49.086  258.563 1.00 90.12  1 . C  ?  
ATOM   555   CZ  CZ  . TYR TYR TYR A A 115 115 . 43.063  50.432  258.576 1.00 89.20  1 . C  ?  
ATOM   556   OH  OH  . TYR TYR TYR A A 115 115 . 43.236  51.206  257.451 1.00 88.87  1 . O  ?  
ATOM   557   CE2 CE2 . TYR TYR TYR A A 115 115 . 42.529  50.999  259.718 1.00 88.90  1 . C  ?  
ATOM   558   CD2 CD2 . TYR TYR TYR A A 115 115 . 42.352  50.224  260.858 1.00 88.41  1 . C  ?  
ATOM   559   C   C   . TYR TYR TYR A A 115 115 . 39.974  48.287  262.199 1.00 80.98  1 . C  ?  
ATOM   560   O   O   . TYR TYR TYR A A 115 115 . 39.270  48.372  261.194 1.00 81.05  1 . O  ?  
ATOM   561   N   N   . SER SER SER A A 116 116 . 39.757  48.991  263.308 1.00 83.49  1 . N  ?  
ATOM   562   CA  CA  . SER SER SER A A 116 116 . 38.740  50.044  263.398 1.00 84.40  1 . C  ?  
ATOM   563   CB  CB  . SER SER SER A A 116 116 . 37.431  49.491  263.967 1.00 84.21  1 . C  ?  
ATOM   564   OG  OG  . SER SER SER A A 116 116 . 36.748  48.706  263.004 1.00 83.22  1 . O  ?  
ATOM   565   C   C   . SER SER SER A A 116 116 . 39.255  51.187  264.264 1.00 85.81  1 . C  ?  
ATOM   566   O   O   . SER SER SER A A 116 116 . 40.096  50.975  265.145 1.00 85.50  1 . O  ?  
ATOM   567   N   N   . GLU GLU GLU A A 117 117 . 38.742  52.391  264.003 1.00 88.88  1 . N  ?  
ATOM   568   CA  CA  . GLU GLU GLU A A 117 117 . 39.188  53.622  264.672 1.00 89.24  1 . C  ?  
ATOM   569   CB  CB  . GLU GLU GLU A A 117 117 . 39.199  54.791  263.683 1.00 90.46  1 . C  ?  
ATOM   570   CG  CG  . GLU GLU GLU A A 117 117 . 39.940  54.536  262.376 1.00 89.05  1 . C  ?  
ATOM   571   CD  CD  . GLU GLU GLU A A 117 117 . 41.444  54.377  262.541 1.00 91.59  1 . C  ?  
ATOM   572   OE1 OE1 . GLU GLU GLU A A 117 117 . 41.992  54.467  263.671 1.00 93.08  1 . O  ?  
ATOM   573   OE2 OE2 . GLU GLU GLU A A 117 117 . 42.096  54.160  261.505 1.00 90.19  1 . O  ?  
ATOM   574   C   C   . GLU GLU GLU A A 117 117 . 38.287  53.988  265.847 1.00 85.87  1 . C  ?  
ATOM   575   O   O   . GLU GLU GLU A A 117 117 . 37.065  53.926  265.733 1.00 82.43  1 . O  ?  
ATOM   576   N   N   . ILE ILE ILE A A 118 118 . 38.899  54.389  266.960 1.00 85.75  1 . N  ?  
ATOM   577   CA  CA  . ILE ILE ILE A A 118 118 . 38.173  54.790  268.165 1.00 87.76  1 . C  ?  
ATOM   578   CB  CB  . ILE ILE ILE A A 118 118 . 38.818  54.168  269.419 1.00 88.42  1 . C  ?  
ATOM   579   CG1 CG1 . ILE ILE ILE A A 118 118 . 38.901  52.641  269.287 1.00 87.80  1 . C  ?  
ATOM   580   CD1 CD1 . ILE ILE ILE A A 118 118 . 37.600  51.974  268.902 1.00 88.00  1 . C  ?  
ATOM   581   CG2 CG2 . ILE ILE ILE A A 118 118 . 38.076  54.591  270.685 1.00 88.39  1 . C  ?  
ATOM   582   C   C   . ILE ILE ILE A A 118 118 . 38.192  56.319  268.293 1.00 90.63  1 . C  ?  
ATOM   583   O   O   . ILE ILE ILE A A 118 118 . 39.254  56.887  268.576 1.00 93.98  1 . O  ?  
ATOM   584   N   N   . PRO PRO PRO A A 119 119 . 37.030  56.990  268.091 1.00 88.27  1 . N  ?  
ATOM   585   CA  CA  . PRO PRO PRO A A 119 119 . 37.003  58.452  268.205 1.00 87.74  1 . C  ?  
ATOM   586   CB  CB  . PRO PRO PRO A A 119 119 . 35.559  58.809  267.830 1.00 87.34  1 . C  ?  
ATOM   587   CG  CG  . PRO PRO PRO A A 119 119 . 35.060  57.655  267.050 1.00 86.82  1 . C  ?  
ATOM   588   CD  CD  . PRO PRO PRO A A 119 119 . 35.710  56.470  267.688 1.00 87.93  1 . C  ?  
ATOM   589   C   C   . PRO PRO PRO A A 119 119 . 37.314  58.969  269.611 1.00 90.38  1 . C  ?  
ATOM   590   O   O   . PRO PRO PRO A A 119 119 . 37.033  58.285  270.601 1.00 90.64  1 . O  ?  
ATOM   591   N   N   . LYS LYS LYS A A 120 120 . 37.898  60.165  269.678 1.00 92.29  1 . N  ?  
ATOM   592   CA  CA  . LYS LYS LYS A A 120 120 . 38.145  60.848  270.953 1.00 93.39  1 . C  ?  
ATOM   593   CB  CB  . LYS LYS LYS A A 120 120 . 39.085  62.046  270.757 1.00 96.02  1 . C  ?  
ATOM   594   CG  CG  . LYS LYS LYS A A 120 120 . 40.501  61.641  270.368 1.00 98.58  1 . C  ?  
ATOM   595   CD  CD  . LYS LYS LYS A A 120 120 . 41.507  62.772  270.509 1.00 99.70  1 . C  ?  
ATOM   596   CE  CE  . LYS LYS LYS A A 120 120 . 42.930  62.239  270.445 1.00 103.31 1 . C  ?  
ATOM   597   NZ  NZ  . LYS LYS LYS A A 120 120 . 43.954  63.302  270.643 1.00 107.69 1 . N  ?  
ATOM   598   C   C   . LYS LYS LYS A A 120 120 . 36.836  61.295  271.610 1.00 92.02  1 . C  ?  
ATOM   599   O   O   . LYS LYS LYS A A 120 120 . 36.732  61.309  272.841 1.00 87.44  1 . O  ?  
ATOM   600   N   N   . THR THR THR A A 121 121 . 35.855  61.651  270.775 1.00 93.29  1 . N  ?  
ATOM   601   CA  CA  . THR THR THR A A 121 121 . 34.506  62.018  271.212 1.00 96.49  1 . C  ?  
ATOM   602   CB  CB  . THR THR THR A A 121 121 . 34.323  63.559  271.265 1.00 102.09 1 . C  ?  
ATOM   603   OG1 OG1 . THR THR THR A A 121 121 . 33.020  63.879  271.778 1.00 108.46 1 . O  ?  
ATOM   604   CG2 CG2 . THR THR THR A A 121 121 . 34.505  64.214  269.876 1.00 100.29 1 . C  ?  
ATOM   605   C   C   . THR THR THR A A 121 121 . 33.453  61.404  270.287 1.00 92.73  1 . C  ?  
ATOM   606   O   O   . THR THR THR A A 121 121 . 33.731  61.118  269.122 1.00 87.43  1 . O  ?  
ATOM   607   N   N   . ILE ILE ILE A A 122 122 . 32.243  61.234  270.813 1.00 94.90  1 . N  ?  
ATOM   608   CA  CA  . ILE ILE ILE A A 122 122 . 31.117  60.683  270.048 1.00 98.87  1 . C  ?  
ATOM   609   CB  CB  . ILE ILE ILE A A 122 122 . 30.731  59.259  270.516 1.00 100.48 1 . C  ?  
ATOM   610   CG1 CG1 . ILE ILE ILE A A 122 122 . 30.523  59.204  272.038 1.00 99.62  1 . C  ?  
ATOM   611   CD1 CD1 . ILE ILE ILE A A 122 122 . 29.609  58.086  272.484 1.00 97.69  1 . C  ?  
ATOM   612   CG2 CG2 . ILE ILE ILE A A 122 122 . 31.799  58.260  270.090 1.00 100.77 1 . C  ?  
ATOM   613   C   C   . ILE ILE ILE A A 122 122 . 29.886  61.581  270.128 1.00 97.56  1 . C  ?  
ATOM   614   O   O   . ILE ILE ILE A A 122 122 . 29.742  62.375  271.057 1.00 95.29  1 . O  ?  
ATOM   615   N   N   . ASN ASN ASN A A 123 123 . 29.012  61.444  269.133 1.00 100.87 1 . N  ?  
ATOM   616   CA  CA  . ASN ASN ASN A A 123 123 . 27.707  62.092  269.138 1.00 105.20 1 . C  ?  
ATOM   617   CB  CB  . ASN ASN ASN A A 123 123 . 27.229  62.371  267.702 1.00 109.92 1 . C  ?  
ATOM   618   CG  CG  . ASN ASN ASN A A 123 123 . 25.797  62.892  267.641 1.00 113.50 1 . C  ?  
ATOM   619   OD1 OD1 . ASN ASN ASN A A 123 123 . 24.984  62.407  266.853 1.00 120.40 1 . O  ?  
ATOM   620   ND2 ND2 . ASN ASN ASN A A 123 123 . 25.483  63.878  268.473 1.00 112.55 1 . N  ?  
ATOM   621   C   C   . ASN ASN ASN A A 123 123 . 26.759  61.147  269.864 1.00 104.32 1 . C  ?  
ATOM   622   O   O   . ASN ASN ASN A A 123 123 . 26.349  60.126  269.309 1.00 112.05 1 . O  ?  
ATOM   623   N   N   . ARG ARG ARG A A 124 124 . 26.414  61.489  271.104 1.00 101.93 1 . N  ?  
ATOM   624   CA  CA  . ARG ARG ARG A A 124 124 . 25.596  60.614  271.962 1.00 97.99  1 . C  ?  
ATOM   625   CB  CB  . ARG ARG ARG A A 124 124 . 25.770  61.003  273.434 1.00 89.51  1 . C  ?  
ATOM   626   CG  CG  . ARG ARG ARG A A 124 124 . 27.181  60.763  273.936 1.00 85.36  1 . C  ?  
ATOM   627   CD  CD  . ARG ARG ARG A A 124 124 . 27.431  61.461  275.247 1.00 85.23  1 . C  ?  
ATOM   628   NE  NE  . ARG ARG ARG A A 124 124 . 28.651  60.987  275.896 1.00 86.62  1 . N  ?  
ATOM   629   CZ  CZ  . ARG ARG ARG A A 124 124 . 29.898  61.313  275.546 1.00 87.49  1 . C  ?  
ATOM   630   NH1 NH1 . ARG ARG ARG A A 124 124 . 30.147  62.135  274.525 1.00 89.69  1 . N  ?  
ATOM   631   NH2 NH2 . ARG ARG ARG A A 124 124 . 30.918  60.808  276.236 1.00 86.94  1 . N  ?  
ATOM   632   C   C   . ARG ARG ARG A A 124 124 . 24.110  60.568  271.586 1.00 101.11 1 . C  ?  
ATOM   633   O   O   . ARG ARG ARG A A 124 124 . 23.346  59.823  272.201 1.00 99.16  1 . O  ?  
ATOM   634   N   N   . ALA ALA ALA A A 125 125 . 23.707  61.367  270.595 1.00 107.80 1 . N  ?  
ATOM   635   CA  CA  . ALA ALA ALA A A 125 125 . 22.376  61.276  269.988 1.00 113.09 1 . C  ?  
ATOM   636   CB  CB  . ALA ALA ALA A A 125 125 . 22.139  62.460  269.056 1.00 115.42 1 . C  ?  
ATOM   637   C   C   . ALA ALA ALA A A 125 125 . 22.210  59.973  269.214 1.00 116.99 1 . C  ?  
ATOM   638   O   O   . ALA ALA ALA A A 125 125 . 21.265  59.220  269.455 1.00 117.59 1 . O  ?  
ATOM   639   N   N   . ALA ALA ALA A A 126 126 . 23.138  59.727  268.286 1.00 120.31 1 . N  ?  
ATOM   640   CA  CA  . ALA ALA ALA A A 126 126 . 23.100  58.562  267.394 1.00 121.00 1 . C  ?  
ATOM   641   CB  CB  . ALA ALA ALA A A 126 126 . 23.468  58.981  265.978 1.00 122.53 1 . C  ?  
ATOM   642   C   C   . ALA ALA ALA A A 126 126 . 24.030  57.447  267.866 1.00 119.59 1 . C  ?  
ATOM   643   O   O   . ALA ALA ALA A A 126 126 . 24.862  57.647  268.757 1.00 121.00 1 . O  ?  
ATOM   644   N   N   . VAL VAL VAL A A 127 127 . 23.871  56.275  267.253 1.00 115.00 1 . N  ?  
ATOM   645   CA  CA  . VAL VAL VAL A A 127 127 . 24.692  55.098  267.542 1.00 111.13 1 . C  ?  
ATOM   646   CB  CB  . VAL VAL VAL A A 127 127 . 23.832  53.809  267.589 1.00 111.19 1 . C  ?  
ATOM   647   CG1 CG1 . VAL VAL VAL A A 127 127 . 24.683  52.600  267.969 1.00 112.03 1 . C  ?  
ATOM   648   CG2 CG2 . VAL VAL VAL A A 127 127 . 22.671  53.970  268.565 1.00 108.42 1 . C  ?  
ATOM   649   C   C   . VAL VAL VAL A A 127 127 . 25.770  54.963  266.462 1.00 105.27 1 . C  ?  
ATOM   650   O   O   . VAL VAL VAL A A 127 127 . 25.457  54.743  265.288 1.00 102.71 1 . O  ?  
ATOM   651   N   N   . LEU LEU LEU A A 128 128 . 27.034  55.095  266.864 1.00 99.89  1 . N  ?  
ATOM   652   CA  CA  . LEU LEU LEU A A 128 128 . 28.167  54.910  265.952 1.00 96.76  1 . C  ?  
ATOM   653   CB  CB  . LEU LEU LEU A A 128 128 . 29.447  55.504  266.561 1.00 94.11  1 . C  ?  
ATOM   654   CG  CG  . LEU LEU LEU A A 128 128 . 30.740  55.403  265.739 1.00 92.58  1 . C  ?  
ATOM   655   CD1 CD1 . LEU LEU LEU A A 128 128 . 30.604  56.126  264.407 1.00 90.86  1 . C  ?  
ATOM   656   CD2 CD2 . LEU LEU LEU A A 128 128 . 31.924  55.946  266.522 1.00 92.29  1 . C  ?  
ATOM   657   C   C   . LEU LEU LEU A A 128 128 . 28.390  53.425  265.656 1.00 94.33  1 . C  ?  
ATOM   658   O   O   . LEU LEU LEU A A 128 128 . 28.647  52.651  266.576 1.00 98.62  1 . O  ?  
ATOM   659   N   N   . MET MET MET A A 129 129 . 28.282  53.037  264.384 1.00 91.05  1 . N  ?  
ATOM   660   CA  CA  . MET MET MET A A 129 129 . 28.722  51.715  263.922 1.00 91.34  1 . C  ?  
ATOM   661   CB  CB  . MET MET MET A A 129 129 . 27.835  51.187  262.783 1.00 93.21  1 . C  ?  
ATOM   662   CG  CG  . MET MET MET A A 129 129 . 26.359  51.029  263.126 1.00 94.73  1 . C  ?  
ATOM   663   SD  SD  . MET MET MET A A 129 129 . 25.968  49.488  263.965 0.25 96.08  1 . S  ?  
ATOM   664   CE  CE  . MET MET MET A A 129 129 . 24.397  49.930  264.703 1.00 100.37 1 . C  ?  
ATOM   665   C   C   . MET MET MET A A 129 129 . 30.150  51.883  263.416 1.00 89.10  1 . C  ?  
ATOM   666   O   O   . MET MET MET A A 129 129 . 30.375  52.628  262.463 1.00 87.94  1 . O  ?  
ATOM   667   N   N   . LEU LEU LEU A A 130 130 . 31.113  51.221  264.063 1.00 89.42  1 . N  ?  
ATOM   668   CA  CA  . LEU LEU LEU A A 130 130 . 32.509  51.244  263.606 1.00 88.11  1 . C  ?  
ATOM   669   CB  CB  . LEU LEU LEU A A 130 130 . 33.449  50.601  264.626 1.00 87.06  1 . C  ?  
ATOM   670   CG  CG  . LEU LEU LEU A A 130 130 . 33.656  51.314  265.957 1.00 88.77  1 . C  ?  
ATOM   671   CD1 CD1 . LEU LEU LEU A A 130 130 . 34.662  50.532  266.792 1.00 89.49  1 . C  ?  
ATOM   672   CD2 CD2 . LEU LEU LEU A A 130 130 . 34.119  52.751  265.749 1.00 89.26  1 . C  ?  
ATOM   673   C   C   . LEU LEU LEU A A 130 130 . 32.632  50.482  262.299 1.00 87.71  1 . C  ?  
ATOM   674   O   O   . LEU LEU LEU A A 130 130 . 32.152  49.355  262.197 1.00 85.79  1 . O  ?  
ATOM   675   N   N   . SER SER SER A A 131 131 . 33.262  51.105  261.305 1.00 87.72  1 . N  ?  
ATOM   676   CA  CA  . SER SER SER A A 131 131 . 33.505  50.451  260.026 1.00 87.92  1 . C  ?  
ATOM   677   CB  CB  . SER SER SER A A 131 131 . 33.631  51.477  258.892 1.00 89.59  1 . C  ?  
ATOM   678   OG  OG  . SER SER SER A A 131 131 . 34.741  52.333  259.088 1.00 92.18  1 . O  ?  
ATOM   679   C   C   . SER SER SER A A 131 131 . 34.769  49.605  260.152 1.00 86.62  1 . C  ?  
ATOM   680   O   O   . SER SER SER A A 131 131 . 35.720  49.992  260.851 1.00 82.65  1 . O  ?  
ATOM   681   N   N   . TRP TRP TRP A A 132 132 . 34.756  48.451  259.482 1.00 82.72  1 . N  ?  
ATOM   682   CA  CA  . TRP TRP TRP A A 132 132 . 35.839  47.478  259.549 1.00 84.21  1 . C  ?  
ATOM   683   CB  CB  . TRP TRP TRP A A 132 132 . 35.284  46.050  259.461 1.00 87.31  1 . C  ?  
ATOM   684   CG  CG  . TRP TRP TRP A A 132 132 . 34.376  45.597  260.603 1.00 87.83  1 . C  ?  
ATOM   685   CD1 CD1 . TRP TRP TRP A A 132 132 . 33.861  46.360  261.617 1.00 87.93  1 . C  ?  
ATOM   686   NE1 NE1 . TRP TRP TRP A A 132 132 . 33.071  45.590  262.439 1.00 86.90  1 . N  ?  
ATOM   687   CE2 CE2 . TRP TRP TRP A A 132 132 . 33.047  44.308  261.960 1.00 89.25  1 . C  ?  
ATOM   688   CD2 CD2 . TRP TRP TRP A A 132 132 . 33.854  44.275  260.799 1.00 89.84  1 . C  ?  
ATOM   689   CE3 CE3 . TRP TRP TRP A A 132 132 . 33.996  43.061  260.109 1.00 89.62  1 . C  ?  
ATOM   690   CZ3 CZ3 . TRP TRP TRP A A 132 132 . 33.334  41.932  260.593 1.00 88.60  1 . C  ?  
ATOM   691   CH2 CH2 . TRP TRP TRP A A 132 132 . 32.537  41.999  261.751 1.00 88.44  1 . C  ?  
ATOM   692   CZ2 CZ2 . TRP TRP TRP A A 132 132 . 32.383  43.174  262.446 1.00 89.99  1 . C  ?  
ATOM   693   C   C   . TRP TRP TRP A A 132 132 . 36.787  47.726  258.377 1.00 83.94  1 . C  ?  
ATOM   694   O   O   . TRP TRP TRP A A 132 132 . 36.367  47.668  257.224 1.00 83.31  1 . O  ?  
ATOM   695   N   N   . LYS LYS LYS A A 133 133 . 38.056  48.001  258.678 1.00 88.27  1 . N  ?  
ATOM   696   CA  CA  . LYS LYS LYS A A 133 133 . 39.085  48.277  257.666 1.00 91.80  1 . C  ?  
ATOM   697   CB  CB  . LYS LYS LYS A A 133 133 . 39.941  49.478  258.089 1.00 96.71  1 . C  ?  
ATOM   698   CG  CG  . LYS LYS LYS A A 133 133 . 39.185  50.746  258.462 1.00 98.87  1 . C  ?  
ATOM   699   CD  CD  . LYS LYS LYS A A 133 133 . 38.428  51.335  257.286 1.00 102.48 1 . C  ?  
ATOM   700   CE  CE  . LYS LYS LYS A A 133 133 . 37.872  52.705  257.635 1.00 105.58 1 . C  ?  
ATOM   701   NZ  NZ  . LYS LYS LYS A A 133 133 . 36.968  53.220  256.568 1.00 108.11 1 . N  ?  
ATOM   702   C   C   . LYS LYS LYS A A 133 133 . 40.000  47.051  257.518 1.00 90.77  1 . C  ?  
ATOM   703   O   O   . LYS LYS LYS A A 133 133 . 40.600  46.627  258.508 1.00 89.80  1 . O  ?  
ATOM   704   N   N   . PRO PRO PRO A A 134 134 . 40.114  46.472  256.298 1.00 88.73  1 . N  ?  
ATOM   705   CA  CA  . PRO PRO PRO A A 134 134 . 41.021  45.329  256.143 1.00 84.79  1 . C  ?  
ATOM   706   CB  CB  . PRO PRO PRO A A 134 134 . 40.772  44.872  254.698 1.00 85.76  1 . C  ?  
ATOM   707   CG  CG  . PRO PRO PRO A A 134 134 . 39.415  45.373  254.369 1.00 87.08  1 . C  ?  
ATOM   708   CD  CD  . PRO PRO PRO A A 134 134 . 39.323  46.692  255.074 1.00 89.91  1 . C  ?  
ATOM   709   C   C   . PRO PRO PRO A A 134 134 . 42.483  45.710  256.344 1.00 81.44  1 . C  ?  
ATOM   710   O   O   . PRO PRO PRO A A 134 134 . 42.994  46.567  255.628 1.00 85.60  1 . O  ?  
ATOM   711   N   N   . LEU LEU LEU A A 135 135 . 43.131  45.092  257.329 1.00 80.07  1 . N  ?  
ATOM   712   CA  CA  . LEU LEU LEU A A 135 135 . 44.556  45.315  257.598 1.00 79.69  1 . C  ?  
ATOM   713   CB  CB  . LEU LEU LEU A A 135 135 . 44.949  44.727  258.958 1.00 79.21  1 . C  ?  
ATOM   714   CG  CG  . LEU LEU LEU A A 135 135 . 46.411  44.883  259.397 1.00 80.40  1 . C  ?  
ATOM   715   CD1 CD1 . LEU LEU LEU A A 135 135 . 46.789  46.350  259.562 1.00 78.52  1 . C  ?  
ATOM   716   CD2 CD2 . LEU LEU LEU A A 135 135 . 46.663  44.107  260.682 1.00 81.32  1 . C  ?  
ATOM   717   C   C   . LEU LEU LEU A A 135 135 . 45.448  44.705  256.517 1.00 80.54  1 . C  ?  
ATOM   718   O   O   . LEU LEU LEU A A 135 135 . 46.486  45.273  256.188 1.00 75.42  1 . O  ?  
ATOM   719   N   N   . LEU LEU LEU A A 136 136 . 45.049  43.544  255.993 1.00 85.22  1 . N  ?  
ATOM   720   CA  CA  . LEU LEU LEU A A 136 136 . 45.827  42.820  254.988 1.00 85.44  1 . C  ?  
ATOM   721   CB  CB  . LEU LEU LEU A A 136 136 . 45.905  41.341  255.359 1.00 81.50  1 . C  ?  
ATOM   722   CG  CG  . LEU LEU LEU A A 136 136 . 46.431  41.007  256.755 1.00 80.26  1 . C  ?  
ATOM   723   CD1 CD1 . LEU LEU LEU A A 136 136 . 46.398  39.503  256.960 1.00 79.91  1 . C  ?  
ATOM   724   CD2 CD2 . LEU LEU LEU A A 136 136 . 47.838  41.541  256.991 1.00 80.07  1 . C  ?  
ATOM   725   C   C   . LEU LEU LEU A A 136 136 . 45.249  42.964  253.578 1.00 91.40  1 . C  ?  
ATOM   726   O   O   . LEU LEU LEU A A 136 136 . 44.070  43.274  253.400 1.00 91.78  1 . O  ?  
ATOM   727   N   N   . ASP ASP ASP A A 137 137 . 46.107  42.733  252.587 1.00 101.94 1 . N  ?  
ATOM   728   CA  CA  . ASP ASP ASP A A 137 137 . 45.727  42.717  251.178 1.00 109.98 1 . C  ?  
ATOM   729   CB  CB  . ASP ASP ASP A A 137 137 . 46.913  43.181  250.323 1.00 115.73 1 . C  ?  
ATOM   730   CG  CG  . ASP ASP ASP A A 137 137 . 46.536  43.470  248.873 1.00 123.76 1 . C  ?  
ATOM   731   OD1 OD1 . ASP ASP ASP A A 137 137 . 45.334  43.451  248.524 1.00 131.79 1 . O  ?  
ATOM   732   OD2 OD2 . ASP ASP ASP A A 137 137 . 47.460  43.721  248.072 1.00 129.75 1 . O  ?  
ATOM   733   C   C   . ASP ASP ASP A A 137 137 . 45.311  41.297  250.791 1.00 117.05 1 . C  ?  
ATOM   734   O   O   . ASP ASP ASP A A 137 137 . 45.779  40.323  251.384 1.00 113.94 1 . O  ?  
ATOM   735   N   N   . LEU LEU LEU A A 138 138 . 44.442  41.192  249.787 1.00 129.31 1 . N  ?  
ATOM   736   CA  CA  . LEU LEU LEU A A 138 138 . 43.886  39.904  249.354 1.00 138.46 1 . C  ?  
ATOM   737   CB  CB  . LEU LEU LEU A A 138 138 . 42.637  40.108  248.466 1.00 137.76 1 . C  ?  
ATOM   738   CG  CG  . LEU LEU LEU A A 138 138 . 41.311  40.645  249.045 1.00 137.18 1 . C  ?  
ATOM   739   CD1 CD1 . LEU LEU LEU A A 138 138 . 40.818  39.814  250.225 1.00 134.24 1 . C  ?  
ATOM   740   CD2 CD2 . LEU LEU LEU A A 138 138 . 41.397  42.117  249.430 1.00 137.22 1 . C  ?  
ATOM   741   C   C   . LEU LEU LEU A A 138 138 . 44.929  39.058  248.600 1.00 147.17 1 . C  ?  
ATOM   742   O   O   . LEU LEU LEU A A 138 138 . 45.199  39.306  247.420 1.00 150.65 1 . O  ?  
ATOM   743   N   N   . PHE PHE PHE A A 139 139 . 45.522  38.081  249.294 1.00 153.04 1 . N  ?  
ATOM   744   CA  CA  . PHE PHE PHE A A 139 139 . 46.382  37.062  248.662 1.00 153.01 1 . C  ?  
ATOM   745   CB  CB  . PHE PHE PHE A A 139 139 . 47.775  37.626  248.333 1.00 155.02 1 . C  ?  
ATOM   746   CG  CG  . PHE PHE PHE A A 139 139 . 48.535  36.811  247.316 1.00 157.26 1 . C  ?  
ATOM   747   CD1 CD1 . PHE PHE PHE A A 139 139 . 48.113  36.764  245.986 1.00 156.27 1 . C  ?  
ATOM   748   CE1 CE1 . PHE PHE PHE A A 139 139 . 48.805  36.016  245.043 1.00 153.44 1 . C  ?  
ATOM   749   CZ  CZ  . PHE PHE PHE A A 139 139 . 49.937  35.306  245.419 1.00 155.22 1 . C  ?  
ATOM   750   CE2 CE2 . PHE PHE PHE A A 139 139 . 50.372  35.344  246.737 1.00 157.29 1 . C  ?  
ATOM   751   CD2 CD2 . PHE PHE PHE A A 139 139 . 49.675  36.093  247.679 1.00 157.05 1 . C  ?  
ATOM   752   C   C   . PHE PHE PHE A A 139 139 . 46.513  35.802  249.528 1.00 147.20 1 . C  ?  
ATOM   753   O   O   . PHE PHE PHE A A 139 139 . 47.066  35.836  250.631 1.00 133.57 1 . O  ?  
ATOM   754   N   N   . TYR TYR TYR A A 148 148 . 45.021  21.472  254.192 1.00 102.65 1 . N  ?  
ATOM   755   CA  CA  . TYR TYR TYR A A 148 148 . 45.625  21.289  255.513 1.00 109.15 1 . C  ?  
ATOM   756   CB  CB  . TYR TYR TYR A A 148 148 . 44.537  21.088  256.579 1.00 111.19 1 . C  ?  
ATOM   757   CG  CG  . TYR TYR TYR A A 148 148 . 43.737  22.336  256.867 1.00 117.31 1 . C  ?  
ATOM   758   CD1 CD1 . TYR TYR TYR A A 148 148 . 44.337  23.442  257.475 1.00 119.90 1 . C  ?  
ATOM   759   CE1 CE1 . TYR TYR TYR A A 148 148 . 43.615  24.598  257.737 1.00 121.27 1 . C  ?  
ATOM   760   CZ  CZ  . TYR TYR TYR A A 148 148 . 42.270  24.660  257.394 1.00 124.11 1 . C  ?  
ATOM   761   OH  OH  . TYR TYR TYR A A 148 148 . 41.556  25.810  257.654 1.00 124.17 1 . O  ?  
ATOM   762   CE2 CE2 . TYR TYR TYR A A 148 148 . 41.650  23.574  256.791 1.00 123.35 1 . C  ?  
ATOM   763   CD2 CD2 . TYR TYR TYR A A 148 148 . 42.382  22.421  256.531 1.00 120.39 1 . C  ?  
ATOM   764   C   C   . TYR TYR TYR A A 148 148 . 46.608  20.114  255.575 1.00 111.27 1 . C  ?  
ATOM   765   O   O   . TYR TYR TYR A A 148 148 . 46.363  19.055  254.994 1.00 117.99 1 . O  ?  
ATOM   766   N   N   . SER SER SER A A 149 149 . 47.712  20.313  256.296 1.00 108.91 1 . N  ?  
ATOM   767   CA  CA  . SER SER SER A A 149 149 . 48.653  19.236  256.627 1.00 104.67 1 . C  ?  
ATOM   768   CB  CB  . SER SER SER A A 149 149 . 50.016  19.831  257.001 1.00 103.15 1 . C  ?  
ATOM   769   OG  OG  . SER SER SER A A 149 149 . 49.881  20.849  257.981 1.00 97.78  1 . O  ?  
ATOM   770   C   C   . SER SER SER A A 149 149 . 48.103  18.394  257.785 1.00 103.19 1 . C  ?  
ATOM   771   O   O   . SER SER SER A A 149 149 . 47.080  18.744  258.372 1.00 107.01 1 . O  ?  
ATOM   772   N   N   . ARG ARG ARG A A 150 150 . 48.777  17.291  258.112 1.00 104.11 1 . N  ?  
ATOM   773   CA  CA  . ARG ARG ARG A A 150 150 . 48.359  16.422  259.226 1.00 106.73 1 . C  ?  
ATOM   774   CB  CB  . ARG ARG ARG A A 150 150 . 49.206  15.137  259.268 1.00 111.17 1 . C  ?  
ATOM   775   CG  CG  . ARG ARG ARG A A 150 150 . 48.940  14.188  260.444 1.00 115.90 1 . C  ?  
ATOM   776   CD  CD  . ARG ARG ARG A A 150 150 . 47.465  13.838  260.624 1.00 120.39 1 . C  ?  
ATOM   777   NE  NE  . ARG ARG ARG A A 150 150 . 46.877  13.295  259.396 1.00 125.71 1 . N  ?  
ATOM   778   CZ  CZ  . ARG ARG ARG A A 150 150 . 46.807  12.002  259.068 1.00 125.89 1 . C  ?  
ATOM   779   NH1 NH1 . ARG ARG ARG A A 150 150 . 47.285  11.053  259.871 1.00 125.47 1 . N  ?  
ATOM   780   NH2 NH2 . ARG ARG ARG A A 150 150 . 46.247  11.649  257.912 1.00 123.08 1 . N  ?  
ATOM   781   C   C   . ARG ARG ARG A A 150 150 . 48.422  17.139  260.581 1.00 107.61 1 . C  ?  
ATOM   782   O   O   . ARG ARG ARG A A 150 150 . 47.477  17.069  261.370 1.00 110.70 1 . O  ?  
ATOM   783   N   N   . GLU GLU GLU A A 151 151 . 49.531  17.828  260.836 1.00 105.13 1 . N  ?  
ATOM   784   CA  CA  . GLU GLU GLU A A 151 151 . 49.733  18.519  262.126 1.00 103.43 1 . C  ?  
ATOM   785   CB  CB  . GLU GLU GLU A A 151 151 . 51.219  18.856  262.417 1.00 104.22 1 . C  ?  
ATOM   786   CG  CG  . GLU GLU GLU A A 151 151 . 52.111  19.229  261.236 1.00 105.31 1 . C  ?  
ATOM   787   CD  CD  . GLU GLU GLU A A 151 151 . 52.803  18.033  260.577 1.00 106.54 1 . C  ?  
ATOM   788   OE1 OE1 . GLU GLU GLU A A 151 151 . 53.425  17.219  261.296 1.00 105.36 1 . O  ?  
ATOM   789   OE2 OE2 . GLU GLU GLU A A 151 151 . 52.734  17.912  259.331 1.00 104.34 1 . O  -1 
ATOM   790   C   C   . GLU GLU GLU A A 151 151 . 48.817  19.742  262.312 1.00 100.81 1 . C  ?  
ATOM   791   O   O   . GLU GLU GLU A A 151 151 . 48.483  20.087  263.451 1.00 94.22  1 . O  ?  
ATOM   792   N   N   . GLU GLU GLU A A 152 152 . 48.411  20.382  261.210 1.00 102.78 1 . N  ?  
ATOM   793   CA  CA  . GLU GLU GLU A A 152 152 . 47.365  21.428  261.251 1.00 103.61 1 . C  ?  
ATOM   794   CB  CB  . GLU GLU GLU A A 152 152 . 47.356  22.294  259.978 1.00 112.30 1 . C  ?  
ATOM   795   CG  CG  . GLU GLU GLU A A 152 152 . 48.217  23.550  260.054 1.00 120.86 1 . C  ?  
ATOM   796   CD  CD  . GLU GLU GLU A A 152 152 . 47.986  24.488  258.879 1.00 127.62 1 . C  ?  
ATOM   797   OE1 OE1 . GLU GLU GLU A A 152 152 . 48.099  24.031  257.718 1.00 129.34 1 . O  ?  
ATOM   798   OE2 OE2 . GLU GLU GLU A A 152 152 . 47.696  25.684  259.118 1.00 126.73 1 . O  -1 
ATOM   799   C   C   . GLU GLU GLU A A 152 152 . 45.972  20.833  261.474 1.00 97.17  1 . C  ?  
ATOM   800   O   O   . GLU GLU GLU A A 152 152 . 45.178  21.399  262.221 1.00 91.10  1 . O  ?  
ATOM   801   N   N   . GLU GLU GLU A A 153 153 . 45.678  19.710  260.815 1.00 96.37  1 . N  ?  
ATOM   802   CA  CA  . GLU GLU GLU A A 153 153 . 44.397  19.014  260.988 1.00 95.21  1 . C  ?  
ATOM   803   CB  CB  . GLU GLU GLU A A 153 153 . 44.285  17.796  260.056 1.00 102.94 1 . C  ?  
ATOM   804   CG  CG  . GLU GLU GLU A A 153 153 . 42.878  17.199  259.986 1.00 114.89 1 . C  ?  
ATOM   805   CD  CD  . GLU GLU GLU A A 153 153 . 42.783  15.919  259.162 1.00 124.18 1 . C  ?  
ATOM   806   OE1 OE1 . GLU GLU GLU A A 153 153 . 43.777  15.538  258.502 1.00 129.19 1 . O  ?  
ATOM   807   OE2 OE2 . GLU GLU GLU A A 153 153 . 41.696  15.289  259.178 1.00 124.70 1 . O  -1 
ATOM   808   C   C   . GLU GLU GLU A A 153 153 . 44.184  18.577  262.438 1.00 88.19  1 . C  ?  
ATOM   809   O   O   . GLU GLU GLU A A 153 153 . 43.079  18.727  262.970 1.00 86.72  1 . O  ?  
ATOM   810   N   N   . LEU LEU LEU A A 154 154 . 45.237  18.045  263.064 1.00 82.62  1 . N  ?  
ATOM   811   CA  CA  . LEU LEU LEU A A 154 154 . 45.165  17.587  264.460 1.00 84.08  1 . C  ?  
ATOM   812   CB  CB  . LEU LEU LEU A A 154 154 . 46.334  16.652  264.801 1.00 84.02  1 . C  ?  
ATOM   813   CG  CG  . LEU LEU LEU A A 154 154 . 46.392  15.300  264.078 1.00 84.45  1 . C  ?  
ATOM   814   CD1 CD1 . LEU LEU LEU A A 154 154 . 47.694  14.588  264.422 1.00 82.45  1 . C  ?  
ATOM   815   CD2 CD2 . LEU LEU LEU A A 154 154 . 45.189  14.414  264.395 1.00 84.01  1 . C  ?  
ATOM   816   C   C   . LEU LEU LEU A A 154 154 . 45.086  18.735  265.478 1.00 85.56  1 . C  ?  
ATOM   817   O   O   . LEU LEU LEU A A 154 154 . 44.286  18.675  266.411 1.00 85.35  1 . O  ?  
ATOM   818   N   N   . LEU LEU LEU A A 155 155 . 45.896  19.778  265.294 1.00 85.48  1 . N  ?  
ATOM   819   CA  CA  . LEU LEU LEU A A 155 155 . 45.824  20.971  266.148 1.00 83.05  1 . C  ?  
ATOM   820   CB  CB  . LEU LEU LEU A A 155 155 . 46.937  21.961  265.793 1.00 86.42  1 . C  ?  
ATOM   821   CG  CG  . LEU LEU LEU A A 155 155 . 47.150  23.157  266.731 1.00 88.11  1 . C  ?  
ATOM   822   CD1 CD1 . LEU LEU LEU A A 155 155 . 47.665  22.703  268.090 1.00 87.29  1 . C  ?  
ATOM   823   CD2 CD2 . LEU LEU LEU A A 155 155 . 48.112  24.152  266.098 1.00 89.62  1 . C  ?  
ATOM   824   C   C   . LEU LEU LEU A A 155 155 . 44.457  21.668  266.065 1.00 80.36  1 . C  ?  
ATOM   825   O   O   . LEU LEU LEU A A 155 155 . 44.008  22.262  267.043 1.00 82.52  1 . O  ?  
ATOM   826   N   N   . ARG ARG ARG A A 156 156 . 43.805  21.594  264.906 1.00 79.93  1 . N  ?  
ATOM   827   CA  CA  . ARG ARG ARG A A 156 156 . 42.441  22.119  264.742 1.00 82.67  1 . C  ?  
ATOM   828   CB  CB  . ARG ARG ARG A A 156 156 . 42.085  22.263  263.255 1.00 84.95  1 . C  ?  
ATOM   829   CG  CG  . ARG ARG ARG A A 156 156 . 42.779  23.445  262.591 1.00 86.62  1 . C  ?  
ATOM   830   CD  CD  . ARG ARG ARG A A 156 156 . 42.731  23.372  261.073 1.00 88.47  1 . C  ?  
ATOM   831   NE  NE  . ARG ARG ARG A A 156 156 . 41.365  23.201  260.581 1.00 94.02  1 . N  ?  
ATOM   832   CZ  CZ  . ARG ARG ARG A A 156 156 . 40.423  24.148  260.566 1.00 95.74  1 . C  ?  
ATOM   833   NH1 NH1 . ARG ARG ARG A A 156 156 . 40.666  25.381  261.017 1.00 96.46  1 . N  ?  
ATOM   834   NH2 NH2 . ARG ARG ARG A A 156 156 . 39.211  23.858  260.094 1.00 96.07  1 . N  ?  
ATOM   835   C   C   . ARG ARG ARG A A 156 156 . 41.382  21.288  265.486 1.00 81.28  1 . C  ?  
ATOM   836   O   O   . ARG ARG ARG A A 156 156 . 40.350  21.828  265.892 1.00 75.93  1 . O  ?  
ATOM   837   N   N   . GLU GLU GLU A A 157 157 . 41.633  19.989  265.649 1.00 82.81  1 . N  ?  
ATOM   838   CA  CA  . GLU GLU GLU A A 157 157 . 40.845  19.151  266.563 1.00 85.21  1 . C  ?  
ATOM   839   CB  CB  . GLU GLU GLU A A 157 157 . 41.042  17.656  266.264 1.00 90.41  1 . C  ?  
ATOM   840   CG  CG  . GLU GLU GLU A A 157 157 . 40.553  17.194  264.892 1.00 94.81  1 . C  ?  
ATOM   841   CD  CD  . GLU GLU GLU A A 157 157 . 39.035  17.079  264.774 1.00 98.10  1 . C  ?  
ATOM   842   OE1 OE1 . GLU GLU GLU A A 157 157 . 38.364  16.640  265.737 1.00 94.31  1 . O  ?  
ATOM   843   OE2 OE2 . GLU GLU GLU A A 157 157 . 38.510  17.411  263.689 1.00 102.65 1 . O  -1 
ATOM   844   C   C   . GLU GLU GLU A A 157 157 . 41.191  19.443  268.037 1.00 81.94  1 . C  ?  
ATOM   845   O   O   . GLU GLU GLU A A 157 157 . 40.292  19.551  268.869 1.00 78.83  1 . O  ?  
ATOM   846   N   N   . ARG ARG ARG A A 158 158 . 42.479  19.579  268.355 1.00 79.93  1 . N  ?  
ATOM   847   CA  CA  . ARG ARG ARG A A 158 158 . 42.913  19.844  269.737 1.00 81.28  1 . C  ?  
ATOM   848   CB  CB  . ARG ARG ARG A A 158 158 . 44.444  19.774  269.875 1.00 81.18  1 . C  ?  
ATOM   849   CG  CG  . ARG ARG ARG A A 158 158 . 45.091  18.415  269.602 1.00 83.86  1 . C  ?  
ATOM   850   CD  CD  . ARG ARG ARG A A 158 158 . 44.728  17.334  270.614 1.00 85.10  1 . C  ?  
ATOM   851   NE  NE  . ARG ARG ARG A A 158 158 . 43.426  16.720  270.339 1.00 87.14  1 . N  ?  
ATOM   852   CZ  CZ  . ARG ARG ARG A A 158 158 . 43.161  15.860  269.350 1.00 89.12  1 . C  ?  
ATOM   853   NH1 NH1 . ARG ARG ARG A A 158 158 . 44.107  15.474  268.491 1.00 90.19  1 . N  ?  
ATOM   854   NH2 NH2 . ARG ARG ARG A A 158 158 . 41.925  15.382  269.213 1.00 89.45  1 . N  ?  
ATOM   855   C   C   . ARG ARG ARG A A 158 158 . 42.421  21.195  270.270 1.00 83.15  1 . C  ?  
ATOM   856   O   O   . ARG ARG ARG A A 158 158 . 41.995  21.279  271.426 1.00 84.68  1 . O  ?  
ATOM   857   N   N   . LYS LYS LYS A A 159 159 . 42.488  22.236  269.435 1.00 85.52  1 . N  ?  
ATOM   858   CA  CA  . LYS LYS LYS A A 159 159 . 42.015  23.589  269.794 1.00 86.40  1 . C  ?  
ATOM   859   CB  CB  . LYS LYS LYS A A 159 159 . 42.798  24.656  269.021 1.00 85.70  1 . C  ?  
ATOM   860   CG  CG  . LYS LYS LYS A A 159 159 . 44.248  24.829  269.425 1.00 88.73  1 . C  ?  
ATOM   861   CD  CD  . LYS LYS LYS A A 159 159 . 44.897  25.849  268.501 1.00 95.26  1 . C  ?  
ATOM   862   CE  CE  . LYS LYS LYS A A 159 159 . 46.329  26.192  268.878 1.00 99.58  1 . C  ?  
ATOM   863   NZ  NZ  . LYS LYS LYS A A 159 159 . 46.388  27.351  269.810 1.00 101.86 1 . N  ?  
ATOM   864   C   C   . LYS LYS LYS A A 159 159 . 40.512  23.825  269.551 1.00 88.58  1 . C  ?  
ATOM   865   O   O   . LYS LYS LYS A A 159 159 . 40.002  24.904  269.877 1.00 90.98  1 . O  ?  
ATOM   866   N   N   . ARG ARG ARG A A 160 160 . 39.818  22.837  268.975 1.00 88.08  1 . N  ?  
ATOM   867   CA  CA  . ARG ARG ARG A A 160 160 . 38.393  22.935  268.623 1.00 85.88  1 . C  ?  
ATOM   868   CB  CB  . ARG ARG ARG A A 160 160 . 37.514  22.963  269.886 1.00 85.31  1 . C  ?  
ATOM   869   CG  CG  . ARG ARG ARG A A 160 160 . 37.691  21.777  270.828 1.00 86.12  1 . C  ?  
ATOM   870   CD  CD  . ARG ARG ARG A A 160 160 . 37.216  20.471  270.208 1.00 87.52  1 . C  ?  
ATOM   871   NE  NE  . ARG ARG ARG A A 160 160 . 37.029  19.400  271.196 1.00 90.28  1 . N  ?  
ATOM   872   CZ  CZ  . ARG ARG ARG A A 160 160 . 38.005  18.713  271.803 1.00 91.48  1 . C  ?  
ATOM   873   NH1 NH1 . ARG ARG ARG A A 160 160 . 39.294  18.968  271.567 1.00 92.45  1 . N  ?  
ATOM   874   NH2 NH2 . ARG ARG ARG A A 160 160 . 37.687  17.758  272.675 1.00 90.96  1 . N  ?  
ATOM   875   C   C   . ARG ARG ARG A A 160 160 . 38.088  24.136  267.703 1.00 85.33  1 . C  ?  
ATOM   876   O   O   . ARG ARG ARG A A 160 160 . 37.058  24.798  267.852 1.00 84.77  1 . O  ?  
ATOM   877   N   N   . ILE ILE ILE A A 161 161 . 38.993  24.390  266.753 1.00 84.94  1 . N  ?  
ATOM   878   CA  CA  . ILE ILE ILE A A 161 161 . 38.867  25.489  265.794 1.00 87.60  1 . C  ?  
ATOM   879   CB  CB  . ILE ILE ILE A A 161 161 . 40.248  25.930  265.236 1.00 93.06  1 . C  ?  
ATOM   880   CG1 CG1 . ILE ILE ILE A A 161 161 . 41.149  26.454  266.359 1.00 96.70  1 . C  ?  
ATOM   881   CD1 CD1 . ILE ILE ILE A A 161 161 . 42.621  26.539  265.990 1.00 96.96  1 . C  ?  
ATOM   882   CG2 CG2 . ILE ILE ILE A A 161 161 . 40.092  27.007  264.162 1.00 93.05  1 . C  ?  
ATOM   883   C   C   . ILE ILE ILE A A 161 161 . 38.012  25.023  264.624 1.00 87.30  1 . C  ?  
ATOM   884   O   O   . ILE ILE ILE A A 161 161 . 38.377  24.069  263.938 1.00 87.79  1 . O  ?  
ATOM   885   N   N   . GLY GLY GLY A A 162 162 . 36.890  25.704  264.399 1.00 90.86  1 . N  ?  
ATOM   886   CA  CA  . GLY GLY GLY A A 162 162 . 36.043  25.486  263.218 1.00 94.17  1 . C  ?  
ATOM   887   C   C   . GLY GLY GLY A A 162 162 . 36.341  26.421  262.053 1.00 98.07  1 . C  ?  
ATOM   888   O   O   . GLY GLY GLY A A 162 162 . 35.916  26.166  260.925 1.00 99.94  1 . O  ?  
ATOM   889   N   N   . THR THR THR A A 163 163 . 37.094  27.486  262.327 1.00 102.26 1 . N  ?  
ATOM   890   CA  CA  . THR THR THR A A 163 163 . 37.317  28.586  261.384 1.00 104.82 1 . C  ?  
ATOM   891   CB  CB  . THR THR THR A A 163 163 . 37.894  29.834  262.098 1.00 109.29 1 . C  ?  
ATOM   892   OG1 OG1 . THR THR THR A A 163 163 . 39.241  29.579  262.522 1.00 109.09 1 . O  ?  
ATOM   893   CG2 CG2 . THR THR THR A A 163 163 . 37.069  30.211  263.303 1.00 110.09 1 . C  ?  
ATOM   894   C   C   . THR THR THR A A 163 163 . 38.292  28.222  260.266 1.00 106.37 1 . C  ?  
ATOM   895   O   O   . THR THR THR A A 163 163 . 38.942  27.179  260.308 1.00 107.34 1 . O  ?  
ATOM   896   N   N   . VAL VAL VAL A A 164 164 . 38.387  29.109  259.277 1.00 104.49 1 . N  ?  
ATOM   897   CA  CA  . VAL VAL VAL A A 164 164 . 39.341  28.984  258.177 1.00 102.83 1 . C  ?  
ATOM   898   CB  CB  . VAL VAL VAL A A 164 164 . 38.626  28.686  256.835 1.00 107.29 1 . C  ?  
ATOM   899   CG1 CG1 . VAL VAL VAL A A 164 164 . 39.632  28.246  255.775 1.00 109.02 1 . C  ?  
ATOM   900   CG2 CG2 . VAL VAL VAL A A 164 164 . 37.542  27.628  257.010 1.00 107.09 1 . C  ?  
ATOM   901   C   C   . VAL VAL VAL A A 164 164 . 40.086  30.312  258.059 1.00 97.25  1 . C  ?  
ATOM   902   O   O   . VAL VAL VAL A A 164 164 . 39.454  31.362  258.081 1.00 96.60  1 . O  ?  
ATOM   903   N   N   . GLY GLY GLY A A 165 165 . 41.413  30.261  257.928 1.00 90.87  1 . N  ?  
ATOM   904   CA  CA  . GLY GLY GLY A A 165 165 . 42.246  31.461  257.749 1.00 84.49  1 . C  ?  
ATOM   905   C   C   . GLY GLY GLY A A 165 165 . 43.269  31.618  258.857 1.00 80.69  1 . C  ?  
ATOM   906   O   O   . GLY GLY GLY A A 165 165 . 44.063  30.709  259.100 1.00 86.45  1 . O  ?  
ATOM   907   N   N   . ILE ILE ILE A A 166 166 . 43.254  32.766  259.529 1.00 76.32  1 . N  ?  
ATOM   908   CA  CA  . ILE ILE ILE A A 166 166 . 44.181  33.048  260.627 1.00 73.54  1 . C  ?  
ATOM   909   CB  CB  . ILE ILE ILE A A 166 166 . 44.638  34.520  260.616 1.00 72.60  1 . C  ?  
ATOM   910   CG1 CG1 . ILE ILE ILE A A 166 166 . 45.257  34.880  259.256 1.00 71.92  1 . C  ?  
ATOM   911   CD1 CD1 . ILE ILE ILE A A 166 166 . 45.469  36.363  259.033 1.00 71.36  1 . C  ?  
ATOM   912   CG2 CG2 . ILE ILE ILE A A 166 166 . 45.632  34.774  261.745 1.00 73.03  1 . C  ?  
ATOM   913   C   C   . ILE ILE ILE A A 166 166 . 43.504  32.740  261.961 1.00 72.63  1 . C  ?  
ATOM   914   O   O   . ILE ILE ILE A A 166 166 . 42.489  33.344  262.295 1.00 73.86  1 . O  ?  
ATOM   915   N   N   . ALA ALA ALA A A 167 167 . 44.074  31.807  262.720 1.00 73.87  1 . N  ?  
ATOM   916   CA  CA  . ALA ALA ALA A A 167 167 . 43.551  31.439  264.042 1.00 73.14  1 . C  ?  
ATOM   917   CB  CB  . ALA ALA ALA A A 167 167 . 44.004  30.039  264.426 1.00 75.54  1 . C  ?  
ATOM   918   C   C   . ALA ALA ALA A A 167 167 . 43.969  32.426  265.122 1.00 72.42  1 . C  ?  
ATOM   919   O   O   . ALA ALA ALA A A 167 167 . 43.173  32.733  266.008 1.00 80.06  1 . O  ?  
ATOM   920   N   N   . SER SER SER A A 168 168 . 45.211  32.908  265.052 1.00 68.81  1 . N  ?  
ATOM   921   CA  CA  . SER SER SER A A 168 168 . 45.770  33.796  266.074 1.00 69.22  1 . C  ?  
ATOM   922   CB  CB  . SER SER SER A A 168 168 . 46.301  32.950  267.233 1.00 72.18  1 . C  ?  
ATOM   923   OG  OG  . SER SER SER A A 168 168 . 47.300  32.050  266.794 1.00 71.66  1 . O  ?  
ATOM   924   C   C   . SER SER SER A A 168 168 . 46.878  34.693  265.515 1.00 67.44  1 . C  ?  
ATOM   925   O   O   . SER SER SER A A 168 168 . 47.189  34.619  264.329 1.00 68.60  1 . O  ?  
ATOM   926   N   N   . TYR TYR TYR A A 169 169 . 47.454  35.548  266.363 1.00 67.74  1 . N  ?  
ATOM   927   CA  CA  . TYR TYR TYR A A 169 169 . 48.576  36.407  265.962 1.00 69.00  1 . C  ?  
ATOM   928   CB  CB  . TYR TYR TYR A A 169 169 . 48.081  37.586  265.106 1.00 69.89  1 . C  ?  
ATOM   929   CG  CG  . TYR TYR TYR A A 169 169 . 47.202  38.591  265.826 1.00 73.60  1 . C  ?  
ATOM   930   CD1 CD1 . TYR TYR TYR A A 169 169 . 45.817  38.448  265.854 1.00 74.99  1 . C  ?  
ATOM   931   CE1 CE1 . TYR TYR TYR A A 169 169 . 45.013  39.370  266.510 1.00 76.15  1 . C  ?  
ATOM   932   CZ  CZ  . TYR TYR TYR A A 169 169 . 45.594  40.460  267.147 1.00 77.83  1 . C  ?  
ATOM   933   OH  OH  . TYR TYR TYR A A 169 169 . 44.811  41.388  267.802 1.00 79.68  1 . O  ?  
ATOM   934   CE2 CE2 . TYR TYR TYR A A 169 169 . 46.964  40.626  267.127 1.00 77.92  1 . C  ?  
ATOM   935   CD2 CD2 . TYR TYR TYR A A 169 169 . 47.758  39.700  266.466 1.00 77.46  1 . C  ?  
ATOM   936   C   C   . TYR TYR TYR A A 169 169 . 49.383  36.936  267.149 1.00 68.90  1 . C  ?  
ATOM   937   O   O   . TYR TYR TYR A A 169 169 . 48.826  37.184  268.212 1.00 73.56  1 . O  ?  
ATOM   938   N   N   . ASP ASP ASP A A 170 170 . 50.690  37.099  266.949 1.00 70.06  1 . N  ?  
ATOM   939   CA  CA  . ASP ASP ASP A A 170 170 . 51.563  37.831  267.877 1.00 74.31  1 . C  ?  
ATOM   940   CB  CB  . ASP ASP ASP A A 170 170 . 52.999  37.271  267.867 1.00 81.04  1 . C  ?  
ATOM   941   CG  CG  . ASP ASP ASP A A 170 170 . 53.216  36.169  268.882 1.00 88.54  1 . C  ?  
ATOM   942   OD1 OD1 . ASP ASP ASP A A 170 170 . 52.280  35.383  269.134 1.00 102.64 1 . O  ?  
ATOM   943   OD2 OD2 . ASP ASP ASP A A 170 170 . 54.340  36.082  269.425 1.00 93.09  1 . O  ?  
ATOM   944   C   C   . ASP ASP ASP A A 170 170 . 51.619  39.305  267.485 1.00 73.32  1 . C  ?  
ATOM   945   O   O   . ASP ASP ASP A A 170 170 . 51.283  39.674  266.354 1.00 69.06  1 . O  ?  
ATOM   946   N   N   . TYR TYR TYR A A 171 171 . 52.063  40.130  268.433 1.00 74.39  1 . N  ?  
ATOM   947   CA  CA  . TYR TYR TYR A A 171 171 . 52.269  41.561  268.212 1.00 74.11  1 . C  ?  
ATOM   948   CB  CB  . TYR TYR TYR A A 171 171 . 50.972  42.339  268.438 1.00 73.79  1 . C  ?  
ATOM   949   CG  CG  . TYR TYR TYR A A 171 171 . 51.068  43.816  268.103 1.00 74.41  1 . C  ?  
ATOM   950   CD1 CD1 . TYR TYR TYR A A 171 171 . 51.076  44.251  266.781 1.00 76.46  1 . C  ?  
ATOM   951   CE1 CE1 . TYR TYR TYR A A 171 171 . 51.154  45.602  266.470 1.00 78.65  1 . C  ?  
ATOM   952   CZ  CZ  . TYR TYR TYR A A 171 171 . 51.218  46.544  267.487 1.00 78.65  1 . C  ?  
ATOM   953   OH  OH  . TYR TYR TYR A A 171 171 . 51.294  47.885  267.168 1.00 79.01  1 . O  ?  
ATOM   954   CE2 CE2 . TYR TYR TYR A A 171 171 . 51.206  46.137  268.808 1.00 76.31  1 . C  ?  
ATOM   955   CD2 CD2 . TYR TYR TYR A A 171 171 . 51.132  44.782  269.109 1.00 75.76  1 . C  ?  
ATOM   956   C   C   . TYR TYR TYR A A 171 171 . 53.339  42.090  269.146 1.00 72.46  1 . C  ?  
ATOM   957   O   O   . TYR TYR TYR A A 171 171 . 53.170  42.030  270.354 1.00 75.45  1 . O  ?  
ATOM   958   N   N   . HIS HIS HIS A A 172 172 . 54.437  42.587  268.584 1.00 77.31  1 . N  ?  
ATOM   959   CA  CA  . HIS HIS HIS A A 172 172 . 55.439  43.319  269.354 1.00 82.85  1 . C  ?  
ATOM   960   CB  CB  . HIS HIS HIS A A 172 172 . 56.821  43.197  268.721 1.00 84.43  1 . C  ?  
ATOM   961   CG  CG  . HIS HIS HIS A A 172 172 . 57.927  43.694  269.597 1.00 86.01  1 . C  ?  
ATOM   962   ND1 ND1 . HIS HIS HIS A A 172 172 . 58.582  44.884  269.369 1.00 87.52  1 . N  ?  
ATOM   963   CE1 CE1 . HIS HIS HIS A A 172 172 . 59.505  45.062  270.297 1.00 90.25  1 . C  ?  
ATOM   964   NE2 NE2 . HIS HIS HIS A A 172 172 . 59.468  44.032  271.123 1.00 91.57  1 . N  ?  
ATOM   965   CD2 CD2 . HIS HIS HIS A A 172 172 . 58.489  43.163  270.708 1.00 87.76  1 . C  ?  
ATOM   966   C   C   . HIS HIS HIS A A 172 172 . 55.019  44.788  269.420 1.00 89.17  1 . C  ?  
ATOM   967   O   O   . HIS HIS HIS A A 172 172 . 54.879  45.446  268.384 1.00 87.61  1 . O  ?  
ATOM   968   N   N   . GLN GLN GLN A A 173 173 . 54.817  45.284  270.641 1.00 94.18  1 . N  ?  
ATOM   969   CA  CA  . GLN GLN GLN A A 173 173 . 54.310  46.640  270.872 1.00 95.14  1 . C  ?  
ATOM   970   CB  CB  . GLN GLN GLN A A 173 173 . 54.031  46.854  272.368 1.00 102.28 1 . C  ?  
ATOM   971   CG  CG  . GLN GLN GLN A A 173 173 . 53.239  48.117  272.707 1.00 105.06 1 . C  ?  
ATOM   972   CD  CD  . GLN GLN GLN A A 173 173 . 51.745  47.970  272.454 1.00 103.78 1 . C  ?  
ATOM   973   OE1 OE1 . GLN GLN GLN A A 173 173 . 51.097  47.096  273.038 1.00 102.46 1 . O  ?  
ATOM   974   NE2 NE2 . GLN GLN GLN A A 173 173 . 51.186  48.833  271.597 1.00 100.27 1 . N  ?  
ATOM   975   C   C   . GLN GLN GLN A A 173 173 . 55.284  47.704  270.370 1.00 90.86  1 . C  ?  
ATOM   976   O   O   . GLN GLN GLN A A 173 173 . 54.875  48.649  269.699 1.00 84.66  1 . O  ?  
ATOM   977   N   N   . GLY GLY GLY A A 174 174 . 56.565  47.525  270.691 1.00 90.50  1 . N  ?  
ATOM   978   CA  CA  . GLY GLY GLY A A 174 174 . 57.601  48.516  270.407 1.00 92.03  1 . C  ?  
ATOM   979   C   C   . GLY GLY GLY A A 174 174 . 57.900  48.822  268.950 1.00 93.83  1 . C  ?  
ATOM   980   O   O   . GLY GLY GLY A A 174 174 . 58.383  49.912  268.642 1.00 99.26  1 . O  ?  
ATOM   981   N   N   . SER SER SER A A 175 175 . 57.615  47.872  268.058 1.00 93.80  1 . N  ?  
ATOM   982   CA  CA  . SER SER SER A A 175 175 . 57.955  47.977  266.627 1.00 89.81  1 . C  ?  
ATOM   983   CB  CB  . SER SER SER A A 175 175 . 58.859  46.808  266.234 1.00 89.05  1 . C  ?  
ATOM   984   OG  OG  . SER SER SER A A 175 175 . 58.254  45.567  266.560 1.00 88.19  1 . O  ?  
ATOM   985   C   C   . SER SER SER A A 175 175 . 56.749  48.013  265.677 1.00 86.94  1 . C  ?  
ATOM   986   O   O   . SER SER SER A A 175 175 . 56.893  48.413  264.518 1.00 87.02  1 . O  ?  
ATOM   987   N   N   . GLY GLY GLY A A 176 176 . 55.576  47.601  266.161 1.00 85.79  1 . N  ?  
ATOM   988   CA  CA  . GLY GLY GLY A A 176 176 . 54.387  47.428  265.325 1.00 84.66  1 . C  ?  
ATOM   989   C   C   . GLY GLY GLY A A 176 176 . 54.269  46.076  264.633 1.00 80.44  1 . C  ?  
ATOM   990   O   O   . GLY GLY GLY A A 176 176 . 53.319  45.858  263.887 1.00 79.62  1 . O  ?  
ATOM   991   N   N   . THR THR THR A A 177 177 . 55.199  45.159  264.897 1.00 79.45  1 . N  ?  
ATOM   992   CA  CA  . THR THR THR A A 177 177 . 55.306  43.917  264.124 1.00 81.09  1 . C  ?  
ATOM   993   CB  CB  . THR THR THR A A 177 177 . 56.668  43.208  264.361 1.00 83.77  1 . C  ?  
ATOM   994   OG1 OG1 . THR THR THR A A 177 177 . 57.726  44.173  264.398 1.00 85.25  1 . O  ?  
ATOM   995   CG2 CG2 . THR THR THR A A 177 177 . 56.956  42.189  263.259 1.00 83.39  1 . C  ?  
ATOM   996   C   C   . THR THR THR A A 177 177 . 54.186  42.926  264.454 1.00 77.00  1 . C  ?  
ATOM   997   O   O   . THR THR THR A A 177 177 . 54.122  42.414  265.565 1.00 74.06  1 . O  ?  
ATOM   998   N   N   . PHE PHE PHE A A 178 178 . 53.304  42.673  263.488 1.00 76.22  1 . N  ?  
ATOM   999   CA  CA  . PHE PHE PHE A A 178 178 . 52.380  41.536  263.559 1.00 76.14  1 . C  ?  
ATOM   1000  CB  CB  . PHE PHE PHE A A 178 178 . 51.136  41.771  262.707 1.00 75.23  1 . C  ?  
ATOM   1001  CG  CG  . PHE PHE PHE A A 178 178 . 50.165  42.733  263.313 1.00 74.36  1 . C  ?  
ATOM   1002  CD1 CD1 . PHE PHE PHE A A 178 178 . 50.313  44.097  263.119 1.00 72.38  1 . C  ?  
ATOM   1003  CE1 CE1 . PHE PHE PHE A A 178 178 . 49.416  44.988  263.675 1.00 72.28  1 . C  ?  
ATOM   1004  CZ  CZ  . PHE PHE PHE A A 178 178 . 48.364  44.522  264.439 1.00 73.61  1 . C  ?  
ATOM   1005  CE2 CE2 . PHE PHE PHE A A 178 178 . 48.206  43.163  264.643 1.00 75.48  1 . C  ?  
ATOM   1006  CD2 CD2 . PHE PHE PHE A A 178 178 . 49.104  42.275  264.080 1.00 75.03  1 . C  ?  
ATOM   1007  C   C   . PHE PHE PHE A A 178 178 . 53.092  40.300  263.043 1.00 76.57  1 . C  ?  
ATOM   1008  O   O   . PHE PHE PHE A A 178 178 . 53.893  40.398  262.122 1.00 79.67  1 . O  ?  
ATOM   1009  N   N   . LEU LEU LEU A A 179 179 . 52.808  39.150  263.645 1.00 74.00  1 . N  ?  
ATOM   1010  CA  CA  . LEU LEU LEU A A 179 179 . 53.283  37.861  263.145 1.00 70.70  1 . C  ?  
ATOM   1011  CB  CB  . LEU LEU LEU A A 179 179 . 54.434  37.334  263.993 1.00 69.21  1 . C  ?  
ATOM   1012  CG  CG  . LEU LEU LEU A A 179 179 . 55.158  36.106  263.432 1.00 70.19  1 . C  ?  
ATOM   1013  CD1 CD1 . LEU LEU LEU A A 179 179 . 56.165  36.523  262.373 1.00 71.14  1 . C  ?  
ATOM   1014  CD2 CD2 . LEU LEU LEU A A 179 179 . 55.859  35.328  264.533 1.00 71.49  1 . C  ?  
ATOM   1015  C   C   . LEU LEU LEU A A 179 179 . 52.126  36.892  263.206 1.00 70.22  1 . C  ?  
ATOM   1016  O   O   . LEU LEU LEU A A 179 179 . 51.467  36.791  264.232 1.00 73.59  1 . O  ?  
ATOM   1017  N   N   . PHE PHE PHE A A 180 180 . 51.875  36.182  262.115 1.00 71.78  1 . N  ?  
ATOM   1018  CA  CA  . PHE PHE PHE A A 180 180 . 50.764  35.238  262.074 1.00 71.94  1 . C  ?  
ATOM   1019  CB  CB  . PHE PHE PHE A A 180 180 . 49.457  35.975  261.796 1.00 70.53  1 . C  ?  
ATOM   1020  CG  CG  . PHE PHE PHE A A 180 180 . 49.465  36.766  260.520 1.00 71.06  1 . C  ?  
ATOM   1021  CD1 CD1 . PHE PHE PHE A A 180 180 . 49.935  38.074  260.501 1.00 71.26  1 . C  ?  
ATOM   1022  CE1 CE1 . PHE PHE PHE A A 180 180 . 49.938  38.809  259.323 1.00 72.48  1 . C  ?  
ATOM   1023  CZ  CZ  . PHE PHE PHE A A 180 180 . 49.470  38.238  258.148 1.00 72.75  1 . C  ?  
ATOM   1024  CE2 CE2 . PHE PHE PHE A A 180 180 . 49.001  36.932  258.154 1.00 71.83  1 . C  ?  
ATOM   1025  CD2 CD2 . PHE PHE PHE A A 180 180 . 48.999  36.205  259.334 1.00 71.98  1 . C  ?  
ATOM   1026  C   C   . PHE PHE PHE A A 180 180 . 50.974  34.156  261.032 1.00 72.54  1 . C  ?  
ATOM   1027  O   O   . PHE PHE PHE A A 180 180 . 51.616  34.380  260.011 1.00 73.33  1 . O  ?  
ATOM   1028  N   N   . GLN GLN GLN A A 181 181 . 50.415  32.987  261.313 1.00 73.88  1 . N  ?  
ATOM   1029  CA  CA  . GLN GLN GLN A A 181 181 . 50.397  31.881  260.375 1.00 74.46  1 . C  ?  
ATOM   1030  CB  CB  . GLN GLN GLN A A 181 181 . 50.460  30.560  261.142 1.00 76.91  1 . C  ?  
ATOM   1031  CG  CG  . GLN GLN GLN A A 181 181 . 51.006  29.396  260.337 1.00 81.94  1 . C  ?  
ATOM   1032  CD  CD  . GLN GLN GLN A A 181 181 . 51.159  28.131  261.161 1.00 88.27  1 . C  ?  
ATOM   1033  OE1 OE1 . GLN GLN GLN A A 181 181 . 51.339  28.180  262.379 1.00 89.88  1 . O  ?  
ATOM   1034  NE2 NE2 . GLN GLN GLN A A 181 181 . 51.087  26.983  260.495 1.00 97.15  1 . N  ?  
ATOM   1035  C   C   . GLN GLN GLN A A 181 181 . 49.119  31.975  259.539 1.00 73.98  1 . C  ?  
ATOM   1036  O   O   . GLN GLN GLN A A 181 181 . 48.088  32.462  260.012 1.00 75.85  1 . O  ?  
ATOM   1037  N   N   . ALA ALA ALA A A 182 182 . 49.197  31.528  258.291 1.00 74.54  1 . N  ?  
ATOM   1038  CA  CA  . ALA ALA ALA A A 182 182 . 48.044  31.524  257.388 1.00 75.67  1 . C  ?  
ATOM   1039  CB  CB  . ALA ALA ALA A A 182 182 . 47.859  32.892  256.757 1.00 74.68  1 . C  ?  
ATOM   1040  C   C   . ALA ALA ALA A A 182 182 . 48.268  30.461  256.323 1.00 78.47  1 . C  ?  
ATOM   1041  O   O   . ALA ALA ALA A A 182 182 . 48.996  30.681  255.352 1.00 80.75  1 . O  ?  
ATOM   1042  N   N   . GLY GLY GLY A A 183 183 . 47.651  29.301  256.520 1.00 80.78  1 . N  ?  
ATOM   1043  CA  CA  . GLY GLY GLY A A 183 183 . 48.001  28.113  255.754 1.00 82.53  1 . C  ?  
ATOM   1044  C   C   . GLY GLY GLY A A 183 183 . 49.398  27.664  256.145 1.00 84.49  1 . C  ?  
ATOM   1045  O   O   . GLY GLY GLY A A 183 183 . 49.757  27.683  257.328 1.00 82.50  1 . O  ?  
ATOM   1046  N   N   . SER SER SER A A 184 184 . 50.188  27.274  255.148 1.00 89.50  1 . N  ?  
ATOM   1047  CA  CA  . SER SER SER A A 184 184 . 51.588  26.893  255.367 1.00 89.66  1 . C  ?  
ATOM   1048  CB  CB  . SER SER SER A A 184 184 . 52.131  26.131  254.154 1.00 90.13  1 . C  ?  
ATOM   1049  OG  OG  . SER SER SER A A 184 184 . 52.076  26.936  252.990 1.00 93.72  1 . O  ?  
ATOM   1050  C   C   . SER SER SER A A 184 184 . 52.494  28.089  255.676 1.00 85.74  1 . C  ?  
ATOM   1051  O   O   . SER SER SER A A 184 184 . 53.528  27.926  256.326 1.00 89.22  1 . O  ?  
ATOM   1052  N   N   . GLY GLY GLY A A 185 185 . 52.105  29.280  255.222 1.00 80.49  1 . N  ?  
ATOM   1053  CA  CA  . GLY GLY GLY A A 185 185 . 52.938  30.469  255.354 1.00 78.77  1 . C  ?  
ATOM   1054  C   C   . GLY GLY GLY A A 185 185 . 52.942  31.095  256.737 1.00 74.16  1 . C  ?  
ATOM   1055  O   O   . GLY GLY GLY A A 185 185 . 51.915  31.128  257.410 1.00 74.81  1 . O  ?  
ATOM   1056  N   N   . ILE ILE ILE A A 186 186 . 54.115  31.569  257.152 1.00 69.45  1 . N  ?  
ATOM   1057  CA  CA  . ILE ILE ILE A A 186 186 . 54.267  32.463  258.299 1.00 67.71  1 . C  ?  
ATOM   1058  CB  CB  . ILE ILE ILE A A 186 186 . 55.436  32.025  259.207 1.00 65.19  1 . C  ?  
ATOM   1059  CG1 CG1 . ILE ILE ILE A A 186 186 . 55.089  30.701  259.894 1.00 63.78  1 . C  ?  
ATOM   1060  CD1 CD1 . ILE ILE ILE A A 186 186 . 56.268  29.987  260.514 1.00 63.41  1 . C  ?  
ATOM   1061  CG2 CG2 . ILE ILE ILE A A 186 186 . 55.752  33.093  260.248 1.00 64.96  1 . C  ?  
ATOM   1062  C   C   . ILE ILE ILE A A 186 186 . 54.532  33.853  257.719 1.00 68.98  1 . C  ?  
ATOM   1063  O   O   . ILE ILE ILE A A 186 186 . 55.461  34.022  256.932 1.00 70.60  1 . O  ?  
ATOM   1064  N   N   . TYR TYR TYR A A 187 187 . 53.718  34.832  258.109 1.00 70.96  1 . N  ?  
ATOM   1065  CA  CA  . TYR TYR TYR A A 187 187 . 53.771  36.185  257.545 1.00 71.79  1 . C  ?  
ATOM   1066  CB  CB  . TYR TYR TYR A A 187 187 . 52.459  36.495  256.831 1.00 72.13  1 . C  ?  
ATOM   1067  CG  CG  . TYR TYR TYR A A 187 187 . 52.180  35.593  255.660 1.00 73.25  1 . C  ?  
ATOM   1068  CD1 CD1 . TYR TYR TYR A A 187 187 . 52.641  35.910  254.384 1.00 73.08  1 . C  ?  
ATOM   1069  CE1 CE1 . TYR TYR TYR A A 187 187 . 52.380  35.083  253.305 1.00 74.13  1 . C  ?  
ATOM   1070  CZ  CZ  . TYR TYR TYR A A 187 187 . 51.646  33.920  253.497 1.00 75.87  1 . C  ?  
ATOM   1071  OH  OH  . TYR TYR TYR A A 187 187 . 51.380  33.086  252.438 1.00 79.31  1 . O  ?  
ATOM   1072  CE2 CE2 . TYR TYR TYR A A 187 187 . 51.178  33.587  254.754 1.00 74.96  1 . C  ?  
ATOM   1073  CD2 CD2 . TYR TYR TYR A A 187 187 . 51.448  34.419  255.825 1.00 74.25  1 . C  ?  
ATOM   1074  C   C   . TYR TYR TYR A A 187 187 . 54.012  37.245  258.613 1.00 71.26  1 . C  ?  
ATOM   1075  O   O   . TYR TYR TYR A A 187 187 . 53.923  36.956  259.806 1.00 71.44  1 . O  ?  
ATOM   1076  N   N   . HIS HIS HIS A A 188 188 . 54.321  38.465  258.170 1.00 70.87  1 . N  ?  
ATOM   1077  CA  CA  . HIS HIS HIS A A 188 188 . 54.376  39.634  259.053 1.00 74.31  1 . C  ?  
ATOM   1078  CB  CB  . HIS HIS HIS A A 188 188 . 55.758  39.767  259.722 1.00 76.34  1 . C  ?  
ATOM   1079  CG  CG  . HIS HIS HIS A A 188 188 . 56.895  39.949  258.765 1.00 79.48  1 . C  ?  
ATOM   1080  ND1 ND1 . HIS HIS HIS A A 188 188 . 57.319  41.190  258.342 1.00 80.21  1 . N  ?  
ATOM   1081  CE1 CE1 . HIS HIS HIS A A 188 188 . 58.339  41.046  257.516 1.00 81.61  1 . C  ?  
ATOM   1082  NE2 NE2 . HIS HIS HIS A A 188 188 . 58.603  39.757  257.400 1.00 80.09  1 . N  ?  
ATOM   1083  CD2 CD2 . HIS HIS HIS A A 188 188 . 57.716  39.050  258.173 1.00 81.51  1 . C  ?  
ATOM   1084  C   C   . HIS HIS HIS A A 188 188 . 53.985  40.940  258.354 1.00 73.56  1 . C  ?  
ATOM   1085  O   O   . HIS HIS HIS A A 188 188 . 54.126  41.073  257.146 1.00 78.66  1 . O  ?  
ATOM   1086  N   N   . VAL VAL VAL A A 189 189 . 53.452  41.879  259.133 1.00 75.06  1 . N  ?  
ATOM   1087  CA  CA  . VAL VAL VAL A A 189 189 . 53.200  43.256  258.691 1.00 75.34  1 . C  ?  
ATOM   1088  CB  CB  . VAL VAL VAL A A 189 189 . 51.744  43.469  258.218 1.00 76.51  1 . C  ?  
ATOM   1089  CG1 CG1 . VAL VAL VAL A A 189 189 . 51.480  42.698  256.934 1.00 76.86  1 . C  ?  
ATOM   1090  CG2 CG2 . VAL VAL VAL A A 189 189 . 50.732  43.075  259.290 1.00 76.73  1 . C  ?  
ATOM   1091  C   C   . VAL VAL VAL A A 189 189 . 53.504  44.205  259.845 1.00 77.74  1 . C  ?  
ATOM   1092  O   O   . VAL VAL VAL A A 189 189 . 53.668  43.756  260.983 1.00 79.16  1 . O  ?  
ATOM   1093  N   N   . LYS LYS LYS A A 190 190 . 53.577  45.503  259.554 1.00 80.50  1 . N  ?  
ATOM   1094  CA  CA  . LYS LYS LYS A A 190 190 . 53.824  46.517  260.586 1.00 83.89  1 . C  ?  
ATOM   1095  CB  CB  . LYS LYS LYS A A 190 190 . 55.208  47.140  260.426 1.00 88.48  1 . C  ?  
ATOM   1096  CG  CG  . LYS LYS LYS A A 190 190 . 56.332  46.259  260.946 1.00 95.15  1 . C  ?  
ATOM   1097  CD  CD  . LYS LYS LYS A A 190 190 . 57.648  47.019  260.987 1.00 99.87  1 . C  ?  
ATOM   1098  CE  CE  . LYS LYS LYS A A 190 190 . 58.767  46.178  261.580 1.00 100.99 1 . C  ?  
ATOM   1099  NZ  NZ  . LYS LYS LYS A A 190 190 . 59.958  47.008  261.915 1.00 103.05 1 . N  ?  
ATOM   1100  C   C   . LYS LYS LYS A A 190 190 . 52.759  47.605  260.590 1.00 84.99  1 . C  ?  
ATOM   1101  O   O   . LYS LYS LYS A A 190 190 . 52.365  48.112  259.534 1.00 81.73  1 . O  ?  
ATOM   1102  N   N   . ASP ASP ASP A A 191 191 . 52.301  47.950  261.793 1.00 86.87  1 . N  ?  
ATOM   1103  CA  CA  . ASP ASP ASP A A 191 191 . 51.335  49.024  261.994 1.00 87.56  1 . C  ?  
ATOM   1104  CB  CB  . ASP ASP ASP A A 191 191 . 49.935  48.571  261.565 1.00 85.23  1 . C  ?  
ATOM   1105  CG  CG  . ASP ASP ASP A A 191 191 . 49.043  49.727  261.158 1.00 85.29  1 . C  ?  
ATOM   1106  OD1 OD1 . ASP ASP ASP A A 191 191 . 49.426  50.478  260.234 1.00 87.96  1 . O  ?  
ATOM   1107  OD2 OD2 . ASP ASP ASP A A 191 191 . 47.948  49.872  261.740 1.00 81.54  1 . O  ?  
ATOM   1108  C   C   . ASP ASP ASP A A 191 191 . 51.312  49.445  263.463 1.00 93.36  1 . C  ?  
ATOM   1109  O   O   . ASP ASP ASP A A 191 191 . 51.338  48.596  264.358 1.00 94.52  1 . O  ?  
ATOM   1110  N   N   . GLY GLY GLY A A 192 192 . 51.276  50.752  263.706 1.00 98.60  1 . N  ?  
ATOM   1111  CA  CA  . GLY GLY GLY A A 192 192 . 51.155  51.289  265.062 1.00 102.21 1 . C  ?  
ATOM   1112  C   C   . GLY GLY GLY A A 192 192 . 52.439  51.431  265.867 1.00 105.21 1 . C  ?  
ATOM   1113  O   O   . GLY GLY GLY A A 192 192 . 52.396  51.883  267.014 1.00 105.83 1 . O  ?  
ATOM   1114  N   N   . GLY GLY GLY A A 193 193 . 53.581  51.061  265.290 1.00 110.11 1 . N  ?  
ATOM   1115  CA  CA  . GLY GLY GLY A A 193 193 . 54.872  51.290  265.936 1.00 115.71 1 . C  ?  
ATOM   1116  C   C   . GLY GLY GLY A A 193 193 . 55.345  52.707  265.664 1.00 117.96 1 . C  ?  
ATOM   1117  O   O   . GLY GLY GLY A A 193 193 . 54.535  53.590  265.382 1.00 121.27 1 . O  ?  
ATOM   1118  N   N   . PRO PRO PRO A A 194 194 . 56.666  52.940  265.757 1.00 121.05 1 . N  ?  
ATOM   1119  CA  CA  . PRO PRO PRO A A 194 194 . 57.280  54.143  265.184 1.00 122.82 1 . C  ?  
ATOM   1120  CB  CB  . PRO PRO PRO A A 194 194 . 58.777  53.885  265.369 1.00 122.84 1 . C  ?  
ATOM   1121  CG  CG  . PRO PRO PRO A A 194 194 . 58.857  53.035  266.590 1.00 119.82 1 . C  ?  
ATOM   1122  CD  CD  . PRO PRO PRO A A 194 194 . 57.611  52.194  266.609 1.00 119.56 1 . C  ?  
ATOM   1123  C   C   . PRO PRO PRO A A 194 194 . 56.946  54.359  263.695 1.00 122.90 1 . C  ?  
ATOM   1124  O   O   . PRO PRO PRO A A 194 194 . 56.853  55.503  263.248 1.00 114.04 1 . O  ?  
ATOM   1125  N   N   . GLN GLN GLN A A 195 195 . 56.754  53.264  262.953 1.00 127.82 1 . N  ?  
ATOM   1126  CA  CA  . GLN GLN GLN A A 195 195 . 56.404  53.318  261.524 1.00 127.06 1 . C  ?  
ATOM   1127  CB  CB  . GLN GLN GLN A A 195 195 . 56.429  51.909  260.911 1.00 131.85 1 . C  ?  
ATOM   1128  CG  CG  . GLN GLN GLN A A 195 195 . 57.813  51.262  260.926 1.00 135.29 1 . C  ?  
ATOM   1129  CD  CD  . GLN GLN GLN A A 195 195 . 58.293  50.809  259.552 1.00 136.72 1 . C  ?  
ATOM   1130  OE1 OE1 . GLN GLN GLN A A 195 195 . 58.089  51.495  258.549 1.00 135.04 1 . O  ?  
ATOM   1131  NE2 NE2 . GLN GLN GLN A A 195 195 . 58.960  49.660  259.507 1.00 138.77 1 . N  ?  
ATOM   1132  C   C   . GLN GLN GLN A A 195 195 . 55.066  53.993  261.190 1.00 117.90 1 . C  ?  
ATOM   1133  O   O   . GLN GLN GLN A A 195 195 . 54.835  54.345  260.035 1.00 114.31 1 . O  ?  
ATOM   1134  N   N   . GLY GLY GLY A A 196 196 . 54.186  54.148  262.179 1.00 112.30 1 . N  ?  
ATOM   1135  CA  CA  . GLY GLY GLY A A 196 196 . 52.929  54.871  261.994 1.00 106.55 1 . C  ?  
ATOM   1136  C   C   . GLY GLY GLY A A 196 196 . 51.776  53.971  261.595 1.00 101.97 1 . C  ?  
ATOM   1137  O   O   . GLY GLY GLY A A 196 196 . 51.898  52.743  261.586 1.00 108.13 1 . O  ?  
ATOM   1138  N   N   . PHE PHE PHE A A 197 197 . 50.657  54.601  261.253 1.00 94.27  1 . N  ?  
ATOM   1139  CA  CA  . PHE PHE PHE A A 197 197 . 49.386  53.920  261.035 1.00 91.89  1 . C  ?  
ATOM   1140  CB  CB  . PHE PHE PHE A A 197 197 . 48.303  54.568  261.902 1.00 89.17  1 . C  ?  
ATOM   1141  CG  CG  . PHE PHE PHE A A 197 197 . 48.480  54.328  263.377 1.00 87.75  1 . C  ?  
ATOM   1142  CD1 CD1 . PHE PHE PHE A A 197 197 . 49.452  55.016  264.102 1.00 87.02  1 . C  ?  
ATOM   1143  CE1 CE1 . PHE PHE PHE A A 197 197 . 49.617  54.795  265.464 1.00 84.68  1 . C  ?  
ATOM   1144  CZ  CZ  . PHE PHE PHE A A 197 197 . 48.804  53.885  266.118 1.00 85.41  1 . C  ?  
ATOM   1145  CE2 CE2 . PHE PHE PHE A A 197 197 . 47.830  53.195  265.408 1.00 87.65  1 . C  ?  
ATOM   1146  CD2 CD2 . PHE PHE PHE A A 197 197 . 47.673  53.420  264.047 1.00 87.08  1 . C  ?  
ATOM   1147  C   C   . PHE PHE PHE A A 197 197 . 48.985  54.006  259.568 1.00 91.14  1 . C  ?  
ATOM   1148  O   O   . PHE PHE PHE A A 197 197 . 48.822  55.103  259.038 1.00 94.73  1 . O  ?  
ATOM   1149  N   N   . THR THR THR A A 198 198 . 48.829  52.854  258.919 1.00 90.74  1 . N  ?  
ATOM   1150  CA  CA  . THR THR THR A A 198 198 . 48.401  52.799  257.520 1.00 92.83  1 . C  ?  
ATOM   1151  CB  CB  . THR THR THR A A 198 198 . 48.571  51.382  256.926 1.00 97.03  1 . C  ?  
ATOM   1152  OG1 OG1 . THR THR THR A A 198 198 . 48.409  51.433  255.502 1.00 101.22 1 . O  ?  
ATOM   1153  CG2 CG2 . THR THR THR A A 198 198 . 47.558  50.382  257.520 1.00 97.71  1 . C  ?  
ATOM   1154  C   C   . THR THR THR A A 198 198 . 46.946  53.246  257.348 1.00 92.25  1 . C  ?  
ATOM   1155  O   O   . THR THR THR A A 198 198 . 46.131  53.079  258.259 1.00 94.73  1 . O  ?  
ATOM   1156  N   N   . GLN GLN GLN A A 199 199 . 46.641  53.811  256.178 1.00 90.84  1 . N  ?  
ATOM   1157  CA  CA  . GLN GLN GLN A A 199 199 . 45.273  54.183  255.798 1.00 92.91  1 . C  ?  
ATOM   1158  CB  CB  . GLN GLN GLN A A 199 199 . 45.234  55.637  255.310 1.00 99.01  1 . C  ?  
ATOM   1159  CG  CG  . GLN GLN GLN A A 199 199 . 45.799  56.672  256.282 1.00 104.33 1 . C  ?  
ATOM   1160  CD  CD  . GLN GLN GLN A A 199 199 . 45.102  56.703  257.638 1.00 104.46 1 . C  ?  
ATOM   1161  OE1 OE1 . GLN GLN GLN A A 199 199 . 45.756  56.860  258.670 1.00 101.69 1 . O  ?  
ATOM   1162  NE2 NE2 . GLN GLN GLN A A 199 199 . 43.775  56.560  257.642 1.00 102.86 1 . N  ?  
ATOM   1163  C   C   . GLN GLN GLN A A 199 199 . 44.722  53.264  254.705 1.00 90.42  1 . C  ?  
ATOM   1164  O   O   . GLN GLN GLN A A 199 199 . 43.675  53.552  254.119 1.00 86.24  1 . O  ?  
ATOM   1165  N   N   . GLN GLN GLN A A 200 200 . 45.416  52.158  254.440 1.00 90.83  1 . N  ?  
ATOM   1166  CA  CA  . GLN GLN GLN A A 200 200 . 45.017  51.217  253.395 1.00 92.47  1 . C  ?  
ATOM   1167  CB  CB  . GLN GLN GLN A A 200 200 . 45.380  51.777  252.016 1.00 95.95  1 . C  ?  
ATOM   1168  CG  CG  . GLN GLN GLN A A 200 200 . 46.782  52.373  251.939 1.00 98.80  1 . C  ?  
ATOM   1169  CD  CD  . GLN GLN GLN A A 200 200 . 47.352  52.399  250.532 1.00 100.28 1 . C  ?  
ATOM   1170  OE1 OE1 . GLN GLN GLN A A 200 200 . 48.542  52.156  250.333 1.00 98.48  1 . O  ?  
ATOM   1171  NE2 NE2 . GLN GLN GLN A A 200 200 . 46.507  52.695  249.548 1.00 103.76 1 . N  ?  
ATOM   1172  C   C   . GLN GLN GLN A A 200 200 . 45.684  49.845  253.613 1.00 89.25  1 . C  ?  
ATOM   1173  O   O   . GLN GLN GLN A A 200 200 . 46.711  49.774  254.297 1.00 88.21  1 . O  ?  
ATOM   1174  N   N   . PRO PRO PRO A A 201 201 . 45.103  48.761  253.037 1.00 82.10  1 . N  ?  
ATOM   1175  CA  CA  . PRO PRO PRO A A 201 201 . 45.594  47.389  253.195 1.00 80.15  1 . C  ?  
ATOM   1176  CB  CB  . PRO PRO PRO A A 201 201 . 44.800  46.623  252.138 1.00 82.14  1 . C  ?  
ATOM   1177  CG  CG  . PRO PRO PRO A A 201 201 . 43.503  47.332  252.068 1.00 81.32  1 . C  ?  
ATOM   1178  CD  CD  . PRO PRO PRO A A 201 201 . 43.813  48.779  252.313 1.00 82.53  1 . C  ?  
ATOM   1179  C   C   . PRO PRO PRO A A 201 201 . 47.100  47.174  252.972 1.00 81.85  1 . C  ?  
ATOM   1180  O   O   . PRO PRO PRO A A 201 201 . 47.636  47.534  251.920 1.00 84.25  1 . O  ?  
ATOM   1181  N   N   . LEU LEU LEU A A 202 202 . 47.758  46.590  253.972 1.00 81.19  1 . N  ?  
ATOM   1182  CA  CA  . LEU LEU LEU A A 202 202 . 49.172  46.224  253.894 1.00 79.91  1 . C  ?  
ATOM   1183  CB  CB  . LEU LEU LEU A A 202 202 . 49.791  46.167  255.291 1.00 76.98  1 . C  ?  
ATOM   1184  CG  CG  . LEU LEU LEU A A 202 202 . 49.701  47.448  256.116 1.00 75.34  1 . C  ?  
ATOM   1185  CD1 CD1 . LEU LEU LEU A A 202 202 . 50.134  47.181  257.549 1.00 74.49  1 . C  ?  
ATOM   1186  CD2 CD2 . LEU LEU LEU A A 202 202 . 50.537  48.551  255.483 1.00 77.06  1 . C  ?  
ATOM   1187  C   C   . LEU LEU LEU A A 202 202 . 49.321  44.865  253.233 1.00 81.65  1 . C  ?  
ATOM   1188  O   O   . LEU LEU LEU A A 202 202 . 48.370  44.089  253.180 1.00 82.07  1 . O  ?  
ATOM   1189  N   N   . ARG ARG ARG A A 203 203 . 50.526  44.581  252.747 1.00 84.28  1 . N  ?  
ATOM   1190  CA  CA  . ARG ARG ARG A A 203 203 . 50.817  43.328  252.065 1.00 86.24  1 . C  ?  
ATOM   1191  CB  CB  . ARG ARG ARG A A 203 203 . 51.685  43.597  250.847 1.00 94.86  1 . C  ?  
ATOM   1192  CG  CG  . ARG ARG ARG A A 203 203 . 51.943  42.380  249.964 1.00 102.64 1 . C  ?  
ATOM   1193  CD  CD  . ARG ARG ARG A A 203 203 . 53.129  42.649  249.057 1.00 108.30 1 . C  ?  
ATOM   1194  NE  NE  . ARG ARG ARG A A 203 203 . 54.362  42.815  249.837 1.00 109.51 1 . N  ?  
ATOM   1195  CZ  CZ  . ARG ARG ARG A A 203 203 . 55.391  43.610  249.527 1.00 110.31 1 . C  ?  
ATOM   1196  NH1 NH1 . ARG ARG ARG A A 203 203 . 55.394  44.364  248.423 1.00 109.49 1 . N  ?  
ATOM   1197  NH2 NH2 . ARG ARG ARG A A 203 203 . 56.440  43.656  250.346 1.00 111.73 1 . N  ?  
ATOM   1198  C   C   . ARG ARG ARG A A 203 203 . 51.540  42.383  253.024 1.00 81.51  1 . C  ?  
ATOM   1199  O   O   . ARG ARG ARG A A 203 203 . 52.577  42.763  253.582 1.00 79.65  1 . O  ?  
ATOM   1200  N   N   . PRO PRO PRO A A 204 204 . 51.012  41.152  253.217 1.00 76.20  1 . N  ?  
ATOM   1201  CA  CA  . PRO PRO PRO A A 204 204 . 51.686  40.204  254.114 1.00 75.27  1 . C  ?  
ATOM   1202  CB  CB  . PRO PRO PRO A A 204 204 . 50.751  38.985  254.125 1.00 74.78  1 . C  ?  
ATOM   1203  CG  CG  . PRO PRO PRO A A 204 204 . 49.450  39.479  253.612 1.00 75.39  1 . C  ?  
ATOM   1204  CD  CD  . PRO PRO PRO A A 204 204 . 49.790  40.564  252.641 1.00 75.80  1 . C  ?  
ATOM   1205  C   C   . PRO PRO PRO A A 204 204 . 53.048  39.809  253.579 1.00 74.23  1 . C  ?  
ATOM   1206  O   O   . PRO PRO PRO A A 204 204 . 53.160  39.496  252.400 1.00 84.01  1 . O  ?  
ATOM   1207  N   N   . ASN ASN ASN A A 205 205 . 54.066  39.841  254.430 1.00 70.74  1 . N  ?  
ATOM   1208  CA  CA  . ASN ASN ASN A A 205 205 . 55.429  39.514  254.028 1.00 71.76  1 . C  ?  
ATOM   1209  CB  CB  . ASN ASN ASN A A 205 205 . 56.411  40.545  254.584 1.00 73.34  1 . C  ?  
ATOM   1210  CG  CG  . ASN ASN ASN A A 205 205 . 56.277  41.893  253.912 1.00 74.41  1 . C  ?  
ATOM   1211  OD1 OD1 . ASN ASN ASN A A 205 205 . 56.197  41.984  252.683 1.00 75.72  1 . O  ?  
ATOM   1212  ND2 ND2 . ASN ASN ASN A A 205 205 . 56.258  42.950  254.710 1.00 77.43  1 . N  ?  
ATOM   1213  C   C   . ASN ASN ASN A A 205 205 . 55.812  38.121  254.503 1.00 71.77  1 . C  ?  
ATOM   1214  O   O   . ASN ASN ASN A A 205 205 . 56.049  37.909  255.690 1.00 75.34  1 . O  ?  
ATOM   1215  N   N   . LEU LEU LEU A A 206 206 . 55.877  37.185  253.560 1.00 71.91  1 . N  ?  
ATOM   1216  CA  CA  . LEU LEU LEU A A 206 206 . 56.247  35.801  253.831 1.00 72.03  1 . C  ?  
ATOM   1217  CB  CB  . LEU LEU LEU A A 206 206 . 56.194  34.986  252.530 1.00 75.46  1 . C  ?  
ATOM   1218  CG  CG  . LEU LEU LEU A A 206 206 . 56.578  33.501  252.571 1.00 78.14  1 . C  ?  
ATOM   1219  CD1 CD1 . LEU LEU LEU A A 206 206 . 55.705  32.733  253.555 1.00 81.20  1 . C  ?  
ATOM   1220  CD2 CD2 . LEU LEU LEU A A 206 206 . 56.481  32.893  251.179 1.00 77.71  1 . C  ?  
ATOM   1221  C   C   . LEU LEU LEU A A 206 206 . 57.641  35.692  254.438 1.00 68.71  1 . C  ?  
ATOM   1222  O   O   . LEU LEU LEU A A 206 206 . 58.594  36.246  253.904 1.00 68.67  1 . O  ?  
ATOM   1223  N   N   . VAL VAL VAL A A 207 207 . 57.742  34.989  255.563 1.00 70.06  1 . N  ?  
ATOM   1224  CA  CA  . VAL VAL VAL A A 207 207 . 59.028  34.578  256.113 1.00 71.48  1 . C  ?  
ATOM   1225  CB  CB  . VAL VAL VAL A A 207 207 . 58.938  34.206  257.613 1.00 70.14  1 . C  ?  
ATOM   1226  CG1 CG1 . VAL VAL VAL A A 207 207 . 60.272  33.667  258.126 1.00 70.47  1 . C  ?  
ATOM   1227  CG2 CG2 . VAL VAL VAL A A 207 207 . 58.516  35.419  258.427 1.00 70.69  1 . C  ?  
ATOM   1228  C   C   . VAL VAL VAL A A 207 207 . 59.471  33.369  255.296 1.00 73.40  1 . C  ?  
ATOM   1229  O   O   . VAL VAL VAL A A 207 207 . 58.870  32.297  255.391 1.00 70.01  1 . O  ?  
ATOM   1230  N   N   . GLU GLU GLU A A 208 208 . 60.523  33.550  254.501 1.00 75.25  1 . N  ?  
ATOM   1231  CA  CA  . GLU GLU GLU A A 208 208 . 61.001  32.500  253.604 1.00 75.57  1 . C  ?  
ATOM   1232  CB  CB  . GLU GLU GLU A A 208 208 . 61.943  33.068  252.535 1.00 79.08  1 . C  ?  
ATOM   1233  CG  CG  . GLU GLU GLU A A 208 208 . 61.408  34.257  251.730 1.00 82.60  1 . C  ?  
ATOM   1234  CD  CD  . GLU GLU GLU A A 208 208 . 60.262  33.925  250.778 1.00 87.88  1 . C  ?  
ATOM   1235  OE1 OE1 . GLU GLU GLU A A 208 208 . 59.900  32.729  250.634 1.00 91.59  1 . O  ?  
ATOM   1236  OE2 OE2 . GLU GLU GLU A A 208 208 . 59.744  34.881  250.141 1.00 83.80  1 . O  ?  
ATOM   1237  C   C   . GLU GLU GLU A A 208 208 . 61.719  31.444  254.434 1.00 73.25  1 . C  ?  
ATOM   1238  O   O   . GLU GLU GLU A A 208 208 . 62.141  31.717  255.563 1.00 69.33  1 . O  ?  
ATOM   1239  N   N   . THR THR THR A A 209 209 . 61.846  30.240  253.880 1.00 74.22  1 . N  ?  
ATOM   1240  CA  CA  . THR THR THR A A 209 209 . 62.442  29.117  254.612 1.00 74.08  1 . C  ?  
ATOM   1241  CB  CB  . THR THR THR A A 209 209 . 61.396  28.424  255.537 1.00 74.95  1 . C  ?  
ATOM   1242  OG1 OG1 . THR THR THR A A 209 209 . 62.013  27.371  256.297 1.00 72.29  1 . O  ?  
ATOM   1243  CG2 CG2 . THR THR THR A A 209 209 . 60.204  27.862  254.741 1.00 73.27  1 . C  ?  
ATOM   1244  C   C   . THR THR THR A A 209 209 . 63.086  28.083  253.695 1.00 72.57  1 . C  ?  
ATOM   1245  O   O   . THR THR THR A A 209 209 . 62.699  27.931  252.536 1.00 71.68  1 . O  ?  
ATOM   1246  N   N   . SER SER SER A A 210 210 . 64.081  27.393  254.244 1.00 74.75  1 . N  ?  
ATOM   1247  CA  CA  . SER SER SER A A 210 210 . 64.648  26.186  253.653 1.00 76.02  1 . C  ?  
ATOM   1248  CB  CB  . SER SER SER A A 210 210 . 66.121  26.068  254.027 1.00 76.65  1 . C  ?  
ATOM   1249  OG  OG  . SER SER SER A A 210 210 . 66.826  27.194  253.544 1.00 82.70  1 . O  ?  
ATOM   1250  C   C   . SER SER SER A A 210 210 . 63.925  24.925  254.114 1.00 74.69  1 . C  ?  
ATOM   1251  O   O   . SER SER SER A A 210 210 . 64.045  23.885  253.476 1.00 77.01  1 . O  ?  
ATOM   1252  N   N   . CYS CYS CYS A A 211 211 . 63.181  25.014  255.215 1.00 77.02  1 . N  ?  
ATOM   1253  CA  CA  . CYS CYS CYS A A 211 211 . 62.558  23.842  255.820 1.00 78.59  1 . C  ?  
ATOM   1254  CB  CB  . CYS CYS CYS A A 211 211 . 61.924  24.203  257.163 1.00 81.16  1 . C  ?  
ATOM   1255  SG  SG  . CYS CYS CYS A A 211 211 . 63.082  24.910  258.358 1.00 82.90  1 . S  ?  
ATOM   1256  C   C   . CYS CYS CYS A A 211 211 . 61.501  23.253  254.887 1.00 77.12  1 . C  ?  
ATOM   1257  O   O   . CYS CYS CYS A A 211 211 . 60.645  23.991  254.397 1.00 77.79  1 . O  ?  
ATOM   1258  N   N   . PRO PRO PRO A A 212 212 . 61.566  21.928  254.629 1.00 75.39  1 . N  ?  
ATOM   1259  CA  CA  . PRO PRO PRO A A 212 212 . 60.670  21.271  253.661 1.00 75.43  1 . C  ?  
ATOM   1260  CB  CB  . PRO PRO PRO A A 212 212 . 61.281  19.874  253.526 1.00 76.90  1 . C  ?  
ATOM   1261  CG  CG  . PRO PRO PRO A A 212 212 . 61.940  19.630  254.839 1.00 74.78  1 . C  ?  
ATOM   1262  CD  CD  . PRO PRO PRO A A 212 212 . 62.498  20.960  255.242 1.00 73.03  1 . C  ?  
ATOM   1263  C   C   . PRO PRO PRO A A 212 212 . 59.209  21.148  254.103 1.00 73.92  1 . C  ?  
ATOM   1264  O   O   . PRO PRO PRO A A 212 212 . 58.306  21.239  253.275 1.00 72.07  1 . O  ?  
ATOM   1265  N   N   . ASN ASN ASN A A 213 213 . 58.996  20.949  255.399 1.00 74.89  1 . N  ?  
ATOM   1266  CA  CA  . ASN ASN ASN A A 213 213 . 57.688  20.631  255.957 1.00 75.60  1 . C  ?  
ATOM   1267  CB  CB  . ASN ASN ASN A A 213 213 . 57.824  19.472  256.934 1.00 76.29  1 . C  ?  
ATOM   1268  CG  CG  . ASN ASN ASN A A 213 213 . 58.543  18.289  256.320 1.00 77.92  1 . C  ?  
ATOM   1269  OD1 OD1 . ASN ASN ASN A A 213 213 . 58.258  17.910  255.184 1.00 78.46  1 . O  ?  
ATOM   1270  ND2 ND2 . ASN ASN ASN A A 213 213 . 59.491  17.710  257.053 1.00 79.61  1 . N  ?  
ATOM   1271  C   C   . ASN ASN ASN A A 213 213 . 57.059  21.828  256.655 1.00 76.16  1 . C  ?  
ATOM   1272  O   O   . ASN ASN ASN A A 213 213 . 57.711  22.849  256.897 1.00 74.04  1 . O  ?  
ATOM   1273  N   N   . ILE ILE ILE A A 214 214 . 55.774  21.681  256.961 1.00 76.35  1 . N  ?  
ATOM   1274  CA  CA  . ILE ILE ILE A A 214 214 . 54.982  22.731  257.602 1.00 77.43  1 . C  ?  
ATOM   1275  CB  CB  . ILE ILE ILE A A 214 214 . 53.542  22.238  257.881 1.00 78.22  1 . C  ?  
ATOM   1276  CG1 CG1 . ILE ILE ILE A A 214 214 . 52.607  23.399  258.257 1.00 84.70  1 . C  ?  
ATOM   1277  CD1 CD1 . ILE ILE ILE A A 214 214 . 51.623  23.756  257.162 1.00 90.18  1 . C  ?  
ATOM   1278  CG2 CG2 . ILE ILE ILE A A 214 214 . 53.517  21.137  258.933 1.00 78.88  1 . C  ?  
ATOM   1279  C   C   . ILE ILE ILE A A 214 214 . 55.641  23.243  258.895 1.00 79.56  1 . C  ?  
ATOM   1280  O   O   . ILE ILE ILE A A 214 214 . 56.161  22.455  259.698 1.00 85.72  1 . O  ?  
ATOM   1281  N   N   . ARG ARG ARG A A 215 215 . 55.638  24.566  259.060 1.00 75.00  1 . N  ?  
ATOM   1282  CA  CA  . ARG ARG ARG A A 215 215 . 56.133  25.213  260.268 1.00 70.35  1 . C  ?  
ATOM   1283  CB  CB  . ARG ARG ARG A A 215 215 . 56.887  26.484  259.918 1.00 68.46  1 . C  ?  
ATOM   1284  CG  CG  . ARG ARG ARG A A 215 215 . 58.201  26.243  259.196 1.00 67.89  1 . C  ?  
ATOM   1285  CD  CD  . ARG ARG ARG A A 215 215 . 58.783  27.540  258.660 1.00 65.48  1 . C  ?  
ATOM   1286  NE  NE  . ARG ARG ARG A A 215 215 . 57.902  28.139  257.658 1.00 64.89  1 . N  ?  
ATOM   1287  CZ  CZ  . ARG ARG ARG A A 215 215 . 58.033  29.363  257.149 1.00 65.34  1 . C  ?  
ATOM   1288  NH1 NH1 . ARG ARG ARG A A 215 215 . 59.021  30.171  257.528 1.00 65.99  1 . N  ?  
ATOM   1289  NH2 NH2 . ARG ARG ARG A A 215 215 . 57.155  29.788  256.247 1.00 68.34  1 . N  ?  
ATOM   1290  C   C   . ARG ARG ARG A A 215 215 . 54.952  25.549  261.167 1.00 71.99  1 . C  ?  
ATOM   1291  O   O   . ARG ARG ARG A A 215 215 . 54.055  26.295  260.763 1.00 73.43  1 . O  ?  
ATOM   1292  N   N   . MET MET MET A A 216 216 . 54.959  24.991  262.376 1.00 72.41  1 . N  ?  
ATOM   1293  CA  CA  . MET MET MET A A 216 216 . 53.892  25.191  263.358 1.00 72.54  1 . C  ?  
ATOM   1294  CB  CB  . MET MET MET A A 216 216 . 53.475  23.838  263.976 1.00 71.18  1 . C  ?  
ATOM   1295  CG  CG  . MET MET MET A A 216 216 . 52.949  22.783  263.000 1.00 67.14  1 . C  ?  
ATOM   1296  SD  SD  . MET MET MET A A 216 216 . 51.555  23.316  261.986 0.38 65.45  1 . S  ?  
ATOM   1297  CE  CE  . MET MET MET A A 216 216 . 50.337  23.663  263.249 1.00 69.40  1 . C  ?  
ATOM   1298  C   C   . MET MET MET A A 216 216 . 54.354  26.151  264.465 1.00 71.49  1 . C  ?  
ATOM   1299  O   O   . MET MET MET A A 216 216 . 55.544  26.231  264.769 1.00 71.61  1 . O  ?  
ATOM   1300  N   N   . ASP ASP ASP A A 217 217 . 53.400  26.886  265.040 1.00 69.17  1 . N  ?  
ATOM   1301  CA  CA  . ASP ASP ASP A A 217 217 . 53.591  27.627  266.297 1.00 68.19  1 . C  ?  
ATOM   1302  CB  CB  . ASP ASP ASP A A 217 217 . 53.891  26.621  267.429 1.00 69.65  1 . C  ?  
ATOM   1303  CG  CG  . ASP ASP ASP A A 217 217 . 53.688  27.202  268.832 1.00 73.32  1 . C  ?  
ATOM   1304  OD1 OD1 . ASP ASP ASP A A 217 217 . 53.184  28.343  268.978 1.00 72.02  1 . O  ?  
ATOM   1305  OD2 OD2 . ASP ASP ASP A A 217 217 . 54.049  26.488  269.800 1.00 75.25  1 . O  ?  
ATOM   1306  C   C   . ASP ASP ASP A A 217 217 . 54.647  28.752  266.243 1.00 66.11  1 . C  ?  
ATOM   1307  O   O   . ASP ASP ASP A A 217 217 . 55.614  28.745  267.010 1.00 63.87  1 . O  ?  
ATOM   1308  N   N   . PRO PRO PRO A A 218 218 . 54.450  29.740  265.349 1.00 64.63  1 . N  ?  
ATOM   1309  CA  CA  . PRO PRO PRO A A 218 218 . 55.371  30.877  265.297 1.00 66.09  1 . C  ?  
ATOM   1310  CB  CB  . PRO PRO PRO A A 218 218 . 55.045  31.532  263.953 1.00 65.31  1 . C  ?  
ATOM   1311  CG  CG  . PRO PRO PRO A A 218 218 . 53.625  31.187  263.703 1.00 64.98  1 . C  ?  
ATOM   1312  CD  CD  . PRO PRO PRO A A 218 218 . 53.415  29.828  264.306 1.00 64.64  1 . C  ?  
ATOM   1313  C   C   . PRO PRO PRO A A 218 218 . 55.175  31.868  266.450 1.00 67.76  1 . C  ?  
ATOM   1314  O   O   . PRO PRO PRO A A 218 218 . 54.037  32.156  266.835 1.00 67.86  1 . O  ?  
ATOM   1315  N   N   . LYS LYS LYS A A 219 219 . 56.284  32.377  266.987 1.00 70.69  1 . N  ?  
ATOM   1316  CA  CA  . LYS LYS LYS A A 219 219 . 56.263  33.390  268.048 1.00 72.01  1 . C  ?  
ATOM   1317  CB  CB  . LYS LYS LYS A A 219 219 . 56.440  32.727  269.408 1.00 72.40  1 . C  ?  
ATOM   1318  CG  CG  . LYS LYS LYS A A 219 219 . 55.310  31.807  269.814 1.00 73.76  1 . C  ?  
ATOM   1319  CD  CD  . LYS LYS LYS A A 219 219 . 55.494  31.373  271.254 1.00 75.71  1 . C  ?  
ATOM   1320  CE  CE  . LYS LYS LYS A A 219 219 . 54.545  30.251  271.625 1.00 77.62  1 . C  ?  
ATOM   1321  NZ  NZ  . LYS LYS LYS A A 219 219 . 54.734  29.871  273.049 1.00 81.26  1 . N  ?  
ATOM   1322  C   C   . LYS LYS LYS A A 219 219 . 57.375  34.426  267.873 1.00 71.79  1 . C  ?  
ATOM   1323  O   O   . LYS LYS LYS A A 219 219 . 58.545  34.060  267.746 1.00 69.91  1 . O  ?  
ATOM   1324  N   N   . LEU LEU LEU A A 220 220 . 57.010  35.710  267.879 1.00 73.54  1 . N  ?  
ATOM   1325  CA  CA  . LEU LEU LEU A A 220 220 . 58.000  36.800  267.917 1.00 75.15  1 . C  ?  
ATOM   1326  CB  CB  . LEU LEU LEU A A 220 220 . 57.333  38.176  267.779 1.00 74.60  1 . C  ?  
ATOM   1327  CG  CG  . LEU LEU LEU A A 220 220 . 57.039  38.686  266.371 1.00 77.04  1 . C  ?  
ATOM   1328  CD1 CD1 . LEU LEU LEU A A 220 220 . 56.035  39.827  266.413 1.00 77.90  1 . C  ?  
ATOM   1329  CD2 CD2 . LEU LEU LEU A A 220 220 . 58.321  39.134  265.687 1.00 79.21  1 . C  ?  
ATOM   1330  C   C   . LEU LEU LEU A A 220 220 . 58.781  36.784  269.225 1.00 77.54  1 . C  ?  
ATOM   1331  O   O   . LEU LEU LEU A A 220 220 . 58.210  36.546  270.290 1.00 81.86  1 . O  ?  
ATOM   1332  N   N   . CYS CYS CYS A A 221 221 . 60.082  37.040  269.137 1.00 78.89  1 . N  ?  
ATOM   1333  CA  CA  . CYS CYS CYS A A 221 221 . 60.894  37.305  270.316 1.00 79.57  1 . C  ?  
ATOM   1334  CB  CB  . CYS CYS CYS A A 221 221 . 62.376  37.294  269.959 1.00 79.05  1 . C  ?  
ATOM   1335  SG  SG  . CYS CYS CYS A A 221 221 . 63.471  37.647  271.347 0.92 79.71  1 . S  ?  
ATOM   1336  C   C   . CYS CYS CYS A A 221 221 . 60.503  38.683  270.855 1.00 82.76  1 . C  ?  
ATOM   1337  O   O   . CYS CYS CYS A A 221 221 . 60.633  39.668  270.129 1.00 86.89  1 . O  ?  
ATOM   1338  N   N   . PRO PRO PRO A A 222 222 . 60.006  38.763  272.112 1.00 85.40  1 . N  ?  
ATOM   1339  CA  CA  . PRO PRO PRO A A 222 222 . 59.653  40.083  272.658 1.00 86.11  1 . C  ?  
ATOM   1340  CB  CB  . PRO PRO PRO A A 222 222 . 59.007  39.753  274.013 1.00 86.31  1 . C  ?  
ATOM   1341  CG  CG  . PRO PRO PRO A A 222 222 . 58.691  38.303  273.966 1.00 86.35  1 . C  ?  
ATOM   1342  CD  CD  . PRO PRO PRO A A 222 222 . 59.739  37.697  273.092 1.00 85.49  1 . C  ?  
ATOM   1343  C   C   . PRO PRO PRO A A 222 222 . 60.853  41.022  272.855 1.00 85.95  1 . C  ?  
ATOM   1344  O   O   . PRO PRO PRO A A 222 222 . 60.690  42.243  272.797 1.00 85.48  1 . O  ?  
ATOM   1345  N   N   . ALA ALA ALA A A 223 223 . 62.031  40.449  273.095 1.00 84.73  1 . N  ?  
ATOM   1346  CA  CA  . ALA ALA ALA A A 223 223 . 63.268  41.217  273.238 1.00 86.67  1 . C  ?  
ATOM   1347  CB  CB  . ALA ALA ALA A A 223 223 . 64.351  40.346  273.860 1.00 87.70  1 . C  ?  
ATOM   1348  C   C   . ALA ALA ALA A A 223 223 . 63.775  41.815  271.921 1.00 87.86  1 . C  ?  
ATOM   1349  O   O   . ALA ALA ALA A A 223 223 . 64.424  42.863  271.935 1.00 89.64  1 . O  ?  
ATOM   1350  N   N   . ASP ASP ASP A A 224 224 . 63.495  41.145  270.799 1.00 87.13  1 . N  ?  
ATOM   1351  CA  CA  . ASP ASP ASP A A 224 224 . 63.981  41.565  269.480 1.00 83.81  1 . C  ?  
ATOM   1352  CB  CB  . ASP ASP ASP A A 224 224 . 65.373  40.964  269.229 1.00 83.81  1 . C  ?  
ATOM   1353  CG  CG  . ASP ASP ASP A A 224 224 . 66.063  41.547  267.998 1.00 83.80  1 . C  ?  
ATOM   1354  OD1 OD1 . ASP ASP ASP A A 224 224 . 65.382  42.055  267.080 1.00 83.88  1 . O  ?  
ATOM   1355  OD2 OD2 . ASP ASP ASP A A 224 224 . 67.307  41.483  267.945 1.00 83.68  1 . O  ?  
ATOM   1356  C   C   . ASP ASP ASP A A 224 224 . 62.996  41.128  268.380 1.00 81.78  1 . C  ?  
ATOM   1357  O   O   . ASP ASP ASP A A 224 224 . 62.971  39.955  268.007 1.00 81.37  1 . O  ?  
ATOM   1358  N   N   . PRO PRO PRO A A 225 225 . 62.200  42.073  267.839 1.00 79.70  1 . N  ?  
ATOM   1359  CA  CA  . PRO PRO PRO A A 225 225 . 61.187  41.717  266.833 1.00 80.89  1 . C  ?  
ATOM   1360  CB  CB  . PRO PRO PRO A A 225 225 . 60.322  42.979  266.746 1.00 82.47  1 . C  ?  
ATOM   1361  CG  CG  . PRO PRO PRO A A 225 225 . 61.239  44.084  267.119 1.00 82.56  1 . C  ?  
ATOM   1362  CD  CD  . PRO PRO PRO A A 225 225 . 62.178  43.515  268.145 1.00 80.47  1 . C  ?  
ATOM   1363  C   C   . PRO PRO PRO A A 225 225 . 61.710  41.332  265.438 1.00 80.67  1 . C  ?  
ATOM   1364  O   O   . PRO PRO PRO A A 225 225 . 60.906  40.948  264.588 1.00 83.50  1 . O  ?  
ATOM   1365  N   N   . ASP ASP ASP A A 226 226 . 63.013  41.463  265.187 1.00 79.53  1 . N  ?  
ATOM   1366  CA  CA  . ASP ASP ASP A A 226 226 . 63.618  40.872  263.987 1.00 81.34  1 . C  ?  
ATOM   1367  CB  CB  . ASP ASP ASP A A 226 226 . 65.071  41.348  263.786 1.00 83.42  1 . C  ?  
ATOM   1368  CG  CG  . ASP ASP ASP A A 226 226 . 65.175  42.802  263.325 1.00 81.22  1 . C  ?  
ATOM   1369  OD1 OD1 . ASP ASP ASP A A 226 226 . 64.156  43.402  262.920 1.00 80.77  1 . O  ?  
ATOM   1370  OD2 OD2 . ASP ASP ASP A A 226 226 . 66.304  43.339  263.357 1.00 78.78  1 . O  ?  
ATOM   1371  C   C   . ASP ASP ASP A A 226 226 . 63.587  39.338  264.040 1.00 79.18  1 . C  ?  
ATOM   1372  O   O   . ASP ASP ASP A A 226 226 . 63.429  38.690  263.008 1.00 77.43  1 . O  ?  
ATOM   1373  N   N   . TRP TRP TRP A A 227 227 . 63.730  38.771  265.236 1.00 79.13  1 . N  ?  
ATOM   1374  CA  CA  . TRP TRP TRP A A 227 227 . 63.748  37.316  265.419 1.00 79.47  1 . C  ?  
ATOM   1375  CB  CB  . TRP TRP TRP A A 227 227 . 64.670  36.955  266.585 1.00 84.28  1 . C  ?  
ATOM   1376  CG  CG  . TRP TRP TRP A A 227 227 . 66.097  37.156  266.244 1.00 88.25  1 . C  ?  
ATOM   1377  CD1 CD1 . TRP TRP TRP A A 227 227 . 66.891  38.206  266.594 1.00 88.28  1 . C  ?  
ATOM   1378  NE1 NE1 . TRP TRP TRP A A 227 227 . 68.154  38.039  266.078 1.00 90.40  1 . N  ?  
ATOM   1379  CE2 CE2 . TRP TRP TRP A A 227 227 . 68.188  36.867  265.369 1.00 92.50  1 . C  ?  
ATOM   1380  CD2 CD2 . TRP TRP TRP A A 227 227 . 66.904  36.285  265.452 1.00 92.78  1 . C  ?  
ATOM   1381  CE3 CE3 . TRP TRP TRP A A 227 227 . 66.666  35.063  264.803 1.00 92.59  1 . C  ?  
ATOM   1382  CZ3 CZ3 . TRP TRP TRP A A 227 227 . 67.704  34.467  264.101 1.00 92.35  1 . C  ?  
ATOM   1383  CH2 CH2 . TRP TRP TRP A A 227 227 . 68.975  35.069  264.039 1.00 94.85  1 . C  ?  
ATOM   1384  CZ2 CZ2 . TRP TRP TRP A A 227 227 . 69.236  36.266  264.665 1.00 94.39  1 . C  ?  
ATOM   1385  C   C   . TRP TRP TRP A A 227 227 . 62.362  36.708  265.658 1.00 73.79  1 . C  ?  
ATOM   1386  O   O   . TRP TRP TRP A A 227 227 . 61.544  37.294  266.364 1.00 72.36  1 . O  ?  
ATOM   1387  N   N   . ILE ILE ILE A A 228 228 . 62.114  35.546  265.040 1.00 69.15  1 . N  ?  
ATOM   1388  CA  CA  . ILE ILE ILE A A 228 228 . 60.984  34.673  265.380 1.00 64.25  1 . C  ?  
ATOM   1389  CB  CB  . ILE ILE ILE A A 228 228 . 59.928  34.547  264.257 1.00 63.40  1 . C  ?  
ATOM   1390  CG1 CG1 . ILE ILE ILE A A 228 228 . 60.420  33.697  263.075 1.00 61.38  1 . C  ?  
ATOM   1391  CD1 CD1 . ILE ILE ILE A A 228 228 . 59.287  33.132  262.248 1.00 61.33  1 . C  ?  
ATOM   1392  CG2 CG2 . ILE ILE ILE A A 228 228 . 59.487  35.921  263.780 1.00 66.84  1 . C  ?  
ATOM   1393  C   C   . ILE ILE ILE A A 228 228 . 61.490  33.284  265.686 1.00 62.61  1 . C  ?  
ATOM   1394  O   O   . ILE ILE ILE A A 228 228 . 62.648  32.967  265.433 1.00 65.43  1 . O  ?  
ATOM   1395  N   N   . ALA ALA ALA A A 229 229 . 60.595  32.463  266.218 1.00 61.91  1 . N  ?  
ATOM   1396  CA  CA  . ALA ALA ALA A A 229 229 . 60.845  31.047  266.439 1.00 60.22  1 . C  ?  
ATOM   1397  CB  CB  . ALA ALA ALA A A 229 229 . 61.097  30.777  267.911 1.00 58.79  1 . C  ?  
ATOM   1398  C   C   . ALA ALA ALA A A 229 229 . 59.633  30.268  265.965 1.00 61.73  1 . C  ?  
ATOM   1399  O   O   . ALA ALA ALA A A 229 229 . 58.503  30.738  266.090 1.00 62.19  1 . O  ?  
ATOM   1400  N   N   . PHE PHE PHE A A 230 230 . 59.876  29.080  265.417 1.00 63.69  1 . N  ?  
ATOM   1401  CA  CA  . PHE PHE PHE A A 230 230 . 58.804  28.156  265.040 1.00 62.57  1 . C  ?  
ATOM   1402  CB  CB  . PHE PHE PHE A A 230 230 . 58.407  28.359  263.573 1.00 65.88  1 . C  ?  
ATOM   1403  CG  CG  . PHE PHE PHE A A 230 230 . 59.559  28.273  262.613 1.00 68.92  1 . C  ?  
ATOM   1404  CD1 CD1 . PHE PHE PHE A A 230 230 . 60.010  27.042  262.151 1.00 70.70  1 . C  ?  
ATOM   1405  CE1 CE1 . PHE PHE PHE A A 230 230 . 61.074  26.960  261.269 1.00 72.76  1 . C  ?  
ATOM   1406  CZ  CZ  . PHE PHE PHE A A 230 230 . 61.706  28.113  260.842 1.00 75.21  1 . C  ?  
ATOM   1407  CE2 CE2 . PHE PHE PHE A A 230 230 . 61.262  29.346  261.293 1.00 76.29  1 . C  ?  
ATOM   1408  CD2 CD2 . PHE PHE PHE A A 230 230 . 60.195  29.421  262.173 1.00 72.60  1 . C  ?  
ATOM   1409  C   C   . PHE PHE PHE A A 230 230 . 59.236  26.718  265.287 1.00 59.07  1 . C  ?  
ATOM   1410  O   O   . PHE PHE PHE A A 230 230 . 60.405  26.449  265.553 1.00 57.97  1 . O  ?  
ATOM   1411  N   N   . ILE ILE ILE A A 231 231 . 58.279  25.804  265.212 1.00 60.00  1 . N  ?  
ATOM   1412  CA  CA  . ILE ILE ILE A A 231 231 . 58.554  24.374  265.307 1.00 62.02  1 . C  ?  
ATOM   1413  CB  CB  . ILE ILE ILE A A 231 231 . 57.541  23.647  266.220 1.00 62.77  1 . C  ?  
ATOM   1414  CG1 CG1 . ILE ILE ILE A A 231 231 . 57.499  24.286  267.617 1.00 64.10  1 . C  ?  
ATOM   1415  CD1 CD1 . ILE ILE ILE A A 231 231 . 58.805  24.230  268.386 1.00 64.13  1 . C  ?  
ATOM   1416  CG2 CG2 . ILE ILE ILE A A 231 231 . 57.876  22.164  266.333 1.00 62.18  1 . C  ?  
ATOM   1417  C   C   . ILE ILE ILE A A 231 231 . 58.481  23.786  263.908 1.00 61.77  1 . C  ?  
ATOM   1418  O   O   . ILE ILE ILE A A 231 231 . 57.546  24.076  263.164 1.00 63.88  1 . O  ?  
ATOM   1419  N   N   . HIS HIS HIS A A 232 232 . 59.474  22.974  263.557 1.00 60.96  1 . N  ?  
ATOM   1420  CA  CA  . HIS HIS HIS A A 232 232 . 59.465  22.230  262.306 1.00 62.59  1 . C  ?  
ATOM   1421  CB  CB  . HIS HIS HIS A A 232 232 . 60.359  22.905  261.267 1.00 65.90  1 . C  ?  
ATOM   1422  CG  CG  . HIS HIS HIS A A 232 232 . 60.754  21.997  260.145 1.00 71.05  1 . C  ?  
ATOM   1423  ND1 ND1 . HIS HIS HIS A A 232 232 . 61.943  21.301  260.142 1.00 74.50  1 . N  ?  
ATOM   1424  CE1 CE1 . HIS HIS HIS A A 232 232 . 62.014  20.562  259.050 1.00 76.05  1 . C  ?  
ATOM   1425  NE2 NE2 . HIS HIS HIS A A 232 232 . 60.907  20.744  258.352 1.00 73.47  1 . N  ?  
ATOM   1426  CD2 CD2 . HIS HIS HIS A A 232 232 . 60.098  21.630  259.019 1.00 72.21  1 . C  ?  
ATOM   1427  C   C   . HIS HIS HIS A A 232 232 . 59.933  20.806  262.569 1.00 59.82  1 . C  ?  
ATOM   1428  O   O   . HIS HIS HIS A A 232 232 . 61.012  20.608  263.106 1.00 59.14  1 . O  ?  
ATOM   1429  N   N   . SER SER SER A A 233 233 . 59.120  19.826  262.183 1.00 61.78  1 . N  ?  
ATOM   1430  CA  CA  . SER SER SER A A 233 233 . 59.402  18.411  262.448 1.00 65.00  1 . C  ?  
ATOM   1431  CB  CB  . SER SER SER A A 233 233 . 60.456  17.887  261.472 1.00 68.83  1 . C  ?  
ATOM   1432  OG  OG  . SER SER SER A A 233 233 . 60.024  18.041  260.131 1.00 73.39  1 . O  ?  
ATOM   1433  C   C   . SER SER SER A A 233 233 . 59.830  18.165  263.899 1.00 64.39  1 . C  ?  
ATOM   1434  O   O   . SER SER SER A A 233 233 . 60.892  17.590  264.164 1.00 61.89  1 . O  ?  
ATOM   1435  N   N   . ASN ASN ASN A A 234 234 . 58.993  18.642  264.821 1.00 63.31  1 . N  ?  
ATOM   1436  CA  CA  . ASN ASN ASN A A 234 234 . 59.179  18.467  266.265 1.00 63.09  1 . C  ?  
ATOM   1437  CB  CB  . ASN ASN ASN A A 234 234 . 58.926  16.996  266.639 1.00 65.65  1 . C  ?  
ATOM   1438  CG  CG  . ASN ASN ASN A A 234 234 . 57.448  16.641  266.657 1.00 69.41  1 . C  ?  
ATOM   1439  OD1 OD1 . ASN ASN ASN A A 234 234 . 56.581  17.505  266.828 1.00 72.13  1 . O  ?  
ATOM   1440  ND2 ND2 . ASN ASN ASN A A 234 234 . 57.154  15.358  266.499 1.00 70.77  1 . N  ?  
ATOM   1441  C   C   . ASN ASN ASN A A 234 234 . 60.511  18.971  266.851 1.00 62.33  1 . C  ?  
ATOM   1442  O   O   . ASN ASN ASN A A 234 234 . 61.001  18.432  267.853 1.00 59.75  1 . O  ?  
ATOM   1443  N   N   . ASP ASP ASP A A 235 235 . 61.060  20.030  266.249 1.00 63.72  1 . N  ?  
ATOM   1444  CA  CA  . ASP ASP ASP A A 235 235 . 62.240  20.729  266.776 1.00 67.20  1 . C  ?  
ATOM   1445  CB  CB  . ASP ASP ASP A A 235 235 . 63.502  20.290  266.039 1.00 71.32  1 . C  ?  
ATOM   1446  CG  CG  . ASP ASP ASP A A 235 235 . 64.083  19.007  266.591 1.00 74.98  1 . C  ?  
ATOM   1447  OD1 OD1 . ASP ASP ASP A A 235 235 . 64.408  18.964  267.801 1.00 72.88  1 . O  ?  
ATOM   1448  OD2 OD2 . ASP ASP ASP A A 235 235 . 64.238  18.043  265.804 1.00 81.06  1 . O  ?  
ATOM   1449  C   C   . ASP ASP ASP A A 235 235 . 62.088  22.237  266.649 1.00 68.09  1 . C  ?  
ATOM   1450  O   O   . ASP ASP ASP A A 235 235 . 61.352  22.731  265.790 1.00 66.44  1 . O  ?  
ATOM   1451  N   N   . ILE ILE ILE A A 236 236 . 62.813  22.957  267.501 1.00 67.96  1 . N  ?  
ATOM   1452  CA  CA  . ILE ILE ILE A A 236 236 . 62.722  24.413  267.574 1.00 67.87  1 . C  ?  
ATOM   1453  CB  CB  . ILE ILE ILE A A 236 236 . 62.958  24.932  269.013 1.00 67.22  1 . C  ?  
ATOM   1454  CG1 CG1 . ILE ILE ILE A A 236 236 . 62.023  24.229  270.000 1.00 68.07  1 . C  ?  
ATOM   1455  CD1 CD1 . ILE ILE ILE A A 236 236 . 62.475  24.316  271.436 1.00 69.50  1 . C  ?  
ATOM   1456  CG2 CG2 . ILE ILE ILE A A 236 236 . 62.701  26.432  269.101 1.00 67.54  1 . C  ?  
ATOM   1457  C   C   . ILE ILE ILE A A 236 236 . 63.744  25.023  266.614 1.00 67.98  1 . C  ?  
ATOM   1458  O   O   . ILE ILE ILE A A 236 236 . 64.933  24.710  266.668 1.00 68.06  1 . O  ?  
ATOM   1459  N   N   . TRP TRP TRP A A 237 237 . 63.257  25.884  265.731 1.00 68.31  1 . N  ?  
ATOM   1460  CA  CA  . TRP TRP TRP A A 237 237 . 64.092  26.685  264.852 1.00 70.76  1 . C  ?  
ATOM   1461  CB  CB  . TRP TRP TRP A A 237 237 . 63.671  26.466  263.403 1.00 72.26  1 . C  ?  
ATOM   1462  CG  CG  . TRP TRP TRP A A 237 237 . 64.033  25.141  262.833 1.00 73.43  1 . C  ?  
ATOM   1463  CD1 CD1 . TRP TRP TRP A A 237 237 . 63.577  23.918  263.228 1.00 74.39  1 . C  ?  
ATOM   1464  NE1 NE1 . TRP TRP TRP A A 237 237 . 64.130  22.927  262.445 1.00 74.85  1 . N  ?  
ATOM   1465  CE2 CE2 . TRP TRP TRP A A 237 237 . 64.953  23.509  261.518 1.00 76.33  1 . C  ?  
ATOM   1466  CD2 CD2 . TRP TRP TRP A A 237 237 . 64.913  24.906  261.732 1.00 77.33  1 . C  ?  
ATOM   1467  CE3 CE3 . TRP TRP TRP A A 237 237 . 65.681  25.742  260.908 1.00 77.68  1 . C  ?  
ATOM   1468  CZ3 CZ3 . TRP TRP TRP A A 237 237 . 66.454  25.167  259.909 1.00 77.68  1 . C  ?  
ATOM   1469  CH2 CH2 . TRP TRP TRP A A 237 237 . 66.473  23.773  259.721 1.00 79.09  1 . C  ?  
ATOM   1470  CZ2 CZ2 . TRP TRP TRP A A 237 237 . 65.728  22.931  260.512 1.00 78.74  1 . C  ?  
ATOM   1471  C   C   . TRP TRP TRP A A 237 237 . 63.895  28.160  265.193 1.00 71.82  1 . C  ?  
ATOM   1472  O   O   . TRP TRP TRP A A 237 237 . 62.908  28.529  265.832 1.00 70.19  1 . O  ?  
ATOM   1473  N   N   . ILE ILE ILE A A 238 238 . 64.834  28.995  264.753 1.00 72.96  1 . N  ?  
ATOM   1474  CA  CA  . ILE ILE ILE A A 238 238 . 64.657  30.455  264.765 1.00 73.34  1 . C  ?  
ATOM   1475  CB  CB  . ILE ILE ILE A A 238 238 . 65.527  31.184  265.819 1.00 74.01  1 . C  ?  
ATOM   1476  CG1 CG1 . ILE ILE ILE A A 238 238 . 66.961  30.647  265.827 1.00 75.12  1 . C  ?  
ATOM   1477  CD1 CD1 . ILE ILE ILE A A 238 238 . 67.944  31.563  266.517 1.00 75.79  1 . C  ?  
ATOM   1478  CG2 CG2 . ILE ILE ILE A A 238 238 . 64.900  31.045  267.199 1.00 75.16  1 . C  ?  
ATOM   1479  C   C   . ILE ILE ILE A A 238 238 . 64.945  31.009  263.384 1.00 72.27  1 . C  ?  
ATOM   1480  O   O   . ILE ILE ILE A A 238 238 . 65.628  30.376  262.584 1.00 73.45  1 . O  ?  
ATOM   1481  N   N   . SER SER SER A A 239 239 . 64.400  32.188  263.115 1.00 71.84  1 . N  ?  
ATOM   1482  CA  CA  . SER SER SER A A 239 239 . 64.532  32.823  261.815 1.00 72.17  1 . C  ?  
ATOM   1483  CB  CB  . SER SER SER A A 239 239 . 63.447  32.315  260.861 1.00 71.33  1 . C  ?  
ATOM   1484  OG  OG  . SER SER SER A A 239 239 . 63.468  33.015  259.629 1.00 72.93  1 . O  ?  
ATOM   1485  C   C   . SER SER SER A A 239 239 . 64.445  34.333  261.972 1.00 73.31  1 . C  ?  
ATOM   1486  O   O   . SER SER SER A A 239 239 . 63.552  34.836  262.650 1.00 73.78  1 . O  ?  
ATOM   1487  N   N   . ASN ASN ASN A A 240 240 . 65.387  35.040  261.353 1.00 73.64  1 . N  ?  
ATOM   1488  CA  CA  . ASN ASN ASN A A 240 240 . 65.407  36.493  261.351 1.00 73.44  1 . C  ?  
ATOM   1489  CB  CB  . ASN ASN ASN A A 240 240 . 66.854  36.990  261.300 1.00 73.77  1 . C  ?  
ATOM   1490  CG  CG  . ASN ASN ASN A A 240 240 . 66.985  38.480  261.601 1.00 75.22  1 . C  ?  
ATOM   1491  OD1 OD1 . ASN ASN ASN A A 240 240 . 66.425  39.333  260.891 1.00 70.39  1 . O  ?  
ATOM   1492  ND2 ND2 . ASN ASN ASN A A 240 240 . 67.757  38.805  262.641 1.00 74.13  1 . N  ?  
ATOM   1493  C   C   . ASN ASN ASN A A 240 240 . 64.629  36.970  260.131 1.00 74.62  1 . C  ?  
ATOM   1494  O   O   . ASN ASN ASN A A 240 240 . 64.910  36.538  259.017 1.00 75.09  1 . O  ?  
ATOM   1495  N   N   . ILE ILE ILE A A 241 241 . 63.663  37.863  260.339 1.00 78.43  1 . N  ?  
ATOM   1496  CA  CA  . ILE ILE ILE A A 241 241 . 62.824  38.366  259.235 1.00 80.21  1 . C  ?  
ATOM   1497  CB  CB  . ILE ILE ILE A A 241 241 . 61.363  38.649  259.683 1.00 80.49  1 . C  ?  
ATOM   1498  CG1 CG1 . ILE ILE ILE A A 241 241 . 61.258  39.838  260.652 1.00 81.08  1 . C  ?  
ATOM   1499  CD1 CD1 . ILE ILE ILE A A 241 241 . 59.841  40.347  260.827 1.00 82.30  1 . C  ?  
ATOM   1500  CG2 CG2 . ILE ILE ILE A A 241 241 . 60.764  37.394  260.310 1.00 80.81  1 . C  ?  
ATOM   1501  C   C   . ILE ILE ILE A A 241 241 . 63.415  39.563  258.476 1.00 80.38  1 . C  ?  
ATOM   1502  O   O   . ILE ILE ILE A A 241 241 . 62.796  40.048  257.526 1.00 81.48  1 . O  ?  
ATOM   1503  N   N   . VAL VAL VAL A A 242 242 . 64.588  40.042  258.899 1.00 80.92  1 . N  ?  
ATOM   1504  CA  CA  . VAL VAL VAL A A 242 242 . 65.336  41.076  258.167 1.00 83.97  1 . C  ?  
ATOM   1505  CB  CB  . VAL VAL VAL A A 242 242 . 65.837  42.193  259.114 1.00 81.92  1 . C  ?  
ATOM   1506  CG1 CG1 . VAL VAL VAL A A 242 242 . 66.607  43.261  258.342 1.00 81.40  1 . C  ?  
ATOM   1507  CG2 CG2 . VAL VAL VAL A A 242 242 . 64.664  42.824  259.854 1.00 81.87  1 . C  ?  
ATOM   1508  C   C   . VAL VAL VAL A A 242 242 . 66.519  40.445  257.419 1.00 85.97  1 . C  ?  
ATOM   1509  O   O   . VAL VAL VAL A A 242 242 . 66.642  40.597  256.202 1.00 86.48  1 . O  ?  
ATOM   1510  N   N   . THR THR THR A A 243 243 . 67.368  39.727  258.152 1.00 82.81  1 . N  ?  
ATOM   1511  CA  CA  . THR THR THR A A 243 243 . 68.584  39.137  257.593 1.00 81.52  1 . C  ?  
ATOM   1512  CB  CB  . THR THR THR A A 243 243 . 69.690  38.987  258.667 1.00 84.70  1 . C  ?  
ATOM   1513  OG1 OG1 . THR THR THR A A 243 243 . 69.439  37.846  259.502 1.00 82.48  1 . O  ?  
ATOM   1514  CG2 CG2 . THR THR THR A A 243 243 . 69.814  40.261  259.523 1.00 85.43  1 . C  ?  
ATOM   1515  C   C   . THR THR THR A A 243 243 . 68.368  37.773  256.916 1.00 83.08  1 . C  ?  
ATOM   1516  O   O   . THR THR THR A A 243 243 . 69.293  37.242  256.302 1.00 87.23  1 . O  ?  
ATOM   1517  N   N   . ARG ARG ARG A A 244 244 . 67.170  37.199  257.056 1.00 82.21  1 . N  ?  
ATOM   1518  CA  CA  . ARG ARG ARG A A 244 244 . 66.816  35.892  256.472 1.00 79.39  1 . C  ?  
ATOM   1519  CB  CB  . ARG ARG ARG A A 244 244 . 66.850  35.933  254.937 1.00 81.44  1 . C  ?  
ATOM   1520  CG  CG  . ARG ARG ARG A A 244 244 . 66.115  37.117  254.339 1.00 85.09  1 . C  ?  
ATOM   1521  CD  CD  . ARG ARG ARG A A 244 244 . 65.322  36.751  253.094 1.00 88.66  1 . C  ?  
ATOM   1522  NE  NE  . ARG ARG ARG A A 244 244 . 64.447  37.854  252.695 1.00 93.42  1 . N  ?  
ATOM   1523  CZ  CZ  . ARG ARG ARG A A 244 244 . 63.595  37.830  251.670 1.00 97.97  1 . C  ?  
ATOM   1524  NH1 NH1 . ARG ARG ARG A A 244 244 . 63.484  36.751  250.894 1.00 99.98  1 . N  ?  
ATOM   1525  NH2 NH2 . ARG ARG ARG A A 244 244 . 62.851  38.906  251.410 1.00 98.56  1 . N  ?  
ATOM   1526  C   C   . ARG ARG ARG A A 244 244 . 67.645  34.709  256.983 1.00 75.24  1 . C  ?  
ATOM   1527  O   O   . ARG ARG ARG A A 244 244 . 67.603  33.639  256.384 1.00 71.07  1 . O  ?  
ATOM   1528  N   N   . GLU GLU GLU A A 245 245 . 68.366  34.885  258.092 1.00 76.47  1 . N  ?  
ATOM   1529  CA  CA  . GLU GLU GLU A A 245 245 . 69.135  33.798  258.697 1.00 81.77  1 . C  ?  
ATOM   1530  CB  CB  . GLU GLU GLU A A 245 245 . 70.135  34.337  259.720 1.00 85.31  1 . C  ?  
ATOM   1531  CG  CG  . GLU GLU GLU A A 245 245 . 71.056  33.278  260.320 1.00 87.67  1 . C  ?  
ATOM   1532  CD  CD  . GLU GLU GLU A A 245 245 . 72.133  33.867  261.219 1.00 91.37  1 . C  ?  
ATOM   1533  OE1 OE1 . GLU GLU GLU A A 245 245 . 71.984  35.034  261.660 1.00 90.57  1 . O  ?  
ATOM   1534  OE2 OE2 . GLU GLU GLU A A 245 245 . 73.130  33.156  261.493 1.00 91.25  1 . O  ?  
ATOM   1535  C   C   . GLU GLU GLU A A 245 245 . 68.169  32.837  259.376 1.00 83.85  1 . C  ?  
ATOM   1536  O   O   . GLU GLU GLU A A 245 245 . 67.179  33.264  259.969 1.00 84.90  1 . O  ?  
ATOM   1537  N   N   . GLU GLU GLU A A 246 246 . 68.470  31.546  259.283 1.00 83.81  1 . N  ?  
ATOM   1538  CA  CA  . GLU GLU GLU A A 246 246 . 67.568  30.498  259.740 1.00 81.20  1 . C  ?  
ATOM   1539  CB  CB  . GLU GLU GLU A A 246 246 . 66.746  29.958  258.560 1.00 82.46  1 . C  ?  
ATOM   1540  CG  CG  . GLU GLU GLU A A 246 246 . 65.617  29.021  258.964 1.00 88.94  1 . C  ?  
ATOM   1541  CD  CD  . GLU GLU GLU A A 246 246 . 64.715  28.613  257.805 1.00 91.44  1 . C  ?  
ATOM   1542  OE1 OE1 . GLU GLU GLU A A 246 246 . 65.206  27.915  256.887 1.00 90.34  1 . O  ?  
ATOM   1543  OE2 OE2 . GLU GLU GLU A A 246 246 . 63.509  28.969  257.827 1.00 89.08  1 . O  ?  
ATOM   1544  C   C   . GLU GLU GLU A A 246 246 . 68.407  29.403  260.372 1.00 79.47  1 . C  ?  
ATOM   1545  O   O   . GLU GLU GLU A A 246 246 . 69.222  28.782  259.699 1.00 84.26  1 . O  ?  
ATOM   1546  N   N   . ARG ARG ARG A A 247 247 . 68.219  29.184  261.668 1.00 81.60  1 . N  ?  
ATOM   1547  CA  CA  . ARG ARG ARG A A 247 247 . 69.004  28.210  262.420 1.00 84.47  1 . C  ?  
ATOM   1548  CB  CB  . ARG ARG ARG A A 247 247 . 69.905  28.930  263.434 1.00 88.81  1 . C  ?  
ATOM   1549  CG  CG  . ARG ARG ARG A A 247 247 . 70.739  28.024  264.335 1.00 92.06  1 . C  ?  
ATOM   1550  CD  CD  . ARG ARG ARG A A 247 247 . 71.858  27.338  263.567 1.00 95.55  1 . C  ?  
ATOM   1551  NE  NE  . ARG ARG ARG A A 247 247 . 73.027  28.213  263.477 1.00 95.15  1 . N  ?  
ATOM   1552  CZ  CZ  . ARG ARG ARG A A 247 247 . 73.997  28.304  264.390 1.00 89.86  1 . C  ?  
ATOM   1553  NH1 NH1 . ARG ARG ARG A A 247 247 . 73.988  27.565  265.503 1.00 86.09  1 . N  ?  
ATOM   1554  NH2 NH2 . ARG ARG ARG A A 247 247 . 74.999  29.149  264.182 1.00 89.76  1 . N  ?  
ATOM   1555  C   C   . ARG ARG ARG A A 247 247 . 68.090  27.236  263.147 1.00 82.53  1 . C  ?  
ATOM   1556  O   O   . ARG ARG ARG A A 247 247 . 67.066  27.630  263.704 1.00 86.95  1 . O  ?  
ATOM   1557  N   N   . ARG ARG ARG A A 248 248 . 68.486  25.968  263.142 1.00 78.26  1 . N  ?  
ATOM   1558  CA  CA  . ARG ARG ARG A A 248 248 . 67.849  24.937  263.945 1.00 76.71  1 . C  ?  
ATOM   1559  CB  CB  . ARG ARG ARG A A 248 248 . 68.069  23.582  263.276 1.00 76.98  1 . C  ?  
ATOM   1560  CG  CG  . ARG ARG ARG A A 248 248 . 67.363  22.418  263.935 1.00 78.24  1 . C  ?  
ATOM   1561  CD  CD  . ARG ARG ARG A A 248 248 . 67.552  21.157  263.118 1.00 81.11  1 . C  ?  
ATOM   1562  NE  NE  . ARG ARG ARG A A 248 248 . 66.980  19.987  263.778 1.00 84.66  1 . N  ?  
ATOM   1563  CZ  CZ  . ARG ARG ARG A A 248 248 . 66.988  18.751  263.283 1.00 85.75  1 . C  ?  
ATOM   1564  NH1 NH1 . ARG ARG ARG A A 248 248 . 67.545  18.490  262.105 1.00 87.60  1 . N  ?  
ATOM   1565  NH2 NH2 . ARG ARG ARG A A 248 248 . 66.428  17.762  263.972 1.00 89.74  1 . N  ?  
ATOM   1566  C   C   . ARG ARG ARG A A 248 248 . 68.479  24.965  265.342 1.00 75.29  1 . C  ?  
ATOM   1567  O   O   . ARG ARG ARG A A 248 248 . 69.702  24.906  265.461 1.00 76.79  1 . O  ?  
ATOM   1568  N   N   . LEU LEU LEU A A 249 249 . 67.652  25.053  266.388 1.00 74.52  1 . N  ?  
ATOM   1569  CA  CA  . LEU LEU LEU A A 249 249 . 68.138  25.103  267.779 1.00 74.60  1 . C  ?  
ATOM   1570  CB  CB  . LEU LEU LEU A A 249 249 . 67.300  26.073  268.624 1.00 76.47  1 . C  ?  
ATOM   1571  CG  CG  . LEU LEU LEU A A 249 249 . 67.228  27.551  268.217 1.00 78.99  1 . C  ?  
ATOM   1572  CD1 CD1 . LEU LEU LEU A A 249 249 . 66.247  28.289  269.111 1.00 80.14  1 . C  ?  
ATOM   1573  CD2 CD2 . LEU LEU LEU A A 249 249 . 68.584  28.229  268.281 1.00 80.98  1 . C  ?  
ATOM   1574  C   C   . LEU LEU LEU A A 249 249 . 68.164  23.749  268.483 1.00 74.55  1 . C  ?  
ATOM   1575  O   O   . LEU LEU LEU A A 249 249 . 68.925  23.584  269.435 1.00 79.17  1 . O  ?  
ATOM   1576  N   N   . THR THR THR A A 250 250 . 67.325  22.803  268.054 1.00 73.61  1 . N  ?  
ATOM   1577  CA  CA  . THR THR THR A A 250 250 . 67.253  21.470  268.677 1.00 73.85  1 . C  ?  
ATOM   1578  CB  CB  . THR THR THR A A 250 250 . 65.949  21.280  269.489 1.00 74.43  1 . C  ?  
ATOM   1579  OG1 OG1 . THR THR THR A A 250 250 . 64.806  21.523  268.657 1.00 74.33  1 . O  ?  
ATOM   1580  CG2 CG2 . THR THR THR A A 250 250 . 65.919  22.224  270.687 1.00 73.81  1 . C  ?  
ATOM   1581  C   C   . THR THR THR A A 250 250 . 67.352  20.367  267.628 1.00 72.79  1 . C  ?  
ATOM   1582  O   O   . THR THR THR A A 250 250 . 66.758  20.478  266.559 1.00 69.62  1 . O  ?  
ATOM   1583  N   N   . TYR TYR TYR A A 251 251 . 68.112  19.317  267.947 1.00 75.45  1 . N  ?  
ATOM   1584  CA  CA  . TYR TYR TYR A A 251 251 . 68.340  18.171  267.049 1.00 78.42  1 . C  ?  
ATOM   1585  CB  CB  . TYR TYR TYR A A 251 251 . 69.828  18.071  266.667 1.00 79.38  1 . C  ?  
ATOM   1586  CG  CG  . TYR TYR TYR A A 251 251 . 70.327  19.216  265.804 1.00 80.00  1 . C  ?  
ATOM   1587  CD1 CD1 . TYR TYR TYR A A 251 251 . 70.593  20.469  266.360 1.00 80.52  1 . C  ?  
ATOM   1588  CE1 CE1 . TYR TYR TYR A A 251 251 . 71.047  21.522  265.577 1.00 82.13  1 . C  ?  
ATOM   1589  CZ  CZ  . TYR TYR TYR A A 251 251 . 71.249  21.330  264.217 1.00 83.74  1 . C  ?  
ATOM   1590  OH  OH  . TYR TYR TYR A A 251 251 . 71.701  22.380  263.449 1.00 84.76  1 . O  ?  
ATOM   1591  CE2 CE2 . TYR TYR TYR A A 251 251 . 70.997  20.092  263.638 1.00 82.18  1 . C  ?  
ATOM   1592  CD2 CD2 . TYR TYR TYR A A 251 251 . 70.536  19.047  264.429 1.00 79.76  1 . C  ?  
ATOM   1593  C   C   . TYR TYR TYR A A 251 251 . 67.856  16.891  267.737 1.00 77.63  1 . C  ?  
ATOM   1594  O   O   . TYR TYR TYR A A 251 251 . 68.564  15.887  267.807 1.00 79.35  1 . O  ?  
ATOM   1595  N   N   . VAL VAL VAL A A 252 252 . 66.626  16.957  268.234 1.00 78.71  1 . N  ?  
ATOM   1596  CA  CA  . VAL VAL VAL A A 252 252 . 66.036  15.925  269.080 1.00 79.25  1 . C  ?  
ATOM   1597  CB  CB  . VAL VAL VAL A A 252 252 . 65.152  16.587  270.163 1.00 82.39  1 . C  ?  
ATOM   1598  CG1 CG1 . VAL VAL VAL A A 252 252 . 64.404  15.556  270.984 1.00 85.49  1 . C  ?  
ATOM   1599  CG2 CG2 . VAL VAL VAL A A 252 252 . 66.011  17.453  271.079 1.00 85.45  1 . C  ?  
ATOM   1600  C   C   . VAL VAL VAL A A 252 252 . 65.242  14.898  268.266 1.00 80.65  1 . C  ?  
ATOM   1601  O   O   . VAL VAL VAL A A 252 252 . 65.215  13.718  268.624 1.00 83.29  1 . O  ?  
ATOM   1602  N   N   . HIS HIS HIS A A 253 253 . 64.599  15.346  267.187 1.00 81.81  1 . N  ?  
ATOM   1603  CA  CA  . HIS HIS HIS A A 253 253 . 63.823  14.476  266.302 1.00 85.28  1 . C  ?  
ATOM   1604  CB  CB  . HIS HIS HIS A A 253 253 . 62.403  15.033  266.129 1.00 86.99  1 . C  ?  
ATOM   1605  CG  CG  . HIS HIS HIS A A 253 253 . 61.481  14.140  265.350 1.00 87.18  1 . C  ?  
ATOM   1606  ND1 ND1 . HIS HIS HIS A A 253 253 . 60.748  13.130  265.937 1.00 88.85  1 . N  ?  
ATOM   1607  CE1 CE1 . HIS HIS HIS A A 253 253 . 60.027  12.518  265.015 1.00 88.10  1 . C  ?  
ATOM   1608  NE2 NE2 . HIS HIS HIS A A 253 253 . 60.259  13.098  263.851 1.00 87.79  1 . N  ?  
ATOM   1609  CD2 CD2 . HIS HIS HIS A A 253 253 . 61.163  14.117  264.033 1.00 85.70  1 . C  ?  
ATOM   1610  C   C   . HIS HIS HIS A A 253 253 . 64.502  14.353  264.940 1.00 90.05  1 . C  ?  
ATOM   1611  O   O   . HIS HIS HIS A A 253 253 . 65.072  15.317  264.428 1.00 87.59  1 . O  ?  
ATOM   1612  N   N   . ASN ASN ASN A A 254 254 . 64.429  13.150  264.372 1.00 99.36  1 . N  ?  
ATOM   1613  CA  CA  . ASN ASN ASN A A 254 254 . 64.855  12.861  263.009 1.00 104.86 1 . C  ?  
ATOM   1614  CB  CB  . ASN ASN ASN A A 254 254 . 65.784  11.640  262.999 1.00 104.81 1 . C  ?  
ATOM   1615  CG  CG  . ASN ASN ASN A A 254 254 . 66.211  11.226  261.600 1.00 107.53 1 . C  ?  
ATOM   1616  OD1 OD1 . ASN ASN ASN A A 254 254 . 66.066  11.976  260.630 1.00 107.05 1 . O  ?  
ATOM   1617  ND2 ND2 . ASN ASN ASN A A 254 254 . 66.747  10.018  261.491 1.00 111.39 1 . N  ?  
ATOM   1618  C   C   . ASN ASN ASN A A 254 254 . 63.596  12.588  262.185 1.00 107.90 1 . C  ?  
ATOM   1619  O   O   . ASN ASN ASN A A 254 254 . 62.971  11.535  262.328 1.00 109.95 1 . O  ?  
ATOM   1620  N   N   . GLU GLU GLU A A 255 255 . 63.233  13.552  261.336 1.00 113.09 1 . N  ?  
ATOM   1621  CA  CA  . GLU GLU GLU A A 255 255 . 62.050  13.456  260.458 1.00 118.90 1 . C  ?  
ATOM   1622  CB  CB  . GLU GLU GLU A A 255 255 . 61.907  14.722  259.588 1.00 124.20 1 . C  ?  
ATOM   1623  CG  CG  . GLU GLU GLU A A 255 255 . 63.053  14.986  258.609 1.00 129.47 1 . C  ?  
ATOM   1624  CD  CD  . GLU GLU GLU A A 255 255 . 62.806  16.193  257.719 1.00 130.85 1 . C  ?  
ATOM   1625  OE1 OE1 . GLU GLU GLU A A 255 255 . 61.802  16.190  256.974 1.00 131.55 1 . O  ?  
ATOM   1626  OE2 OE2 . GLU GLU GLU A A 255 255 . 63.623  17.139  257.753 1.00 129.52 1 . O  ?  
ATOM   1627  C   C   . GLU GLU GLU A A 255 255 . 62.000  12.207  259.560 1.00 117.54 1 . C  ?  
ATOM   1628  O   O   . GLU GLU GLU A A 255 255 . 60.915  11.709  259.267 1.00 115.75 1 . O  ?  
ATOM   1629  N   N   . LEU LEU LEU A A 256 256 . 63.165  11.712  259.135 1.00 117.94 1 . N  ?  
ATOM   1630  CA  CA  . LEU LEU LEU A A 256 256 . 63.247  10.552  258.235 1.00 116.92 1 . C  ?  
ATOM   1631  CB  CB  . LEU LEU LEU A A 256 256 . 64.609  10.526  257.518 1.00 118.56 1 . C  ?  
ATOM   1632  CG  CG  . LEU LEU LEU A A 256 256 . 65.013  11.767  256.704 1.00 118.75 1 . C  ?  
ATOM   1633  CD1 CD1 . LEU LEU LEU A A 256 256 . 66.410  11.587  256.124 1.00 117.54 1 . C  ?  
ATOM   1634  CD2 CD2 . LEU LEU LEU A A 256 256 . 64.012  12.086  255.599 1.00 115.54 1 . C  ?  
ATOM   1635  C   C   . LEU LEU LEU A A 256 256 . 62.989  9.192   258.910 1.00 113.98 1 . C  ?  
ATOM   1636  O   O   . LEU LEU LEU A A 256 256 . 62.681  8.223   258.219 1.00 110.52 1 . O  ?  
ATOM   1637  N   N   . ALA ALA ALA A A 257 257 . 63.109  9.116   260.239 1.00 116.16 1 . N  ?  
ATOM   1638  CA  CA  . ALA ALA ALA A A 257 257 . 62.906  7.857   260.984 1.00 113.40 1 . C  ?  
ATOM   1639  CB  CB  . ALA ALA ALA A A 257 257 . 63.665  7.901   262.303 1.00 109.10 1 . C  ?  
ATOM   1640  C   C   . ALA ALA ALA A A 257 257 . 61.425  7.551   261.241 1.00 112.68 1 . C  ?  
ATOM   1641  O   O   . ALA ALA ALA A A 257 257 . 60.564  8.406   261.034 1.00 107.11 1 . O  ?  
ATOM   1642  N   N   . ASN ASN ASN A A 258 258 . 61.144  6.327   261.696 1.00 116.80 1 . N  ?  
ATOM   1643  CA  CA  . ASN ASN ASN A A 258 258 . 59.784  5.924   262.106 1.00 121.16 1 . C  ?  
ATOM   1644  CB  CB  . ASN ASN ASN A A 258 258 . 59.655  4.391   262.234 1.00 121.50 1 . C  ?  
ATOM   1645  CG  CG  . ASN ASN ASN A A 258 258 . 59.835  3.651   260.915 1.00 118.71 1 . C  ?  
ATOM   1646  OD1 OD1 . ASN ASN ASN A A 258 258 . 60.532  2.639   260.862 1.00 116.88 1 . O  ?  
ATOM   1647  ND2 ND2 . ASN ASN ASN A A 258 258 . 59.188  4.130   259.856 1.00 116.14 1 . N  ?  
ATOM   1648  C   C   . ASN ASN ASN A A 258 258 . 59.418  6.539   263.457 1.00 122.22 1 . C  ?  
ATOM   1649  O   O   . ASN ASN ASN A A 258 258 . 60.273  7.079   264.160 1.00 133.63 1 . O  ?  
ATOM   1650  N   N   . MET MET MET A A 259 259 . 58.141  6.436   263.817 1.00 120.17 1 . N  ?  
ATOM   1651  CA  CA  . MET MET MET A A 259 259 . 57.656  6.846   265.140 1.00 117.97 1 . C  ?  
ATOM   1652  CB  CB  . MET MET MET A A 259 259 . 56.126  6.858   265.164 1.00 118.85 1 . C  ?  
ATOM   1653  CG  CG  . MET MET MET A A 259 259 . 55.529  7.216   266.516 1.00 120.87 1 . C  ?  
ATOM   1654  SD  SD  . MET MET MET A A 259 259 . 53.752  7.411   266.439 1.00 128.01 1 . S  ?  
ATOM   1655  CE  CE  . MET MET MET A A 259 259 . 53.615  8.944   265.514 1.00 125.35 1 . C  ?  
ATOM   1656  C   C   . MET MET MET A A 259 259 . 58.155  5.928   266.257 1.00 113.93 1 . C  ?  
ATOM   1657  O   O   . MET MET MET A A 259 259 . 58.420  6.385   267.371 1.00 108.64 1 . O  ?  
ATOM   1658  N   N   . GLU GLU GLU A A 260 260 . 58.257  4.637   265.955 1.00 114.30 1 . N  ?  
ATOM   1659  CA  CA  . GLU GLU GLU A A 260 260 . 58.570  3.616   266.958 1.00 116.72 1 . C  ?  
ATOM   1660  CB  CB  . GLU GLU GLU A A 260 260 . 58.296  2.203   266.399 1.00 121.76 1 . C  ?  
ATOM   1661  CG  CG  . GLU GLU GLU A A 260 260 . 56.815  1.799   266.321 1.00 124.90 1 . C  ?  
ATOM   1662  CD  CD  . GLU GLU GLU A A 260 260 . 56.008  2.470   265.203 1.00 129.44 1 . C  ?  
ATOM   1663  OE1 OE1 . GLU GLU GLU A A 260 260 . 54.785  2.205   265.113 1.00 125.40 1 . O  ?  
ATOM   1664  OE2 OE2 . GLU GLU GLU A A 260 260 . 56.575  3.257   264.411 1.00 131.98 1 . O  ?  
ATOM   1665  C   C   . GLU GLU GLU A A 260 260 . 60.010  3.723   267.497 1.00 114.46 1 . C  ?  
ATOM   1666  O   O   . GLU GLU GLU A A 260 260 . 60.270  3.329   268.637 1.00 105.21 1 . O  ?  
ATOM   1667  N   N   . GLU GLU GLU A A 261 261 . 60.926  4.258   266.680 1.00 118.45 1 . N  ?  
ATOM   1668  CA  CA  . GLU GLU GLU A A 261 261 . 62.327  4.486   267.080 1.00 122.47 1 . C  ?  
ATOM   1669  CB  CB  . GLU GLU GLU A A 261 261 . 63.291  4.208   265.913 1.00 127.95 1 . C  ?  
ATOM   1670  CG  CG  . GLU GLU GLU A A 261 261 . 63.603  2.733   265.680 1.00 133.91 1 . C  ?  
ATOM   1671  CD  CD  . GLU GLU GLU A A 261 261 . 62.457  1.962   265.040 1.00 140.42 1 . C  ?  
ATOM   1672  OE1 OE1 . GLU GLU GLU A A 261 261 . 61.895  2.439   264.029 1.00 143.09 1 . O  ?  
ATOM   1673  OE2 OE2 . GLU GLU GLU A A 261 261 . 62.124  0.866   265.539 1.00 139.21 1 . O  ?  
ATOM   1674  C   C   . GLU GLU GLU A A 261 261 . 62.570  5.903   267.617 1.00 119.47 1 . C  ?  
ATOM   1675  O   O   . GLU GLU GLU A A 261 261 . 63.273  6.068   268.619 1.00 121.72 1 . O  ?  
ATOM   1676  N   N   . ASP ASP ASP A A 262 262 . 62.001  6.910   266.947 1.00 113.56 1 . N  ?  
ATOM   1677  CA  CA  . ASP ASP ASP A A 262 262 . 62.215  8.324   267.296 1.00 111.14 1 . C  ?  
ATOM   1678  CB  CB  . ASP ASP ASP A A 262 262 . 62.629  9.119   266.048 1.00 114.38 1 . C  ?  
ATOM   1679  CG  CG  . ASP ASP ASP A A 262 262 . 63.415  10.376  266.389 1.00 118.18 1 . C  ?  
ATOM   1680  OD1 OD1 . ASP ASP ASP A A 262 262 . 62.927  11.200  267.196 1.00 119.32 1 . O  ?  
ATOM   1681  OD2 OD2 . ASP ASP ASP A A 262 262 . 64.527  10.544  265.843 1.00 117.02 1 . O  ?  
ATOM   1682  C   C   . ASP ASP ASP A A 262 262 . 60.984  8.952   267.974 1.00 102.80 1 . C  ?  
ATOM   1683  O   O   . ASP ASP ASP A A 262 262 . 60.109  9.533   267.318 1.00 100.62 1 . O  ?  
ATOM   1684  N   N   . ALA ALA ALA A A 263 263 . 60.954  8.849   269.301 1.00 92.84  1 . N  ?  
ATOM   1685  CA  CA  . ALA ALA ALA A A 263 263 . 59.818  9.279   270.109 1.00 89.27  1 . C  ?  
ATOM   1686  CB  CB  . ALA ALA ALA A A 263 263 . 59.506  8.206   271.139 1.00 92.94  1 . C  ?  
ATOM   1687  C   C   . ALA ALA ALA A A 263 263 . 60.017  10.617  270.816 1.00 83.43  1 . C  ?  
ATOM   1688  O   O   . ALA ALA ALA A A 263 263 . 59.177  11.006  271.628 1.00 80.62  1 . O  ?  
ATOM   1689  N   N   . ARG ARG ARG A A 264 264 . 61.109  11.321  270.522 1.00 84.14  1 . N  ?  
ATOM   1690  CA  CA  . ARG ARG ARG A A 264 264 . 61.420  12.575  271.211 1.00 82.66  1 . C  ?  
ATOM   1691  CB  CB  . ARG ARG ARG A A 264 264 . 62.902  12.649  271.578 1.00 84.34  1 . C  ?  
ATOM   1692  CG  CG  . ARG ARG ARG A A 264 264 . 63.335  11.663  272.653 1.00 90.92  1 . C  ?  
ATOM   1693  CD  CD  . ARG ARG ARG A A 264 264 . 64.617  12.123  273.327 1.00 95.96  1 . C  ?  
ATOM   1694  NE  NE  . ARG ARG ARG A A 264 264 . 65.697  12.256  272.347 1.00 103.38 1 . N  ?  
ATOM   1695  CZ  CZ  . ARG ARG ARG A A 264 264 . 66.780  13.028  272.475 1.00 107.59 1 . C  ?  
ATOM   1696  NH1 NH1 . ARG ARG ARG A A 264 264 . 66.979  13.794  273.551 1.00 108.24 1 . N  ?  
ATOM   1697  NH2 NH2 . ARG ARG ARG A A 264 264 . 67.678  13.044  271.493 1.00 109.54 1 . N  ?  
ATOM   1698  C   C   . ARG ARG ARG A A 264 264 . 61.029  13.795  270.386 1.00 79.07  1 . C  ?  
ATOM   1699  O   O   . ARG ARG ARG A A 264 264 . 61.009  13.749  269.153 1.00 79.42  1 . O  ?  
ATOM   1700  N   N   . SER SER SER A A 265 265 . 60.708  14.876  271.093 1.00 77.80  1 . N  ?  
ATOM   1701  CA  CA  . SER SER SER A A 265 265 . 60.374  16.172  270.494 1.00 77.41  1 . C  ?  
ATOM   1702  CB  CB  . SER SER SER A A 265 265 . 58.880  16.254  270.177 1.00 74.90  1 . C  ?  
ATOM   1703  OG  OG  . SER SER SER A A 265 265 . 58.103  16.075  271.344 1.00 75.51  1 . O  ?  
ATOM   1704  C   C   . SER SER SER A A 265 265 . 60.758  17.305  271.446 1.00 77.56  1 . C  ?  
ATOM   1705  O   O   . SER SER SER A A 265 265 . 61.006  17.077  272.637 1.00 75.64  1 . O  ?  
ATOM   1706  N   N   . ALA ALA ALA A A 266 266 . 60.807  18.518  270.910 1.00 74.58  1 . N  ?  
ATOM   1707  CA  CA  . ALA ALA ALA A A 266 266 . 61.160  19.696  271.692 1.00 73.58  1 . C  ?  
ATOM   1708  CB  CB  . ALA ALA ALA A A 266 266 . 62.640  20.000  271.552 1.00 74.35  1 . C  ?  
ATOM   1709  C   C   . ALA ALA ALA A A 266 266 . 60.337  20.883  271.238 1.00 71.75  1 . C  ?  
ATOM   1710  O   O   . ALA ALA ALA A A 266 266 . 60.114  21.073  270.041 1.00 66.99  1 . O  ?  
ATOM   1711  N   N   . GLY GLY GLY A A 267 267 . 59.886  21.676  272.204 1.00 70.61  1 . N  ?  
ATOM   1712  CA  CA  . GLY GLY GLY A A 267 267 . 59.070  22.846  271.924 1.00 70.25  1 . C  ?  
ATOM   1713  C   C   . GLY GLY GLY A A 267 267 . 57.611  22.551  271.650 1.00 68.77  1 . C  ?  
ATOM   1714  O   O   . GLY GLY GLY A A 267 267 . 56.874  23.449  271.246 1.00 70.01  1 . O  ?  
ATOM   1715  N   N   . VAL VAL VAL A A 268 268 . 57.185  21.313  271.895 1.00 71.82  1 . N  ?  
ATOM   1716  CA  CA  . VAL VAL VAL A A 268 268 . 55.839  20.868  271.550 1.00 76.42  1 . C  ?  
ATOM   1717  CB  CB  . VAL VAL VAL A A 268 268 . 55.875  19.733  270.506 1.00 80.82  1 . C  ?  
ATOM   1718  CG1 CG1 . VAL VAL VAL A A 268 268 . 54.489  19.526  269.888 1.00 86.49  1 . C  ?  
ATOM   1719  CG2 CG2 . VAL VAL VAL A A 268 268 . 56.906  20.035  269.426 1.00 81.28  1 . C  ?  
ATOM   1720  C   C   . VAL VAL VAL A A 268 268 . 55.118  20.351  272.786 1.00 76.50  1 . C  ?  
ATOM   1721  O   O   . VAL VAL VAL A A 268 268 . 55.732  19.731  273.655 1.00 82.03  1 . O  ?  
ATOM   1722  N   N   . ALA ALA ALA A A 269 269 . 53.813  20.609  272.846 1.00 74.46  1 . N  ?  
ATOM   1723  CA  CA  . ALA ALA ALA A A 269 269 . 52.940  20.009  273.847 1.00 73.95  1 . C  ?  
ATOM   1724  CB  CB  . ALA ALA ALA A A 269 269 . 51.772  20.933  274.152 1.00 74.79  1 . C  ?  
ATOM   1725  C   C   . ALA ALA ALA A A 269 269 . 52.432  18.669  273.314 1.00 71.63  1 . C  ?  
ATOM   1726  O   O   . ALA ALA ALA A A 269 269 . 51.877  18.610  272.218 1.00 69.58  1 . O  ?  
ATOM   1727  N   N   . THR THR THR A A 270 270 . 52.619  17.602  274.089 1.00 70.41  1 . N  ?  
ATOM   1728  CA  CA  . THR THR THR A A 270 270 . 52.133  16.270  273.711 1.00 69.66  1 . C  ?  
ATOM   1729  CB  CB  . THR THR THR A A 270 270 . 52.762  15.168  274.591 1.00 72.04  1 . C  ?  
ATOM   1730  OG1 OG1 . THR THR THR A A 270 270 . 52.796  15.593  275.959 1.00 75.37  1 . O  ?  
ATOM   1731  CG2 CG2 . THR THR THR A A 270 270 . 54.183  14.884  274.130 1.00 72.41  1 . C  ?  
ATOM   1732  C   C   . THR THR THR A A 270 270 . 50.606  16.184  273.761 1.00 67.50  1 . C  ?  
ATOM   1733  O   O   . THR THR THR A A 270 270 . 49.943  17.072  274.287 1.00 67.79  1 . O  ?  
ATOM   1734  N   N   . PHE PHE PHE A A 271 271 . 50.067  15.107  273.194 1.00 67.22  1 . N  ?  
ATOM   1735  CA  CA  . PHE PHE PHE A A 271 271 . 48.616  14.908  273.036 1.00 65.26  1 . C  ?  
ATOM   1736  CB  CB  . PHE PHE PHE A A 271 271 . 48.333  13.453  272.658 1.00 64.41  1 . C  ?  
ATOM   1737  CG  CG  . PHE PHE PHE A A 271 271 . 46.877  13.143  272.513 1.00 66.39  1 . C  ?  
ATOM   1738  CD1 CD1 . PHE PHE PHE A A 271 271 . 46.190  13.508  271.360 1.00 68.56  1 . C  ?  
ATOM   1739  CE1 CE1 . PHE PHE PHE A A 271 271 . 44.835  13.234  271.224 1.00 70.02  1 . C  ?  
ATOM   1740  CZ  CZ  . PHE PHE PHE A A 271 271 . 44.152  12.592  272.248 1.00 70.68  1 . C  ?  
ATOM   1741  CE2 CE2 . PHE PHE PHE A A 271 271 . 44.825  12.228  273.406 1.00 69.95  1 . C  ?  
ATOM   1742  CD2 CD2 . PHE PHE PHE A A 271 271 . 46.181  12.503  273.534 1.00 68.57  1 . C  ?  
ATOM   1743  C   C   . PHE PHE PHE A A 271 271 . 47.750  15.283  274.248 1.00 66.67  1 . C  ?  
ATOM   1744  O   O   . PHE PHE PHE A A 271 271 . 46.788  16.039  274.110 1.00 71.25  1 . O  ?  
ATOM   1745  N   N   . VAL VAL VAL A A 272 272 . 48.085  14.741  275.416 1.00 65.62  1 . N  ?  
ATOM   1746  CA  CA  . VAL VAL VAL A A 272 272 . 47.278  14.922  276.631 1.00 63.59  1 . C  ?  
ATOM   1747  CB  CB  . VAL VAL VAL A A 272 272 . 47.767  13.997  277.773 1.00 65.93  1 . C  ?  
ATOM   1748  CG1 CG1 . VAL VAL VAL A A 272 272 . 47.151  14.364  279.119 1.00 65.88  1 . C  ?  
ATOM   1749  CG2 CG2 . VAL VAL VAL A A 272 272 . 47.441  12.552  277.434 1.00 68.02  1 . C  ?  
ATOM   1750  C   C   . VAL VAL VAL A A 272 272 . 47.265  16.373  277.086 1.00 62.58  1 . C  ?  
ATOM   1751  O   O   . VAL VAL VAL A A 272 272 . 46.262  16.858  277.604 1.00 61.23  1 . O  ?  
ATOM   1752  N   N   . LEU LEU LEU A A 273 273 . 48.375  17.066  276.889 1.00 65.65  1 . N  ?  
ATOM   1753  CA  CA  . LEU LEU LEU A A 273 273 . 48.444  18.491  277.214 1.00 69.78  1 . C  ?  
ATOM   1754  CB  CB  . LEU LEU LEU A A 273 273 . 49.895  18.970  277.203 1.00 71.69  1 . C  ?  
ATOM   1755  CG  CG  . LEU LEU LEU A A 273 273 . 50.682  18.318  278.344 1.00 74.37  1 . C  ?  
ATOM   1756  CD1 CD1 . LEU LEU LEU A A 273 273 . 52.152  18.163  277.979 1.00 81.39  1 . C  ?  
ATOM   1757  CD2 CD2 . LEU LEU LEU A A 273 273 . 50.503  19.118  279.625 1.00 75.04  1 . C  ?  
ATOM   1758  C   C   . LEU LEU LEU A A 273 273 . 47.567  19.343  276.292 1.00 65.39  1 . C  ?  
ATOM   1759  O   O   . LEU LEU LEU A A 273 273 . 46.947  20.309  276.734 1.00 64.32  1 . O  ?  
ATOM   1760  N   N   . GLN GLN GLN A A 274 274 . 47.497  18.965  275.025 1.00 65.14  1 . N  ?  
ATOM   1761  CA  CA  . GLN GLN GLN A A 274 274 . 46.658  19.672  274.068 1.00 66.87  1 . C  ?  
ATOM   1762  CB  CB  . GLN GLN GLN A A 274 274 . 47.087  19.340  272.637 1.00 67.75  1 . C  ?  
ATOM   1763  CG  CG  . GLN GLN GLN A A 274 274 . 48.536  19.707  272.351 1.00 67.99  1 . C  ?  
ATOM   1764  CD  CD  . GLN GLN GLN A A 274 274 . 48.857  19.866  270.880 1.00 69.29  1 . C  ?  
ATOM   1765  OE1 OE1 . GLN GLN GLN A A 274 274 . 48.001  20.212  270.068 1.00 71.74  1 . O  ?  
ATOM   1766  NE2 NE2 . GLN GLN GLN A A 274 274 . 50.113  19.636  270.534 1.00 73.57  1 . N  ?  
ATOM   1767  C   C   . GLN GLN GLN A A 274 274 . 45.177  19.353  274.284 1.00 65.49  1 . C  ?  
ATOM   1768  O   O   . GLN GLN GLN A A 274 274 . 44.326  20.255  274.288 1.00 63.54  1 . O  ?  
ATOM   1769  N   N   . GLU GLU GLU A A 275 275 . 44.880  18.074  274.480 1.00 66.13  1 . N  ?  
ATOM   1770  CA  CA  . GLU GLU GLU A A 275 275 . 43.500  17.617  274.593 1.00 69.58  1 . C  ?  
ATOM   1771  CB  CB  . GLU GLU GLU A A 275 275 . 43.408  16.127  274.225 1.00 73.25  1 . C  ?  
ATOM   1772  CG  CG  . GLU GLU GLU A A 275 275 . 42.004  15.526  274.161 1.00 76.27  1 . C  ?  
ATOM   1773  CD  CD  . GLU GLU GLU A A 275 275 . 41.024  16.275  273.261 1.00 79.60  1 . C  ?  
ATOM   1774  OE1 OE1 . GLU GLU GLU A A 275 275 . 39.801  16.052  273.413 1.00 81.11  1 . O  ?  
ATOM   1775  OE2 OE2 . GLU GLU GLU A A 275 275 . 41.446  17.083  272.404 1.00 84.27  1 . O  ?  
ATOM   1776  C   C   . GLU GLU GLU A A 275 275 . 42.876  17.893  275.966 1.00 68.88  1 . C  ?  
ATOM   1777  O   O   . GLU GLU GLU A A 275 275 . 41.692  18.230  276.036 1.00 69.94  1 . O  ?  
ATOM   1778  N   N   . GLU GLU GLU A A 276 276 . 43.667  17.781  277.037 1.00 68.48  1 . N  ?  
ATOM   1779  CA  CA  . GLU GLU GLU A A 276 276 . 43.144  17.845  278.410 1.00 68.89  1 . C  ?  
ATOM   1780  CB  CB  . GLU GLU GLU A A 276 276 . 43.491  16.554  279.162 1.00 69.33  1 . C  ?  
ATOM   1781  CG  CG  . GLU GLU GLU A A 276 276 . 43.221  15.256  278.399 1.00 69.53  1 . C  ?  
ATOM   1782  CD  CD  . GLU GLU GLU A A 276 276 . 41.764  15.075  277.992 1.00 70.76  1 . C  ?  
ATOM   1783  OE1 OE1 . GLU GLU GLU A A 276 276 . 40.905  15.907  278.373 1.00 74.89  1 . O  ?  
ATOM   1784  OE2 OE2 . GLU GLU GLU A A 276 276 . 41.457  14.081  277.296 1.00 64.45  1 . O  ?  
ATOM   1785  C   C   . GLU GLU GLU A A 276 276 . 43.560  19.036  279.268 1.00 69.55  1 . C  ?  
ATOM   1786  O   O   . GLU GLU GLU A A 276 276 . 42.909  19.295  280.280 1.00 72.10  1 . O  ?  
ATOM   1787  N   N   . PHE PHE PHE A A 277 277 . 44.624  19.747  278.893 1.00 69.78  1 . N  ?  
ATOM   1788  CA  CA  . PHE PHE PHE A A 277 277 . 45.077  20.940  279.633 1.00 70.22  1 . C  ?  
ATOM   1789  CB  CB  . PHE PHE PHE A A 277 277 . 46.447  20.664  280.248 1.00 69.53  1 . C  ?  
ATOM   1790  CG  CG  . PHE PHE PHE A A 277 277 . 46.426  19.541  281.240 1.00 72.41  1 . C  ?  
ATOM   1791  CD1 CD1 . PHE PHE PHE A A 277 277 . 46.124  19.787  282.573 1.00 72.86  1 . C  ?  
ATOM   1792  CE1 CE1 . PHE PHE PHE A A 277 277 . 46.086  18.750  283.491 1.00 74.79  1 . C  ?  
ATOM   1793  CZ  CZ  . PHE PHE PHE A A 277 277 . 46.341  17.450  283.081 1.00 74.12  1 . C  ?  
ATOM   1794  CE2 CE2 . PHE PHE PHE A A 277 277 . 46.636  17.190  281.753 1.00 73.82  1 . C  ?  
ATOM   1795  CD2 CD2 . PHE PHE PHE A A 277 277 . 46.672  18.230  280.838 1.00 72.62  1 . C  ?  
ATOM   1796  C   C   . PHE PHE PHE A A 277 277 . 45.097  22.232  278.811 1.00 69.74  1 . C  ?  
ATOM   1797  O   O   . PHE PHE PHE A A 277 277 . 45.490  23.284  279.312 1.00 66.13  1 . O  ?  
ATOM   1798  N   N   . ASP ASP ASP A A 278 278 . 44.646  22.154  277.562 1.00 74.19  1 . N  ?  
ATOM   1799  CA  CA  . ASP ASP ASP A A 278 278 . 44.571  23.307  276.668 1.00 77.29  1 . C  ?  
ATOM   1800  CB  CB  . ASP ASP ASP A A 278 278 . 43.389  24.209  277.061 1.00 82.43  1 . C  ?  
ATOM   1801  CG  CG  . ASP ASP ASP A A 278 278 . 42.056  23.459  277.080 1.00 90.33  1 . C  ?  
ATOM   1802  OD1 OD1 . ASP ASP ASP A A 278 278 . 41.762  22.698  276.124 1.00 92.67  1 . O  ?  
ATOM   1803  OD2 OD2 . ASP ASP ASP A A 278 278 . 41.299  23.634  278.060 1.00 96.56  1 . O  ?  
ATOM   1804  C   C   . ASP ASP ASP A A 278 278 . 45.882  24.092  276.584 1.00 72.07  1 . C  ?  
ATOM   1805  O   O   . ASP ASP ASP A A 278 278 . 45.872  25.315  276.495 1.00 75.91  1 . O  ?  
ATOM   1806  N   N   . ARG ARG ARG A A 279 279 . 47.004  23.378  276.620 1.00 70.18  1 . N  ?  
ATOM   1807  CA  CA  . ARG ARG ARG A A 279 279 . 48.305  23.957  276.335 1.00 71.37  1 . C  ?  
ATOM   1808  CB  CB  . ARG ARG ARG A A 279 279 . 49.338  23.574  277.395 1.00 69.53  1 . C  ?  
ATOM   1809  CG  CG  . ARG ARG ARG A A 279 279 . 50.719  24.116  277.061 1.00 70.44  1 . C  ?  
ATOM   1810  CD  CD  . ARG ARG ARG A A 279 279 . 51.599  24.322  278.275 1.00 72.20  1 . C  ?  
ATOM   1811  NE  NE  . ARG ARG ARG A A 279 279 . 52.087  23.059  278.810 1.00 74.74  1 . N  ?  
ATOM   1812  CZ  CZ  . ARG ARG ARG A A 279 279 . 53.063  22.318  278.278 1.00 76.40  1 . C  ?  
ATOM   1813  NH1 NH1 . ARG ARG ARG A A 279 279 . 53.687  22.680  277.156 1.00 76.26  1 . N  ?  
ATOM   1814  NH2 NH2 . ARG ARG ARG A A 279 279 . 53.415  21.185  278.878 1.00 77.23  1 . N  ?  
ATOM   1815  C   C   . ARG ARG ARG A A 279 279 . 48.724  23.438  274.964 1.00 72.64  1 . C  ?  
ATOM   1816  O   O   . ARG ARG ARG A A 279 279 . 48.835  22.226  274.767 1.00 71.11  1 . O  ?  
ATOM   1817  N   N   . TYR TYR TYR A A 280 280 . 48.953  24.356  274.025 1.00 74.13  1 . N  ?  
ATOM   1818  CA  CA  . TYR TYR TYR A A 280 280 . 49.271  24.000  272.636 1.00 73.46  1 . C  ?  
ATOM   1819  CB  CB  . TYR TYR TYR A A 280 280 . 48.215  24.600  271.704 1.00 70.07  1 . C  ?  
ATOM   1820  CG  CG  . TYR TYR TYR A A 280 280 . 46.797  24.349  272.170 1.00 68.19  1 . C  ?  
ATOM   1821  CD1 CD1 . TYR TYR TYR A A 280 280 . 46.167  23.128  271.930 1.00 67.65  1 . C  ?  
ATOM   1822  CE1 CE1 . TYR TYR TYR A A 280 280 . 44.865  22.896  272.360 1.00 69.57  1 . C  ?  
ATOM   1823  CZ  CZ  . TYR TYR TYR A A 280 280 . 44.176  23.894  273.048 1.00 70.15  1 . C  ?  
ATOM   1824  OH  OH  . TYR TYR TYR A A 280 280 . 42.885  23.678  273.490 1.00 69.98  1 . O  ?  
ATOM   1825  CE2 CE2 . TYR TYR TYR A A 280 280 . 44.789  25.110  273.300 1.00 69.16  1 . C  ?  
ATOM   1826  CD2 CD2 . TYR TYR TYR A A 280 280 . 46.090  25.329  272.866 1.00 67.92  1 . C  ?  
ATOM   1827  C   C   . TYR TYR TYR A A 280 280 . 50.681  24.429  272.201 1.00 72.71  1 . C  ?  
ATOM   1828  O   O   . TYR TYR TYR A A 280 280 . 51.006  24.362  271.018 1.00 74.88  1 . O  ?  
ATOM   1829  N   N   . SER SER SER A A 281 281 . 51.513  24.849  273.156 1.00 70.89  1 . N  ?  
ATOM   1830  CA  CA  . SER SER SER A A 281 281 . 52.891  25.253  272.883 1.00 69.00  1 . C  ?  
ATOM   1831  CB  CB  . SER SER SER A A 281 281 . 52.984  26.771  272.804 1.00 72.24  1 . C  ?  
ATOM   1832  OG  OG  . SER SER SER A A 281 281 . 54.285  27.175  272.414 1.00 76.72  1 . O  ?  
ATOM   1833  C   C   . SER SER SER A A 281 281 . 53.825  24.732  273.971 1.00 66.08  1 . C  ?  
ATOM   1834  O   O   . SER SER SER A A 281 281 . 53.416  24.589  275.124 1.00 65.86  1 . O  ?  
ATOM   1835  N   N   . GLY GLY GLY A A 282 282 . 55.072  24.452  273.587 1.00 63.35  1 . N  ?  
ATOM   1836  CA  CA  . GLY GLY GLY A A 282 282 . 56.086  23.900  274.492 1.00 61.56  1 . C  ?  
ATOM   1837  C   C   . GLY GLY GLY A A 282 282 . 57.391  24.676  274.555 1.00 60.21  1 . C  ?  
ATOM   1838  O   O   . GLY GLY GLY A A 282 282 . 58.402  24.144  275.022 1.00 57.22  1 . O  ?  
ATOM   1839  N   N   . TYR TYR TYR A A 283 283 . 57.384  25.924  274.086 1.00 61.18  1 . N  ?  
ATOM   1840  CA  CA  . TYR TYR TYR A A 283 283 . 58.541  26.817  274.229 1.00 61.17  1 . C  ?  
ATOM   1841  CB  CB  . TYR TYR TYR A A 283 283 . 59.449  26.769  272.986 1.00 60.63  1 . C  ?  
ATOM   1842  CG  CG  . TYR TYR TYR A A 283 283 . 58.929  27.534  271.793 1.00 61.67  1 . C  ?  
ATOM   1843  CD1 CD1 . TYR TYR TYR A A 283 283 . 57.988  26.972  270.933 1.00 62.19  1 . C  ?  
ATOM   1844  CE1 CE1 . TYR TYR TYR A A 283 283 . 57.509  27.679  269.837 1.00 64.92  1 . C  ?  
ATOM   1845  CZ  CZ  . TYR TYR TYR A A 283 283 . 57.971  28.969  269.591 1.00 66.36  1 . C  ?  
ATOM   1846  OH  OH  . TYR TYR TYR A A 283 283 . 57.503  29.687  268.508 1.00 68.19  1 . O  ?  
ATOM   1847  CE2 CE2 . TYR TYR TYR A A 283 283 . 58.901  29.544  270.436 1.00 65.12  1 . C  ?  
ATOM   1848  CD2 CD2 . TYR TYR TYR A A 283 283 . 59.376  28.827  271.525 1.00 63.95  1 . C  ?  
ATOM   1849  C   C   . TYR TYR TYR A A 283 283 . 58.077  28.241  274.536 1.00 58.96  1 . C  ?  
ATOM   1850  O   O   . TYR TYR TYR A A 283 283 . 56.940  28.614  274.235 1.00 56.25  1 . O  ?  
ATOM   1851  N   N   . TRP TRP TRP A A 284 284 . 58.962  29.014  275.160 1.00 58.72  1 . N  ?  
ATOM   1852  CA  CA  . TRP TRP TRP A A 284 284 . 58.640  30.360  275.641 1.00 59.27  1 . C  ?  
ATOM   1853  CB  CB  . TRP TRP TRP A A 284 284 . 58.120  30.289  277.089 1.00 60.16  1 . C  ?  
ATOM   1854  CG  CG  . TRP TRP TRP A A 284 284 . 56.969  29.334  277.251 1.00 58.76  1 . C  ?  
ATOM   1855  CD1 CD1 . TRP TRP TRP A A 284 284 . 55.651  29.609  277.075 1.00 58.85  1 . C  ?  
ATOM   1856  NE1 NE1 . TRP TRP TRP A A 284 284 . 54.899  28.478  277.269 1.00 60.40  1 . N  ?  
ATOM   1857  CE2 CE2 . TRP TRP TRP A A 284 284 . 55.734  27.436  277.566 1.00 59.43  1 . C  ?  
ATOM   1858  CD2 CD2 . TRP TRP TRP A A 284 284 . 57.052  27.940  277.559 1.00 59.20  1 . C  ?  
ATOM   1859  CE3 CE3 . TRP TRP TRP A A 284 284 . 58.115  27.065  277.823 1.00 59.30  1 . C  ?  
ATOM   1860  CZ3 CZ3 . TRP TRP TRP A A 284 284 . 57.825  25.727  278.105 1.00 60.09  1 . C  ?  
ATOM   1861  CH2 CH2 . TRP TRP TRP A A 284 284 . 56.496  25.257  278.108 1.00 59.39  1 . C  ?  
ATOM   1862  CZ2 CZ2 . TRP TRP TRP A A 284 284 . 55.441  26.094  277.839 1.00 59.33  1 . C  ?  
ATOM   1863  C   C   . TRP TRP TRP A A 284 284 . 59.867  31.276  275.554 1.00 60.74  1 . C  ?  
ATOM   1864  O   O   . TRP TRP TRP A A 284 284 . 60.863  31.061  276.255 1.00 57.37  1 . O  ?  
ATOM   1865  N   N   . TRP TRP TRP A A 285 285 . 59.796  32.278  274.674 1.00 65.42  1 . N  ?  
ATOM   1866  CA  CA  . TRP TRP TRP A A 285 285 . 60.827  33.326  274.585 1.00 68.68  1 . C  ?  
ATOM   1867  CB  CB  . TRP TRP TRP A A 285 285 . 60.454  34.374  273.534 1.00 69.92  1 . C  ?  
ATOM   1868  CG  CG  . TRP TRP TRP A A 285 285 . 60.735  34.074  272.087 1.00 70.05  1 . C  ?  
ATOM   1869  CD1 CD1 . TRP TRP TRP A A 285 285 . 59.811  33.890  271.097 1.00 69.10  1 . C  ?  
ATOM   1870  NE1 NE1 . TRP TRP TRP A A 285 285 . 60.438  33.708  269.888 1.00 68.30  1 . N  ?  
ATOM   1871  CE2 CE2 . TRP TRP TRP A A 285 285 . 61.791  33.785  270.074 1.00 67.13  1 . C  ?  
ATOM   1872  CD2 CD2 . TRP TRP TRP A A 285 285 . 62.017  34.034  271.447 1.00 68.36  1 . C  ?  
ATOM   1873  CE3 CE3 . TRP TRP TRP A A 285 285 . 63.333  34.170  271.902 1.00 67.00  1 . C  ?  
ATOM   1874  CZ3 CZ3 . TRP TRP TRP A A 285 285 . 64.371  34.048  270.984 1.00 67.20  1 . C  ?  
ATOM   1875  CH2 CH2 . TRP TRP TRP A A 285 285 . 64.112  33.800  269.625 1.00 67.83  1 . C  ?  
ATOM   1876  CZ2 CZ2 . TRP TRP TRP A A 285 285 . 62.833  33.664  269.154 1.00 66.51  1 . C  ?  
ATOM   1877  C   C   . TRP TRP TRP A A 285 285 . 60.987  34.083  275.918 1.00 71.23  1 . C  ?  
ATOM   1878  O   O   . TRP TRP TRP A A 285 285 . 59.994  34.485  276.538 1.00 69.12  1 . O  ?  
ATOM   1879  N   N   . CYS CYS CYS A A 286 286 . 62.233  34.293  276.334 1.00 73.29  1 . N  ?  
ATOM   1880  CA  CA  . CYS CYS CYS A A 286 286 . 62.542  35.197  277.438 1.00 74.28  1 . C  ?  
ATOM   1881  CB  CB  . CYS CYS CYS A A 286 286 . 64.009  35.063  277.827 1.00 74.71  1 . C  ?  
ATOM   1882  SG  SG  . CYS CYS CYS A A 286 286 . 64.511  36.130  279.188 1.00 76.70  1 . S  ?  
ATOM   1883  C   C   . CYS CYS CYS A A 286 286 . 62.267  36.639  276.996 1.00 76.40  1 . C  ?  
ATOM   1884  O   O   . CYS CYS CYS A A 286 286 . 62.715  37.031  275.919 1.00 80.02  1 . O  ?  
ATOM   1885  N   N   . PRO PRO PRO A A 287 287 . 61.547  37.438  277.817 1.00 79.43  1 . N  ?  
ATOM   1886  CA  CA  . PRO PRO PRO A A 287 287 . 61.112  38.748  277.310 1.00 80.56  1 . C  ?  
ATOM   1887  CB  CB  . PRO PRO PRO A A 287 287 . 59.984  39.151  278.273 1.00 77.17  1 . C  ?  
ATOM   1888  CG  CG  . PRO PRO PRO A A 287 287 . 60.144  38.291  279.485 1.00 76.86  1 . C  ?  
ATOM   1889  CD  CD  . PRO PRO PRO A A 287 287 . 61.234  37.286  279.251 1.00 76.92  1 . C  ?  
ATOM   1890  C   C   . PRO PRO PRO A A 287 287 . 62.201  39.834  277.248 1.00 84.85  1 . C  ?  
ATOM   1891  O   O   . PRO PRO PRO A A 287 287 . 61.996  40.840  276.566 1.00 85.39  1 . O  ?  
ATOM   1892  N   N   . LYS LYS LYS A A 288 288 . 63.326  39.639  277.943 1.00 90.24  1 . N  ?  
ATOM   1893  CA  CA  . LYS LYS LYS A A 288 288 . 64.448  40.585  277.919 1.00 96.13  1 . C  ?  
ATOM   1894  CB  CB  . LYS LYS LYS A A 288 288 . 64.711  41.159  279.317 1.00 100.95 1 . C  ?  
ATOM   1895  CG  CG  . LYS LYS LYS A A 288 288 . 63.531  41.879  279.963 1.00 104.75 1 . C  ?  
ATOM   1896  CD  CD  . LYS LYS LYS A A 288 288 . 63.024  43.059  279.149 1.00 106.47 1 . C  ?  
ATOM   1897  CE  CE  . LYS LYS LYS A A 288 288 . 61.973  43.842  279.919 1.00 106.88 1 . C  ?  
ATOM   1898  NZ  NZ  . LYS LYS LYS A A 288 288 . 61.324  44.872  279.063 1.00 108.50 1 . N  ?  
ATOM   1899  C   C   . LYS LYS LYS A A 288 288 . 65.714  39.901  277.419 1.00 97.30  1 . C  ?  
ATOM   1900  O   O   . LYS LYS LYS A A 288 288 . 65.916  38.707  277.656 1.00 91.45  1 . O  ?  
ATOM   1901  N   N   . ALA ALA ALA A A 289 289 . 66.561  40.673  276.736 1.00 102.76 1 . N  ?  
ATOM   1902  CA  CA  . ALA ALA ALA A A 289 289 . 67.845  40.195  276.220 1.00 104.21 1 . C  ?  
ATOM   1903  CB  CB  . ALA ALA ALA A A 289 289 . 68.021  40.623  274.773 1.00 103.88 1 . C  ?  
ATOM   1904  C   C   . ALA ALA ALA A A 289 289 . 68.982  40.754  277.066 1.00 106.71 1 . C  ?  
ATOM   1905  O   O   . ALA ALA ALA A A 289 289 . 69.081  41.966  277.249 1.00 108.23 1 . O  ?  
ATOM   1906  N   N   . GLU GLU GLU A A 290 290 . 69.829  39.865  277.580 1.00 111.63 1 . N  ?  
ATOM   1907  CA  CA  . GLU GLU GLU A A 290 290 . 71.070  40.255  278.253 1.00 114.48 1 . C  ?  
ATOM   1908  CB  CB  . GLU GLU GLU A A 290 290 . 71.707  39.033  278.926 1.00 118.75 1 . C  ?  
ATOM   1909  CG  CG  . GLU GLU GLU A A 290 290 . 72.926  39.323  279.794 1.00 125.27 1 . C  ?  
ATOM   1910  CD  CD  . GLU GLU GLU A A 290 290 . 73.529  38.064  280.402 1.00 130.11 1 . C  ?  
ATOM   1911  OE1 OE1 . GLU GLU GLU A A 290 290 . 74.767  37.895  280.322 1.00 133.82 1 . O  ?  
ATOM   1912  OE2 OE2 . GLU GLU GLU A A 290 290 . 72.772  37.238  280.958 1.00 130.84 1 . O  ?  
ATOM   1913  C   C   . GLU GLU GLU A A 290 290 . 72.030  40.855  277.222 1.00 110.91 1 . C  ?  
ATOM   1914  O   O   . GLU GLU GLU A A 290 290 . 72.125  40.349  276.109 1.00 108.29 1 . O  ?  
ATOM   1915  N   N   . THR THR THR A A 291 291 . 72.719  41.934  277.592 1.00 113.76 1 . N  ?  
ATOM   1916  CA  CA  . THR THR THR A A 291 291 . 73.704  42.586  276.716 1.00 115.51 1 . C  ?  
ATOM   1917  CB  CB  . THR THR THR A A 291 291 . 73.736  44.115  276.940 1.00 110.47 1 . C  ?  
ATOM   1918  OG1 OG1 . THR THR THR A A 291 291 . 72.398  44.617  277.021 1.00 107.70 1 . O  ?  
ATOM   1919  CG2 CG2 . THR THR THR A A 291 291 . 74.466  44.825  275.802 1.00 108.53 1 . C  ?  
ATOM   1920  C   C   . THR THR THR A A 291 291 . 75.099  42.004  276.968 1.00 119.11 1 . C  ?  
ATOM   1921  O   O   . THR THR THR A A 291 291 . 75.415  41.612  278.095 1.00 113.16 1 . O  ?  
ATOM   1922  N   N   . THR THR THR A A 292 292 . 75.916  41.940  275.913 1.00 126.46 1 . N  ?  
ATOM   1923  CA  CA  . THR THR THR A A 292 292 . 77.308  41.469  276.002 1.00 130.82 1 . C  ?  
ATOM   1924  CB  CB  . THR THR THR A A 292 292 . 77.625  40.399  274.923 1.00 126.93 1 . C  ?  
ATOM   1925  OG1 OG1 . THR THR THR A A 292 292 . 77.246  40.872  273.623 1.00 121.71 1 . O  ?  
ATOM   1926  CG2 CG2 . THR THR THR A A 292 292 . 76.887  39.105  275.221 1.00 124.11 1 . C  ?  
ATOM   1927  C   C   . THR THR THR A A 292 292 . 78.296  42.648  275.882 1.00 135.80 1 . C  ?  
ATOM   1928  O   O   . THR THR THR A A 292 292 . 77.903  43.744  275.452 1.00 128.53 1 . O  ?  
ATOM   1929  N   N   . PRO PRO PRO A A 293 293 . 79.579  42.435  276.271 1.00 139.57 1 . N  ?  
ATOM   1930  CA  CA  . PRO PRO PRO A A 293 293 . 80.623  43.454  276.043 1.00 137.56 1 . C  ?  
ATOM   1931  CB  CB  . PRO PRO PRO A A 293 293 . 81.893  42.779  276.581 1.00 137.38 1 . C  ?  
ATOM   1932  CG  CG  . PRO PRO PRO A A 293 293 . 81.407  41.803  277.594 1.00 134.86 1 . C  ?  
ATOM   1933  CD  CD  . PRO PRO PRO A A 293 293 . 80.095  41.302  277.069 1.00 136.22 1 . C  ?  
ATOM   1934  C   C   . PRO PRO PRO A A 293 293 . 80.823  43.878  274.571 1.00 136.82 1 . C  ?  
ATOM   1935  O   O   . PRO PRO PRO A A 293 293 . 81.262  45.002  274.317 1.00 137.99 1 . O  ?  
ATOM   1936  N   N   . SER SER SER A A 294 294 . 80.496  42.991  273.626 1.00 132.96 1 . N  ?  
ATOM   1937  CA  CA  . SER SER SER A A 294 294 . 80.609  43.267  272.184 1.00 127.92 1 . C  ?  
ATOM   1938  CB  CB  . SER SER SER A A 294 294 . 80.323  41.990  271.378 1.00 126.42 1 . C  ?  
ATOM   1939  OG  OG  . SER SER SER A A 294 294 . 80.908  40.849  271.977 1.00 125.57 1 . O  ?  
ATOM   1940  C   C   . SER SER SER A A 294 294 . 79.682  44.365  271.644 1.00 127.30 1 . C  ?  
ATOM   1941  O   O   . SER SER SER A A 294 294 . 79.945  44.911  270.570 1.00 125.02 1 . O  ?  
ATOM   1942  N   N   . GLY GLY GLY A A 295 295 . 78.609  44.678  272.371 1.00 127.79 1 . N  ?  
ATOM   1943  CA  CA  . GLY GLY GLY A A 295 295 . 77.481  45.421  271.813 1.00 125.62 1 . C  ?  
ATOM   1944  C   C   . GLY GLY GLY A A 295 295 . 76.530  44.481  271.083 1.00 124.41 1 . C  ?  
ATOM   1945  O   O   . GLY GLY GLY A A 295 295 . 75.802  44.907  270.187 1.00 122.32 1 . O  ?  
ATOM   1946  N   N   . GLY GLY GLY A A 296 296 . 76.556  43.199  271.462 1.00 122.54 1 . N  ?  
ATOM   1947  CA  CA  . GLY GLY GLY A A 296 296 . 75.608  42.192  270.986 1.00 119.08 1 . C  ?  
ATOM   1948  C   C   . GLY GLY GLY A A 296 296 . 74.643  41.844  272.105 1.00 115.63 1 . C  ?  
ATOM   1949  O   O   . GLY GLY GLY A A 296 296 . 74.413  42.662  273.003 1.00 115.85 1 . O  ?  
ATOM   1950  N   N   . LYS LYS LYS A A 297 297 . 74.093  40.630  272.068 1.00 108.82 1 . N  ?  
ATOM   1951  CA  CA  . LYS LYS LYS A A 297 297 . 73.111  40.197  273.072 1.00 102.39 1 . C  ?  
ATOM   1952  CB  CB  . LYS LYS LYS A A 297 297 . 71.762  40.886  272.834 1.00 101.41 1 . C  ?  
ATOM   1953  CG  CG  . LYS LYS LYS A A 297 297 . 71.226  40.749  271.416 1.00 101.73 1 . C  ?  
ATOM   1954  CD  CD  . LYS LYS LYS A A 297 297 . 70.080  41.715  271.155 1.00 101.85 1 . C  ?  
ATOM   1955  CE  CE  . LYS LYS LYS A A 297 297 . 70.003  42.102  269.689 1.00 103.16 1 . C  ?  
ATOM   1956  NZ  NZ  . LYS LYS LYS A A 297 297 . 68.938  43.113  269.461 1.00 104.02 1 . N  ?  
ATOM   1957  C   C   . LYS LYS LYS A A 297 297 . 72.906  38.687  273.140 1.00 98.30  1 . C  ?  
ATOM   1958  O   O   . LYS LYS LYS A A 297 297 . 73.283  37.954  272.226 1.00 100.14 1 . O  ?  
ATOM   1959  N   N   . ILE ILE ILE A A 298 298 . 72.300  38.249  274.245 1.00 94.41  1 . N  ?  
ATOM   1960  CA  CA  . ILE ILE ILE A A 298 298 . 72.001  36.841  274.505 1.00 93.18  1 . C  ?  
ATOM   1961  CB  CB  . ILE ILE ILE A A 298 298 . 72.711  36.329  275.783 1.00 97.05  1 . C  ?  
ATOM   1962  CG1 CG1 . ILE ILE ILE A A 298 298 . 74.228  36.548  275.685 1.00 101.77 1 . C  ?  
ATOM   1963  CD1 CD1 . ILE ILE ILE A A 298 298 . 74.985  36.344  276.985 1.00 103.38 1 . C  ?  
ATOM   1964  CG2 CG2 . ILE ILE ILE A A 298 298 . 72.415  34.848  276.009 1.00 97.81  1 . C  ?  
ATOM   1965  C   C   . ILE ILE ILE A A 298 298 . 70.481  36.664  274.639 1.00 89.95  1 . C  ?  
ATOM   1966  O   O   . ILE ILE ILE A A 298 298 . 69.892  37.039  275.658 1.00 90.96  1 . O  ?  
ATOM   1967  N   N   . LEU LEU LEU A A 299 299 . 69.859  36.097  273.606 1.00 84.88  1 . N  ?  
ATOM   1968  CA  CA  . LEU LEU LEU A A 299 299 . 68.437  35.748  273.635 1.00 80.02  1 . C  ?  
ATOM   1969  CB  CB  . LEU LEU LEU A A 299 299 . 67.845  35.752  272.231 1.00 77.00  1 . C  ?  
ATOM   1970  CG  CG  . LEU LEU LEU A A 299 299 . 68.059  37.007  271.392 1.00 77.29  1 . C  ?  
ATOM   1971  CD1 CD1 . LEU LEU LEU A A 299 299 . 67.523  36.779  269.989 1.00 77.37  1 . C  ?  
ATOM   1972  CD2 CD2 . LEU LEU LEU A A 299 299 . 67.407  38.222  272.032 1.00 79.54  1 . C  ?  
ATOM   1973  C   C   . LEU LEU LEU A A 299 299 . 68.288  34.359  274.241 1.00 80.93  1 . C  ?  
ATOM   1974  O   O   . LEU LEU LEU A A 299 299 . 69.146  33.494  274.041 1.00 84.86  1 . O  ?  
ATOM   1975  N   N   . ARG ARG ARG A A 300 300 . 67.202  34.148  274.977 1.00 79.57  1 . N  ?  
ATOM   1976  CA  CA  . ARG ARG ARG A A 300 300 . 66.952  32.877  275.658 1.00 78.95  1 . C  ?  
ATOM   1977  CB  CB  . ARG ARG ARG A A 300 300 . 67.070  33.044  277.184 1.00 83.25  1 . C  ?  
ATOM   1978  CG  CG  . ARG ARG ARG A A 300 300 . 68.358  32.507  277.793 1.00 86.72  1 . C  ?  
ATOM   1979  CD  CD  . ARG ARG ARG A A 300 300 . 68.448  32.826  279.282 1.00 91.40  1 . C  ?  
ATOM   1980  NE  NE  . ARG ARG ARG A A 300 300 . 69.113  34.107  279.520 1.00 94.12  1 . N  ?  
ATOM   1981  CZ  CZ  . ARG ARG ARG A A 300 300 . 70.425  34.282  279.705 1.00 96.45  1 . C  ?  
ATOM   1982  NH1 NH1 . ARG ARG ARG A A 300 300 . 71.281  33.257  279.700 1.00 96.15  1 . N  ?  
ATOM   1983  NH2 NH2 . ARG ARG ARG A A 300 300 . 70.893  35.511  279.902 1.00 100.65 1 . N  ?  
ATOM   1984  C   C   . ARG ARG ARG A A 300 300 . 65.579  32.323  275.279 1.00 74.23  1 . C  ?  
ATOM   1985  O   O   . ARG ARG ARG A A 300 300 . 64.658  33.079  274.962 1.00 72.24  1 . O  ?  
ATOM   1986  N   N   . ILE ILE ILE A A 301 301 . 65.468  30.996  275.298 1.00 71.17  1 . N  ?  
ATOM   1987  CA  CA  . ILE ILE ILE A A 301 301 . 64.212  30.289  275.051 1.00 67.84  1 . C  ?  
ATOM   1988  CB  CB  . ILE ILE ILE A A 301 301 . 64.122  29.765  273.598 1.00 68.56  1 . C  ?  
ATOM   1989  CG1 CG1 . ILE ILE ILE A A 301 301 . 64.212  30.931  272.601 1.00 70.92  1 . C  ?  
ATOM   1990  CD1 CD1 . ILE ILE ILE A A 301 301 . 64.016  30.555  271.143 1.00 69.89  1 . C  ?  
ATOM   1991  CG2 CG2 . ILE ILE ILE A A 301 301 . 62.825  28.980  273.384 1.00 69.95  1 . C  ?  
ATOM   1992  C   C   . ILE ILE ILE A A 301 301 . 64.109  29.111  276.019 1.00 66.97  1 . C  ?  
ATOM   1993  O   O   . ILE ILE ILE A A 301 301 . 64.901  28.173  275.943 1.00 66.73  1 . O  ?  
ATOM   1994  N   N   . LEU LEU LEU A A 302 302 . 63.141  29.175  276.930 1.00 65.81  1 . N  ?  
ATOM   1995  CA  CA  . LEU LEU LEU A A 302 302 . 62.776  28.030  277.758 1.00 65.91  1 . C  ?  
ATOM   1996  CB  CB  . LEU LEU LEU A A 302 302 . 61.924  28.466  278.957 1.00 65.39  1 . C  ?  
ATOM   1997  CG  CG  . LEU LEU LEU A A 302 302 . 61.509  27.351  279.925 1.00 64.88  1 . C  ?  
ATOM   1998  CD1 CD1 . LEU LEU LEU A A 302 302 . 62.692  26.917  280.777 1.00 65.21  1 . C  ?  
ATOM   1999  CD2 CD2 . LEU LEU LEU A A 302 302 . 60.348  27.790  280.796 1.00 64.62  1 . C  ?  
ATOM   2000  C   C   . LEU LEU LEU A A 302 302 . 61.959  27.101  276.884 1.00 67.16  1 . C  ?  
ATOM   2001  O   O   . LEU LEU LEU A A 302 302 . 61.082  27.569  276.156 1.00 68.76  1 . O  ?  
ATOM   2002  N   N   . TYR TYR TYR A A 303 303 . 62.232  25.799  276.945 1.00 68.10  1 . N  ?  
ATOM   2003  CA  CA  . TYR TYR TYR A A 303 303 . 61.408  24.837  276.217 1.00 69.29  1 . C  ?  
ATOM   2004  CB  CB  . TYR TYR TYR A A 303 303 . 61.890  24.677  274.770 1.00 70.46  1 . C  ?  
ATOM   2005  CG  CG  . TYR TYR TYR A A 303 303 . 63.214  23.964  274.595 1.00 73.51  1 . C  ?  
ATOM   2006  CD1 CD1 . TYR TYR TYR A A 303 303 . 63.271  22.572  274.497 1.00 73.95  1 . C  ?  
ATOM   2007  CE1 CE1 . TYR TYR TYR A A 303 303 . 64.476  21.912  274.320 1.00 73.66  1 . C  ?  
ATOM   2008  CZ  CZ  . TYR TYR TYR A A 303 303 . 65.645  22.639  274.218 1.00 73.55  1 . C  ?  
ATOM   2009  OH  OH  . TYR TYR TYR A A 303 303 . 66.833  21.976  274.045 1.00 78.17  1 . O  ?  
ATOM   2010  CE2 CE2 . TYR TYR TYR A A 303 303 . 65.621  24.021  274.296 1.00 75.17  1 . C  ?  
ATOM   2011  CD2 CD2 . TYR TYR TYR A A 303 303 . 64.408  24.678  274.478 1.00 75.11  1 . C  ?  
ATOM   2012  C   C   . TYR TYR TYR A A 303 303 . 61.286  23.488  276.908 1.00 68.69  1 . C  ?  
ATOM   2013  O   O   . TYR TYR TYR A A 303 303 . 62.214  23.020  277.561 1.00 67.10  1 . O  ?  
ATOM   2014  N   N   . GLU GLU GLU A A 304 304 . 60.108  22.895  276.749 1.00 72.64  1 . N  ?  
ATOM   2015  CA  CA  . GLU GLU GLU A A 304 304 . 59.791  21.560  277.228 1.00 77.75  1 . C  ?  
ATOM   2016  CB  CB  . GLU GLU GLU A A 304 304 . 58.265  21.434  277.331 1.00 85.77  1 . C  ?  
ATOM   2017  CG  CG  . GLU GLU GLU A A 304 304 . 57.729  20.152  277.963 1.00 95.55  1 . C  ?  
ATOM   2018  CD  CD  . GLU GLU GLU A A 304 304 . 56.256  19.890  277.646 1.00 104.63 1 . C  ?  
ATOM   2019  OE1 OE1 . GLU GLU GLU A A 304 304 . 55.722  18.851  278.100 1.00 113.87 1 . O  ?  
ATOM   2020  OE2 OE2 . GLU GLU GLU A A 304 304 . 55.612  20.710  276.946 1.00 105.37 1 . O  ?  
ATOM   2021  C   C   . GLU GLU GLU A A 304 304 . 60.336  20.539  276.220 1.00 76.37  1 . C  ?  
ATOM   2022  O   O   . GLU GLU GLU A A 304 304 . 60.164  20.709  275.007 1.00 76.46  1 . O  ?  
ATOM   2023  N   N   . GLU GLU GLU A A 305 305 . 60.996  19.494  276.719 1.00 75.29  1 . N  ?  
ATOM   2024  CA  CA  . GLU GLU GLU A A 305 305 . 61.446  18.372  275.889 1.00 77.58  1 . C  ?  
ATOM   2025  CB  CB  . GLU GLU GLU A A 305 305 . 62.964  18.225  275.957 1.00 83.15  1 . C  ?  
ATOM   2026  CG  CG  . GLU GLU GLU A A 305 305 . 63.489  16.953  275.298 1.00 89.88  1 . C  ?  
ATOM   2027  CD  CD  . GLU GLU GLU A A 305 305 . 64.961  17.013  274.933 1.00 95.46  1 . C  ?  
ATOM   2028  OE1 OE1 . GLU GLU GLU A A 305 305 . 65.438  18.087  274.488 1.00 99.27  1 . O  ?  
ATOM   2029  OE2 OE2 . GLU GLU GLU A A 305 305 . 65.633  15.966  275.073 1.00 94.96  1 . O  ?  
ATOM   2030  C   C   . GLU GLU GLU A A 305 305 . 60.764  17.084  276.351 1.00 75.85  1 . C  ?  
ATOM   2031  O   O   . GLU GLU GLU A A 305 305 . 60.795  16.763  277.536 1.00 74.18  1 . O  ?  
ATOM   2032  N   N   . ASN ASN ASN A A 306 306 . 60.165  16.356  275.404 1.00 76.61  1 . N  ?  
ATOM   2033  CA  CA  . ASN ASN ASN A A 306 306 . 59.407  15.138  275.694 1.00 77.99  1 . C  ?  
ATOM   2034  CB  CB  . ASN ASN ASN A A 306 306 . 58.006  15.192  275.083 1.00 79.55  1 . C  ?  
ATOM   2035  CG  CG  . ASN ASN ASN A A 306 306 . 57.194  16.388  275.553 1.00 81.34  1 . C  ?  
ATOM   2036  OD1 OD1 . ASN ASN ASN A A 306 306 . 56.294  16.256  276.388 1.00 83.41  1 . O  ?  
ATOM   2037  ND2 ND2 . ASN ASN ASN A A 306 306 . 57.478  17.557  274.987 1.00 82.97  1 . N  ?  
ATOM   2038  C   C   . ASN ASN ASN A A 306 306 . 60.119  13.917  275.135 1.00 77.85  1 . C  ?  
ATOM   2039  O   O   . ASN ASN ASN A A 306 306 . 60.915  14.024  274.207 1.00 76.89  1 . O  ?  
ATOM   2040  N   N   . ASP ASP ASP A A 307 307 . 59.817  12.764  275.727 1.00 78.45  1 . N  ?  
ATOM   2041  CA  CA  . ASP ASP ASP A A 307 307 . 60.265  11.464  275.248 1.00 79.36  1 . C  ?  
ATOM   2042  CB  CB  . ASP ASP ASP A A 307 307 . 61.499  10.994  276.039 1.00 86.46  1 . C  ?  
ATOM   2043  CG  CG  . ASP ASP ASP A A 307 307 . 62.124  9.706   275.479 1.00 90.80  1 . C  ?  
ATOM   2044  OD1 OD1 . ASP ASP ASP A A 307 307 . 61.385  8.741   275.200 1.00 95.98  1 . O  ?  
ATOM   2045  OD2 OD2 . ASP ASP ASP A A 307 307 . 63.367  9.652   275.335 1.00 92.48  1 . O  ?  
ATOM   2046  C   C   . ASP ASP ASP A A 307 307 . 59.085  10.517  275.435 1.00 75.54  1 . C  ?  
ATOM   2047  O   O   . ASP ASP ASP A A 307 307 . 58.770  10.130  276.561 1.00 74.87  1 . O  ?  
ATOM   2048  N   N   . GLU GLU GLU A A 308 308 . 58.435  10.156  274.331 1.00 73.70  1 . N  ?  
ATOM   2049  CA  CA  . GLU GLU GLU A A 308 308 . 57.241  9.313   274.362 1.00 74.48  1 . C  ?  
ATOM   2050  CB  CB  . GLU GLU GLU A A 308 308 . 56.208  9.846   273.359 1.00 77.29  1 . C  ?  
ATOM   2051  CG  CG  . GLU GLU GLU A A 308 308 . 55.805  11.302  273.555 1.00 78.63  1 . C  ?  
ATOM   2052  CD  CD  . GLU GLU GLU A A 308 308 . 54.741  11.752  272.562 1.00 80.43  1 . C  ?  
ATOM   2053  OE1 OE1 . GLU GLU GLU A A 308 308 . 55.078  11.946  271.370 1.00 77.18  1 . O  ?  
ATOM   2054  OE2 OE2 . GLU GLU GLU A A 308 308 . 53.567  11.920  272.975 1.00 82.25  1 . O  ?  
ATOM   2055  C   C   . GLU GLU GLU A A 308 308 . 57.538  7.837   274.065 1.00 73.83  1 . C  ?  
ATOM   2056  O   O   . GLU GLU GLU A A 308 308 . 56.668  7.129   273.577 1.00 76.04  1 . O  ?  
ATOM   2057  N   N   . SER SER SER A A 309 309 . 58.747  7.368   274.380 1.00 77.64  1 . N  ?  
ATOM   2058  CA  CA  . SER SER SER A A 309 309 . 59.164  5.984   274.094 1.00 78.24  1 . C  ?  
ATOM   2059  CB  CB  . SER SER SER A A 309 309 . 60.643  5.786   274.448 1.00 81.97  1 . C  ?  
ATOM   2060  OG  OG  . SER SER SER A A 309 309 . 61.472  6.642   273.682 1.00 85.66  1 . O  ?  
ATOM   2061  C   C   . SER SER SER A A 309 309 . 58.347  4.931   274.839 1.00 77.90  1 . C  ?  
ATOM   2062  O   O   . SER SER SER A A 309 309 . 58.000  3.900   274.267 1.00 80.82  1 . O  ?  
ATOM   2063  N   N   . GLU GLU GLU A A 310 310 . 58.050  5.202   276.110 1.00 78.02  1 . N  ?  
ATOM   2064  CA  CA  . GLU GLU GLU A A 310 310 . 57.307  4.276   276.968 1.00 77.31  1 . C  ?  
ATOM   2065  CB  CB  . GLU GLU GLU A A 310 310 . 57.727  4.457   278.431 1.00 84.44  1 . C  ?  
ATOM   2066  CG  CG  . GLU GLU GLU A A 310 310 . 59.230  4.376   278.679 1.00 93.27  1 . C  ?  
ATOM   2067  CD  CD  . GLU GLU GLU A A 310 310 . 59.845  3.068   278.204 1.00 99.57  1 . C  ?  
ATOM   2068  OE1 OE1 . GLU GLU GLU A A 310 310 . 60.607  3.086   277.207 1.00 101.47 1 . O  ?  
ATOM   2069  OE2 OE2 . GLU GLU GLU A A 310 310 . 59.553  2.020   278.823 1.00 106.14 1 . O  ?  
ATOM   2070  C   C   . GLU GLU GLU A A 310 310 . 55.791  4.430   276.856 1.00 73.09  1 . C  ?  
ATOM   2071  O   O   . GLU GLU GLU A A 310 310 . 55.052  3.636   277.434 1.00 73.17  1 . O  ?  
ATOM   2072  N   N   . VAL VAL VAL A A 311 311 . 55.331  5.440   276.121 1.00 71.69  1 . N  ?  
ATOM   2073  CA  CA  . VAL VAL VAL A A 311 311 . 53.904  5.664   275.903 1.00 70.71  1 . C  ?  
ATOM   2074  CB  CB  . VAL VAL VAL A A 311 311 . 53.622  7.104   275.418 1.00 70.50  1 . C  ?  
ATOM   2075  CG1 CG1 . VAL VAL VAL A A 311 311 . 52.130  7.313   275.154 1.00 72.23  1 . C  ?  
ATOM   2076  CG2 CG2 . VAL VAL VAL A A 311 311 . 54.132  8.116   276.438 1.00 69.60  1 . C  ?  
ATOM   2077  C   C   . VAL VAL VAL A A 311 311 . 53.398  4.663   274.870 1.00 69.35  1 . C  ?  
ATOM   2078  O   O   . VAL VAL VAL A A 311 311 . 54.069  4.399   273.876 1.00 64.47  1 . O  ?  
ATOM   2079  N   N   . GLU GLU GLU A A 312 312 . 52.202  4.128   275.106 1.00 73.31  1 . N  ?  
ATOM   2080  CA  CA  . GLU GLU GLU A A 312 312 . 51.615  3.116   274.230 1.00 74.39  1 . C  ?  
ATOM   2081  CB  CB  . GLU GLU GLU A A 312 312 . 50.346  2.539   274.851 1.00 77.98  1 . C  ?  
ATOM   2082  CG  CG  . GLU GLU GLU A A 312 312 . 50.587  1.834   276.176 1.00 85.43  1 . C  ?  
ATOM   2083  CD  CD  . GLU GLU GLU A A 312 312 . 49.625  0.684   276.424 1.00 95.40  1 . C  ?  
ATOM   2084  OE1 OE1 . GLU GLU GLU A A 312 312 . 50.057  -0.326  277.024 1.00 98.40  1 . O  ?  
ATOM   2085  OE2 OE2 . GLU GLU GLU A A 312 312 . 48.441  0.785   276.018 1.00 103.97 1 . O  ?  
ATOM   2086  C   C   . GLU GLU GLU A A 312 312 . 51.292  3.666   272.845 1.00 72.87  1 . C  ?  
ATOM   2087  O   O   . GLU GLU GLU A A 312 312 . 51.062  4.867   272.685 1.00 73.96  1 . O  ?  
ATOM   2088  N   N   . ILE ILE ILE A A 313 313 . 51.277  2.768   271.859 1.00 70.75  1 . N  ?  
ATOM   2089  CA  CA  . ILE ILE ILE A A 313 313 . 50.981  3.105   270.468 1.00 69.10  1 . C  ?  
ATOM   2090  CB  CB  . ILE ILE ILE A A 313 313 . 52.122  2.663   269.532 1.00 68.34  1 . C  ?  
ATOM   2091  CG1 CG1 . ILE ILE ILE A A 313 313 . 53.423  3.359   269.938 1.00 69.14  1 . C  ?  
ATOM   2092  CD1 CD1 . ILE ILE ILE A A 313 313 . 54.628  2.984   269.103 1.00 69.15  1 . C  ?  
ATOM   2093  CG2 CG2 . ILE ILE ILE A A 313 313 . 51.769  2.989   268.080 1.00 71.03  1 . C  ?  
ATOM   2094  C   C   . ILE ILE ILE A A 313 313 . 49.676  2.465   269.984 1.00 70.46  1 . C  ?  
ATOM   2095  O   O   . ILE ILE ILE A A 313 313 . 49.625  1.256   269.733 1.00 76.15  1 . O  ?  
ATOM   2096  N   N   . ILE ILE ILE A A 314 314 . 48.635  3.281   269.839 1.00 68.02  1 . N  ?  
ATOM   2097  CA  CA  . ILE ILE ILE A A 314 314 . 47.412  2.878   269.121 1.00 68.46  1 . C  ?  
ATOM   2098  CB  CB  . ILE ILE ILE A A 314 314 . 46.153  3.593   269.658 1.00 68.71  1 . C  ?  
ATOM   2099  CG1 CG1 . ILE ILE ILE A A 314 314 . 46.246  5.118   269.482 1.00 71.74  1 . C  ?  
ATOM   2100  CD1 CD1 . ILE ILE ILE A A 314 314 . 44.927  5.839   269.626 1.00 76.16  1 . C  ?  
ATOM   2101  CG2 CG2 . ILE ILE ILE A A 314 314 . 45.939  3.222   271.113 1.00 68.12  1 . C  ?  
ATOM   2102  C   C   . ILE ILE ILE A A 314 314 . 47.535  3.148   267.616 1.00 66.00  1 . C  ?  
ATOM   2103  O   O   . ILE ILE ILE A A 314 314 . 48.413  3.905   267.198 1.00 63.81  1 . O  ?  
ATOM   2104  N   N   . HIS HIS HIS A A 315 315 . 46.657  2.523   266.823 1.00 63.81  1 . N  ?  
ATOM   2105  CA  CA  . HIS HIS HIS A A 315 315 . 46.546  2.789   265.382 1.00 63.19  1 . C  ?  
ATOM   2106  CB  CB  . HIS HIS HIS A A 315 315 . 46.851  1.552   264.543 1.00 63.34  1 . C  ?  
ATOM   2107  CG  CG  . HIS HIS HIS A A 315 315 . 48.244  1.040   264.702 1.00 64.29  1 . C  ?  
ATOM   2108  ND1 ND1 . HIS HIS HIS A A 315 315 . 48.547  -0.300  264.653 1.00 64.56  1 . N  ?  
ATOM   2109  CE1 CE1 . HIS HIS HIS A A 315 315 . 49.846  -0.464  264.827 1.00 65.97  1 . C  ?  
ATOM   2110  NE2 NE2 . HIS HIS HIS A A 315 315 . 50.395  0.724   264.999 1.00 67.17  1 . N  ?  
ATOM   2111  CD2 CD2 . HIS HIS HIS A A 315 315 . 49.413  1.682   264.926 1.00 66.37  1 . C  ?  
ATOM   2112  C   C   . HIS HIS HIS A A 315 315 . 45.153  3.263   265.027 1.00 64.05  1 . C  ?  
ATOM   2113  O   O   . HIS HIS HIS A A 315 315 . 44.163  2.595   265.341 1.00 67.30  1 . O  ?  
ATOM   2114  N   N   . VAL VAL VAL A A 316 316 . 45.093  4.409   264.357 1.00 65.10  1 . N  ?  
ATOM   2115  CA  CA  . VAL VAL VAL A A 316 316 . 43.848  5.003   263.889 1.00 68.10  1 . C  ?  
ATOM   2116  CB  CB  . VAL VAL VAL A A 316 316 . 43.774  6.489   264.292 1.00 71.23  1 . C  ?  
ATOM   2117  CG1 CG1 . VAL VAL VAL A A 316 316 . 42.489  7.144   263.788 1.00 73.93  1 . C  ?  
ATOM   2118  CG2 CG2 . VAL VAL VAL A A 316 316 . 43.883  6.626   265.803 1.00 72.83  1 . C  ?  
ATOM   2119  C   C   . VAL VAL VAL A A 316 316 . 43.827  4.882   262.370 1.00 69.29  1 . C  ?  
ATOM   2120  O   O   . VAL VAL VAL A A 316 316 . 44.865  5.044   261.727 1.00 68.33  1 . O  ?  
ATOM   2121  N   N   . THR THR THR A A 317 317 . 42.653  4.601   261.800 1.00 68.70  1 . N  ?  
ATOM   2122  CA  CA  . THR THR THR A A 317 317 . 42.508  4.495   260.348 1.00 70.13  1 . C  ?  
ATOM   2123  CB  CB  . THR THR THR A A 317 317 . 41.065  4.111   259.920 1.00 71.76  1 . C  ?  
ATOM   2124  OG1 OG1 . THR THR THR A A 317 317 . 40.569  3.036   260.728 1.00 72.05  1 . O  ?  
ATOM   2125  CG2 CG2 . THR THR THR A A 317 317 . 41.026  3.672   258.461 1.00 72.95  1 . C  ?  
ATOM   2126  C   C   . THR THR THR A A 317 317 . 42.900  5.828   259.695 1.00 71.80  1 . C  ?  
ATOM   2127  O   O   . THR THR THR A A 317 317 . 42.564  6.902   260.209 1.00 70.65  1 . O  ?  
ATOM   2128  N   N   . SER SER SER A A 318 318 . 43.633  5.746   258.585 1.00 74.79  1 . N  ?  
ATOM   2129  CA  CA  . SER SER SER A A 318 318 . 44.028  6.932   257.829 1.00 76.19  1 . C  ?  
ATOM   2130  CB  CB  . SER SER SER A A 318 318 . 45.157  6.597   256.849 1.00 81.99  1 . C  ?  
ATOM   2131  OG  OG  . SER SER SER A A 318 318 . 45.570  7.746   256.115 1.00 89.80  1 . O  ?  
ATOM   2132  C   C   . SER SER SER A A 318 318 . 42.807  7.457   257.075 1.00 74.79  1 . C  ?  
ATOM   2133  O   O   . SER SER SER A A 318 318 . 41.970  6.659   256.646 1.00 73.12  1 . O  ?  
ATOM   2134  N   N   . PRO PRO PRO A A 319 319 . 42.690  8.793   256.908 1.00 76.38  1 . N  ?  
ATOM   2135  CA  CA  . PRO PRO PRO A A 319 319 . 41.533  9.323   256.169 1.00 76.53  1 . C  ?  
ATOM   2136  CB  CB  . PRO PRO PRO A A 319 319 . 41.696  10.845  256.285 1.00 73.88  1 . C  ?  
ATOM   2137  CG  CG  . PRO PRO PRO A A 319 319 . 42.701  11.066  257.358 1.00 73.93  1 . C  ?  
ATOM   2138  CD  CD  . PRO PRO PRO A A 319 319 . 43.599  9.877   257.321 1.00 74.84  1 . C  ?  
ATOM   2139  C   C   . PRO PRO PRO A A 319 319 . 41.485  8.898   254.696 1.00 80.99  1 . C  ?  
ATOM   2140  O   O   . PRO PRO PRO A A 319 319 . 40.396  8.798   254.130 1.00 83.05  1 . O  ?  
ATOM   2141  N   N   . MET MET MET A A 320 320 . 42.651  8.642   254.097 1.00 86.89  1 . N  ?  
ATOM   2142  CA  CA  . MET MET MET A A 320 320 . 42.738  8.158   252.716 1.00 92.81  1 . C  ?  
ATOM   2143  CB  CB  . MET MET MET A A 320 320 . 44.175  8.292   252.173 1.00 105.06 1 . C  ?  
ATOM   2144  CG  CG  . MET MET MET A A 320 320 . 44.799  9.683   252.241 1.00 113.79 1 . C  ?  
ATOM   2145  SD  SD  . MET MET MET A A 320 320 . 44.016  10.897  251.163 1.00 129.96 1 . S  ?  
ATOM   2146  CE  CE  . MET MET MET A A 320 320 . 44.881  12.386  251.667 1.00 128.22 1 . C  ?  
ATOM   2147  C   C   . MET MET MET A A 320 320 . 42.295  6.689   252.700 1.00 87.89  1 . C  ?  
ATOM   2148  O   O   . MET MET MET A A 320 320 . 43.127  5.781   252.647 1.00 88.65  1 . O  ?  
ATOM   2149  N   N   . LEU LEU LEU A A 321 321 . 40.981  6.463   252.752 1.00 81.65  1 . N  ?  
ATOM   2150  CA  CA  . LEU LEU LEU A A 321 321 . 40.422  5.110   252.942 1.00 78.47  1 . C  ?  
ATOM   2151  CB  CB  . LEU LEU LEU A A 321 321 . 38.892  5.146   253.016 1.00 76.59  1 . C  ?  
ATOM   2152  CG  CG  . LEU LEU LEU A A 321 321 . 38.245  5.925   254.166 1.00 74.45  1 . C  ?  
ATOM   2153  CD1 CD1 . LEU LEU LEU A A 321 321 . 36.731  5.876   254.034 1.00 74.26  1 . C  ?  
ATOM   2154  CD2 CD2 . LEU LEU LEU A A 321 321 . 38.680  5.385   255.519 1.00 75.56  1 . C  ?  
ATOM   2155  C   C   . LEU LEU LEU A A 321 321 . 40.857  4.141   251.849 1.00 77.21  1 . C  ?  
ATOM   2156  O   O   . LEU LEU LEU A A 321 321 . 41.034  2.952   252.111 1.00 71.78  1 . O  ?  
ATOM   2157  N   N   . GLU GLU GLU A A 322 322 . 41.009  4.676   250.636 1.00 82.34  1 . N  ?  
ATOM   2158  CA  CA  . GLU GLU GLU A A 322 322 . 41.629  3.985   249.480 1.00 85.13  1 . C  ?  
ATOM   2159  CB  CB  . GLU GLU GLU A A 322 322 . 42.049  4.972   248.366 1.00 91.38  1 . C  ?  
ATOM   2160  CG  CG  . GLU GLU GLU A A 322 322 . 41.111  6.145   248.058 1.00 98.67  1 . C  ?  
ATOM   2161  CD  CD  . GLU GLU GLU A A 322 322 . 41.427  7.408   248.863 1.00 103.58 1 . C  ?  
ATOM   2162  OE1 OE1 . GLU GLU GLU A A 322 322 . 42.611  7.816   248.936 1.00 104.42 1 . O  ?  
ATOM   2163  OE2 OE2 . GLU GLU GLU A A 322 322 . 40.482  7.999   249.429 1.00 109.95 1 . O  ?  
ATOM   2164  C   C   . GLU GLU GLU A A 322 322 . 42.865  3.148   249.850 1.00 80.35  1 . C  ?  
ATOM   2165  O   O   . GLU GLU GLU A A 322 322 . 42.996  1.998   249.431 1.00 78.03  1 . O  ?  
ATOM   2166  N   N   . THR THR THR A A 323 323 . 43.754  3.737   250.644 1.00 78.72  1 . N  ?  
ATOM   2167  CA  CA  . THR THR THR A A 323 323 . 45.032  3.109   250.991 1.00 77.50  1 . C  ?  
ATOM   2168  CB  CB  . THR THR THR A A 323 323 . 46.007  4.115   251.646 1.00 78.09  1 . C  ?  
ATOM   2169  OG1 OG1 . THR THR THR A A 323 323 . 45.510  4.519   252.926 1.00 77.87  1 . O  ?  
ATOM   2170  CG2 CG2 . THR THR THR A A 323 323 . 46.211  5.347   250.766 1.00 80.06  1 . C  ?  
ATOM   2171  C   C   . THR THR THR A A 323 323 . 44.878  1.888   251.910 1.00 75.45  1 . C  ?  
ATOM   2172  O   O   . THR THR THR A A 323 323 . 45.706  0.980   251.865 1.00 79.00  1 . O  ?  
ATOM   2173  N   N   . ARG ARG ARG A A 324 324 . 43.824  1.876   252.729 1.00 73.31  1 . N  ?  
ATOM   2174  CA  CA  . ARG ARG ARG A A 324 324 . 43.549  0.796   253.689 1.00 71.80  1 . C  ?  
ATOM   2175  CB  CB  . ARG ARG ARG A A 324 324 . 43.179  -0.505  252.969 1.00 72.14  1 . C  ?  
ATOM   2176  CG  CG  . ARG ARG ARG A A 324 324 . 41.958  -0.365  252.068 1.00 75.88  1 . C  ?  
ATOM   2177  CD  CD  . ARG ARG ARG A A 324 324 . 41.922  -1.421  250.980 1.00 77.81  1 . C  ?  
ATOM   2178  NE  NE  . ARG ARG ARG A A 324 324 . 43.048  -1.265  250.057 1.00 79.59  1 . N  ?  
ATOM   2179  CZ  CZ  . ARG ARG ARG A A 324 324 . 43.560  -2.233  249.293 1.00 82.77  1 . C  ?  
ATOM   2180  NH1 NH1 . ARG ARG ARG A A 324 324 . 43.055  -3.477  249.302 1.00 82.62  1 . N  ?  
ATOM   2181  NH2 NH2 . ARG ARG ARG A A 324 324 . 44.599  -1.955  248.508 1.00 81.19  1 . N  ?  
ATOM   2182  C   C   . ARG ARG ARG A A 324 324 . 44.713  0.600   254.666 1.00 71.08  1 . C  ?  
ATOM   2183  O   O   . ARG ARG ARG A A 324 324 . 45.101  -0.523  254.981 1.00 68.27  1 . O  ?  
ATOM   2184  N   N   . ARG ARG ARG A A 325 325 . 45.250  1.724   255.138 1.00 74.39  1 . N  ?  
ATOM   2185  CA  CA  . ARG ARG ARG A A 325 325 . 46.347  1.761   256.096 1.00 75.82  1 . C  ?  
ATOM   2186  CB  CB  . ARG ARG ARG A A 325 325 . 47.554  2.498   255.498 1.00 79.02  1 . C  ?  
ATOM   2187  CG  CG  . ARG ARG ARG A A 325 325 . 47.882  2.093   254.078 1.00 84.03  1 . C  ?  
ATOM   2188  CD  CD  . ARG ARG ARG A A 325 325 . 49.183  2.693   253.568 1.00 88.05  1 . C  ?  
ATOM   2189  NE  NE  . ARG ARG ARG A A 325 325 . 50.339  1.863   253.923 1.00 89.07  1 . N  ?  
ATOM   2190  CZ  CZ  . ARG ARG ARG A A 325 325 . 51.137  2.036   254.979 1.00 88.69  1 . C  ?  
ATOM   2191  NH1 NH1 . ARG ARG ARG A A 325 325 . 50.948  3.036   255.846 1.00 89.81  1 . N  ?  
ATOM   2192  NH2 NH2 . ARG ARG ARG A A 325 325 . 52.151  1.193   255.170 1.00 88.49  1 . N  ?  
ATOM   2193  C   C   . ARG ARG ARG A A 325 325 . 45.847  2.449   257.367 1.00 75.60  1 . C  ?  
ATOM   2194  O   O   . ARG ARG ARG A A 325 325 . 44.642  2.673   257.532 1.00 73.13  1 . O  ?  
ATOM   2195  N   N   . ALA ALA ALA A A 326 326 . 46.784  2.797   258.246 1.00 77.49  1 . N  ?  
ATOM   2196  CA  CA  . ALA ALA ALA A A 326 326 . 46.489  3.257   259.592 1.00 77.19  1 . C  ?  
ATOM   2197  CB  CB  . ALA ALA ALA A A 326 326 . 46.130  2.083   260.485 1.00 75.32  1 . C  ?  
ATOM   2198  C   C   . ALA ALA ALA A A 326 326 . 47.716  3.972   260.136 1.00 77.53  1 . C  ?  
ATOM   2199  O   O   . ALA ALA ALA A A 326 326 . 48.847  3.558   259.871 1.00 81.60  1 . O  ?  
ATOM   2200  N   N   . ASP ASP ASP A A 327 327 . 47.486  5.036   260.897 1.00 77.89  1 . N  ?  
ATOM   2201  CA  CA  . ASP ASP ASP A A 327 327 . 48.558  5.873   261.429 1.00 78.07  1 . C  ?  
ATOM   2202  CB  CB  . ASP ASP ASP A A 327 327 . 48.151  7.352   261.393 1.00 82.78  1 . C  ?  
ATOM   2203  CG  CG  . ASP ASP ASP A A 327 327 . 47.503  7.762   260.074 1.00 85.39  1 . C  ?  
ATOM   2204  OD1 OD1 . ASP ASP ASP A A 327 327 . 48.019  7.390   258.995 1.00 84.34  1 . O  ?  
ATOM   2205  OD2 OD2 . ASP ASP ASP A A 327 327 . 46.475  8.480   260.127 1.00 89.07  1 . O  ?  
ATOM   2206  C   C   . ASP ASP ASP A A 327 327 . 48.835  5.469   262.871 1.00 74.78  1 . C  ?  
ATOM   2207  O   O   . ASP ASP ASP A A 327 327 . 47.914  5.107   263.596 1.00 74.35  1 . O  ?  
ATOM   2208  N   N   . SER SER SER A A 328 328 . 50.097  5.545   263.285 1.00 72.61  1 . N  ?  
ATOM   2209  CA  CA  . SER SER SER A A 328 328 . 50.458  5.397   264.692 1.00 70.98  1 . C  ?  
ATOM   2210  CB  CB  . SER SER SER A A 328 328 . 51.918  4.961   264.831 1.00 74.16  1 . C  ?  
ATOM   2211  OG  OG  . SER SER SER A A 328 328 . 52.142  3.681   264.260 1.00 79.54  1 . O  ?  
ATOM   2212  C   C   . SER SER SER A A 328 328 . 50.233  6.715   265.441 1.00 70.77  1 . C  ?  
ATOM   2213  O   O   . SER SER SER A A 328 328 . 50.553  7.786   264.929 1.00 70.44  1 . O  ?  
ATOM   2214  N   N   . PHE PHE PHE A A 329 329 . 49.650  6.619   266.636 1.00 73.11  1 . N  ?  
ATOM   2215  CA  CA  . PHE PHE PHE A A 329 329 . 49.552  7.723   267.594 1.00 73.55  1 . C  ?  
ATOM   2216  CB  CB  . PHE PHE PHE A A 329 329 . 48.090  8.119   267.820 1.00 79.78  1 . C  ?  
ATOM   2217  CG  CG  . PHE PHE PHE A A 329 329 . 47.579  9.143   266.855 1.00 90.74  1 . C  ?  
ATOM   2218  CD1 CD1 . PHE PHE PHE A A 329 329 . 47.060  8.756   265.617 1.00 96.46  1 . C  ?  
ATOM   2219  CE1 CE1 . PHE PHE PHE A A 329 329 . 46.581  9.703   264.717 1.00 98.89  1 . C  ?  
ATOM   2220  CZ  CZ  . PHE PHE PHE A A 329 329 . 46.614  11.051  265.052 1.00 102.53 1 . C  ?  
ATOM   2221  CE2 CE2 . PHE PHE PHE A A 329 329 . 47.126  11.452  266.287 1.00 102.69 1 . C  ?  
ATOM   2222  CD2 CD2 . PHE PHE PHE A A 329 329 . 47.602  10.500  267.182 1.00 98.30  1 . C  ?  
ATOM   2223  C   C   . PHE PHE PHE A A 329 329 . 50.131  7.244   268.920 1.00 70.19  1 . C  ?  
ATOM   2224  O   O   . PHE PHE PHE A A 329 329 . 49.897  6.105   269.311 1.00 67.58  1 . O  ?  
ATOM   2225  N   N   . ARG ARG ARG A A 330 330 . 50.878  8.109   269.603 1.00 68.51  1 . N  ?  
ATOM   2226  CA  CA  . ARG ARG ARG A A 330 330 . 51.218  7.895   271.013 1.00 66.01  1 . C  ?  
ATOM   2227  CB  CB  . ARG ARG ARG A A 330 330 . 52.432  8.730   271.408 1.00 67.69  1 . C  ?  
ATOM   2228  CG  CG  . ARG ARG ARG A A 330 330 . 53.711  8.384   270.682 1.00 68.86  1 . C  ?  
ATOM   2229  CD  CD  . ARG ARG ARG A A 330 330 . 54.294  7.085   271.192 1.00 69.74  1 . C  ?  
ATOM   2230  NE  NE  . ARG ARG ARG A A 330 330 . 55.567  6.790   270.545 1.00 72.53  1 . N  ?  
ATOM   2231  CZ  CZ  . ARG ARG ARG A A 330 330 . 56.314  5.714   270.788 1.00 72.63  1 . C  ?  
ATOM   2232  NH1 NH1 . ARG ARG ARG A A 330 330 . 55.937  4.802   271.684 1.00 69.60  1 . N  ?  
ATOM   2233  NH2 NH2 . ARG ARG ARG A A 330 330 . 57.459  5.554   270.131 1.00 76.14  1 . N  ?  
ATOM   2234  C   C   . ARG ARG ARG A A 330 330 . 50.022  8.313   271.876 1.00 65.46  1 . C  ?  
ATOM   2235  O   O   . ARG ARG ARG A A 330 330 . 49.733  9.506   271.995 1.00 64.08  1 . O  ?  
ATOM   2236  N   N   . TYR TYR TYR A A 331 331 . 49.321  7.344   272.462 1.00 64.25  1 . N  ?  
ATOM   2237  CA  CA  . TYR TYR TYR A A 331 331 . 48.124  7.631   273.265 1.00 63.63  1 . C  ?  
ATOM   2238  CB  CB  . TYR TYR TYR A A 331 331 . 46.877  7.023   272.620 1.00 60.25  1 . C  ?  
ATOM   2239  CG  CG  . TYR TYR TYR A A 331 331 . 45.561  7.511   273.196 1.00 59.89  1 . C  ?  
ATOM   2240  CD1 CD1 . TYR TYR TYR A A 331 331 . 44.917  8.613   272.657 1.00 62.43  1 . C  ?  
ATOM   2241  CE1 CE1 . TYR TYR TYR A A 331 331 . 43.704  9.062   273.163 1.00 65.39  1 . C  ?  
ATOM   2242  CZ  CZ  . TYR TYR TYR A A 331 331 . 43.105  8.400   274.225 1.00 63.26  1 . C  ?  
ATOM   2243  OH  OH  . TYR TYR TYR A A 331 331 . 41.893  8.867   274.716 1.00 61.42  1 . O  ?  
ATOM   2244  CE2 CE2 . TYR TYR TYR A A 331 331 . 43.727  7.294   274.775 1.00 59.20  1 . C  ?  
ATOM   2245  CD2 CD2 . TYR TYR TYR A A 331 331 . 44.943  6.853   274.258 1.00 60.39  1 . C  ?  
ATOM   2246  C   C   . TYR TYR TYR A A 331 331 . 48.321  7.092   274.681 1.00 65.31  1 . C  ?  
ATOM   2247  O   O   . TYR TYR TYR A A 331 331 . 48.238  5.876   274.888 1.00 67.38  1 . O  ?  
ATOM   2248  N   N   . PRO PRO PRO A A 332 332 . 48.589  7.989   275.661 1.00 66.73  1 . N  ?  
ATOM   2249  CA  CA  . PRO PRO PRO A A 332 332 . 48.706  7.525   277.042 1.00 68.74  1 . C  ?  
ATOM   2250  CB  CB  . PRO PRO PRO A A 332 332 . 49.333  8.727   277.787 1.00 69.15  1 . C  ?  
ATOM   2251  CG  CG  . PRO PRO PRO A A 332 332 . 49.620  9.756   276.749 1.00 69.52  1 . C  ?  
ATOM   2252  CD  CD  . PRO PRO PRO A A 332 332 . 48.741  9.452   275.582 1.00 68.01  1 . C  ?  
ATOM   2253  C   C   . PRO PRO PRO A A 332 332 . 47.340  7.163   277.605 1.00 68.06  1 . C  ?  
ATOM   2254  O   O   . PRO PRO PRO A A 332 332 . 46.634  8.029   278.119 1.00 64.41  1 . O  ?  
ATOM   2255  N   N   . LYS LYS LYS A A 333 333 . 46.970  5.888   277.474 1.00 71.89  1 . N  ?  
ATOM   2256  CA  CA  . LYS LYS LYS A A 333 333 . 45.716  5.392   278.033 1.00 74.65  1 . C  ?  
ATOM   2257  CB  CB  . LYS LYS LYS A A 333 333 . 45.318  4.034   277.429 1.00 78.56  1 . C  ?  
ATOM   2258  CG  CG  . LYS LYS LYS A A 333 333 . 46.020  2.814   278.008 1.00 82.82  1 . C  ?  
ATOM   2259  CD  CD  . LYS LYS LYS A A 333 333 . 45.446  1.504   277.479 1.00 84.76  1 . C  ?  
ATOM   2260  CE  CE  . LYS LYS LYS A A 333 333 . 45.737  0.343   278.424 1.00 85.90  1 . C  ?  
ATOM   2261  NZ  NZ  . LYS LYS LYS A A 333 333 . 45.899  -0.946  277.697 1.00 86.77  1 . N  ?  
ATOM   2262  C   C   . LYS LYS LYS A A 333 333 . 45.852  5.329   279.553 1.00 74.28  1 . C  ?  
ATOM   2263  O   O   . LYS LYS LYS A A 333 333 . 46.963  5.223   280.083 1.00 72.54  1 . O  ?  
ATOM   2264  N   N   . THR THR THR A A 334 334 . 44.719  5.406   280.242 1.00 72.97  1 . N  ?  
ATOM   2265  CA  CA  . THR THR THR A A 334 334 . 44.714  5.472   281.705 1.00 72.58  1 . C  ?  
ATOM   2266  CB  CB  . THR THR THR A A 334 334 . 43.290  5.571   282.275 1.00 71.95  1 . C  ?  
ATOM   2267  OG1 OG1 . THR THR THR A A 334 334 . 43.341  5.744   283.698 1.00 76.16  1 . O  ?  
ATOM   2268  CG2 CG2 . THR THR THR A A 334 334 . 42.444  4.364   281.953 1.00 71.75  1 . C  ?  
ATOM   2269  C   C   . THR THR THR A A 334 334 . 45.454  4.329   282.376 1.00 70.59  1 . C  ?  
ATOM   2270  O   O   . THR THR THR A A 334 334 . 45.317  3.171   281.976 1.00 73.00  1 . O  ?  
ATOM   2271  N   N   . GLY GLY GLY A A 335 335 . 46.250  4.676   283.384 1.00 69.58  1 . N  ?  
ATOM   2272  CA  CA  . GLY GLY GLY A A 335 335 . 47.102  3.717   284.070 1.00 73.75  1 . C  ?  
ATOM   2273  C   C   . GLY GLY GLY A A 335 335 . 48.500  3.603   283.493 1.00 74.90  1 . C  ?  
ATOM   2274  O   O   . GLY GLY GLY A A 335 335 . 49.439  3.326   284.234 1.00 81.17  1 . O  ?  
ATOM   2275  N   N   . THR THR THR A A 336 336 . 48.655  3.836   282.188 1.00 74.58  1 . N  ?  
ATOM   2276  CA  CA  . THR THR THR A A 336 336 . 49.939  3.639   281.509 1.00 76.35  1 . C  ?  
ATOM   2277  CB  CB  . THR THR THR A A 336 336 . 49.748  3.265   280.017 1.00 79.94  1 . C  ?  
ATOM   2278  OG1 OG1 . THR THR THR A A 336 336 . 49.301  4.404   279.263 1.00 81.13  1 . O  ?  
ATOM   2279  CG2 CG2 . THR THR THR A A 336 336 . 48.759  2.107   279.875 1.00 80.24  1 . C  ?  
ATOM   2280  C   C   . THR THR THR A A 336 336 . 50.825  4.883   281.645 1.00 74.41  1 . C  ?  
ATOM   2281  O   O   . THR THR THR A A 336 336 . 50.437  5.864   282.277 1.00 70.47  1 . O  ?  
ATOM   2282  N   N   . ALA ALA ALA A A 337 337 . 52.018  4.831   281.058 1.00 74.70  1 . N  ?  
ATOM   2283  CA  CA  . ALA ALA ALA A A 337 337 . 52.979  5.923   281.160 1.00 74.58  1 . C  ?  
ATOM   2284  CB  CB  . ALA ALA ALA A A 337 337 . 54.355  5.450   280.713 1.00 76.43  1 . C  ?  
ATOM   2285  C   C   . ALA ALA ALA A A 337 337 . 52.564  7.152   280.350 1.00 74.08  1 . C  ?  
ATOM   2286  O   O   . ALA ALA ALA A A 337 337 . 52.195  7.037   279.180 1.00 76.73  1 . O  ?  
ATOM   2287  N   N   . ASN ASN ASN A A 338 338 . 52.609  8.314   281.004 1.00 72.40  1 . N  ?  
ATOM   2288  CA  CA  . ASN ASN ASN A A 338 338 . 52.611  9.615   280.330 1.00 70.95  1 . C  ?  
ATOM   2289  CB  CB  . ASN ASN ASN A A 338 338 . 52.286  10.756  281.314 1.00 70.03  1 . C  ?  
ATOM   2290  CG  CG  . ASN ASN ASN A A 338 338 . 50.797  10.994  281.472 1.00 69.72  1 . C  ?  
ATOM   2291  OD1 OD1 . ASN ASN ASN A A 338 338 . 50.092  11.218  280.488 1.00 73.84  1 . O  ?  
ATOM   2292  ND2 ND2 . ASN ASN ASN A A 338 338 . 50.314  10.982  282.712 1.00 67.24  1 . N  ?  
ATOM   2293  C   C   . ASN ASN ASN A A 338 338 . 54.010  9.842   279.752 1.00 70.06  1 . C  ?  
ATOM   2294  O   O   . ASN ASN ASN A A 338 338 . 54.953  9.165   280.162 1.00 67.83  1 . O  ?  
ATOM   2295  N   N   . PRO PRO PRO A A 339 339 . 54.163  10.801  278.812 1.00 69.16  1 . N  ?  
ATOM   2296  CA  CA  . PRO PRO PRO A A 339 339 . 55.505  11.127  278.323 1.00 68.77  1 . C  ?  
ATOM   2297  CB  CB  . PRO PRO PRO A A 339 339 . 55.252  12.275  277.344 1.00 69.15  1 . C  ?  
ATOM   2298  CG  CG  . PRO PRO PRO A A 339 339 . 53.853  12.080  276.893 1.00 68.96  1 . C  ?  
ATOM   2299  CD  CD  . PRO PRO PRO A A 339 339 . 53.129  11.576  278.103 1.00 69.38  1 . C  ?  
ATOM   2300  C   C   . PRO PRO PRO A A 339 339 . 56.451  11.581  279.431 1.00 71.33  1 . C  ?  
ATOM   2301  O   O   . PRO PRO PRO A A 339 339 . 56.001  12.016  280.488 1.00 71.90  1 . O  ?  
ATOM   2302  N   N   . LYS LYS LYS A A 340 340 . 57.749  11.469  279.177 1.00 77.87  1 . N  ?  
ATOM   2303  CA  CA  . LYS LYS LYS A A 340 340 . 58.767  11.848  280.145 1.00 84.70  1 . C  ?  
ATOM   2304  CB  CB  . LYS LYS LYS A A 340 340 . 59.908  10.826  280.130 1.00 89.35  1 . C  ?  
ATOM   2305  CG  CG  . LYS LYS LYS A A 340 340 . 60.653  10.734  281.455 1.00 98.50  1 . C  ?  
ATOM   2306  CD  CD  . LYS LYS LYS A A 340 340 . 62.062  10.181  281.298 1.00 103.18 1 . C  ?  
ATOM   2307  CE  CE  . LYS LYS LYS A A 340 340 . 63.028  11.251  280.798 1.00 106.65 1 . C  ?  
ATOM   2308  NZ  NZ  . LYS LYS LYS A A 340 340 . 64.397  10.715  280.573 1.00 106.99 1 . N  ?  
ATOM   2309  C   C   . LYS LYS LYS A A 340 340 . 59.263  13.257  279.806 1.00 88.14  1 . C  ?  
ATOM   2310  O   O   . LYS LYS LYS A A 340 340 . 59.979  13.442  278.819 1.00 93.70  1 . O  ?  
ATOM   2311  N   N   . VAL VAL VAL A A 341 341 . 58.878  14.240  280.624 1.00 88.87  1 . N  ?  
ATOM   2312  CA  CA  . VAL VAL VAL A A 341 341 . 59.147  15.663  280.335 1.00 88.39  1 . C  ?  
ATOM   2313  CB  CB  . VAL VAL VAL A A 341 341 . 57.904  16.572  280.537 1.00 91.66  1 . C  ?  
ATOM   2314  CG1 CG1 . VAL VAL VAL A A 341 341 . 56.864  16.281  279.472 1.00 95.71  1 . C  ?  
ATOM   2315  CG2 CG2 . VAL VAL VAL A A 341 341 . 57.306  16.443  281.937 1.00 91.68  1 . C  ?  
ATOM   2316  C   C   . VAL VAL VAL A A 341 341 . 60.295  16.239  281.150 1.00 84.71  1 . C  ?  
ATOM   2317  O   O   . VAL VAL VAL A A 341 341 . 60.670  15.698  282.192 1.00 85.79  1 . O  ?  
ATOM   2318  N   N   . THR THR THR A A 342 342 . 60.830  17.351  280.654 1.00 80.29  1 . N  ?  
ATOM   2319  CA  CA  . THR THR THR A A 342 342 . 61.878  18.107  281.336 1.00 81.17  1 . C  ?  
ATOM   2320  CB  CB  . THR THR THR A A 342 342 . 63.248  17.397  281.286 1.00 83.44  1 . C  ?  
ATOM   2321  OG1 OG1 . THR THR THR A A 342 342 . 64.245  18.231  281.896 1.00 83.24  1 . O  ?  
ATOM   2322  CG2 CG2 . THR THR THR A A 342 342 . 63.669  17.078  279.842 1.00 83.95  1 . C  ?  
ATOM   2323  C   C   . THR THR THR A A 342 342 . 62.029  19.482  280.703 1.00 80.53  1 . C  ?  
ATOM   2324  O   O   . THR THR THR A A 342 342 . 61.687  19.671  279.535 1.00 80.51  1 . O  ?  
ATOM   2325  N   N   . PHE PHE PHE A A 343 343 . 62.551  20.428  281.480 1.00 77.85  1 . N  ?  
ATOM   2326  CA  CA  . PHE PHE PHE A A 343 343 . 62.871  21.755  280.966 1.00 73.58  1 . C  ?  
ATOM   2327  CB  CB  . PHE PHE PHE A A 343 343 . 62.708  22.832  282.041 1.00 72.91  1 . C  ?  
ATOM   2328  CG  CG  . PHE PHE PHE A A 343 343 . 61.280  23.105  282.414 1.00 70.94  1 . C  ?  
ATOM   2329  CD1 CD1 . PHE PHE PHE A A 343 343 . 60.405  23.656  281.484 1.00 71.86  1 . C  ?  
ATOM   2330  CE1 CE1 . PHE PHE PHE A A 343 343 . 59.083  23.916  281.820 1.00 73.26  1 . C  ?  
ATOM   2331  CZ  CZ  . PHE PHE PHE A A 343 343 . 58.626  23.630  283.101 1.00 72.43  1 . C  ?  
ATOM   2332  CE2 CE2 . PHE PHE PHE A A 343 343 . 59.491  23.082  284.039 1.00 71.56  1 . C  ?  
ATOM   2333  CD2 CD2 . PHE PHE PHE A A 343 343 . 60.811  22.826  283.696 1.00 69.82  1 . C  ?  
ATOM   2334  C   C   . PHE PHE PHE A A 343 343 . 64.295  21.771  280.428 1.00 72.02  1 . C  ?  
ATOM   2335  O   O   . PHE PHE PHE A A 343 343 . 65.171  21.046  280.907 1.00 74.93  1 . O  ?  
ATOM   2336  N   N   . LYS LYS LYS A A 344 344 . 64.494  22.590  279.405 1.00 70.65  1 . N  ?  
ATOM   2337  CA  CA  . LYS LYS LYS A A 344 344 . 65.790  22.817  278.789 1.00 72.32  1 . C  ?  
ATOM   2338  CB  CB  . LYS LYS LYS A A 344 344 . 65.942  21.964  277.532 1.00 77.18  1 . C  ?  
ATOM   2339  CG  CG  . LYS LYS LYS A A 344 344 . 65.867  20.447  277.720 1.00 82.38  1 . C  ?  
ATOM   2340  CD  CD  . LYS LYS LYS A A 344 344 . 67.159  19.808  278.213 1.00 83.40  1 . C  ?  
ATOM   2341  CE  CE  . LYS LYS LYS A A 344 344 . 68.317  19.972  277.240 1.00 85.77  1 . C  ?  
ATOM   2342  NZ  NZ  . LYS LYS LYS A A 344 344 . 67.956  19.743  275.814 1.00 89.97  1 . N  ?  
ATOM   2343  C   C   . LYS LYS LYS A A 344 344 . 65.799  24.280  278.392 1.00 73.72  1 . C  ?  
ATOM   2344  O   O   . LYS LYS LYS A A 344 344 . 64.746  24.926  278.379 1.00 75.02  1 . O  ?  
ATOM   2345  N   N   . MET MET MET A A 345 345 . 66.970  24.804  278.052 1.00 76.13  1 . N  ?  
ATOM   2346  CA  CA  . MET MET MET A A 345 345 . 67.082  26.193  277.619 1.00 78.28  1 . C  ?  
ATOM   2347  CB  CB  . MET MET MET A A 345 345 . 67.462  27.088  278.793 1.00 81.91  1 . C  ?  
ATOM   2348  CG  CG  . MET MET MET A A 345 345 . 67.267  28.570  278.502 1.00 85.04  1 . C  ?  
ATOM   2349  SD  SD  . MET MET MET A A 345 345 . 67.248  29.599  279.978 0.77 86.65  1 . S  ?  
ATOM   2350  CE  CE  . MET MET MET A A 345 345 . 65.729  29.067  280.769 1.00 87.12  1 . C  ?  
ATOM   2351  C   C   . MET MET MET A A 345 345 . 68.095  26.355  276.500 1.00 78.42  1 . C  ?  
ATOM   2352  O   O   . MET MET MET A A 345 345 . 69.123  25.683  276.484 1.00 78.91  1 . O  ?  
ATOM   2353  N   N   . SER SER SER A A 346 346 . 67.787  27.260  275.575 1.00 79.57  1 . N  ?  
ATOM   2354  CA  CA  . SER SER SER A A 346 346 . 68.628  27.532  274.423 1.00 82.39  1 . C  ?  
ATOM   2355  CB  CB  . SER SER SER A A 346 346 . 67.834  27.324  273.126 1.00 83.20  1 . C  ?  
ATOM   2356  OG  OG  . SER SER SER A A 346 346 . 68.676  26.910  272.065 1.00 84.35  1 . O  ?  
ATOM   2357  C   C   . SER SER SER A A 346 346 . 69.116  28.972  274.555 1.00 84.88  1 . C  ?  
ATOM   2358  O   O   . SER SER SER A A 346 346 . 68.312  29.902  274.576 1.00 83.36  1 . O  ?  
ATOM   2359  N   N   . GLU GLU GLU A A 347 347 . 70.435  29.134  274.665 1.00 90.49  1 . N  ?  
ATOM   2360  CA  CA  . GLU GLU GLU A A 347 347 . 71.088  30.432  274.853 1.00 90.74  1 . C  ?  
ATOM   2361  CB  CB  . GLU GLU GLU A A 347 347 . 72.161  30.284  275.945 1.00 96.96  1 . C  ?  
ATOM   2362  CG  CG  . GLU GLU GLU A A 347 347 . 72.535  31.557  276.687 1.00 103.63 1 . C  ?  
ATOM   2363  CD  CD  . GLU GLU GLU A A 347 347 . 73.286  31.275  277.982 1.00 107.14 1 . C  ?  
ATOM   2364  OE1 OE1 . GLU GLU GLU A A 347 347 . 74.522  31.480  278.019 1.00 109.42 1 . O  ?  
ATOM   2365  OE2 OE2 . GLU GLU GLU A A 347 347 . 72.642  30.836  278.961 1.00 103.85 1 . O  ?  
ATOM   2366  C   C   . GLU GLU GLU A A 347 347 . 71.697  30.868  273.509 1.00 85.92  1 . C  ?  
ATOM   2367  O   O   . GLU GLU GLU A A 347 347 . 72.618  30.225  273.009 1.00 86.40  1 . O  ?  
ATOM   2368  N   N   . ILE ILE ILE A A 348 348 . 71.175  31.947  272.927 1.00 82.56  1 . N  ?  
ATOM   2369  CA  CA  . ILE ILE ILE A A 348 348 . 71.534  32.368  271.563 1.00 83.90  1 . C  ?  
ATOM   2370  CB  CB  . ILE ILE ILE A A 348 348 . 70.272  32.573  270.687 1.00 83.37  1 . C  ?  
ATOM   2371  CG1 CG1 . ILE ILE ILE A A 348 348 . 69.286  31.411  270.848 1.00 84.64  1 . C  ?  
ATOM   2372  CD1 CD1 . ILE ILE ILE A A 348 348 . 67.870  31.782  270.463 1.00 86.46  1 . C  ?  
ATOM   2373  CG2 CG2 . ILE ILE ILE A A 348 348 . 70.644  32.731  269.215 1.00 82.97  1 . C  ?  
ATOM   2374  C   C   . ILE ILE ILE A A 348 348 . 72.327  33.681  271.588 1.00 87.58  1 . C  ?  
ATOM   2375  O   O   . ILE ILE ILE A A 348 348 . 71.770  34.729  271.919 1.00 84.89  1 . O  ?  
ATOM   2376  N   N   . MET MET MET A A 349 349 . 73.609  33.619  271.213 1.00 91.91  1 . N  ?  
ATOM   2377  CA  CA  . MET MET MET A A 349 349 . 74.478  34.809  271.146 1.00 94.12  1 . C  ?  
ATOM   2378  CB  CB  . MET MET MET A A 349 349 . 75.954  34.447  271.393 1.00 97.78  1 . C  ?  
ATOM   2379  CG  CG  . MET MET MET A A 349 349 . 76.377  34.421  272.856 1.00 99.57  1 . C  ?  
ATOM   2380  SD  SD  . MET MET MET A A 349 349 . 75.408  33.310  273.897 0.52 101.81 1 . S  ?  
ATOM   2381  CE  CE  . MET MET MET A A 349 349 . 75.835  31.723  273.199 1.00 101.84 1 . C  ?  
ATOM   2382  C   C   . MET MET MET A A 349 349 . 74.342  35.485  269.781 1.00 94.06  1 . C  ?  
ATOM   2383  O   O   . MET MET MET A A 349 349 . 74.669  34.887  268.757 1.00 94.52  1 . O  ?  
ATOM   2384  N   N   . ILE ILE ILE A A 350 350 . 73.855  36.725  269.780 1.00 96.59  1 . N  ?  
ATOM   2385  CA  CA  . ILE ILE ILE A A 350 350 . 73.730  37.541  268.568 1.00 100.81 1 . C  ?  
ATOM   2386  CB  CB  . ILE ILE ILE A A 350 350 . 72.291  38.128  268.433 1.00 102.33 1 . C  ?  
ATOM   2387  CG1 CG1 . ILE ILE ILE A A 350 350 . 71.331  37.079  267.855 1.00 102.79 1 . C  ?  
ATOM   2388  CD1 CD1 . ILE ILE ILE A A 350 350 . 70.813  36.098  268.877 1.00 106.68 1 . C  ?  
ATOM   2389  CG2 CG2 . ILE ILE ILE A A 350 350 . 72.251  39.392  267.572 1.00 103.68 1 . C  ?  
ATOM   2390  C   C   . ILE ILE ILE A A 350 350 . 74.792  38.650  268.623 1.00 104.28 1 . C  ?  
ATOM   2391  O   O   . ILE ILE ILE A A 350 350 . 75.021  39.241  269.681 1.00 104.21 1 . O  ?  
ATOM   2392  N   N   . ASP ASP ASP A A 351 351 . 75.430  38.924  267.483 1.00 107.44 1 . N  ?  
ATOM   2393  CA  CA  . ASP ASP ASP A A 351 351 . 76.451  39.978  267.388 1.00 109.52 1 . C  ?  
ATOM   2394  CB  CB  . ASP ASP ASP A A 351 351 . 77.515  39.618  266.321 1.00 110.36 1 . C  ?  
ATOM   2395  CG  CG  . ASP ASP ASP A A 351 351 . 77.081  39.920  264.879 1.00 112.07 1 . C  ?  
ATOM   2396  OD1 OD1 . ASP ASP ASP A A 351 351 . 75.943  40.379  264.636 1.00 115.30 1 . O  ?  
ATOM   2397  OD2 OD2 . ASP ASP ASP A A 351 351 . 77.908  39.687  263.970 1.00 112.78 1 . O  ?  
ATOM   2398  C   C   . ASP ASP ASP A A 351 351 . 75.804  41.356  267.154 1.00 111.34 1 . C  ?  
ATOM   2399  O   O   . ASP ASP ASP A A 351 351 . 74.577  41.481  267.177 1.00 107.40 1 . O  ?  
ATOM   2400  N   N   . ALA ALA ALA A A 352 352 . 76.638  42.372  266.921 1.00 116.08 1 . N  ?  
ATOM   2401  CA  CA  . ALA ALA ALA A A 352 352 . 76.195  43.763  266.736 1.00 115.54 1 . C  ?  
ATOM   2402  CB  CB  . ALA ALA ALA A A 352 352 . 77.378  44.633  266.323 1.00 114.76 1 . C  ?  
ATOM   2403  C   C   . ALA ALA ALA A A 352 352 . 75.026  43.968  265.756 1.00 116.61 1 . C  ?  
ATOM   2404  O   O   . ALA ALA ALA A A 352 352 . 74.109  44.736  266.057 1.00 113.90 1 . O  ?  
ATOM   2405  N   N   . GLU GLU GLU A A 353 353 . 75.046  43.273  264.615 1.00 119.51 1 . N  ?  
ATOM   2406  CA  CA  . GLU GLU GLU A A 353 353 . 74.080  43.524  263.520 1.00 122.13 1 . C  ?  
ATOM   2407  CB  CB  . GLU GLU GLU A A 353 353 . 74.816  43.864  262.205 1.00 123.77 1 . C  ?  
ATOM   2408  CG  CG  . GLU GLU GLU A A 353 353 . 75.647  42.741  261.581 1.00 129.10 1 . C  ?  
ATOM   2409  CD  CD  . GLU GLU GLU A A 353 353 . 77.095  42.674  262.060 1.00 132.38 1 . C  ?  
ATOM   2410  OE1 OE1 . GLU GLU GLU A A 353 353 . 77.485  43.425  262.983 1.00 134.41 1 . O  ?  
ATOM   2411  OE2 OE2 . GLU GLU GLU A A 353 353 . 77.853  41.845  261.506 1.00 131.01 1 . O  ?  
ATOM   2412  C   C   . GLU GLU GLU A A 353 353 . 73.021  42.422  263.288 1.00 119.81 1 . C  ?  
ATOM   2413  O   O   . GLU GLU GLU A A 353 353 . 72.282  42.480  262.300 1.00 121.14 1 . O  ?  
ATOM   2414  N   N   . GLY GLY GLY A A 354 354 . 72.932  41.444  264.194 1.00 115.15 1 . N  ?  
ATOM   2415  CA  CA  . GLY GLY GLY A A 354 354 . 71.913  40.387  264.115 1.00 111.07 1 . C  ?  
ATOM   2416  C   C   . GLY GLY GLY A A 354 354 . 72.353  39.084  263.460 1.00 107.33 1 . C  ?  
ATOM   2417  O   O   . GLY GLY GLY A A 354 354 . 71.545  38.422  262.800 1.00 107.84 1 . O  ?  
ATOM   2418  N   N   . ARG ARG ARG A A 355 355 . 73.624  38.717  263.636 1.00 104.25 1 . N  ?  
ATOM   2419  CA  CA  . ARG ARG ARG A A 355 355 . 74.152  37.436  263.151 1.00 106.06 1 . C  ?  
ATOM   2420  CB  CB  . ARG ARG ARG A A 355 355 . 75.478  37.611  262.401 1.00 112.94 1 . C  ?  
ATOM   2421  CG  CG  . ARG ARG ARG A A 355 355 . 75.509  38.671  261.303 1.00 120.07 1 . C  ?  
ATOM   2422  CD  CD  . ARG ARG ARG A A 355 355 . 74.343  38.637  260.315 1.00 125.81 1 . C  ?  
ATOM   2423  NE  NE  . ARG ARG ARG A A 355 355 . 74.141  37.342  259.647 1.00 128.79 1 . N  ?  
ATOM   2424  CZ  CZ  . ARG ARG ARG A A 355 355 . 73.517  37.157  258.476 1.00 129.45 1 . C  ?  
ATOM   2425  NH1 NH1 . ARG ARG ARG A A 355 355 . 73.028  38.179  257.768 1.00 130.49 1 . N  ?  
ATOM   2426  NH2 NH2 . ARG ARG ARG A A 355 355 . 73.394  35.923  257.990 1.00 127.67 1 . N  ?  
ATOM   2427  C   C   . ARG ARG ARG A A 355 355 . 74.384  36.521  264.345 1.00 100.67 1 . C  ?  
ATOM   2428  O   O   . ARG ARG ARG A A 355 355 . 74.929  36.954  265.361 1.00 97.18  1 . O  ?  
ATOM   2429  N   N   . ILE ILE ILE A A 356 356 . 73.994  35.255  264.211 1.00 97.53  1 . N  ?  
ATOM   2430  CA  CA  . ILE ILE ILE A A 356 356 . 74.156  34.280  265.285 1.00 97.48  1 . C  ?  
ATOM   2431  CB  CB  . ILE ILE ILE A A 356 356 . 73.348  32.984  265.034 1.00 96.80  1 . C  ?  
ATOM   2432  CG1 CG1 . ILE ILE ILE A A 356 356 . 71.845  33.282  264.988 1.00 97.02  1 . C  ?  
ATOM   2433  CD1 CD1 . ILE ILE ILE A A 356 356 . 71.026  32.203  264.306 1.00 96.88  1 . C  ?  
ATOM   2434  CG2 CG2 . ILE ILE ILE A A 356 356 . 73.642  31.946  266.118 1.00 96.08  1 . C  ?  
ATOM   2435  C   C   . ILE ILE ILE A A 356 356 . 75.637  33.936  265.399 1.00 99.16  1 . C  ?  
ATOM   2436  O   O   . ILE ILE ILE A A 356 356 . 76.220  33.394  264.459 1.00 101.49 1 . O  ?  
ATOM   2437  N   N   . ILE ILE ILE A A 357 357 . 76.234  34.263  266.543 1.00 98.90  1 . N  ?  
ATOM   2438  CA  CA  . ILE ILE ILE A A 357 357 . 77.605  33.864  266.849 1.00 99.08  1 . C  ?  
ATOM   2439  CB  CB  . ILE ILE ILE A A 357 357 . 78.197  34.685  268.022 1.00 100.48 1 . C  ?  
ATOM   2440  CG1 CG1 . ILE ILE ILE A A 357 357 . 78.282  36.171  267.651 1.00 100.89 1 . C  ?  
ATOM   2441  CD1 CD1 . ILE ILE ILE A A 357 357 . 78.311  37.095  268.851 1.00 102.44 1 . C  ?  
ATOM   2442  CG2 CG2 . ILE ILE ILE A A 357 357 . 79.583  34.173  268.412 1.00 102.03 1 . C  ?  
ATOM   2443  C   C   . ILE ILE ILE A A 357 357 . 77.586  32.374  267.189 1.00 99.30  1 . C  ?  
ATOM   2444  O   O   . ILE ILE ILE A A 357 357 . 78.215  31.566  266.504 1.00 99.61  1 . O  ?  
ATOM   2445  N   N   . ASP ASP ASP A A 358 358 . 76.843  32.021  268.235 1.00 97.30  1 . N  ?  
ATOM   2446  CA  CA  . ASP ASP ASP A A 358 358 . 76.789  30.647  268.724 1.00 100.39 1 . C  ?  
ATOM   2447  CB  CB  . ASP ASP ASP A A 358 358 . 77.934  30.413  269.727 1.00 106.05 1 . C  ?  
ATOM   2448  CG  CG  . ASP ASP ASP A A 358 358 . 78.232  28.927  269.976 1.00 111.52 1 . C  ?  
ATOM   2449  OD1 OD1 . ASP ASP ASP A A 358 358 . 77.649  28.043  269.306 1.00 114.13 1 . O  ?  
ATOM   2450  OD2 OD2 . ASP ASP ASP A A 358 358 . 79.067  28.641  270.860 1.00 116.35 1 . O  ?  
ATOM   2451  C   C   . ASP ASP ASP A A 358 358 . 75.436  30.357  269.375 1.00 96.67  1 . C  ?  
ATOM   2452  O   O   . ASP ASP ASP A A 358 358 . 74.714  31.280  269.764 1.00 98.31  1 . O  ?  
ATOM   2453  N   N   . VAL VAL VAL A A 359 359 . 75.100  29.069  269.459 1.00 89.68  1 . N  ?  
ATOM   2454  CA  CA  . VAL VAL VAL A A 359 359 . 73.907  28.591  270.149 1.00 87.74  1 . C  ?  
ATOM   2455  CB  CB  . VAL VAL VAL A A 359 359 . 72.890  27.982  269.159 1.00 89.38  1 . C  ?  
ATOM   2456  CG1 CG1 . VAL VAL VAL A A 359 359 . 71.719  27.341  269.894 1.00 89.70  1 . C  ?  
ATOM   2457  CG2 CG2 . VAL VAL VAL A A 359 359 . 72.385  29.046  268.190 1.00 90.23  1 . C  ?  
ATOM   2458  C   C   . VAL VAL VAL A A 359 359 . 74.343  27.529  271.144 1.00 86.54  1 . C  ?  
ATOM   2459  O   O   . VAL VAL VAL A A 359 359 . 74.903  26.508  270.750 1.00 87.38  1 . O  ?  
ATOM   2460  N   N   . ILE ILE ILE A A 360 360 . 74.079  27.775  272.426 1.00 88.89  1 . N  ?  
ATOM   2461  CA  CA  . ILE ILE ILE A A 360 360 . 74.398  26.829  273.497 1.00 90.51  1 . C  ?  
ATOM   2462  CB  CB  . ILE ILE ILE A A 360 360 . 75.156  27.494  274.672 1.00 93.60  1 . C  ?  
ATOM   2463  CG1 CG1 . ILE ILE ILE A A 360 360 . 76.317  28.361  274.165 1.00 97.53  1 . C  ?  
ATOM   2464  CD1 CD1 . ILE ILE ILE A A 360 360 . 76.869  29.313  275.209 1.00 100.78 1 . C  ?  
ATOM   2465  CG2 CG2 . ILE ILE ILE A A 360 360 . 75.696  26.431  275.627 1.00 91.43  1 . C  ?  
ATOM   2466  C   C   . ILE ILE ILE A A 360 360 . 73.088  26.245  274.012 1.00 87.39  1 . C  ?  
ATOM   2467  O   O   . ILE ILE ILE A A 360 360 . 72.186  26.983  274.409 1.00 84.61  1 . O  ?  
ATOM   2468  N   N   . ASP ASP ASP A A 361 361 . 72.993  24.921  273.993 1.00 85.96  1 . N  ?  
ATOM   2469  CA  CA  . ASP ASP ASP A A 361 361 . 71.835  24.223  274.509 1.00 87.52  1 . C  ?  
ATOM   2470  CB  CB  . ASP ASP ASP A A 361 361 . 71.491  23.026  273.621 1.00 88.95  1 . C  ?  
ATOM   2471  CG  CG  . ASP ASP ASP A A 361 361 . 70.021  22.680  273.671 1.00 92.96  1 . C  ?  
ATOM   2472  OD1 OD1 . ASP ASP ASP A A 361 361 . 69.219  23.471  273.112 1.00 92.90  1 . O  ?  
ATOM   2473  OD2 OD2 . ASP ASP ASP A A 361 361 . 69.676  21.635  274.276 1.00 89.54  1 . O  ?  
ATOM   2474  C   C   . ASP ASP ASP A A 361 361 . 72.159  23.780  275.932 1.00 87.79  1 . C  ?  
ATOM   2475  O   O   . ASP ASP ASP A A 361 361 . 73.178  23.131  276.164 1.00 90.23  1 . O  ?  
ATOM   2476  N   N   . LYS LYS LYS A A 362 362 . 71.288  24.133  276.874 1.00 87.41  1 . N  ?  
ATOM   2477  CA  CA  . LYS LYS LYS A A 362 362 . 71.535  23.926  278.299 1.00 86.46  1 . C  ?  
ATOM   2478  CB  CB  . LYS LYS LYS A A 362 362 . 71.599  25.278  279.023 1.00 89.94  1 . C  ?  
ATOM   2479  CG  CG  . LYS LYS LYS A A 362 362 . 72.424  26.335  278.294 1.00 90.94  1 . C  ?  
ATOM   2480  CD  CD  . LYS LYS LYS A A 362 362 . 72.501  27.648  279.054 1.00 94.91  1 . C  ?  
ATOM   2481  CE  CE  . LYS LYS LYS A A 362 362 . 73.598  27.643  280.106 1.00 97.99  1 . C  ?  
ATOM   2482  NZ  NZ  . LYS LYS LYS A A 362 362 . 73.678  28.935  280.844 1.00 98.55  1 . N  ?  
ATOM   2483  C   C   . LYS LYS LYS A A 362 362 . 70.437  23.051  278.885 1.00 80.94  1 . C  ?  
ATOM   2484  O   O   . LYS LYS LYS A A 362 362 . 69.305  23.094  278.422 1.00 79.54  1 . O  ?  
ATOM   2485  N   N   . GLU GLU GLU A A 363 363 . 70.787  22.274  279.908 1.00 84.43  1 . N  ?  
ATOM   2486  CA  CA  . GLU GLU GLU A A 363 363 . 69.869  21.331  280.573 1.00 90.32  1 . C  ?  
ATOM   2487  CB  CB  . GLU GLU GLU A A 363 363 . 70.323  19.877  280.353 1.00 95.29  1 . C  ?  
ATOM   2488  CG  CG  . GLU GLU GLU A A 363 363 . 71.667  19.504  280.981 1.00 100.01 1 . C  ?  
ATOM   2489  CD  CD  . GLU GLU GLU A A 363 363 . 72.245  18.203  280.441 1.00 107.85 1 . C  ?  
ATOM   2490  OE1 OE1 . GLU GLU GLU A A 363 363 . 71.463  17.309  280.046 1.00 114.52 1 . O  ?  
ATOM   2491  OE2 OE2 . GLU GLU GLU A A 363 363 . 73.491  18.073  280.419 1.00 111.35 1 . O  ?  
ATOM   2492  C   C   . GLU GLU GLU A A 363 363 . 69.815  21.646  282.059 1.00 87.66  1 . C  ?  
ATOM   2493  O   O   . GLU GLU GLU A A 363 363 . 70.637  22.415  282.545 1.00 88.83  1 . O  ?  
ATOM   2494  N   N   . LEU LEU LEU A A 364 364 . 68.863  21.052  282.779 1.00 84.74  1 . N  ?  
ATOM   2495  CA  CA  . LEU LEU LEU A A 364 364 . 68.759  21.269  284.227 1.00 86.10  1 . C  ?  
ATOM   2496  CB  CB  . LEU LEU LEU A A 364 364 . 67.489  20.642  284.805 1.00 85.54  1 . C  ?  
ATOM   2497  CG  CG  . LEU LEU LEU A A 364 364 . 66.157  21.288  284.418 1.00 88.20  1 . C  ?  
ATOM   2498  CD1 CD1 . LEU LEU LEU A A 364 364 . 65.004  20.366  284.781 1.00 91.08  1 . C  ?  
ATOM   2499  CD2 CD2 . LEU LEU LEU A A 364 364 . 65.976  22.646  285.082 1.00 88.02  1 . C  ?  
ATOM   2500  C   C   . LEU LEU LEU A A 364 364 . 69.982  20.696  284.938 1.00 88.40  1 . C  ?  
ATOM   2501  O   O   . LEU LEU LEU A A 364 364 . 70.481  19.638  284.559 1.00 89.26  1 . O  ?  
ATOM   2502  N   N   . ILE ILE ILE A A 365 365 . 70.464  21.416  285.950 1.00 91.39  1 . N  ?  
ATOM   2503  CA  CA  . ILE ILE ILE A A 365 365 . 71.653  21.011  286.719 1.00 93.70  1 . C  ?  
ATOM   2504  CB  CB  . ILE ILE ILE A A 365 365 . 72.042  22.075  287.789 1.00 99.00  1 . C  ?  
ATOM   2505  CG1 CG1 . ILE ILE ILE A A 365 365 . 73.407  21.760  288.404 1.00 103.34 1 . C  ?  
ATOM   2506  CD1 CD1 . ILE ILE ILE A A 365 365 . 74.033  22.951  289.097 1.00 107.19 1 . C  ?  
ATOM   2507  CG2 CG2 . ILE ILE ILE A A 365 365 . 70.989  22.215  288.890 1.00 98.63  1 . C  ?  
ATOM   2508  C   C   . ILE ILE ILE A A 365 365 . 71.516  19.618  287.351 1.00 90.21  1 . C  ?  
ATOM   2509  O   O   . ILE ILE ILE A A 365 365 . 72.477  18.857  287.384 1.00 92.05  1 . O  ?  
ATOM   2510  N   N   . GLN GLN GLN A A 366 366 . 70.324  19.304  287.846 1.00 89.58  1 . N  ?  
ATOM   2511  CA  CA  . GLN GLN GLN A A 366 366 . 69.978  17.966  288.311 1.00 91.94  1 . C  ?  
ATOM   2512  CB  CB  . GLN GLN GLN A A 366 366 . 69.660  17.995  289.806 1.00 94.75  1 . C  ?  
ATOM   2513  CG  CG  . GLN GLN GLN A A 366 366 . 70.830  18.414  290.685 1.00 97.03  1 . C  ?  
ATOM   2514  CD  CD  . GLN GLN GLN A A 366 366 . 70.430  18.594  292.138 1.00 99.75  1 . C  ?  
ATOM   2515  OE1 OE1 . GLN GLN GLN A A 366 366 . 70.620  19.664  292.719 1.00 104.95 1 . O  ?  
ATOM   2516  NE2 NE2 . GLN GLN GLN A A 366 366 . 69.860  17.550  292.730 1.00 100.33 1 . N  ?  
ATOM   2517  C   C   . GLN GLN GLN A A 366 366 . 68.757  17.513  287.510 1.00 93.14  1 . C  ?  
ATOM   2518  O   O   . GLN GLN GLN A A 366 366 . 68.150  18.332  286.812 1.00 96.60  1 . O  ?  
ATOM   2519  N   N   . PRO PRO PRO A A 367 367 . 68.389  16.217  287.590 1.00 91.77  1 . N  ?  
ATOM   2520  CA  CA  . PRO PRO PRO A A 367 367 . 67.203  15.764  286.850 1.00 90.38  1 . C  ?  
ATOM   2521  CB  CB  . PRO PRO PRO A A 367 367 . 67.157  14.260  287.143 1.00 91.20  1 . C  ?  
ATOM   2522  CG  CG  . PRO PRO PRO A A 367 367 . 68.561  13.896  287.457 1.00 92.00  1 . C  ?  
ATOM   2523  CD  CD  . PRO PRO PRO A A 367 367 . 69.122  15.082  288.182 1.00 92.72  1 . C  ?  
ATOM   2524  C   C   . PRO PRO PRO A A 367 367 . 65.887  16.429  287.275 1.00 87.15  1 . C  ?  
ATOM   2525  O   O   . PRO PRO PRO A A 367 367 . 65.751  16.876  288.413 1.00 82.36  1 . O  ?  
ATOM   2526  N   N   . PHE PHE PHE A A 368 368 . 64.941  16.476  286.339 1.00 89.37  1 . N  ?  
ATOM   2527  CA  CA  . PHE PHE PHE A A 368 368 . 63.591  17.009  286.567 1.00 90.64  1 . C  ?  
ATOM   2528  CB  CB  . PHE PHE PHE A A 368 368 . 62.768  16.900  285.268 1.00 90.03  1 . C  ?  
ATOM   2529  CG  CG  . PHE PHE PHE A A 368 368 . 61.409  17.547  285.337 1.00 83.85  1 . C  ?  
ATOM   2530  CD1 CD1 . PHE PHE PHE A A 368 368 . 61.247  18.890  285.013 1.00 81.42  1 . C  ?  
ATOM   2531  CE1 CE1 . PHE PHE PHE A A 368 368 . 59.997  19.488  285.070 1.00 80.33  1 . C  ?  
ATOM   2532  CZ  CZ  . PHE PHE PHE A A 368 368 . 58.891  18.741  285.443 1.00 81.47  1 . C  ?  
ATOM   2533  CE2 CE2 . PHE PHE PHE A A 368 368 . 59.036  17.399  285.761 1.00 80.13  1 . C  ?  
ATOM   2534  CD2 CD2 . PHE PHE PHE A A 368 368 . 60.287  16.807  285.701 1.00 80.60  1 . C  ?  
ATOM   2535  C   C   . PHE PHE PHE A A 368 368 . 62.864  16.288  287.706 1.00 93.57  1 . C  ?  
ATOM   2536  O   O   . PHE PHE PHE A A 368 368 . 62.181  16.925  288.507 1.00 96.44  1 . O  ?  
ATOM   2537  N   N   . GLU GLU GLU A A 369 369 . 63.039  14.970  287.786 1.00 98.23  1 . N  ?  
ATOM   2538  CA  CA  . GLU GLU GLU A A 369 369 . 62.330  14.137  288.763 1.00 102.79 1 . C  ?  
ATOM   2539  CB  CB  . GLU GLU GLU A A 369 369 . 62.457  12.647  288.411 1.00 109.98 1 . C  ?  
ATOM   2540  CG  CG  . GLU GLU GLU A A 369 369 . 61.888  12.247  287.046 1.00 118.64 1 . C  ?  
ATOM   2541  CD  CD  . GLU GLU GLU A A 369 369 . 62.855  12.421  285.871 1.00 125.93 1 . C  ?  
ATOM   2542  OE1 OE1 . GLU GLU GLU A A 369 369 . 64.092  12.350  286.066 1.00 127.10 1 . O  ?  
ATOM   2543  OE2 OE2 . GLU GLU GLU A A 369 369 . 62.370  12.630  284.735 1.00 127.43 1 . O  ?  
ATOM   2544  C   C   . GLU GLU GLU A A 369 369 . 62.825  14.368  290.199 1.00 101.95 1 . C  ?  
ATOM   2545  O   O   . GLU GLU GLU A A 369 369 . 62.094  14.096  291.157 1.00 99.34  1 . O  ?  
ATOM   2546  N   N   . ILE ILE ILE A A 370 370 . 64.060  14.862  290.335 1.00 99.67  1 . N  ?  
ATOM   2547  CA  CA  . ILE ILE ILE A A 370 370 . 64.673  15.153  291.635 1.00 101.05 1 . C  ?  
ATOM   2548  CB  CB  . ILE ILE ILE A A 370 370 . 66.222  15.008  291.579 1.00 105.59 1 . C  ?  
ATOM   2549  CG1 CG1 . ILE ILE ILE A A 370 370 . 66.643  13.614  291.064 1.00 107.61 1 . C  ?  
ATOM   2550  CD1 CD1 . ILE ILE ILE A A 370 370 . 66.183  12.432  291.904 1.00 107.77 1 . C  ?  
ATOM   2551  CG2 CG2 . ILE ILE ILE A A 370 370 . 66.851  15.270  292.944 1.00 105.74 1 . C  ?  
ATOM   2552  C   C   . ILE ILE ILE A A 370 370 . 64.294  16.561  292.116 1.00 98.64  1 . C  ?  
ATOM   2553  O   O   . ILE ILE ILE A A 370 370 . 63.887  16.731  293.270 1.00 98.63  1 . O  ?  
ATOM   2554  N   N   . LEU LEU LEU A A 371 371 . 64.432  17.558  291.236 1.00 92.99  1 . N  ?  
ATOM   2555  CA  CA  . LEU LEU LEU A A 371 371 . 64.113  18.956  291.570 1.00 88.83  1 . C  ?  
ATOM   2556  CB  CB  . LEU LEU LEU A A 371 371 . 64.585  19.904  290.462 1.00 86.11  1 . C  ?  
ATOM   2557  CG  CG  . LEU LEU LEU A A 371 371 . 66.082  19.971  290.146 1.00 86.94  1 . C  ?  
ATOM   2558  CD1 CD1 . LEU LEU LEU A A 371 371 . 66.345  20.980  289.036 1.00 84.12  1 . C  ?  
ATOM   2559  CD2 CD2 . LEU LEU LEU A A 371 371 . 66.897  20.320  291.381 1.00 89.95  1 . C  ?  
ATOM   2560  C   C   . LEU LEU LEU A A 371 371 . 62.616  19.174  291.809 1.00 91.06  1 . C  ?  
ATOM   2561  O   O   . LEU LEU LEU A A 371 371 . 62.220  19.781  292.807 1.00 96.02  1 . O  ?  
ATOM   2562  N   N   . PHE PHE PHE A A 372 372 . 61.793  18.674  290.891 1.00 89.87  1 . N  ?  
ATOM   2563  CA  CA  . PHE PHE PHE A A 372 372 . 60.341  18.816  290.977 1.00 89.95  1 . C  ?  
ATOM   2564  CB  CB  . PHE PHE PHE A A 372 372 . 59.790  19.381  289.664 1.00 87.57  1 . C  ?  
ATOM   2565  CG  CG  . PHE PHE PHE A A 372 372 . 60.599  20.519  289.110 1.00 87.19  1 . C  ?  
ATOM   2566  CD1 CD1 . PHE PHE PHE A A 372 372 . 60.475  21.804  289.632 1.00 87.43  1 . C  ?  
ATOM   2567  CE1 CE1 . PHE PHE PHE A A 372 372 . 61.227  22.852  289.115 1.00 86.34  1 . C  ?  
ATOM   2568  CZ  CZ  . PHE PHE PHE A A 372 372 . 62.115  22.624  288.076 1.00 86.00  1 . C  ?  
ATOM   2569  CE2 CE2 . PHE PHE PHE A A 372 372 . 62.252  21.347  287.554 1.00 86.09  1 . C  ?  
ATOM   2570  CD2 CD2 . PHE PHE PHE A A 372 372 . 61.497  20.304  288.070 1.00 86.51  1 . C  ?  
ATOM   2571  C   C   . PHE PHE PHE A A 372 372 . 59.709  17.465  291.322 1.00 90.93  1 . C  ?  
ATOM   2572  O   O   . PHE PHE PHE A A 372 372 . 58.925  16.910  290.549 1.00 95.24  1 . O  ?  
ATOM   2573  N   N   . GLU GLU GLU A A 373 373 . 60.067  16.946  292.494 1.00 93.32  1 . N  ?  
ATOM   2574  CA  CA  . GLU GLU GLU A A 373 373 . 59.543  15.669  292.996 1.00 97.26  1 . C  ?  
ATOM   2575  CB  CB  . GLU GLU GLU A A 373 373 . 60.074  15.406  294.422 1.00 104.21 1 . C  ?  
ATOM   2576  CG  CG  . GLU GLU GLU A A 373 373 . 59.411  14.267  295.201 1.00 110.88 1 . C  ?  
ATOM   2577  CD  CD  . GLU GLU GLU A A 373 373 . 58.180  14.709  295.992 1.00 119.33 1 . C  ?  
ATOM   2578  OE1 OE1 . GLU GLU GLU A A 373 373 . 58.292  15.647  296.818 1.00 124.23 1 . O  ?  
ATOM   2579  OE2 OE2 . GLU GLU GLU A A 373 373 . 57.096  14.116  295.791 1.00 120.82 1 . O  ?  
ATOM   2580  C   C   . GLU GLU GLU A A 373 373 . 58.007  15.650  292.956 1.00 95.31  1 . C  ?  
ATOM   2581  O   O   . GLU GLU GLU A A 373 373 . 57.360  16.625  293.350 1.00 95.39  1 . O  ?  
ATOM   2582  N   N   . GLY GLY GLY A A 374 374 . 57.444  14.549  292.450 1.00 92.38  1 . N  ?  
ATOM   2583  CA  CA  . GLY GLY GLY A A 374 374 . 55.989  14.349  292.390 1.00 88.85  1 . C  ?  
ATOM   2584  C   C   . GLY GLY GLY A A 374 374 . 55.286  14.811  291.120 1.00 85.77  1 . C  ?  
ATOM   2585  O   O   . GLY GLY GLY A A 374 374 . 54.144  14.416  290.877 1.00 87.83  1 . O  ?  
ATOM   2586  N   N   . VAL VAL VAL A A 375 375 . 55.963  15.615  290.298 1.00 81.26  1 . N  ?  
ATOM   2587  CA  CA  . VAL VAL VAL A A 375 375 . 55.340  16.266  289.142 1.00 79.26  1 . C  ?  
ATOM   2588  CB  CB  . VAL VAL VAL A A 375 375 . 56.147  17.514  288.711 1.00 80.57  1 . C  ?  
ATOM   2589  CG1 CG1 . VAL VAL VAL A A 375 375 . 55.588  18.133  287.431 1.00 81.26  1 . C  ?  
ATOM   2590  CG2 CG2 . VAL VAL VAL A A 375 375 . 56.154  18.542  289.829 1.00 80.89  1 . C  ?  
ATOM   2591  C   C   . VAL VAL VAL A A 375 375 . 55.214  15.325  287.944 1.00 75.04  1 . C  ?  
ATOM   2592  O   O   . VAL VAL VAL A A 375 375 . 56.186  14.692  287.552 1.00 75.04  1 . O  ?  
ATOM   2593  N   N   . GLU GLU GLU A A 376 376 . 54.019  15.268  287.361 1.00 74.42  1 . N  ?  
ATOM   2594  CA  CA  . GLU GLU GLU A A 376 376 . 53.771  14.554  286.096 1.00 76.64  1 . C  ?  
ATOM   2595  CB  CB  . GLU GLU GLU A A 376 376 . 52.602  13.580  286.250 1.00 80.53  1 . C  ?  
ATOM   2596  CG  CG  . GLU GLU GLU A A 376 376 . 53.034  12.213  286.768 1.00 87.70  1 . C  ?  
ATOM   2597  CD  CD  . GLU GLU GLU A A 376 376 . 53.128  11.139  285.696 1.00 89.42  1 . C  ?  
ATOM   2598  OE1 OE1 . GLU GLU GLU A A 376 376 . 52.317  11.151  284.744 1.00 91.69  1 . O  ?  
ATOM   2599  OE2 OE2 . GLU GLU GLU A A 376 376 . 54.003  10.257  285.828 1.00 92.55  1 . O  ?  
ATOM   2600  C   C   . GLU GLU GLU A A 376 376 . 53.510  15.481  284.911 1.00 72.99  1 . C  ?  
ATOM   2601  O   O   . GLU GLU GLU A A 376 376 . 54.023  15.232  283.820 1.00 73.81  1 . O  ?  
ATOM   2602  N   N   . TYR TYR TYR A A 377 377 . 52.714  16.530  285.121 1.00 69.62  1 . N  ?  
ATOM   2603  CA  CA  . TYR TYR TYR A A 377 377 . 52.336  17.452  284.055 1.00 67.90  1 . C  ?  
ATOM   2604  CB  CB  . TYR TYR TYR A A 377 377 . 50.810  17.509  283.934 1.00 69.15  1 . C  ?  
ATOM   2605  CG  CG  . TYR TYR TYR A A 377 377 . 50.092  16.165  283.899 1.00 71.54  1 . C  ?  
ATOM   2606  CD1 CD1 . TYR TYR TYR A A 377 377 . 50.042  15.394  282.732 1.00 68.42  1 . C  ?  
ATOM   2607  CE1 CE1 . TYR TYR TYR A A 377 377 . 49.368  14.175  282.701 1.00 70.11  1 . C  ?  
ATOM   2608  CZ  CZ  . TYR TYR TYR A A 377 377 . 48.721  13.711  283.845 1.00 74.12  1 . C  ?  
ATOM   2609  OH  OH  . TYR TYR TYR A A 377 377 . 48.038  12.507  283.843 1.00 75.88  1 . O  ?  
ATOM   2610  CE2 CE2 . TYR TYR TYR A A 377 377 . 48.752  14.464  285.009 1.00 74.63  1 . C  ?  
ATOM   2611  CD2 CD2 . TYR TYR TYR A A 377 377 . 49.429  15.680  285.032 1.00 73.89  1 . C  ?  
ATOM   2612  C   C   . TYR TYR TYR A A 377 377 . 52.868  18.875  284.289 1.00 66.69  1 . C  ?  
ATOM   2613  O   O   . TYR TYR TYR A A 377 377 . 52.619  19.470  285.335 1.00 67.15  1 . O  ?  
ATOM   2614  N   N   . ILE ILE ILE A A 378 378 . 53.605  19.410  283.314 1.00 66.23  1 . N  ?  
ATOM   2615  CA  CA  . ILE ILE ILE A A 378 378 . 53.811  20.858  283.202 1.00 65.12  1 . C  ?  
ATOM   2616  CB  CB  . ILE ILE ILE A A 378 378 . 55.037  21.213  282.332 1.00 63.67  1 . C  ?  
ATOM   2617  CG1 CG1 . ILE ILE ILE A A 378 378 . 56.321  20.676  282.973 1.00 65.23  1 . C  ?  
ATOM   2618  CD1 CD1 . ILE ILE ILE A A 378 378 . 57.498  20.567  282.019 1.00 65.98  1 . C  ?  
ATOM   2619  CG2 CG2 . ILE ILE ILE A A 378 378 . 55.133  22.723  282.142 1.00 63.68  1 . C  ?  
ATOM   2620  C   C   . ILE ILE ILE A A 378 378 . 52.540  21.448  282.579 1.00 66.48  1 . C  ?  
ATOM   2621  O   O   . ILE ILE ILE A A 378 378 . 52.356  21.396  281.364 1.00 66.17  1 . O  ?  
ATOM   2622  N   N   . ALA ALA ALA A A 379 379 . 51.660  21.989  283.418 1.00 69.18  1 . N  ?  
ATOM   2623  CA  CA  . ALA ALA ALA A A 379 379 . 50.368  22.517  282.968 1.00 68.30  1 . C  ?  
ATOM   2624  CB  CB  . ALA ALA ALA A A 379 379 . 49.446  22.734  284.158 1.00 69.35  1 . C  ?  
ATOM   2625  C   C   . ALA ALA ALA A A 379 379 . 50.516  23.815  282.181 1.00 65.75  1 . C  ?  
ATOM   2626  O   O   . ALA ALA ALA A A 379 379 . 49.913  23.965  281.120 1.00 61.30  1 . O  ?  
ATOM   2627  N   N   . ARG ARG ARG A A 380 380 . 51.294  24.747  282.735 1.00 66.36  1 . N  ?  
ATOM   2628  CA  CA  . ARG ARG ARG A A 380 380 . 51.541  26.073  282.142 1.00 68.37  1 . C  ?  
ATOM   2629  CB  CB  . ARG ARG ARG A A 380 380 . 50.614  27.133  282.750 1.00 68.83  1 . C  ?  
ATOM   2630  CG  CG  . ARG ARG ARG A A 380 380 . 49.127  26.951  282.491 1.00 68.72  1 . C  ?  
ATOM   2631  CD  CD  . ARG ARG ARG A A 380 380 . 48.737  27.420  281.106 1.00 70.37  1 . C  ?  
ATOM   2632  NE  NE  . ARG ARG ARG A A 380 380 . 47.293  27.309  280.893 1.00 71.76  1 . N  ?  
ATOM   2633  CZ  CZ  . ARG ARG ARG A A 380 380 . 46.638  26.194  280.560 1.00 72.17  1 . C  ?  
ATOM   2634  NH1 NH1 . ARG ARG ARG A A 380 380 . 47.275  25.033  280.389 1.00 73.95  1 . N  ?  
ATOM   2635  NH2 NH2 . ARG ARG ARG A A 380 380 . 45.319  26.239  280.397 1.00 71.94  1 . N  ?  
ATOM   2636  C   C   . ARG ARG ARG A A 380 380 . 52.970  26.499  282.437 1.00 68.48  1 . C  ?  
ATOM   2637  O   O   . ARG ARG ARG A A 380 380 . 53.565  26.045  283.416 1.00 66.38  1 . O  ?  
ATOM   2638  N   N   . ALA ALA ALA A A 381 381 . 53.513  27.380  281.600 1.00 68.83  1 . N  ?  
ATOM   2639  CA  CA  . ALA ALA ALA A A 381 381 . 54.843  27.947  281.842 1.00 68.51  1 . C  ?  
ATOM   2640  CB  CB  . ALA ALA ALA A A 381 381 . 55.931  26.948  281.475 1.00 67.48  1 . C  ?  
ATOM   2641  C   C   . ALA ALA ALA A A 381 381 . 55.052  29.250  281.092 1.00 68.94  1 . C  ?  
ATOM   2642  O   O   . ALA ALA ALA A A 381 381 . 54.349  29.555  280.135 1.00 69.61  1 . O  ?  
ATOM   2643  N   N   . GLY GLY GLY A A 382 382 . 56.037  30.012  281.549 1.00 71.95  1 . N  ?  
ATOM   2644  CA  CA  . GLY GLY GLY A A 382 382 . 56.361  31.309  280.956 1.00 71.42  1 . C  ?  
ATOM   2645  C   C   . GLY GLY GLY A A 382 382 . 57.527  31.955  281.674 1.00 69.25  1 . C  ?  
ATOM   2646  O   O   . GLY GLY GLY A A 382 382 . 58.315  31.267  282.328 1.00 67.17  1 . O  ?  
ATOM   2647  N   N   . TRP TRP TRP A A 383 383 . 57.629  33.275  281.547 1.00 70.27  1 . N  ?  
ATOM   2648  CA  CA  . TRP TRP TRP A A 383 383 . 58.658  34.066  282.223 1.00 74.23  1 . C  ?  
ATOM   2649  CB  CB  . TRP TRP TRP A A 383 383 . 59.620  34.676  281.201 1.00 73.24  1 . C  ?  
ATOM   2650  CG  CG  . TRP TRP TRP A A 383 383 . 60.436  33.702  280.413 1.00 71.84  1 . C  ?  
ATOM   2651  CD1 CD1 . TRP TRP TRP A A 383 383 . 60.035  33.001  279.318 1.00 75.16  1 . C  ?  
ATOM   2652  NE1 NE1 . TRP TRP TRP A A 383 383 . 61.064  32.221  278.847 1.00 75.21  1 . N  ?  
ATOM   2653  CE2 CE2 . TRP TRP TRP A A 383 383 . 62.165  32.420  279.635 1.00 73.64  1 . C  ?  
ATOM   2654  CD2 CD2 . TRP TRP TRP A A 383 383 . 61.806  33.354  280.631 1.00 71.32  1 . C  ?  
ATOM   2655  CE3 CE3 . TRP TRP TRP A A 383 383 . 62.765  33.735  281.574 1.00 70.85  1 . C  ?  
ATOM   2656  CZ3 CZ3 . TRP TRP TRP A A 383 383 . 64.037  33.176  281.496 1.00 73.42  1 . C  ?  
ATOM   2657  CH2 CH2 . TRP TRP TRP A A 383 383 . 64.363  32.246  280.489 1.00 72.60  1 . C  ?  
ATOM   2658  CZ2 CZ2 . TRP TRP TRP A A 383 383 . 63.444  31.859  279.554 1.00 72.51  1 . C  ?  
ATOM   2659  C   C   . TRP TRP TRP A A 383 383 . 58.026  35.200  283.037 1.00 79.59  1 . C  ?  
ATOM   2660  O   O   . TRP TRP TRP A A 383 383 . 56.901  35.638  282.757 1.00 84.34  1 . O  ?  
ATOM   2661  N   N   . THR THR THR A A 384 384 . 58.755  35.671  284.046 1.00 82.52  1 . N  ?  
ATOM   2662  CA  CA  . THR THR THR A A 384 384 . 58.376  36.890  284.760 1.00 87.32  1 . C  ?  
ATOM   2663  CB  CB  . THR THR THR A A 384 384 . 59.160  37.059  286.083 1.00 89.91  1 . C  ?  
ATOM   2664  OG1 OG1 . THR THR THR A A 384 384 . 60.567  37.150  285.819 1.00 88.97  1 . O  ?  
ATOM   2665  CG2 CG2 . THR THR THR A A 384 384 . 58.893  35.884  287.028 1.00 90.30  1 . C  ?  
ATOM   2666  C   C   . THR THR THR A A 384 384 . 58.651  38.075  283.825 1.00 89.11  1 . C  ?  
ATOM   2667  O   O   . THR THR THR A A 384 384 . 59.515  37.966  282.948 1.00 85.82  1 . O  ?  
ATOM   2668  N   N   . PRO PRO PRO A A 385 385 . 57.943  39.213  284.007 1.00 92.49  1 . N  ?  
ATOM   2669  CA  CA  . PRO PRO PRO A A 385 385 . 58.104  40.333  283.057 1.00 91.76  1 . C  ?  
ATOM   2670  CB  CB  . PRO PRO PRO A A 385 385 . 57.168  41.419  283.616 1.00 92.60  1 . C  ?  
ATOM   2671  CG  CG  . PRO PRO PRO A A 385 385 . 56.308  40.743  284.629 1.00 92.74  1 . C  ?  
ATOM   2672  CD  CD  . PRO PRO PRO A A 385 385 . 57.106  39.595  285.159 1.00 92.39  1 . C  ?  
ATOM   2673  C   C   . PRO PRO PRO A A 385 385 . 59.545  40.859  282.948 1.00 91.27  1 . C  ?  
ATOM   2674  O   O   . PRO PRO PRO A A 385 385 . 59.972  41.271  281.868 1.00 86.45  1 . O  ?  
ATOM   2675  N   N   . GLU GLU GLU A A 386 386 . 60.273  40.819  284.063 1.00 96.60  1 . N  ?  
ATOM   2676  CA  CA  . GLU GLU GLU A A 386 386 . 61.681  41.227  284.119 1.00 100.51 1 . C  ?  
ATOM   2677  CB  CB  . GLU GLU GLU A A 386 386 . 62.187  41.320  285.574 1.00 111.62 1 . C  ?  
ATOM   2678  CG  CG  . GLU GLU GLU A A 386 386 . 61.262  42.002  286.593 1.00 120.87 1 . C  ?  
ATOM   2679  CD  CD  . GLU GLU GLU A A 386 386 . 60.492  41.025  287.486 1.00 129.08 1 . C  ?  
ATOM   2680  OE1 OE1 . GLU GLU GLU A A 386 386 . 61.095  40.042  287.980 1.00 129.76 1 . O  ?  
ATOM   2681  OE2 OE2 . GLU GLU GLU A A 386 386 . 59.277  41.244  287.704 1.00 131.15 1 . O  ?  
ATOM   2682  C   C   . GLU GLU GLU A A 386 386 . 62.577  40.244  283.351 1.00 96.81  1 . C  ?  
ATOM   2683  O   O   . GLU GLU GLU A A 386 386 . 63.605  40.637  282.806 1.00 95.04  1 . O  ?  
ATOM   2684  N   N   . GLY GLY GLY A A 387 387 . 62.192  38.967  283.344 1.00 94.10  1 . N  ?  
ATOM   2685  CA  CA  . GLY GLY GLY A A 387 387 . 62.956  37.900  282.700 1.00 90.30  1 . C  ?  
ATOM   2686  C   C   . GLY GLY GLY A A 387 387 . 63.943  37.218  283.631 1.00 90.63  1 . C  ?  
ATOM   2687  O   O   . GLY GLY GLY A A 387 387 . 64.708  36.358  283.197 1.00 90.53  1 . O  ?  
ATOM   2688  N   N   . LYS LYS LYS A A 388 388 . 63.919  37.583  284.912 1.00 94.80  1 . N  ?  
ATOM   2689  CA  CA  . LYS LYS LYS A A 388 388 . 64.876  37.073  285.893 1.00 99.14  1 . C  ?  
ATOM   2690  CB  CB  . LYS LYS LYS A A 388 388 . 64.846  37.943  287.159 1.00 111.52 1 . C  ?  
ATOM   2691  CG  CG  . LYS LYS LYS A A 388 388 . 65.925  37.609  288.183 1.00 122.28 1 . C  ?  
ATOM   2692  CD  CD  . LYS LYS LYS A A 388 388 . 65.995  38.635  289.305 1.00 127.66 1 . C  ?  
ATOM   2693  CE  CE  . LYS LYS LYS A A 388 388 . 67.011  38.215  290.359 1.00 131.56 1 . C  ?  
ATOM   2694  NZ  NZ  . LYS LYS LYS A A 388 388 . 67.271  39.288  291.358 1.00 134.44 1 . N  ?  
ATOM   2695  C   C   . LYS LYS LYS A A 388 388 . 64.617  35.607  286.251 1.00 91.85  1 . C  ?  
ATOM   2696  O   O   . LYS LYS LYS A A 388 388 . 65.561  34.855  286.493 1.00 91.00  1 . O  ?  
ATOM   2697  N   N   . TYR TYR TYR A A 389 389 . 63.343  35.222  286.306 1.00 88.50  1 . N  ?  
ATOM   2698  CA  CA  . TYR TYR TYR A A 389 389 . 62.939  33.840  286.572 1.00 91.06  1 . C  ?  
ATOM   2699  CB  CB  . TYR TYR TYR A A 389 389 . 62.205  33.734  287.916 1.00 93.73  1 . C  ?  
ATOM   2700  CG  CG  . TYR TYR TYR A A 389 389 . 63.037  34.077  289.131 1.00 96.42  1 . C  ?  
ATOM   2701  CD1 CD1 . TYR TYR TYR A A 389 389 . 64.143  33.305  289.482 1.00 99.84  1 . C  ?  
ATOM   2702  CE1 CE1 . TYR TYR TYR A A 389 389 . 64.905  33.609  290.603 1.00 102.21 1 . C  ?  
ATOM   2703  CZ  CZ  . TYR TYR TYR A A 389 389 . 64.557  34.693  291.397 1.00 104.17 1 . C  ?  
ATOM   2704  OH  OH  . TYR TYR TYR A A 389 389 . 65.308  34.999  292.509 1.00 105.95 1 . O  ?  
ATOM   2705  CE2 CE2 . TYR TYR TYR A A 389 389 . 63.456  35.470  291.072 1.00 102.73 1 . C  ?  
ATOM   2706  CD2 CD2 . TYR TYR TYR A A 389 389 . 62.701  35.159  289.950 1.00 98.97  1 . C  ?  
ATOM   2707  C   C   . TYR TYR TYR A A 389 389 . 62.012  33.316  285.473 1.00 89.41  1 . C  ?  
ATOM   2708  O   O   . TYR TYR TYR A A 389 389 . 61.274  34.082  284.841 1.00 88.78  1 . O  ?  
ATOM   2709  N   N   . ALA ALA ALA A A 390 390 . 62.060  32.002  285.264 1.00 84.84  1 . N  ?  
ATOM   2710  CA  CA  . ALA ALA ALA A A 390 390 . 61.092  31.290  284.440 1.00 81.28  1 . C  ?  
ATOM   2711  CB  CB  . ALA ALA ALA A A 390 390 . 61.790  30.277  283.556 1.00 82.29  1 . C  ?  
ATOM   2712  C   C   . ALA ALA ALA A A 390 390 . 60.131  30.583  285.382 1.00 79.38  1 . C  ?  
ATOM   2713  O   O   . ALA ALA ALA A A 390 390 . 60.566  29.821  286.245 1.00 81.73  1 . O  ?  
ATOM   2714  N   N   . TRP TRP TRP A A 391 391 . 58.836  30.841  285.220 1.00 75.89  1 . N  ?  
ATOM   2715  CA  CA  . TRP TRP TRP A A 391 391 . 57.807  30.240  286.067 1.00 72.41  1 . C  ?  
ATOM   2716  CB  CB  . TRP TRP TRP A A 391 391 . 56.738  31.260  286.455 1.00 70.91  1 . C  ?  
ATOM   2717  CG  CG  . TRP TRP TRP A A 391 391 . 55.929  31.800  285.328 1.00 67.95  1 . C  ?  
ATOM   2718  CD1 CD1 . TRP TRP TRP A A 391 391 . 56.178  32.933  284.629 1.00 67.94  1 . C  ?  
ATOM   2719  NE1 NE1 . TRP TRP TRP A A 391 391 . 55.210  33.131  283.674 1.00 67.89  1 . N  ?  
ATOM   2720  CE2 CE2 . TRP TRP TRP A A 391 391 . 54.300  32.110  283.754 1.00 67.72  1 . C  ?  
ATOM   2721  CD2 CD2 . TRP TRP TRP A A 391 391 . 54.722  31.252  284.791 1.00 67.52  1 . C  ?  
ATOM   2722  CE3 CE3 . TRP TRP TRP A A 391 391 . 53.953  30.122  285.087 1.00 67.79  1 . C  ?  
ATOM   2723  CZ3 CZ3 . TRP TRP TRP A A 391 391 . 52.802  29.883  284.338 1.00 67.80  1 . C  ?  
ATOM   2724  CH2 CH2 . TRP TRP TRP A A 391 391 . 52.414  30.754  283.309 1.00 66.49  1 . C  ?  
ATOM   2725  CZ2 CZ2 . TRP TRP TRP A A 391 391 . 53.146  31.870  283.003 1.00 66.69  1 . C  ?  
ATOM   2726  C   C   . TRP TRP TRP A A 391 391 . 57.147  29.046  285.401 1.00 74.07  1 . C  ?  
ATOM   2727  O   O   . TRP TRP TRP A A 391 391 . 57.204  28.881  284.181 1.00 76.13  1 . O  ?  
ATOM   2728  N   N   . SER SER SER A A 392 392 . 56.498  28.232  286.226 1.00 75.51  1 . N  ?  
ATOM   2729  CA  CA  . SER SER SER A A 392 392 . 55.796  27.050  285.764 1.00 75.02  1 . C  ?  
ATOM   2730  CB  CB  . SER SER SER A A 392 392 . 56.798  25.930  285.518 1.00 79.22  1 . C  ?  
ATOM   2731  OG  OG  . SER SER SER A A 392 392 . 56.130  24.763  285.081 1.00 85.53  1 . O  ?  
ATOM   2732  C   C   . SER SER SER A A 392 392 . 54.767  26.590  286.791 1.00 72.67  1 . C  ?  
ATOM   2733  O   O   . SER SER SER A A 392 392 . 55.024  26.655  287.986 1.00 74.66  1 . O  ?  
ATOM   2734  N   N   . ILE ILE ILE A A 393 393 . 53.615  26.126  286.308 1.00 71.16  1 . N  ?  
ATOM   2735  CA  CA  . ILE ILE ILE A A 393 393 . 52.566  25.535  287.142 1.00 71.04  1 . C  ?  
ATOM   2736  CB  CB  . ILE ILE ILE A A 393 393 . 51.186  26.139  286.808 1.00 71.21  1 . C  ?  
ATOM   2737  CG1 CG1 . ILE ILE ILE A A 393 393 . 51.139  27.599  287.274 1.00 72.26  1 . C  ?  
ATOM   2738  CD1 CD1 . ILE ILE ILE A A 393 393 . 50.064  28.440  286.621 1.00 73.22  1 . C  ?  
ATOM   2739  CG2 CG2 . ILE ILE ILE A A 393 393 . 50.061  25.345  287.467 1.00 71.87  1 . C  ?  
ATOM   2740  C   C   . ILE ILE ILE A A 393 393 . 52.576  24.018  286.922 1.00 71.85  1 . C  ?  
ATOM   2741  O   O   . ILE ILE ILE A A 393 393 . 52.406  23.557  285.797 1.00 72.65  1 . O  ?  
ATOM   2742  N   N   . LEU LEU LEU A A 394 394 . 52.741  23.259  288.007 1.00 74.23  1 . N  ?  
ATOM   2743  CA  CA  . LEU LEU LEU A A 394 394 . 53.060  21.826  287.949 1.00 73.49  1 . C  ?  
ATOM   2744  CB  CB  . LEU LEU LEU A A 394 394 . 54.468  21.598  288.504 1.00 73.60  1 . C  ?  
ATOM   2745  CG  CG  . LEU LEU LEU A A 394 394 . 55.585  22.410  287.849 1.00 75.05  1 . C  ?  
ATOM   2746  CD1 CD1 . LEU LEU LEU A A 394 394 . 56.901  22.194  288.574 1.00 75.48  1 . C  ?  
ATOM   2747  CD2 CD2 . LEU LEU LEU A A 394 394 . 55.720  22.045  286.381 1.00 77.83  1 . C  ?  
ATOM   2748  C   C   . LEU LEU LEU A A 394 394 . 52.080  20.971  288.750 1.00 73.18  1 . C  ?  
ATOM   2749  O   O   . LEU LEU LEU A A 394 394 . 51.941  21.146  289.964 1.00 77.54  1 . O  ?  
ATOM   2750  N   N   . LEU LEU LEU A A 395 395 . 51.425  20.035  288.069 1.00 71.70  1 . N  ?  
ATOM   2751  CA  CA  . LEU LEU LEU A A 395 395 . 50.540  19.065  288.712 1.00 71.51  1 . C  ?  
ATOM   2752  CB  CB  . LEU LEU LEU A A 395 395 . 49.334  18.790  287.830 1.00 72.53  1 . C  ?  
ATOM   2753  CG  CG  . LEU LEU LEU A A 395 395 . 48.392  19.951  287.570 1.00 75.22  1 . C  ?  
ATOM   2754  CD1 CD1 . LEU LEU LEU A A 395 395 . 47.356  19.506  286.551 1.00 76.36  1 . C  ?  
ATOM   2755  CD2 CD2 . LEU LEU LEU A A 395 395 . 47.734  20.406  288.863 1.00 77.47  1 . C  ?  
ATOM   2756  C   C   . LEU LEU LEU A A 395 395 . 51.232  17.735  288.961 1.00 71.79  1 . C  ?  
ATOM   2757  O   O   . LEU LEU LEU A A 395 395 . 52.195  17.391  288.281 1.00 71.15  1 . O  ?  
ATOM   2758  N   N   . ASP ASP ASP A A 396 396 . 50.714  16.994  289.939 1.00 73.65  1 . N  ?  
ATOM   2759  CA  CA  . ASP ASP ASP A A 396 396 . 51.064  15.585  290.137 1.00 77.45  1 . C  ?  
ATOM   2760  CB  CB  . ASP ASP ASP A A 396 396 . 51.076  15.230  291.637 1.00 81.64  1 . C  ?  
ATOM   2761  CG  CG  . ASP ASP ASP A A 396 396 . 49.685  15.261  292.282 1.00 84.47  1 . C  ?  
ATOM   2762  OD1 OD1 . ASP ASP ASP A A 396 396 . 48.843  16.101  291.890 1.00 85.35  1 . O  ?  
ATOM   2763  OD2 OD2 . ASP ASP ASP A A 396 396 . 49.445  14.444  293.198 1.00 85.70  1 . O  ?  
ATOM   2764  C   C   . ASP ASP ASP A A 396 396 . 50.090  14.694  289.347 1.00 76.94  1 . C  ?  
ATOM   2765  O   O   . ASP ASP ASP A A 396 396 . 49.084  15.186  288.837 1.00 73.17  1 . O  ?  
ATOM   2766  N   N   . ARG ARG ARG A A 397 397 . 50.381  13.394  289.263 1.00 78.81  1 . N  ?  
ATOM   2767  CA  CA  . ARG ARG ARG A A 397 397 . 49.571  12.454  288.465 1.00 79.56  1 . C  ?  
ATOM   2768  CB  CB  . ARG ARG ARG A A 397 397 . 50.078  11.023  288.609 1.00 79.59  1 . C  ?  
ATOM   2769  CG  CG  . ARG ARG ARG A A 397 397 . 49.328  10.037  287.728 1.00 82.35  1 . C  ?  
ATOM   2770  CD  CD  . ARG ARG ARG A A 397 397 . 50.260  9.135   286.961 1.00 84.43  1 . C  ?  
ATOM   2771  NE  NE  . ARG ARG ARG A A 397 397 . 49.496  8.195   286.153 1.00 84.53  1 . N  ?  
ATOM   2772  CZ  CZ  . ARG ARG ARG A A 397 397 . 49.958  7.553   285.084 1.00 87.76  1 . C  ?  
ATOM   2773  NH1 NH1 . ARG ARG ARG A A 397 397 . 51.207  7.731   284.651 1.00 90.51  1 . N  ?  
ATOM   2774  NH2 NH2 . ARG ARG ARG A A 397 397 . 49.153  6.718   284.438 1.00 91.33  1 . N  ?  
ATOM   2775  C   C   . ARG ARG ARG A A 397 397 . 48.089  12.446  288.818 1.00 81.77  1 . C  ?  
ATOM   2776  O   O   . ARG ARG ARG A A 397 397 . 47.231  12.420  287.925 1.00 88.75  1 . O  ?  
ATOM   2777  N   N   . SER SER SER A A 398 398 . 47.804  12.434  290.118 1.00 80.25  1 . N  ?  
ATOM   2778  CA  CA  . SER SER SER A A 398 398 . 46.428  12.418  290.616 1.00 79.80  1 . C  ?  
ATOM   2779  CB  CB  . SER SER SER A A 398 398 . 46.420  12.156  292.118 1.00 83.14  1 . C  ?  
ATOM   2780  OG  OG  . SER SER SER A A 398 398 . 47.179  13.145  292.796 1.00 86.46  1 . O  ?  
ATOM   2781  C   C   . SER SER SER A A 398 398 . 45.678  13.718  290.339 1.00 75.56  1 . C  ?  
ATOM   2782  O   O   . SER SER SER A A 398 398 . 44.451  13.727  290.381 1.00 74.35  1 . O  ?  
ATOM   2783  N   N   . GLN GLN GLN A A 399 399 . 46.426  14.798  290.087 1.00 72.94  1 . N  ?  
ATOM   2784  CA  CA  . GLN GLN GLN A A 399 399 . 45.894  16.139  289.826 1.00 71.96  1 . C  ?  
ATOM   2785  CB  CB  . GLN GLN GLN A A 399 399 . 45.037  16.173  288.560 1.00 72.70  1 . C  ?  
ATOM   2786  CG  CG  . GLN GLN GLN A A 399 399 . 45.780  15.746  287.312 1.00 72.10  1 . C  ?  
ATOM   2787  CD  CD  . GLN GLN GLN A A 399 399 . 44.900  15.808  286.083 1.00 71.11  1 . C  ?  
ATOM   2788  OE1 OE1 . GLN GLN GLN A A 399 399 . 44.386  16.871  285.734 1.00 70.32  1 . O  ?  
ATOM   2789  NE2 NE2 . GLN GLN GLN A A 399 399 . 44.709  14.668  285.425 1.00 73.13  1 . N  ?  
ATOM   2790  C   C   . GLN GLN GLN A A 399 399 . 45.133  16.674  291.030 1.00 70.99  1 . C  ?  
ATOM   2791  O   O   . GLN GLN GLN A A 399 399 . 44.072  17.281  290.894 1.00 68.68  1 . O  ?  
ATOM   2792  N   N   . THR THR THR A A 400 400 . 45.700  16.416  292.207 1.00 74.85  1 . N  ?  
ATOM   2793  CA  CA  . THR THR THR A A 400 400 . 45.212  16.936  293.476 1.00 77.38  1 . C  ?  
ATOM   2794  CB  CB  . THR THR THR A A 400 400 . 44.814  15.779  294.427 1.00 80.12  1 . C  ?  
ATOM   2795  OG1 OG1 . THR THR THR A A 400 400 . 45.927  14.896  294.622 1.00 81.26  1 . O  ?  
ATOM   2796  CG2 CG2 . THR THR THR A A 400 400 . 43.630  14.989  293.865 1.00 80.02  1 . C  ?  
ATOM   2797  C   C   . THR THR THR A A 400 400 . 46.254  17.824  294.173 1.00 78.19  1 . C  ?  
ATOM   2798  O   O   . THR THR THR A A 400 400 . 46.016  18.241  295.298 1.00 81.21  1 . O  ?  
ATOM   2799  N   N   . ARG ARG ARG A A 401 401 . 47.395  18.100  293.525 1.00 78.90  1 . N  ?  
ATOM   2800  CA  CA  . ARG ARG ARG A A 401 401 . 48.425  18.999  294.069 1.00 79.25  1 . C  ?  
ATOM   2801  CB  CB  . ARG ARG ARG A A 401 401 . 49.566  18.224  294.749 1.00 81.90  1 . C  ?  
ATOM   2802  CG  CG  . ARG ARG ARG A A 401 401 . 50.572  19.125  295.476 1.00 85.29  1 . C  ?  
ATOM   2803  CD  CD  . ARG ARG ARG A A 401 401 . 51.916  18.456  295.719 1.00 88.15  1 . C  ?  
ATOM   2804  NE  NE  . ARG ARG ARG A A 401 401 . 52.630  18.183  294.472 1.00 93.09  1 . N  ?  
ATOM   2805  CZ  CZ  . ARG ARG ARG A A 401 401 . 53.865  17.685  294.386 1.00 95.43  1 . C  ?  
ATOM   2806  NH1 NH1 . ARG ARG ARG A A 401 401 . 54.573  17.400  295.478 1.00 97.11  1 . N  ?  
ATOM   2807  NH2 NH2 . ARG ARG ARG A A 401 401 . 54.404  17.468  293.188 1.00 97.05  1 . N  ?  
ATOM   2808  C   C   . ARG ARG ARG A A 401 401 . 49.009  19.896  292.979 1.00 76.80  1 . C  ?  
ATOM   2809  O   O   . ARG ARG ARG A A 401 401 . 49.698  19.423  292.077 1.00 74.83  1 . O  ?  
ATOM   2810  N   N   . LEU LEU LEU A A 402 402 . 48.740  21.194  293.090 1.00 76.48  1 . N  ?  
ATOM   2811  CA  CA  . LEU LEU LEU A A 402 402 . 49.322  22.203  292.214 1.00 75.39  1 . C  ?  
ATOM   2812  CB  CB  . LEU LEU LEU A A 402 402 . 48.282  23.288  291.912 1.00 75.13  1 . C  ?  
ATOM   2813  CG  CG  . LEU LEU LEU A A 402 402 . 48.663  24.342  290.860 1.00 76.71  1 . C  ?  
ATOM   2814  CD1 CD1 . LEU LEU LEU A A 402 402 . 47.474  24.668  289.963 1.00 75.43  1 . C  ?  
ATOM   2815  CD2 CD2 . LEU LEU LEU A A 402 402 . 49.234  25.614  291.485 1.00 76.93  1 . C  ?  
ATOM   2816  C   C   . LEU LEU LEU A A 402 402 . 50.550  22.815  292.882 1.00 74.12  1 . C  ?  
ATOM   2817  O   O   . LEU LEU LEU A A 402 402 . 50.627  22.879  294.102 1.00 72.42  1 . O  ?  
ATOM   2818  N   N   . GLN GLN GLN A A 403 403 . 51.510  23.244  292.068 1.00 75.93  1 . N  ?  
ATOM   2819  CA  CA  . GLN GLN GLN A A 403 403 . 52.679  23.995  292.531 1.00 76.36  1 . C  ?  
ATOM   2820  CB  CB  . GLN GLN GLN A A 403 403 . 53.893  23.085  292.676 1.00 77.02  1 . C  ?  
ATOM   2821  CG  CG  . GLN GLN GLN A A 403 403 . 53.846  22.121  293.839 1.00 78.82  1 . C  ?  
ATOM   2822  CD  CD  . GLN GLN GLN A A 403 403 . 55.008  21.153  293.803 1.00 79.78  1 . C  ?  
ATOM   2823  OE1 OE1 . GLN GLN GLN A A 403 403 . 55.860  21.154  294.685 1.00 77.60  1 . O  ?  
ATOM   2824  NE2 NE2 . GLN GLN GLN A A 403 403 . 55.058  20.333  292.761 1.00 84.24  1 . N  ?  
ATOM   2825  C   C   . GLN GLN GLN A A 403 403 . 53.040  25.058  291.508 1.00 76.02  1 . C  ?  
ATOM   2826  O   O   . GLN GLN GLN A A 403 403 . 53.155  24.748  290.329 1.00 78.57  1 . O  ?  
ATOM   2827  N   N   . ILE ILE ILE A A 404 404 . 53.226  26.296  291.956 1.00 73.33  1 . N  ?  
ATOM   2828  CA  CA  . ILE ILE ILE A A 404 404 . 53.808  27.337  291.120 1.00 71.31  1 . C  ?  
ATOM   2829  CB  CB  . ILE ILE ILE A A 404 404 . 53.113  28.701  291.305 1.00 70.85  1 . C  ?  
ATOM   2830  CG1 CG1 . ILE ILE ILE A A 404 404 . 51.589  28.534  291.220 1.00 72.26  1 . C  ?  
ATOM   2831  CD1 CD1 . ILE ILE ILE A A 404 404 . 50.796  29.826  291.259 1.00 73.44  1 . C  ?  
ATOM   2832  CG2 CG2 . ILE ILE ILE A A 404 404 . 53.596  29.688  290.250 1.00 70.47  1 . C  ?  
ATOM   2833  C   C   . ILE ILE ILE A A 404 404 . 55.278  27.403  291.509 1.00 70.88  1 . C  ?  
ATOM   2834  O   O   . ILE ILE ILE A A 404 404 . 55.598  27.555  292.681 1.00 72.06  1 . O  ?  
ATOM   2835  N   N   . VAL VAL VAL A A 405 405 . 56.165  27.270  290.526 1.00 73.45  1 . N  ?  
ATOM   2836  CA  CA  . VAL VAL VAL A A 405 405 . 57.596  27.132  290.779 1.00 73.45  1 . C  ?  
ATOM   2837  CB  CB  . VAL VAL VAL A A 405 405 . 58.064  25.688  290.508 1.00 74.64  1 . C  ?  
ATOM   2838  CG1 CG1 . VAL VAL VAL A A 405 405 . 59.532  25.520  290.875 1.00 76.64  1 . C  ?  
ATOM   2839  CG2 CG2 . VAL VAL VAL A A 405 405 . 57.207  24.697  291.287 1.00 77.43  1 . C  ?  
ATOM   2840  C   C   . VAL VAL VAL A A 405 405 . 58.379  28.074  289.881 1.00 75.30  1 . C  ?  
ATOM   2841  O   O   . VAL VAL VAL A A 405 405 . 58.244  28.001  288.663 1.00 79.06  1 . O  ?  
ATOM   2842  N   N   . LEU LEU LEU A A 406 406 . 59.186  28.949  290.488 1.00 76.03  1 . N  ?  
ATOM   2843  CA  CA  . LEU LEU LEU A A 406 406 . 60.146  29.787  289.753 1.00 77.98  1 . C  ?  
ATOM   2844  CB  CB  . LEU LEU LEU A A 406 406 . 60.476  31.062  290.524 1.00 78.13  1 . C  ?  
ATOM   2845  CG  CG  . LEU LEU LEU A A 406 406 . 59.319  31.982  290.896 1.00 79.35  1 . C  ?  
ATOM   2846  CD1 CD1 . LEU LEU LEU A A 406 406 . 59.841  33.109  291.771 1.00 80.49  1 . C  ?  
ATOM   2847  CD2 CD2 . LEU LEU LEU A A 406 406 . 58.626  32.536  289.661 1.00 79.94  1 . C  ?  
ATOM   2848  C   C   . LEU LEU LEU A A 406 406 . 61.441  29.022  289.529 1.00 77.96  1 . C  ?  
ATOM   2849  O   O   . LEU LEU LEU A A 406 406 . 61.883  28.281  290.404 1.00 79.69  1 . O  ?  
ATOM   2850  N   N   . ILE ILE ILE A A 407 407 . 62.048  29.223  288.364 1.00 78.04  1 . N  ?  
ATOM   2851  CA  CA  . ILE ILE ILE A A 407 407 . 63.253  28.502  287.956 1.00 82.02  1 . C  ?  
ATOM   2852  CB  CB  . ILE ILE ILE A A 407 407 . 62.948  27.420  286.882 1.00 84.23  1 . C  ?  
ATOM   2853  CG1 CG1 . ILE ILE ILE A A 407 407 . 61.751  26.545  287.286 1.00 85.79  1 . C  ?  
ATOM   2854  CD1 CD1 . ILE ILE ILE A A 407 407 . 61.264  25.624  286.189 1.00 88.87  1 . C  ?  
ATOM   2855  CG2 CG2 . ILE ILE ILE A A 407 407 . 64.159  26.522  286.648 1.00 84.40  1 . C  ?  
ATOM   2856  C   C   . ILE ILE ILE A A 407 407 . 64.221  29.539  287.394 1.00 83.45  1 . C  ?  
ATOM   2857  O   O   . ILE ILE ILE A A 407 407 . 63.915  30.191  286.395 1.00 82.07  1 . O  ?  
ATOM   2858  N   N   . SER SER SER A A 408 408 . 65.371  29.705  288.045 1.00 86.27  1 . N  ?  
ATOM   2859  CA  CA  . SER SER SER A A 408 408 . 66.378  30.674  287.602 1.00 88.54  1 . C  ?  
ATOM   2860  CB  CB  . SER SER SER A A 408 408 . 67.389  30.960  288.722 1.00 90.98  1 . C  ?  
ATOM   2861  OG  OG  . SER SER SER A A 408 408 . 68.400  31.865  288.298 1.00 92.30  1 . O  ?  
ATOM   2862  C   C   . SER SER SER A A 408 408 . 67.111  30.121  286.381 1.00 88.14  1 . C  ?  
ATOM   2863  O   O   . SER SER SER A A 408 408 . 67.361  28.917  286.320 1.00 86.93  1 . O  ?  
ATOM   2864  N   N   . PRO PRO PRO A A 409 409 . 67.479  30.990  285.415 1.00 87.78  1 . N  ?  
ATOM   2865  CA  CA  . PRO PRO PRO A A 409 409 . 68.329  30.535  284.302 1.00 90.12  1 . C  ?  
ATOM   2866  CB  CB  . PRO PRO PRO A A 409 409 . 68.571  31.815  283.495 1.00 89.53  1 . C  ?  
ATOM   2867  CG  CG  . PRO PRO PRO A A 409 409 . 67.397  32.675  283.797 1.00 89.14  1 . C  ?  
ATOM   2868  CD  CD  . PRO PRO PRO A A 409 409 . 67.036  32.382  285.225 1.00 87.34  1 . C  ?  
ATOM   2869  C   C   . PRO PRO PRO A A 409 409 . 69.666  29.904  284.726 1.00 94.06  1 . C  ?  
ATOM   2870  O   O   . PRO PRO PRO A A 409 409 . 70.221  29.105  283.974 1.00 96.12  1 . O  ?  
ATOM   2871  N   N   . GLU GLU GLU A A 410 410 . 70.168  30.260  285.910 1.00 98.92  1 . N  ?  
ATOM   2872  CA  CA  . GLU GLU GLU A A 410 410 . 71.389  29.664  286.465 1.00 101.28 1 . C  ?  
ATOM   2873  CB  CB  . GLU GLU GLU A A 410 410 . 71.908  30.506  287.634 1.00 110.27 1 . C  ?  
ATOM   2874  CG  CG  . GLU GLU GLU A A 410 410 . 72.377  31.899  287.225 1.00 118.05 1 . C  ?  
ATOM   2875  CD  CD  . GLU GLU GLU A A 410 410 . 71.874  32.988  288.156 1.00 123.38 1 . C  ?  
ATOM   2876  OE1 OE1 . GLU GLU GLU A A 410 410 . 72.122  32.894  289.379 1.00 125.36 1 . O  ?  
ATOM   2877  OE2 OE2 . GLU GLU GLU A A 410 410 . 71.226  33.936  287.659 1.00 127.47 1 . O  ?  
ATOM   2878  C   C   . GLU GLU GLU A A 410 410 . 71.240  28.204  286.906 1.00 97.08  1 . C  ?  
ATOM   2879  O   O   . GLU GLU GLU A A 410 410 . 72.248  27.542  287.143 1.00 99.12  1 . O  ?  
ATOM   2880  N   N   . LEU LEU LEU A A 411 411 . 70.008  27.703  287.026 1.00 92.64  1 . N  ?  
ATOM   2881  CA  CA  . LEU LEU LEU A A 411 411 . 69.777  26.253  287.171 1.00 95.48  1 . C  ?  
ATOM   2882  CB  CB  . LEU LEU LEU A A 411 411 . 68.316  25.946  287.527 1.00 99.66  1 . C  ?  
ATOM   2883  CG  CG  . LEU LEU LEU A A 411 411 . 67.957  25.997  289.008 1.00 105.72 1 . C  ?  
ATOM   2884  CD1 CD1 . LEU LEU LEU A A 411 411 . 66.447  26.070  289.191 1.00 107.89 1 . C  ?  
ATOM   2885  CD2 CD2 . LEU LEU LEU A A 411 411 . 68.524  24.783  289.733 1.00 107.79 1 . C  ?  
ATOM   2886  C   C   . LEU LEU LEU A A 411 411 . 70.155  25.430  285.930 1.00 92.55  1 . C  ?  
ATOM   2887  O   O   . LEU LEU LEU A A 411 411 . 70.329  24.213  286.028 1.00 88.53  1 . O  ?  
ATOM   2888  N   N   . PHE PHE PHE A A 412 412 . 70.241  26.081  284.770 1.00 89.35  1 . N  ?  
ATOM   2889  CA  CA  . PHE PHE PHE A A 412 412 . 70.587  25.408  283.526 1.00 90.19  1 . C  ?  
ATOM   2890  CB  CB  . PHE PHE PHE A A 412 412 . 69.776  25.987  282.364 1.00 89.03  1 . C  ?  
ATOM   2891  CG  CG  . PHE PHE PHE A A 412 412 . 68.290  25.824  282.528 1.00 86.79  1 . C  ?  
ATOM   2892  CD1 CD1 . PHE PHE PHE A A 412 412 . 67.646  24.683  282.064 1.00 83.71  1 . C  ?  
ATOM   2893  CE1 CE1 . PHE PHE PHE A A 412 412 . 66.278  24.527  282.221 1.00 82.09  1 . C  ?  
ATOM   2894  CZ  CZ  . PHE PHE PHE A A 412 412 . 65.536  25.511  282.851 1.00 83.47  1 . C  ?  
ATOM   2895  CE2 CE2 . PHE PHE PHE A A 412 412 . 66.164  26.652  283.325 1.00 84.41  1 . C  ?  
ATOM   2896  CD2 CD2 . PHE PHE PHE A A 412 412 . 67.533  26.805  283.162 1.00 85.93  1 . C  ?  
ATOM   2897  C   C   . PHE PHE PHE A A 412 412 . 72.081  25.522  283.242 1.00 93.02  1 . C  ?  
ATOM   2898  O   O   . PHE PHE PHE A A 412 412 . 72.636  26.623  283.288 1.00 96.49  1 . O  ?  
ATOM   2899  N   N   . ILE ILE ILE A A 413 413 . 72.717  24.384  282.952 1.00 94.20  1 . N  ?  
ATOM   2900  CA  CA  . ILE ILE ILE A A 413 413 . 74.142  24.324  282.584 1.00 94.76  1 . C  ?  
ATOM   2901  CB  CB  . ILE ILE ILE A A 413 413 . 74.983  23.500  283.588 1.00 96.31  1 . C  ?  
ATOM   2902  CG1 CG1 . ILE ILE ILE A A 413 413 . 74.483  22.050  283.708 1.00 98.02  1 . C  ?  
ATOM   2903  CD1 CD1 . ILE ILE ILE A A 413 413 . 75.369  21.155  284.551 1.00 98.46  1 . C  ?  
ATOM   2904  CG2 CG2 . ILE ILE ILE A A 413 413 . 74.958  24.175  284.951 1.00 99.76  1 . C  ?  
ATOM   2905  C   C   . ILE ILE ILE A A 413 413 . 74.289  23.731  281.187 1.00 93.77  1 . C  ?  
ATOM   2906  O   O   . ILE ILE ILE A A 413 413 . 73.435  22.955  280.768 1.00 97.82  1 . O  ?  
ATOM   2907  N   N   . PRO PRO PRO A A 414 414 . 75.369  24.086  280.461 1.00 96.05  1 . N  ?  
ATOM   2908  CA  CA  . PRO PRO PRO A A 414 414 . 75.545  23.534  279.115 1.00 97.38  1 . C  ?  
ATOM   2909  CB  CB  . PRO PRO PRO A A 414 414 . 76.896  24.107  278.675 1.00 97.94  1 . C  ?  
ATOM   2910  CG  CG  . PRO PRO PRO A A 414 414 . 77.018  25.384  279.423 1.00 99.20  1 . C  ?  
ATOM   2911  CD  CD  . PRO PRO PRO A A 414 414 . 76.379  25.121  280.757 1.00 99.51  1 . C  ?  
ATOM   2912  C   C   . PRO PRO PRO A A 414 414 . 75.581  22.009  279.071 1.00 100.89 1 . C  ?  
ATOM   2913  O   O   . PRO PRO PRO A A 414 414 . 76.044  21.373  280.016 1.00 98.23  1 . O  ?  
ATOM   2914  N   N   . VAL VAL VAL A A 415 415 . 75.072  21.445  277.978 1.00 110.87 1 . N  ?  
ATOM   2915  CA  CA  . VAL VAL VAL A A 415 415 . 75.108  20.003  277.749 1.00 116.78 1 . C  ?  
ATOM   2916  CB  CB  . VAL VAL VAL A A 415 415 . 74.168  19.579  276.592 1.00 118.83 1 . C  ?  
ATOM   2917  CG1 CG1 . VAL VAL VAL A A 415 415 . 74.363  18.107  276.227 1.00 117.46 1 . C  ?  
ATOM   2918  CG2 CG2 . VAL VAL VAL A A 415 415 . 72.713  19.850  276.959 1.00 119.59 1 . C  ?  
ATOM   2919  C   C   . VAL VAL VAL A A 415 415 . 76.544  19.620  277.415 1.00 121.45 1 . C  ?  
ATOM   2920  O   O   . VAL VAL VAL A A 415 415 . 77.196  20.295  276.613 1.00 116.76 1 . O  ?  
ATOM   2921  N   N   . GLU GLU GLU A A 416 416 . 77.028  18.553  278.048 1.00 132.08 1 . N  ?  
ATOM   2922  CA  CA  . GLU GLU GLU A A 416 416 . 78.356  18.007  277.767 1.00 143.47 1 . C  ?  
ATOM   2923  CB  CB  . GLU GLU GLU A A 416 416 . 79.402  18.564  278.747 1.00 146.17 1 . C  ?  
ATOM   2924  CG  CG  . GLU GLU GLU A A 416 416 . 80.013  19.910  278.353 1.00 149.14 1 . C  ?  
ATOM   2925  CD  CD  . GLU GLU GLU A A 416 416 . 80.910  19.852  277.119 1.00 149.61 1 . C  ?  
ATOM   2926  OE1 OE1 . GLU GLU GLU A A 416 416 . 81.592  18.826  276.903 1.00 150.29 1 . O  ?  
ATOM   2927  OE2 OE2 . GLU GLU GLU A A 416 416 . 80.943  20.849  276.365 1.00 145.72 1 . O  ?  
ATOM   2928  C   C   . GLU GLU GLU A A 416 416 . 78.324  16.483  277.839 1.00 150.99 1 . C  ?  
ATOM   2929  O   O   . GLU GLU GLU A A 416 416 . 77.872  15.907  278.834 1.00 150.17 1 . O  ?  
ATOM   2930  N   N   . ASP ASP ASP A A 417 417 . 78.802  15.847  276.771 1.00 159.80 1 . N  ?  
ATOM   2931  CA  CA  . ASP ASP ASP A A 417 417 . 78.981  14.395  276.721 1.00 163.15 1 . C  ?  
ATOM   2932  CB  CB  . ASP ASP ASP A A 417 417 . 79.238  13.948  275.274 1.00 163.38 1 . C  ?  
ATOM   2933  CG  CG  . ASP ASP ASP A A 417 417 . 78.982  12.469  275.060 1.00 164.31 1 . C  ?  
ATOM   2934  OD1 OD1 . ASP ASP ASP A A 417 417 . 77.824  12.034  275.239 1.00 161.86 1 . O  ?  
ATOM   2935  OD2 OD2 . ASP ASP ASP A A 417 417 . 79.934  11.746  274.693 1.00 165.35 1 . O  ?  
ATOM   2936  C   C   . ASP ASP ASP A A 417 417 . 80.147  13.970  277.628 1.00 164.63 1 . C  ?  
ATOM   2937  O   O   . ASP ASP ASP A A 417 417 . 80.078  12.935  278.294 1.00 164.11 1 . O  ?  
ATOM   2938  N   N   . ASP ASP ASP A A 418 418 . 81.205  14.785  277.644 1.00 165.81 1 . N  ?  
ATOM   2939  CA  CA  . ASP ASP ASP A A 418 418 . 82.394  14.555  278.475 1.00 167.86 1 . C  ?  
ATOM   2940  CB  CB  . ASP ASP ASP A A 418 418 . 83.485  15.575  278.089 1.00 166.07 1 . C  ?  
ATOM   2941  CG  CG  . ASP ASP ASP A A 418 418 . 84.838  15.285  278.729 1.00 164.42 1 . C  ?  
ATOM   2942  OD1 OD1 . ASP ASP ASP A A 418 418 . 85.176  14.102  278.943 1.00 167.41 1 . O  ?  
ATOM   2943  OD2 OD2 . ASP ASP ASP A A 418 418 . 85.576  16.256  279.002 1.00 158.13 1 . O  ?  
ATOM   2944  C   C   . ASP ASP ASP A A 418 418 . 82.059  14.663  279.973 1.00 170.06 1 . C  ?  
ATOM   2945  O   O   . ASP ASP ASP A A 418 418 . 81.631  15.722  280.438 1.00 175.24 1 . O  ?  
ATOM   2946  N   N   . VAL VAL VAL A A 419 419 . 82.250  13.567  280.713 1.00 168.82 1 . N  ?  
ATOM   2947  CA  CA  . VAL VAL VAL A A 419 419 . 81.911  13.501  282.150 1.00 166.14 1 . C  ?  
ATOM   2948  CB  CB  . VAL VAL VAL A A 419 419 . 81.770  12.026  282.625 1.00 157.97 1 . C  ?  
ATOM   2949  CG1 CG1 . VAL VAL VAL A A 419 419 . 83.132  11.366  282.823 1.00 156.37 1 . C  ?  
ATOM   2950  CG2 CG2 . VAL VAL VAL A A 419 419 . 80.935  11.932  283.897 1.00 152.52 1 . C  ?  
ATOM   2951  C   C   . VAL VAL VAL A A 419 419 . 82.890  14.281  283.056 1.00 169.30 1 . C  ?  
ATOM   2952  O   O   . VAL VAL VAL A A 419 419 . 82.537  14.649  284.181 1.00 164.78 1 . O  ?  
ATOM   2953  N   N   . MET MET MET A A 420 420 . 84.109  14.520  282.566 1.00 174.19 1 . N  ?  
ATOM   2954  CA  CA  . MET MET MET A A 420 420 . 85.092  15.385  283.241 1.00 177.47 1 . C  ?  
ATOM   2955  CB  CB  . MET MET MET A A 420 420 . 86.464  15.245  282.555 1.00 180.91 1 . C  ?  
ATOM   2956  CG  CG  . MET MET MET A A 420 420 . 87.621  16.007  283.196 1.00 180.89 1 . C  ?  
ATOM   2957  SD  SD  . MET MET MET A A 420 420 . 89.045  16.151  282.092 1.00 178.45 1 . S  ?  
ATOM   2958  CE  CE  . MET MET MET A A 420 420 . 88.500  17.444  280.975 1.00 173.15 1 . C  ?  
ATOM   2959  C   C   . MET MET MET A A 420 420 . 84.639  16.851  283.208 1.00 175.03 1 . C  ?  
ATOM   2960  O   O   . MET MET MET A A 420 420 . 84.547  17.507  284.250 1.00 164.39 1 . O  ?  
ATOM   2961  N   N   . GLU GLU GLU A A 421 421 . 84.364  17.339  281.998 1.00 176.79 1 . N  ?  
ATOM   2962  CA  CA  . GLU GLU GLU A A 421 421 . 83.915  18.717  281.749 1.00 175.84 1 . C  ?  
ATOM   2963  CB  CB  . GLU GLU GLU A A 421 421 . 83.741  18.935  280.235 1.00 177.91 1 . C  ?  
ATOM   2964  CG  CG  . GLU GLU GLU A A 421 421 . 83.457  20.368  279.789 1.00 177.47 1 . C  ?  
ATOM   2965  CD  CD  . GLU GLU GLU A A 421 421 . 84.629  21.315  279.982 1.00 176.53 1 . C  ?  
ATOM   2966  OE1 OE1 . GLU GLU GLU A A 421 421 . 85.777  20.847  280.151 1.00 177.60 1 . O  ?  
ATOM   2967  OE2 OE2 . GLU GLU GLU A A 421 421 . 84.397  22.542  279.959 1.00 173.35 1 . O  ?  
ATOM   2968  C   C   . GLU GLU GLU A A 421 421 . 82.600  19.041  282.468 1.00 172.54 1 . C  ?  
ATOM   2969  O   O   . GLU GLU GLU A A 421 421 . 82.442  20.135  283.016 1.00 169.14 1 . O  ?  
ATOM   2970  N   N   . ARG ARG ARG A A 422 422 . 81.672  18.084  282.449 1.00 170.29 1 . N  ?  
ATOM   2971  CA  CA  . ARG ARG ARG A A 422 422 . 80.350  18.222  283.082 1.00 166.26 1 . C  ?  
ATOM   2972  CB  CB  . ARG ARG ARG A A 422 422 . 79.499  16.972  282.803 1.00 164.72 1 . C  ?  
ATOM   2973  CG  CG  . ARG ARG ARG A A 422 422 . 78.027  17.097  283.175 1.00 163.99 1 . C  ?  
ATOM   2974  CD  CD  . ARG ARG ARG A A 422 422 . 77.202  15.959  282.587 1.00 163.70 1 . C  ?  
ATOM   2975  NE  NE  . ARG ARG ARG A A 422 422 . 75.760  16.176  282.750 1.00 164.14 1 . N  ?  
ATOM   2976  CZ  CZ  . ARG ARG ARG A A 422 422 . 75.042  15.896  283.843 1.00 159.03 1 . C  ?  
ATOM   2977  NH1 NH1 . ARG ARG ARG A A 422 422 . 75.601  15.370  284.935 1.00 157.13 1 . N  ?  
ATOM   2978  NH2 NH2 . ARG ARG ARG A A 422 422 . 73.734  16.149  283.845 1.00 154.26 1 . N  ?  
ATOM   2979  C   C   . ARG ARG ARG A A 422 422 . 80.439  18.468  284.592 1.00 162.69 1 . C  ?  
ATOM   2980  O   O   . ARG ARG ARG A A 422 422 . 79.687  19.280  285.135 1.00 156.55 1 . O  ?  
ATOM   2981  N   N   . GLN GLN GLN A A 423 423 . 81.367  17.778  285.254 1.00 161.37 1 . N  ?  
ATOM   2982  CA  CA  . GLN GLN GLN A A 423 423 . 81.532  17.893  286.705 1.00 160.26 1 . C  ?  
ATOM   2983  CB  CB  . GLN GLN GLN A A 423 423 . 82.395  16.740  287.240 1.00 158.09 1 . C  ?  
ATOM   2984  CG  CG  . GLN GLN GLN A A 423 423 . 82.381  16.578  288.757 1.00 158.73 1 . C  ?  
ATOM   2985  CD  CD  . GLN GLN GLN A A 423 423 . 80.977  16.528  289.344 1.00 161.00 1 . C  ?  
ATOM   2986  OE1 OE1 . GLN GLN GLN A A 423 423 . 80.670  17.238  290.301 1.00 163.60 1 . O  ?  
ATOM   2987  NE2 NE2 . GLN GLN GLN A A 423 423 . 80.113  15.705  288.757 1.00 162.19 1 . N  ?  
ATOM   2988  C   C   . GLN GLN GLN A A 423 423 . 82.110  19.241  287.156 1.00 161.03 1 . C  ?  
ATOM   2989  O   O   . GLN GLN GLN A A 423 423 . 81.826  19.688  288.269 1.00 161.94 1 . O  ?  
ATOM   2990  N   N   . ARG ARG ARG A A 424 424 . 82.913  19.882  286.304 1.00 160.09 1 . N  ?  
ATOM   2991  CA  CA  . ARG ARG ARG A A 424 424 . 83.431  21.229  286.590 1.00 161.51 1 . C  ?  
ATOM   2992  CB  CB  . ARG ARG ARG A A 424 424 . 84.540  21.622  285.604 1.00 162.00 1 . C  ?  
ATOM   2993  CG  CG  . ARG ARG ARG A A 424 424 . 85.465  22.718  286.120 1.00 161.85 1 . C  ?  
ATOM   2994  CD  CD  . ARG ARG ARG A A 424 424 . 86.171  23.468  284.999 1.00 163.37 1 . C  ?  
ATOM   2995  NE  NE  . ARG ARG ARG A A 424 424 . 85.344  24.552  284.452 1.00 165.98 1 . N  ?  
ATOM   2996  CZ  CZ  . ARG ARG ARG A A 424 424 . 84.603  24.507  283.338 1.00 165.59 1 . C  ?  
ATOM   2997  NH1 NH1 . ARG ARG ARG A A 424 424 . 84.541  23.419  282.566 1.00 164.85 1 . N  ?  
ATOM   2998  NH2 NH2 . ARG ARG ARG A A 424 424 . 83.905  25.584  282.981 1.00 165.33 1 . N  ?  
ATOM   2999  C   C   . ARG ARG ARG A A 424 424 . 82.311  22.275  286.554 1.00 163.04 1 . C  ?  
ATOM   3000  O   O   . ARG ARG ARG A A 424 424 . 82.283  23.186  287.386 1.00 165.16 1 . O  ?  
ATOM   3001  N   N   . LEU LEU LEU A A 425 425 . 81.403  22.138  285.585 1.00 162.12 1 . N  ?  
ATOM   3002  CA  CA  . LEU LEU LEU A A 425 425 . 80.248  23.040  285.449 1.00 157.31 1 . C  ?  
ATOM   3003  CB  CB  . LEU LEU LEU A A 425 425 . 79.546  22.843  284.095 1.00 158.28 1 . C  ?  
ATOM   3004  CG  CG  . LEU LEU LEU A A 425 425 . 80.256  23.418  282.861 1.00 156.52 1 . C  ?  
ATOM   3005  CD1 CD1 . LEU LEU LEU A A 425 425 . 79.705  22.801  281.582 1.00 152.79 1 . C  ?  
ATOM   3006  CD2 CD2 . LEU LEU LEU A A 425 425 . 80.145  24.938  282.812 1.00 153.34 1 . C  ?  
ATOM   3007  C   C   . LEU LEU LEU A A 425 425 . 79.229  22.895  286.586 1.00 147.94 1 . C  ?  
ATOM   3008  O   O   . LEU LEU LEU A A 425 425 . 78.663  23.894  287.030 1.00 144.07 1 . O  ?  
ATOM   3009  N   N   . ILE ILE ILE A A 426 426 . 78.997  21.661  287.041 1.00 140.30 1 . N  ?  
ATOM   3010  CA  CA  . ILE ILE ILE A A 426 426 . 78.044  21.389  288.130 1.00 141.12 1 . C  ?  
ATOM   3011  CB  CB  . ILE ILE ILE A A 426 426 . 77.819  19.864  288.337 1.00 139.78 1 . C  ?  
ATOM   3012  CG1 CG1 . ILE ILE ILE A A 426 426 . 77.078  19.267  287.133 1.00 136.73 1 . C  ?  
ATOM   3013  CD1 CD1 . ILE ILE ILE A A 426 426 . 77.291  17.779  286.955 1.00 135.73 1 . C  ?  
ATOM   3014  CG2 CG2 . ILE ILE ILE A A 426 426 . 77.022  19.578  289.613 1.00 138.71 1 . C  ?  
ATOM   3015  C   C   . ILE ILE ILE A A 426 426 . 78.490  22.051  289.441 1.00 144.05 1 . C  ?  
ATOM   3016  O   O   . ILE ILE ILE A A 426 426 . 77.698  22.734  290.092 1.00 145.12 1 . O  ?  
ATOM   3017  N   N   . GLU GLU GLU A A 427 427 . 79.752  21.844  289.816 1.00 147.15 1 . N  ?  
ATOM   3018  CA  CA  . GLU GLU GLU A A 427 427 . 80.308  22.420  291.049 1.00 142.74 1 . C  ?  
ATOM   3019  CB  CB  . GLU GLU GLU A A 427 427 . 81.638  21.748  291.409 1.00 145.41 1 . C  ?  
ATOM   3020  CG  CG  . GLU GLU GLU A A 427 427 . 81.492  20.282  291.799 1.00 146.35 1 . C  ?  
ATOM   3021  CD  CD  . GLU GLU GLU A A 427 427 . 82.822  19.601  292.086 1.00 145.60 1 . C  ?  
ATOM   3022  OE1 OE1 . GLU GLU GLU A A 427 427 . 83.776  19.778  291.298 1.00 141.33 1 . O  ?  
ATOM   3023  OE2 OE2 . GLU GLU GLU A A 427 427 . 82.909  18.872  293.097 1.00 146.29 1 . O  ?  
ATOM   3024  C   C   . GLU GLU GLU A A 427 427 . 80.488  23.941  290.984 1.00 137.55 1 . C  ?  
ATOM   3025  O   O   . GLU GLU GLU A A 427 427 . 80.449  24.606  292.021 1.00 133.96 1 . O  ?  
ATOM   3026  N   N   . SER SER SER A A 428 428 . 80.682  24.485  289.781 1.00 134.65 1 . N  ?  
ATOM   3027  CA  CA  . SER SER SER A A 428 428 . 80.822  25.937  289.593 1.00 133.74 1 . C  ?  
ATOM   3028  CB  CB  . SER SER SER A A 428 428 . 81.347  26.256  288.188 1.00 134.22 1 . C  ?  
ATOM   3029  OG  OG  . SER SER SER A A 428 428 . 80.407  25.895  287.193 1.00 136.44 1 . O  ?  
ATOM   3030  C   C   . SER SER SER A A 428 428 . 79.531  26.729  289.851 1.00 129.76 1 . C  ?  
ATOM   3031  O   O   . SER SER SER A A 428 428 . 79.599  27.911  290.183 1.00 130.36 1 . O  ?  
ATOM   3032  N   N   . VAL VAL VAL A A 429 429 . 78.370  26.090  289.687 1.00 129.27 1 . N  ?  
ATOM   3033  CA  CA  . VAL VAL VAL A A 429 429 . 77.074  26.718  290.000 1.00 129.39 1 . C  ?  
ATOM   3034  CB  CB  . VAL VAL VAL A A 429 429 . 75.896  25.960  289.334 1.00 128.99 1 . C  ?  
ATOM   3035  CG1 CG1 . VAL VAL VAL A A 429 429 . 74.543  26.460  289.841 1.00 129.52 1 . C  ?  
ATOM   3036  CG2 CG2 . VAL VAL VAL A A 429 429 . 75.974  26.098  287.819 1.00 127.25 1 . C  ?  
ATOM   3037  C   C   . VAL VAL VAL A A 429 429 . 76.877  26.780  291.527 1.00 124.52 1 . C  ?  
ATOM   3038  O   O   . VAL VAL VAL A A 429 429 . 77.083  25.771  292.205 1.00 117.36 1 . O  ?  
ATOM   3039  N   N   . PRO PRO PRO A A 430 430 . 76.473  27.955  292.072 1.00 123.38 1 . N  ?  
ATOM   3040  CA  CA  . PRO PRO PRO A A 430 430 . 76.300  28.058  293.535 1.00 124.43 1 . C  ?  
ATOM   3041  CB  CB  . PRO PRO PRO A A 430 430 . 75.939  29.538  293.751 1.00 124.84 1 . C  ?  
ATOM   3042  CG  CG  . PRO PRO PRO A A 430 430 . 76.426  30.244  292.534 1.00 123.49 1 . C  ?  
ATOM   3043  CD  CD  . PRO PRO PRO A A 430 430 . 76.276  29.263  291.412 1.00 122.20 1 . C  ?  
ATOM   3044  C   C   . PRO PRO PRO A A 430 430 . 75.203  27.161  294.119 1.00 121.71 1 . C  ?  
ATOM   3045  O   O   . PRO PRO PRO A A 430 430 . 74.233  26.843  293.430 1.00 121.96 1 . O  ?  
ATOM   3046  N   N   . ASP ASP ASP A A 431 431 . 75.374  26.766  295.380 1.00 122.03 1 . N  ?  
ATOM   3047  CA  CA  . ASP ASP ASP A A 431 431 . 74.391  25.932  296.087 1.00 122.97 1 . C  ?  
ATOM   3048  CB  CB  . ASP ASP ASP A A 431 431 . 74.990  25.346  297.371 1.00 129.04 1 . C  ?  
ATOM   3049  CG  CG  . ASP ASP ASP A A 431 431 . 76.076  24.323  297.099 1.00 134.60 1 . C  ?  
ATOM   3050  OD1 OD1 . ASP ASP ASP A A 431 431 . 76.794  24.467  296.086 1.00 138.63 1 . O  ?  
ATOM   3051  OD2 OD2 . ASP ASP ASP A A 431 431 . 76.213  23.378  297.907 1.00 136.79 1 . O  ?  
ATOM   3052  C   C   . ASP ASP ASP A A 431 431 . 73.106  26.682  296.438 1.00 117.97 1 . C  ?  
ATOM   3053  O   O   . ASP ASP ASP A A 431 431 . 72.064  26.053  296.632 1.00 108.08 1 . O  ?  
ATOM   3054  N   N   . SER SER SER A A 432 432 . 73.191  28.009  296.548 1.00 119.59 1 . N  ?  
ATOM   3055  CA  CA  . SER SER SER A A 432 432 . 72.022  28.853  296.826 1.00 121.78 1 . C  ?  
ATOM   3056  CB  CB  . SER SER SER A A 432 432 . 72.461  30.286  297.146 1.00 119.85 1 . C  ?  
ATOM   3057  OG  OG  . SER SER SER A A 432 432 . 73.214  30.839  296.081 1.00 121.84 1 . O  ?  
ATOM   3058  C   C   . SER SER SER A A 432 432 . 71.005  28.864  295.674 1.00 124.97 1 . C  ?  
ATOM   3059  O   O   . SER SER SER A A 432 432 . 69.799  28.978  295.918 1.00 128.61 1 . O  ?  
ATOM   3060  N   N   . VAL VAL VAL A A 433 433 . 71.495  28.750  294.435 1.00 123.34 1 . N  ?  
ATOM   3061  CA  CA  . VAL VAL VAL A A 433 433 . 70.633  28.669  293.245 1.00 118.88 1 . C  ?  
ATOM   3062  CB  CB  . VAL VAL VAL A A 433 433 . 71.441  28.809  291.930 1.00 122.05 1 . C  ?  
ATOM   3063  CG1 CG1 . VAL VAL VAL A A 433 433 . 70.587  28.477  290.706 1.00 123.03 1 . C  ?  
ATOM   3064  CG2 CG2 . VAL VAL VAL A A 433 433 . 72.007  30.221  291.816 1.00 122.77 1 . C  ?  
ATOM   3065  C   C   . VAL VAL VAL A A 433 433 . 69.844  27.356  293.271 1.00 113.23 1 . C  ?  
ATOM   3066  O   O   . VAL VAL VAL A A 433 433 . 70.420  26.266  293.277 1.00 109.21 1 . O  ?  
ATOM   3067  N   N   . THR THR THR A A 434 434 . 68.520  27.487  293.261 1.00 108.40 1 . N  ?  
ATOM   3068  CA  CA  . THR THR THR A A 434 434 . 67.625  26.400  293.625 1.00 102.08 1 . C  ?  
ATOM   3069  CB  CB  . THR THR THR A A 434 434 . 67.606  26.255  295.163 1.00 105.32 1 . C  ?  
ATOM   3070  OG1 OG1 . THR THR THR A A 434 434 . 66.860  25.098  295.533 1.00 109.41 1 . O  ?  
ATOM   3071  CG2 CG2 . THR THR THR A A 434 434 . 67.002  27.500  295.848 1.00 107.55 1 . C  ?  
ATOM   3072  C   C   . THR THR THR A A 434 434 . 66.197  26.654  293.096 1.00 96.83  1 . C  ?  
ATOM   3073  O   O   . THR THR THR A A 434 434 . 65.813  27.811  292.903 1.00 91.29  1 . O  ?  
ATOM   3074  N   N   . PRO PRO PRO A A 435 435 . 65.415  25.579  292.842 1.00 94.43  1 . N  ?  
ATOM   3075  CA  CA  . PRO PRO PRO A A 435 435 . 63.989  25.778  292.557 1.00 92.45  1 . C  ?  
ATOM   3076  CB  CB  . PRO PRO PRO A A 435 435 . 63.464  24.356  292.336 1.00 92.56  1 . C  ?  
ATOM   3077  CG  CG  . PRO PRO PRO A A 435 435 . 64.651  23.573  291.917 1.00 94.00  1 . C  ?  
ATOM   3078  CD  CD  . PRO PRO PRO A A 435 435 . 65.817  24.174  292.640 1.00 94.64  1 . C  ?  
ATOM   3079  C   C   . PRO PRO PRO A A 435 435 . 63.259  26.432  293.727 1.00 92.30  1 . C  ?  
ATOM   3080  O   O   . PRO PRO PRO A A 435 435 . 63.579  26.152  294.888 1.00 95.95  1 . O  ?  
ATOM   3081  N   N   . LEU LEU LEU A A 436 436 . 62.297  27.296  293.407 1.00 88.59  1 . N  ?  
ATOM   3082  CA  CA  . LEU LEU LEU A A 436 436 . 61.555  28.069  294.399 1.00 84.37  1 . C  ?  
ATOM   3083  CB  CB  . LEU LEU LEU A A 436 436 . 61.853  29.560  294.231 1.00 82.27  1 . C  ?  
ATOM   3084  CG  CG  . LEU LEU LEU A A 436 436 . 63.299  29.977  294.486 1.00 81.97  1 . C  ?  
ATOM   3085  CD1 CD1 . LEU LEU LEU A A 436 436 . 63.552  31.376  293.940 1.00 81.84  1 . C  ?  
ATOM   3086  CD2 CD2 . LEU LEU LEU A A 436 436 . 63.625  29.889  295.970 1.00 81.43  1 . C  ?  
ATOM   3087  C   C   . LEU LEU LEU A A 436 436 . 60.071  27.823  294.226 1.00 82.58  1 . C  ?  
ATOM   3088  O   O   . LEU LEU LEU A A 436 436 . 59.443  28.404  293.339 1.00 84.69  1 . O  ?  
ATOM   3089  N   N   . ILE ILE ILE A A 437 437 . 59.514  26.954  295.065 1.00 79.45  1 . N  ?  
ATOM   3090  CA  CA  . ILE ILE ILE A A 437 437 . 58.074  26.719  295.074 1.00 80.58  1 . C  ?  
ATOM   3091  CB  CB  . ILE ILE ILE A A 437 437 . 57.705  25.372  295.744 1.00 80.94  1 . C  ?  
ATOM   3092  CG1 CG1 . ILE ILE ILE A A 437 437 . 58.355  24.200  294.998 1.00 80.09  1 . C  ?  
ATOM   3093  CD1 CD1 . ILE ILE ILE A A 437 437 . 58.444  22.933  295.822 1.00 81.01  1 . C  ?  
ATOM   3094  CG2 CG2 . ILE ILE ILE A A 437 437 . 56.189  25.179  295.788 1.00 81.33  1 . C  ?  
ATOM   3095  C   C   . ILE ILE ILE A A 437 437 . 57.434  27.907  295.802 1.00 80.61  1 . C  ?  
ATOM   3096  O   O   . ILE ILE ILE A A 437 437 . 57.426  27.959  297.029 1.00 83.24  1 . O  ?  
ATOM   3097  N   N   . ILE ILE ILE A A 438 438 . 56.922  28.863  295.029 1.00 79.67  1 . N  ?  
ATOM   3098  CA  CA  . ILE ILE ILE A A 438 438 . 56.304  30.077  295.579 1.00 80.15  1 . C  ?  
ATOM   3099  CB  CB  . ILE ILE ILE A A 438 438 . 56.420  31.276  294.604 1.00 81.19  1 . C  ?  
ATOM   3100  CG1 CG1 . ILE ILE ILE A A 438 438 . 55.536  31.102  293.353 1.00 81.22  1 . C  ?  
ATOM   3101  CD1 CD1 . ILE ILE ILE A A 438 438 . 55.563  32.293  292.418 1.00 82.55  1 . C  ?  
ATOM   3102  CG2 CG2 . ILE ILE ILE A A 438 438 . 57.880  31.496  294.231 1.00 81.10  1 . C  ?  
ATOM   3103  C   C   . ILE ILE ILE A A 438 438 . 54.842  29.916  295.998 1.00 81.96  1 . C  ?  
ATOM   3104  O   O   . ILE ILE ILE A A 438 438 . 54.277  30.822  296.612 1.00 88.71  1 . O  ?  
ATOM   3105  N   N   . TYR TYR TYR A A 439 439 . 54.225  28.792  295.646 1.00 81.19  1 . N  ?  
ATOM   3106  CA  CA  . TYR TYR TYR A A 439 439 . 52.832  28.537  295.994 1.00 82.77  1 . C  ?  
ATOM   3107  CB  CB  . TYR TYR TYR A A 439 439 . 51.892  29.369  295.124 1.00 85.50  1 . C  ?  
ATOM   3108  CG  CG  . TYR TYR TYR A A 439 439 . 50.441  29.222  295.510 1.00 87.97  1 . C  ?  
ATOM   3109  CD1 CD1 . TYR TYR TYR A A 439 439 . 49.939  29.840  296.658 1.00 90.93  1 . C  ?  
ATOM   3110  CE1 CE1 . TYR TYR TYR A A 439 439 . 48.610  29.707  297.023 1.00 88.78  1 . C  ?  
ATOM   3111  CZ  CZ  . TYR TYR TYR A A 439 439 . 47.766  28.948  296.237 1.00 89.29  1 . C  ?  
ATOM   3112  OH  OH  . TYR TYR TYR A A 439 439 . 46.448  28.817  296.599 1.00 98.19  1 . O  ?  
ATOM   3113  CE2 CE2 . TYR TYR TYR A A 439 439 . 48.239  28.321  295.097 1.00 86.68  1 . C  ?  
ATOM   3114  CD2 CD2 . TYR TYR TYR A A 439 439 . 49.569  28.458  294.742 1.00 86.97  1 . C  ?  
ATOM   3115  C   C   . TYR TYR TYR A A 439 439 . 52.504  27.074  295.800 1.00 82.12  1 . C  ?  
ATOM   3116  O   O   . TYR TYR TYR A A 439 439 . 52.929  26.474  294.822 1.00 85.95  1 . O  ?  
ATOM   3117  N   N   . GLU GLU GLU A A 440 440 . 51.740  26.516  296.732 1.00 84.66  1 . N  ?  
ATOM   3118  CA  CA  . GLU GLU GLU A A 440 440 . 51.313  25.122  296.676 1.00 85.53  1 . C  ?  
ATOM   3119  CB  CB  . GLU GLU GLU A A 440 440 . 52.283  24.232  297.459 1.00 87.19  1 . C  ?  
ATOM   3120  CG  CG  . GLU GLU GLU A A 440 440 . 51.890  22.757  297.499 1.00 92.87  1 . C  ?  
ATOM   3121  CD  CD  . GLU GLU GLU A A 440 440 . 53.048  21.812  297.802 1.00 98.68  1 . C  ?  
ATOM   3122  OE1 OE1 . GLU GLU GLU A A 440 440 . 52.787  20.718  298.347 1.00 105.82 1 . O  ?  
ATOM   3123  OE2 OE2 . GLU GLU GLU A A 440 440 . 54.215  22.141  297.492 1.00 103.28 1 . O  ?  
ATOM   3124  C   C   . GLU GLU GLU A A 440 440 . 49.907  25.013  297.242 1.00 85.67  1 . C  ?  
ATOM   3125  O   O   . GLU GLU GLU A A 440 440 . 49.562  25.721  298.189 1.00 92.37  1 . O  ?  
ATOM   3126  N   N   . GLU GLU GLU A A 441 441 . 49.095  24.148  296.638 1.00 84.10  1 . N  ?  
ATOM   3127  CA  CA  . GLU GLU GLU A A 441 441 . 47.745  23.879  297.119 1.00 83.94  1 . C  ?  
ATOM   3128  CB  CB  . GLU GLU GLU A A 441 441 . 46.743  24.874  296.521 1.00 87.01  1 . C  ?  
ATOM   3129  CG  CG  . GLU GLU GLU A A 441 441 . 46.631  24.877  294.997 1.00 93.11  1 . C  ?  
ATOM   3130  CD  CD  . GLU GLU GLU A A 441 441 . 45.638  25.910  294.463 1.00 98.69  1 . C  ?  
ATOM   3131  OE1 OE1 . GLU GLU GLU A A 441 441 . 45.257  26.826  295.222 1.00 107.79 1 . O  ?  
ATOM   3132  OE2 OE2 . GLU GLU GLU A A 441 441 . 45.233  25.814  293.280 1.00 97.48  1 . O  ?  
ATOM   3133  C   C   . GLU GLU GLU A A 441 441 . 47.352  22.443  296.801 1.00 83.75  1 . C  ?  
ATOM   3134  O   O   . GLU GLU GLU A A 441 441 . 47.787  21.893  295.789 1.00 80.59  1 . O  ?  
ATOM   3135  N   N   . THR THR THR A A 442 442 . 46.557  21.841  297.689 1.00 84.36  1 . N  ?  
ATOM   3136  CA  CA  . THR THR THR A A 442 442 . 46.010  20.498  297.495 1.00 82.69  1 . C  ?  
ATOM   3137  CB  CB  . THR THR THR A A 442 442 . 46.511  19.503  298.562 1.00 83.61  1 . C  ?  
ATOM   3138  OG1 OG1 . THR THR THR A A 442 442 . 46.041  19.903  299.854 1.00 89.41  1 . O  ?  
ATOM   3139  CG2 CG2 . THR THR THR A A 442 442 . 48.038  19.420  298.567 1.00 82.20  1 . C  ?  
ATOM   3140  C   C   . THR THR THR A A 442 442 . 44.486  20.538  297.541 1.00 81.69  1 . C  ?  
ATOM   3141  O   O   . THR THR THR A A 442 442 . 43.894  21.560  297.888 1.00 82.16  1 . O  ?  
ATOM   3142  N   N   . THR THR THR A A 443 443 . 43.859  19.421  297.188 1.00 82.98  1 . N  ?  
ATOM   3143  CA  CA  . THR THR THR A A 443 443 . 42.398  19.322  297.182 1.00 84.20  1 . C  ?  
ATOM   3144  CB  CB  . THR THR THR A A 443 443 . 41.772  20.096  295.987 1.00 82.79  1 . C  ?  
ATOM   3145  OG1 OG1 . THR THR THR A A 443 443 . 40.371  19.811  295.887 1.00 82.84  1 . O  ?  
ATOM   3146  CG2 CG2 . THR THR THR A A 443 443 . 42.432  19.732  294.671 1.00 84.34  1 . C  ?  
ATOM   3147  C   C   . THR THR THR A A 443 443 . 41.949  17.863  297.186 1.00 84.77  1 . C  ?  
ATOM   3148  O   O   . THR THR THR A A 443 443 . 42.634  16.992  296.663 1.00 86.51  1 . O  ?  
ATOM   3149  N   N   . ASP ASP ASP A A 444 444 . 40.795  17.616  297.793 1.00 89.10  1 . N  ?  
ATOM   3150  CA  CA  . ASP ASP ASP A A 444 444 . 40.206  16.278  297.843 1.00 93.83  1 . C  ?  
ATOM   3151  CB  CB  . ASP ASP ASP A A 444 444 . 39.071  16.218  298.874 1.00 104.16 1 . C  ?  
ATOM   3152  CG  CG  . ASP ASP ASP A A 444 444 . 39.505  16.666  300.263 1.00 116.37 1 . C  ?  
ATOM   3153  OD1 OD1 . ASP ASP ASP A A 444 444 . 40.685  16.455  300.631 1.00 123.75 1 . O  ?  
ATOM   3154  OD2 OD2 . ASP ASP ASP A A 444 444 . 38.657  17.234  300.987 1.00 125.11 1 . O  ?  
ATOM   3155  C   C   . ASP ASP ASP A A 444 444 . 39.641  15.900  296.482 1.00 90.26  1 . C  ?  
ATOM   3156  O   O   . ASP ASP ASP A A 444 444 . 39.601  14.719  296.124 1.00 94.63  1 . O  ?  
ATOM   3157  N   N   . ILE ILE ILE A A 445 445 . 39.212  16.917  295.734 1.00 83.87  1 . N  ?  
ATOM   3158  CA  CA  . ILE ILE ILE A A 445 445 . 38.455  16.738  294.508 1.00 80.46  1 . C  ?  
ATOM   3159  CB  CB  . ILE ILE ILE A A 445 445 . 37.317  17.782  294.433 1.00 78.18  1 . C  ?  
ATOM   3160  CG1 CG1 . ILE ILE ILE A A 445 445 . 36.541  17.753  295.765 1.00 78.00  1 . C  ?  
ATOM   3161  CD1 CD1 . ILE ILE ILE A A 445 445 . 35.187  18.436  295.793 1.00 80.46  1 . C  ?  
ATOM   3162  CG2 CG2 . ILE ILE ILE A A 445 445 . 36.440  17.517  293.211 1.00 78.72  1 . C  ?  
ATOM   3163  C   C   . ILE ILE ILE A A 445 445 . 39.424  16.734  293.313 1.00 79.89  1 . C  ?  
ATOM   3164  O   O   . ILE ILE ILE A A 445 445 . 39.905  15.668  292.931 1.00 83.73  1 . O  ?  
ATOM   3165  N   N   . TRP TRP TRP A A 446 446 . 39.731  17.900  292.746 1.00 75.01  1 . N  ?  
ATOM   3166  CA  CA  . TRP TRP TRP A A 446 446 . 40.759  18.014  291.705 1.00 72.09  1 . C  ?  
ATOM   3167  CB  CB  . TRP TRP TRP A A 446 446 . 40.309  17.372  290.384 1.00 69.10  1 . C  ?  
ATOM   3168  CG  CG  . TRP TRP TRP A A 446 446 . 38.958  17.786  289.932 1.00 64.94  1 . C  ?  
ATOM   3169  CD1 CD1 . TRP TRP TRP A A 446 446 . 38.597  19.003  289.451 1.00 65.72  1 . C  ?  
ATOM   3170  NE1 NE1 . TRP TRP TRP A A 446 446 . 37.261  19.012  289.129 1.00 66.36  1 . N  ?  
ATOM   3171  CE2 CE2 . TRP TRP TRP A A 446 446 . 36.738  17.775  289.390 1.00 64.34  1 . C  ?  
ATOM   3172  CD2 CD2 . TRP TRP TRP A A 446 446 . 37.786  16.973  289.893 1.00 63.57  1 . C  ?  
ATOM   3173  CE3 CE3 . TRP TRP TRP A A 446 446 . 37.512  15.647  290.247 1.00 65.61  1 . C  ?  
ATOM   3174  CZ3 CZ3 . TRP TRP TRP A A 446 446 . 36.209  15.164  290.086 1.00 66.03  1 . C  ?  
ATOM   3175  CH2 CH2 . TRP TRP TRP A A 446 446 . 35.186  15.993  289.578 1.00 65.76  1 . C  ?  
ATOM   3176  CZ2 CZ2 . TRP TRP TRP A A 446 446 . 35.433  17.296  289.226 1.00 64.75  1 . C  ?  
ATOM   3177  C   C   . TRP TRP TRP A A 446 446 . 41.121  19.470  291.465 1.00 71.48  1 . C  ?  
ATOM   3178  O   O   . TRP TRP TRP A A 446 446 . 40.332  20.363  291.770 1.00 74.90  1 . O  ?  
ATOM   3179  N   N   . ILE ILE ILE A A 447 447 . 42.312  19.695  290.920 1.00 71.06  1 . N  ?  
ATOM   3180  CA  CA  . ILE ILE ILE A A 447 447 . 42.738  21.024  290.497 1.00 73.06  1 . C  ?  
ATOM   3181  CB  CB  . ILE ILE ILE A A 447 447 . 44.275  21.160  290.486 1.00 75.63  1 . C  ?  
ATOM   3182  CG1 CG1 . ILE ILE ILE A A 447 447 . 44.879  20.880  291.878 1.00 76.75  1 . C  ?  
ATOM   3183  CD1 CD1 . ILE ILE ILE A A 447 447 . 44.649  21.961  292.914 1.00 77.58  1 . C  ?  
ATOM   3184  CG2 CG2 . ILE ILE ILE A A 447 447 . 44.689  22.536  289.961 1.00 74.93  1 . C  ?  
ATOM   3185  C   C   . ILE ILE ILE A A 447 447 . 42.237  21.244  289.076 1.00 73.85  1 . C  ?  
ATOM   3186  O   O   . ILE ILE ILE A A 447 447 . 42.571  20.462  288.182 1.00 82.69  1 . O  ?  
ATOM   3187  N   N   . ASN ASN ASN A A 448 448 . 41.428  22.289  288.880 1.00 71.84  1 . N  ?  
ATOM   3188  CA  CA  . ASN ASN ASN A A 448 448 . 41.060  22.772  287.546 1.00 68.86  1 . C  ?  
ATOM   3189  CB  CB  . ASN ASN ASN A A 448 448 . 39.681  23.433  287.541 1.00 68.79  1 . C  ?  
ATOM   3190  CG  CG  . ASN ASN ASN A A 448 448 . 38.543  22.436  287.666 1.00 70.37  1 . C  ?  
ATOM   3191  OD1 OD1 . ASN ASN ASN A A 448 448 . 38.521  21.413  286.981 1.00 71.96  1 . O  ?  
ATOM   3192  ND2 ND2 . ASN ASN ASN A A 448 448 . 37.570  22.744  288.525 1.00 72.33  1 . N  ?  
ATOM   3193  C   C   . ASN ASN ASN A A 448 448 . 42.098  23.804  287.123 1.00 69.58  1 . C  ?  
ATOM   3194  O   O   . ASN ASN ASN A A 448 448 . 42.257  24.840  287.782 1.00 69.05  1 . O  ?  
ATOM   3195  N   N   . ILE ILE ILE A A 449 449 . 42.805  23.512  286.031 1.00 68.46  1 . N  ?  
ATOM   3196  CA  CA  . ILE ILE ILE A A 449 449 . 43.817  24.418  285.498 1.00 67.80  1 . C  ?  
ATOM   3197  CB  CB  . ILE ILE ILE A A 449 449 . 44.797  23.674  284.562 1.00 67.80  1 . C  ?  
ATOM   3198  CG1 CG1 . ILE ILE ILE A A 449 449 . 45.595  22.622  285.353 1.00 68.69  1 . C  ?  
ATOM   3199  CD1 CD1 . ILE ILE ILE A A 449 449 . 46.608  23.176  286.346 1.00 68.86  1 . C  ?  
ATOM   3200  CG2 CG2 . ILE ILE ILE A A 449 449 . 45.743  24.640  283.850 1.00 67.99  1 . C  ?  
ATOM   3201  C   C   . ILE ILE ILE A A 449 449 . 43.124  25.577  284.778 1.00 69.37  1 . C  ?  
ATOM   3202  O   O   . ILE ILE ILE A A 449 449 . 42.084  25.391  284.135 1.00 70.33  1 . O  ?  
ATOM   3203  N   N   . HIS HIS HIS A A 450 450 . 43.699  26.769  284.920 1.00 69.80  1 . N  ?  
ATOM   3204  CA  CA  . HIS HIS HIS A A 450 450 . 43.166  27.989  284.309 1.00 71.02  1 . C  ?  
ATOM   3205  CB  CB  . HIS HIS HIS A A 450 450 . 42.267  28.751  285.300 1.00 71.28  1 . C  ?  
ATOM   3206  CG  CG  . HIS HIS HIS A A 450 450 . 42.904  28.988  286.632 1.00 71.44  1 . C  ?  
ATOM   3207  ND1 ND1 . HIS HIS HIS A A 450 450 . 43.867  29.951  286.841 1.00 71.52  1 . N  ?  
ATOM   3208  CE1 CE1 . HIS HIS HIS A A 450 450 . 44.262  29.915  288.098 1.00 74.11  1 . C  ?  
ATOM   3209  NE2 NE2 . HIS HIS HIS A A 450 450 . 43.584  28.967  288.717 1.00 79.57  1 . N  ?  
ATOM   3210  CD2 CD2 . HIS HIS HIS A A 450 450 . 42.730  28.369  287.821 1.00 75.86  1 . C  ?  
ATOM   3211  C   C   . HIS HIS HIS A A 450 450 . 44.327  28.861  283.849 1.00 72.68  1 . C  ?  
ATOM   3212  O   O   . HIS HIS HIS A A 450 450 . 45.489  28.554  284.127 1.00 69.80  1 . O  ?  
ATOM   3213  N   N   . ASP ASP ASP A A 451 451 . 43.998  29.951  283.161 1.00 77.69  1 . N  ?  
ATOM   3214  CA  CA  . ASP ASP ASP A A 451 451 . 44.988  30.857  282.573 1.00 78.47  1 . C  ?  
ATOM   3215  CB  CB  . ASP ASP ASP A A 451 451 . 44.500  31.302  281.188 1.00 82.56  1 . C  ?  
ATOM   3216  CG  CG  . ASP ASP ASP A A 451 451 . 44.296  30.128  280.230 1.00 85.08  1 . C  ?  
ATOM   3217  OD1 OD1 . ASP ASP ASP A A 451 451 . 45.261  29.356  280.007 1.00 83.43  1 . O  ?  
ATOM   3218  OD2 OD2 . ASP ASP ASP A A 451 451 . 43.169  29.988  279.699 1.00 84.72  1 . O  ?  
ATOM   3219  C   C   . ASP ASP ASP A A 451 451 . 45.331  32.090  283.429 1.00 74.39  1 . C  ?  
ATOM   3220  O   O   . ASP ASP ASP A A 451 451 . 46.181  32.882  283.029 1.00 74.69  1 . O  ?  
ATOM   3221  N   N   . ILE ILE ILE A A 452 452 . 44.661  32.268  284.570 1.00 72.58  1 . N  ?  
ATOM   3222  CA  CA  . ILE ILE ILE A A 452 452 . 44.958  33.367  285.512 1.00 72.78  1 . C  ?  
ATOM   3223  CB  CB  . ILE ILE ILE A A 452 452 . 43.792  33.607  286.506 1.00 72.16  1 . C  ?  
ATOM   3224  CG1 CG1 . ILE ILE ILE A A 452 452 . 42.515  34.033  285.768 1.00 72.32  1 . C  ?  
ATOM   3225  CD1 CD1 . ILE ILE ILE A A 452 452 . 41.243  33.752  286.542 1.00 72.31  1 . C  ?  
ATOM   3226  CG2 CG2 . ILE ILE ILE A A 452 452 . 44.157  34.691  287.517 1.00 72.94  1 . C  ?  
ATOM   3227  C   C   . ILE ILE ILE A A 452 452 . 46.251  33.159  286.320 1.00 72.21  1 . C  ?  
ATOM   3228  O   O   . ILE ILE ILE A A 452 452 . 46.327  32.270  287.167 1.00 70.99  1 . O  ?  
ATOM   3229  N   N   . PHE PHE PHE A A 453 453 . 47.249  34.002  286.055 1.00 72.92  1 . N  ?  
ATOM   3230  CA  CA  . PHE PHE PHE A A 453 453 . 48.466  34.090  286.874 1.00 74.04  1 . C  ?  
ATOM   3231  CB  CB  . PHE PHE PHE A A 453 453 . 49.346  32.840  286.705 1.00 73.99  1 . C  ?  
ATOM   3232  CG  CG  . PHE PHE PHE A A 453 453 . 50.682  32.929  287.400 1.00 73.35  1 . C  ?  
ATOM   3233  CD1 CD1 . PHE PHE PHE A A 453 453 . 50.755  32.987  288.788 1.00 74.47  1 . C  ?  
ATOM   3234  CE1 CE1 . PHE PHE PHE A A 453 453 . 51.983  33.065  289.435 1.00 75.49  1 . C  ?  
ATOM   3235  CZ  CZ  . PHE PHE PHE A A 453 453 . 53.159  33.080  288.696 1.00 74.59  1 . C  ?  
ATOM   3236  CE2 CE2 . PHE PHE PHE A A 453 453 . 53.101  33.017  287.313 1.00 73.55  1 . C  ?  
ATOM   3237  CD2 CD2 . PHE PHE PHE A A 453 453 . 51.871  32.943  286.670 1.00 72.79  1 . C  ?  
ATOM   3238  C   C   . PHE PHE PHE A A 453 453 . 49.241  35.356  286.491 1.00 74.56  1 . C  ?  
ATOM   3239  O   O   . PHE PHE PHE A A 453 453 . 49.913  35.377  285.460 1.00 75.56  1 . O  ?  
ATOM   3240  N   N   . HIS HIS HIS A A 454 454 . 49.132  36.400  287.317 1.00 76.02  1 . N  ?  
ATOM   3241  CA  CA  . HIS HIS HIS A A 454 454 . 49.752  37.703  287.051 1.00 80.01  1 . C  ?  
ATOM   3242  CB  CB  . HIS HIS HIS A A 454 454 . 48.688  38.803  287.076 1.00 82.08  1 . C  ?  
ATOM   3243  CG  CG  . HIS HIS HIS A A 454 454 . 49.231  40.181  286.837 1.00 82.01  1 . C  ?  
ATOM   3244  ND1 ND1 . HIS HIS HIS A A 454 454 . 49.095  40.835  285.632 1.00 81.98  1 . N  ?  
ATOM   3245  CE1 CE1 . HIS HIS HIS A A 454 454 . 49.662  42.025  285.712 1.00 83.10  1 . C  ?  
ATOM   3246  NE2 NE2 . HIS HIS HIS A A 454 454 . 50.164  42.166  286.926 1.00 83.80  1 . N  ?  
ATOM   3247  CD2 CD2 . HIS HIS HIS A A 454 454 . 49.906  41.028  287.650 1.00 80.68  1 . C  ?  
ATOM   3248  C   C   . HIS HIS HIS A A 454 454 . 50.836  38.018  288.080 1.00 81.57  1 . C  ?  
ATOM   3249  O   O   . HIS HIS HIS A A 454 454 . 50.578  37.985  289.275 1.00 83.12  1 . O  ?  
ATOM   3250  N   N   . VAL VAL VAL A A 455 455 . 52.028  38.370  287.595 1.00 86.39  1 . N  ?  
ATOM   3251  CA  CA  . VAL VAL VAL A A 455 455 . 53.194  38.659  288.434 1.00 86.60  1 . C  ?  
ATOM   3252  CB  CB  . VAL VAL VAL A A 455 455 . 54.408  37.811  287.994 1.00 86.31  1 . C  ?  
ATOM   3253  CG1 CG1 . VAL VAL VAL A A 455 455 . 55.646  38.142  288.827 1.00 87.16  1 . C  ?  
ATOM   3254  CG2 CG2 . VAL VAL VAL A A 455 455 . 54.071  36.326  288.094 1.00 85.51  1 . C  ?  
ATOM   3255  C   C   . VAL VAL VAL A A 455 455 . 53.537  40.150  288.342 1.00 88.33  1 . C  ?  
ATOM   3256  O   O   . VAL VAL VAL A A 455 455 . 53.627  40.701  287.242 1.00 87.05  1 . O  ?  
ATOM   3257  N   N   . PHE PHE PHE A A 456 456 . 53.736  40.784  289.502 1.00 90.23  1 . N  ?  
ATOM   3258  CA  CA  . PHE PHE PHE A A 456 456 . 54.046  42.220  289.584 1.00 88.35  1 . C  ?  
ATOM   3259  CB  CB  . PHE PHE PHE A A 456 456 . 53.546  42.805  290.912 1.00 84.54  1 . C  ?  
ATOM   3260  CG  CG  . PHE PHE PHE A A 456 456 . 52.047  42.840  291.037 1.00 79.84  1 . C  ?  
ATOM   3261  CD1 CD1 . PHE PHE PHE A A 456 456 . 51.305  43.805  290.367 1.00 79.72  1 . C  ?  
ATOM   3262  CE1 CE1 . PHE PHE PHE A A 456 456 . 49.923  43.847  290.480 1.00 78.65  1 . C  ?  
ATOM   3263  CZ  CZ  . PHE PHE PHE A A 456 456 . 49.264  42.919  291.270 1.00 77.15  1 . C  ?  
ATOM   3264  CE2 CE2 . PHE PHE PHE A A 456 456 . 49.990  41.955  291.948 1.00 77.97  1 . C  ?  
ATOM   3265  CD2 CD2 . PHE PHE PHE A A 456 456 . 51.374  41.921  291.832 1.00 78.49  1 . C  ?  
ATOM   3266  C   C   . PHE PHE PHE A A 456 456 . 55.554  42.471  289.449 1.00 90.71  1 . C  ?  
ATOM   3267  O   O   . PHE PHE PHE A A 456 456 . 56.349  41.560  289.703 1.00 89.14  1 . O  ?  
ATOM   3268  N   N   . PRO PRO PRO A A 457 457 . 55.955  43.703  289.047 1.00 95.56  1 . N  ?  
ATOM   3269  CA  CA  . PRO PRO PRO A A 457 457 . 57.381  44.057  289.046 1.00 97.21  1 . C  ?  
ATOM   3270  CB  CB  . PRO PRO PRO A A 457 457 . 57.384  45.532  288.634 1.00 95.39  1 . C  ?  
ATOM   3271  CG  CG  . PRO PRO PRO A A 457 457 . 56.138  45.706  287.848 1.00 96.16  1 . C  ?  
ATOM   3272  CD  CD  . PRO PRO PRO A A 457 457 . 55.130  44.788  288.480 1.00 96.65  1 . C  ?  
ATOM   3273  C   C   . PRO PRO PRO A A 457 457 . 58.003  43.882  290.428 1.00 101.09 1 . C  ?  
ATOM   3274  O   O   . PRO PRO PRO A A 457 457 . 57.402  44.271  291.430 1.00 98.60  1 . O  ?  
ATOM   3275  N   N   . GLN GLN GLN A A 458 458 . 59.195  43.296  290.464 1.00 109.75 1 . N  ?  
ATOM   3276  CA  CA  . GLN GLN GLN A A 458 458 . 59.819  42.863  291.713 1.00 115.61 1 . C  ?  
ATOM   3277  CB  CB  . GLN GLN GLN A A 458 458 . 60.839  41.745  291.426 1.00 122.82 1 . C  ?  
ATOM   3278  CG  CG  . GLN GLN GLN A A 458 458 . 60.959  40.687  292.513 1.00 126.70 1 . C  ?  
ATOM   3279  CD  CD  . GLN GLN GLN A A 458 458 . 61.972  39.598  292.176 1.00 132.24 1 . C  ?  
ATOM   3280  OE1 OE1 . GLN GLN GLN A A 458 458 . 62.512  39.543  291.066 1.00 134.30 1 . O  ?  
ATOM   3281  NE2 NE2 . GLN GLN GLN A A 458 458 . 62.234  38.722  293.141 1.00 135.71 1 . N  ?  
ATOM   3282  C   C   . GLN GLN GLN A A 458 458 . 60.464  44.076  292.397 1.00 115.52 1 . C  ?  
ATOM   3283  O   O   . GLN GLN GLN A A 458 458 . 61.547  44.513  292.010 1.00 116.96 1 . O  ?  
ATOM   3284  N   N   . SER SER SER A A 459 459 . 59.778  44.628  293.397 1.00 119.25 1 . N  ?  
ATOM   3285  CA  CA  . SER SER SER A A 459 459 . 60.238  45.842  294.081 1.00 122.53 1 . C  ?  
ATOM   3286  CB  CB  . SER SER SER A A 459 459 . 59.075  46.543  294.797 1.00 122.79 1 . C  ?  
ATOM   3287  OG  OG  . SER SER SER A A 459 459 . 58.426  45.679  295.714 1.00 120.58 1 . O  ?  
ATOM   3288  C   C   . SER SER SER A A 459 459 . 61.363  45.521  295.064 1.00 122.89 1 . C  ?  
ATOM   3289  O   O   . SER SER SER A A 459 459 . 62.445  46.100  294.985 1.00 119.27 1 . O  ?  
ATOM   3290  N   N   . HIS HIS HIS A A 460 460 . 61.095  44.597  295.983 1.00 129.53 1 . N  ?  
ATOM   3291  CA  CA  . HIS HIS HIS A A 460 460 . 62.106  44.109  296.925 1.00 139.54 1 . C  ?  
ATOM   3292  CB  CB  . HIS HIS HIS A A 460 460 . 61.456  43.664  298.244 1.00 148.04 1 . C  ?  
ATOM   3293  CG  CG  . HIS HIS HIS A A 460 460 . 60.613  44.721  298.899 1.00 153.10 1 . C  ?  
ATOM   3294  ND1 ND1 . HIS HIS HIS A A 460 460 . 61.108  45.586  299.853 1.00 153.30 1 . N  ?  
ATOM   3295  CE1 CE1 . HIS HIS HIS A A 460 460 . 60.144  46.397  300.252 1.00 150.79 1 . C  ?  
ATOM   3296  NE2 NE2 . HIS HIS HIS A A 460 460 . 59.040  46.088  299.595 1.00 149.26 1 . N  ?  
ATOM   3297  CD2 CD2 . HIS HIS HIS A A 460 460 . 59.306  45.042  298.744 1.00 150.84 1 . C  ?  
ATOM   3298  C   C   . HIS HIS HIS A A 460 460 . 62.860  42.942  296.284 1.00 140.62 1 . C  ?  
ATOM   3299  O   O   . HIS HIS HIS A A 460 460 . 62.337  42.281  295.383 1.00 139.88 1 . O  ?  
ATOM   3300  N   N   . GLU GLU GLU A A 461 461 . 64.082  42.691  296.754 1.00 141.63 1 . N  ?  
ATOM   3301  CA  CA  . GLU GLU GLU A A 461 461 . 64.953  41.648  296.180 1.00 138.99 1 . C  ?  
ATOM   3302  CB  CB  . GLU GLU GLU A A 461 461 . 66.402  41.811  296.689 1.00 144.66 1 . C  ?  
ATOM   3303  CG  CG  . GLU GLU GLU A A 461 461 . 67.383  40.669  296.388 1.00 145.12 1 . C  ?  
ATOM   3304  CD  CD  . GLU GLU GLU A A 461 461 . 67.691  40.486  294.911 1.00 141.30 1 . C  ?  
ATOM   3305  OE1 OE1 . GLU GLU GLU A A 461 461 . 66.757  40.265  294.113 1.00 137.68 1 . O  ?  
ATOM   3306  OE2 OE2 . GLU GLU GLU A A 461 461 . 68.884  40.540  294.546 1.00 141.13 1 . O  ?  
ATOM   3307  C   C   . GLU GLU GLU A A 461 461 . 64.440  40.229  296.452 1.00 129.59 1 . C  ?  
ATOM   3308  O   O   . GLU GLU GLU A A 461 461 . 64.250  39.454  295.518 1.00 120.25 1 . O  ?  
ATOM   3309  N   N   . GLU GLU GLU A A 462 462 . 64.217  39.906  297.726 1.00 128.79 1 . N  ?  
ATOM   3310  CA  CA  . GLU GLU GLU A A 462 462 . 63.834  38.549  298.148 1.00 128.95 1 . C  ?  
ATOM   3311  CB  CB  . GLU GLU GLU A A 462 462 . 64.655  38.134  299.377 1.00 137.63 1 . C  ?  
ATOM   3312  CG  CG  . GLU GLU GLU A A 462 462 . 66.166  38.206  299.179 1.00 142.66 1 . C  ?  
ATOM   3313  CD  CD  . GLU GLU GLU A A 462 462 . 66.948  37.479  300.266 1.00 148.07 1 . C  ?  
ATOM   3314  OE1 OE1 . GLU GLU GLU A A 462 462 . 66.414  37.294  301.382 1.00 154.85 1 . O  ?  
ATOM   3315  OE2 OE2 . GLU GLU GLU A A 462 462 . 68.108  37.091  300.007 1.00 148.42 1 . O  ?  
ATOM   3316  C   C   . GLU GLU GLU A A 462 462 . 62.327  38.392  298.433 1.00 118.61 1 . C  ?  
ATOM   3317  O   O   . GLU GLU GLU A A 462 462 . 61.930  37.719  299.391 1.00 110.30 1 . O  ?  
ATOM   3318  N   N   . GLU GLU GLU A A 463 463 . 61.495  39.008  297.596 1.00 112.28 1 . N  ?  
ATOM   3319  CA  CA  . GLU GLU GLU A A 463 463 . 60.042  38.848  297.664 1.00 110.08 1 . C  ?  
ATOM   3320  CB  CB  . GLU GLU GLU A A 463 463 . 59.400  39.978  298.468 1.00 114.89 1 . C  ?  
ATOM   3321  CG  CG  . GLU GLU GLU A A 463 463 . 59.708  39.963  299.958 1.00 120.12 1 . C  ?  
ATOM   3322  CD  CD  . GLU GLU GLU A A 463 463 . 59.114  41.148  300.704 1.00 122.50 1 . C  ?  
ATOM   3323  OE1 OE1 . GLU GLU GLU A A 463 463 . 58.420  41.986  300.083 1.00 122.79 1 . O  ?  
ATOM   3324  OE2 OE2 . GLU GLU GLU A A 463 463 . 59.348  41.242  301.927 1.00 123.71 1 . O  ?  
ATOM   3325  C   C   . GLU GLU GLU A A 463 463 . 59.471  38.870  296.258 1.00 104.57 1 . C  ?  
ATOM   3326  O   O   . GLU GLU GLU A A 463 463 . 59.983  39.586  295.394 1.00 102.94 1 . O  ?  
ATOM   3327  N   N   . ILE ILE ILE A A 464 464 . 58.415  38.089  296.039 1.00 100.95 1 . N  ?  
ATOM   3328  CA  CA  . ILE ILE ILE A A 464 464 . 57.665  38.117  294.780 1.00 99.13  1 . C  ?  
ATOM   3329  CB  CB  . ILE ILE ILE A A 464 464 . 57.940  36.883  293.876 1.00 102.15 1 . C  ?  
ATOM   3330  CG1 CG1 . ILE ILE ILE A A 464 464 . 57.231  37.048  292.524 1.00 103.34 1 . C  ?  
ATOM   3331  CD1 CD1 . ILE ILE ILE A A 464 464 . 57.709  36.091  291.457 1.00 104.20 1 . C  ?  
ATOM   3332  CG2 CG2 . ILE ILE ILE A A 464 464 . 57.522  35.571  294.538 1.00 100.85 1 . C  ?  
ATOM   3333  C   C   . ILE ILE ILE A A 464 464 . 56.175  38.260  295.080 1.00 93.81  1 . C  ?  
ATOM   3334  O   O   . ILE ILE ILE A A 464 464 . 55.630  37.541  295.917 1.00 92.54  1 . O  ?  
ATOM   3335  N   N   . GLU GLU GLU A A 465 465 . 55.542  39.188  294.370 1.00 88.09  1 . N  ?  
ATOM   3336  CA  CA  . GLU GLU GLU A A 465 465 . 54.150  39.559  294.563 1.00 88.51  1 . C  ?  
ATOM   3337  CB  CB  . GLU GLU GLU A A 465 465 . 54.096  41.077  294.755 1.00 98.53  1 . C  ?  
ATOM   3338  CG  CG  . GLU GLU GLU A A 465 465 . 52.817  41.645  295.345 1.00 107.06 1 . C  ?  
ATOM   3339  CD  CD  . GLU GLU GLU A A 465 465 . 52.919  43.149  295.588 1.00 114.52 1 . C  ?  
ATOM   3340  OE1 OE1 . GLU GLU GLU A A 465 465 . 52.202  43.925  294.912 1.00 120.92 1 . O  ?  
ATOM   3341  OE2 OE2 . GLU GLU GLU A A 465 465 . 53.727  43.563  296.451 1.00 115.49 1 . O  ?  
ATOM   3342  C   C   . GLU GLU GLU A A 465 465 . 53.379  39.123  293.309 1.00 82.01  1 . C  ?  
ATOM   3343  O   O   . GLU GLU GLU A A 465 465 . 53.844  39.353  292.187 1.00 79.91  1 . O  ?  
ATOM   3344  N   N   . PHE PHE PHE A A 466 466 . 52.218  38.489  293.487 1.00 75.40  1 . N  ?  
ATOM   3345  CA  CA  . PHE PHE PHE A A 466 466 . 51.436  37.964  292.352 1.00 71.07  1 . C  ?  
ATOM   3346  CB  CB  . PHE PHE PHE A A 466 466 . 52.099  36.695  291.778 1.00 71.45  1 . C  ?  
ATOM   3347  CG  CG  . PHE PHE PHE A A 466 466 . 52.155  35.527  292.734 1.00 69.01  1 . C  ?  
ATOM   3348  CD1 CD1 . PHE PHE PHE A A 466 466 . 51.117  34.594  292.784 1.00 71.24  1 . C  ?  
ATOM   3349  CE1 CE1 . PHE PHE PHE A A 466 466 . 51.171  33.506  293.655 1.00 71.99  1 . C  ?  
ATOM   3350  CZ  CZ  . PHE PHE PHE A A 466 466 . 52.277  33.332  294.478 1.00 70.67  1 . C  ?  
ATOM   3351  CE2 CE2 . PHE PHE PHE A A 466 466 . 53.318  34.249  294.429 1.00 70.53  1 . C  ?  
ATOM   3352  CD2 CD2 . PHE PHE PHE A A 466 466 . 53.259  35.333  293.557 1.00 68.49  1 . C  ?  
ATOM   3353  C   C   . PHE PHE PHE A A 466 466 . 49.973  37.661  292.682 1.00 69.50  1 . C  ?  
ATOM   3354  O   O   . PHE PHE PHE A A 466 466 . 49.648  37.307  293.814 1.00 72.76  1 . O  ?  
ATOM   3355  N   N   . ILE ILE ILE A A 467 467 . 49.101  37.788  291.686 1.00 68.06  1 . N  ?  
ATOM   3356  CA  CA  . ILE ILE ILE A A 467 467 . 47.712  37.339  291.806 1.00 70.04  1 . C  ?  
ATOM   3357  CB  CB  . ILE ILE ILE A A 467 467 . 46.727  38.310  291.125 1.00 70.47  1 . C  ?  
ATOM   3358  CG1 CG1 . ILE ILE ILE A A 467 467 . 46.799  39.683  291.792 1.00 73.33  1 . C  ?  
ATOM   3359  CD1 CD1 . ILE ILE ILE A A 467 467 . 46.160  40.796  290.987 1.00 76.70  1 . C  ?  
ATOM   3360  CG2 CG2 . ILE ILE ILE A A 467 467 . 45.299  37.776  291.215 1.00 70.93  1 . C  ?  
ATOM   3361  C   C   . ILE ILE ILE A A 467 467 . 47.574  35.936  291.200 1.00 71.04  1 . C  ?  
ATOM   3362  O   O   . ILE ILE ILE A A 467 467 . 48.208  35.618  290.197 1.00 70.30  1 . O  ?  
ATOM   3363  N   N   . PHE PHE PHE A A 468 468 . 46.742  35.112  291.831 1.00 72.98  1 . N  ?  
ATOM   3364  CA  CA  . PHE PHE PHE A A 468 468 . 46.433  33.759  291.367 1.00 73.73  1 . C  ?  
ATOM   3365  CB  CB  . PHE PHE PHE A A 468 468 . 47.393  32.748  292.008 1.00 71.76  1 . C  ?  
ATOM   3366  CG  CG  . PHE PHE PHE A A 468 468 . 47.289  31.358  291.442 1.00 70.92  1 . C  ?  
ATOM   3367  CD1 CD1 . PHE PHE PHE A A 468 468 . 47.534  31.123  290.094 1.00 71.23  1 . C  ?  
ATOM   3368  CE1 CE1 . PHE PHE PHE A A 468 468 . 47.440  29.842  289.565 1.00 72.28  1 . C  ?  
ATOM   3369  CZ  CZ  . PHE PHE PHE A A 468 468 . 47.106  28.775  290.383 1.00 72.40  1 . C  ?  
ATOM   3370  CE2 CE2 . PHE PHE PHE A A 468 468 . 46.866  28.992  291.731 1.00 74.77  1 . C  ?  
ATOM   3371  CD2 CD2 . PHE PHE PHE A A 468 468 . 46.956  30.279  292.254 1.00 74.18  1 . C  ?  
ATOM   3372  C   C   . PHE PHE PHE A A 468 468 . 44.987  33.438  291.735 1.00 75.52  1 . C  ?  
ATOM   3373  O   O   . PHE PHE PHE A A 468 468 . 44.441  34.032  292.660 1.00 81.58  1 . O  ?  
ATOM   3374  N   N   . ALA ALA ALA A A 469 469 . 44.364  32.525  290.996 1.00 77.03  1 . N  ?  
ATOM   3375  CA  CA  . ALA ALA ALA A A 469 469 . 42.997  32.088  291.277 1.00 77.19  1 . C  ?  
ATOM   3376  CB  CB  . ALA ALA ALA A A 469 469 . 42.131  32.223  290.039 1.00 75.48  1 . C  ?  
ATOM   3377  C   C   . ALA ALA ALA A A 469 469 . 42.999  30.649  291.786 1.00 81.26  1 . C  ?  
ATOM   3378  O   O   . ALA ALA ALA A A 469 469 . 43.846  29.850  291.384 1.00 86.56  1 . O  ?  
ATOM   3379  N   N   . SER SER SER A A 470 470 . 42.064  30.331  292.681 1.00 84.31  1 . N  ?  
ATOM   3380  CA  CA  . SER SER SER A A 470 470 . 41.987  28.999  293.285 1.00 86.00  1 . C  ?  
ATOM   3381  CB  CB  . SER SER SER A A 470 470 . 43.054  28.844  294.367 1.00 87.24  1 . C  ?  
ATOM   3382  OG  OG  . SER SER SER A A 470 470 . 42.812  27.687  295.157 1.00 88.91  1 . O  ?  
ATOM   3383  C   C   . SER SER SER A A 470 470 . 40.626  28.686  293.893 1.00 87.15  1 . C  ?  
ATOM   3384  O   O   . SER SER SER A A 470 470 . 39.925  29.588  294.368 1.00 86.53  1 . O  ?  
ATOM   3385  N   N   . GLU GLU GLU A A 471 471 . 40.294  27.390  293.880 1.00 88.66  1 . N  ?  
ATOM   3386  CA  CA  . GLU GLU GLU A A 471 471 . 39.093  26.832  294.507 1.00 91.80  1 . C  ?  
ATOM   3387  CB  CB  . GLU GLU GLU A A 471 471 . 38.384  25.893  293.523 1.00 92.53  1 . C  ?  
ATOM   3388  CG  CG  . GLU GLU GLU A A 471 471 . 37.867  26.572  292.266 1.00 95.44  1 . C  ?  
ATOM   3389  CD  CD  . GLU GLU GLU A A 471 471 . 37.023  25.663  291.374 1.00 99.84  1 . C  ?  
ATOM   3390  OE1 OE1 . GLU GLU GLU A A 471 471 . 37.520  24.591  290.951 1.00 94.78  1 . O  ?  
ATOM   3391  OE2 OE2 . GLU GLU GLU A A 471 471 . 35.856  26.035  291.083 1.00 101.73 1 . O  ?  
ATOM   3392  C   C   . GLU GLU GLU A A 471 471 . 39.401  26.057  295.800 1.00 94.24  1 . C  ?  
ATOM   3393  O   O   . GLU GLU GLU A A 471 471 . 38.480  25.616  296.487 1.00 93.92  1 . O  ?  
ATOM   3394  N   N   . CYS CYS CYS A A 472 472 . 40.681  25.911  296.140 1.00 97.00  1 . N  ?  
ATOM   3395  CA  CA  . CYS CYS CYS A A 472 472 . 41.101  25.059  297.257 1.00 103.33 1 . C  ?  
ATOM   3396  CB  CB  . CYS CYS CYS A A 472 472 . 42.605  24.786  297.158 1.00 106.54 1 . C  ?  
ATOM   3397  SG  SG  . CYS CYS CYS A A 472 472 . 43.090  24.060  295.574 0.67 103.50 1 . S  ?  
ATOM   3398  C   C   . CYS CYS CYS A A 472 472 . 40.766  25.575  298.668 1.00 102.48 1 . C  ?  
ATOM   3399  O   O   . CYS CYS CYS A A 472 472 . 40.827  24.805  299.626 1.00 103.95 1 . O  ?  
ATOM   3400  N   N   . LYS LYS LYS A A 473 473 . 40.418  26.854  298.799 1.00 101.84 1 . N  ?  
ATOM   3401  CA  CA  . LYS LYS LYS A A 473 473 . 40.052  27.425  300.099 1.00 103.45 1 . C  ?  
ATOM   3402  CB  CB  . LYS LYS LYS A A 473 473 . 40.455  28.902  300.191 1.00 113.91 1 . C  ?  
ATOM   3403  CG  CG  . LYS LYS LYS A A 473 473 . 41.951  29.167  300.285 1.00 119.04 1 . C  ?  
ATOM   3404  CD  CD  . LYS LYS LYS A A 473 473 . 42.690  28.842  298.990 1.00 125.18 1 . C  ?  
ATOM   3405  CE  CE  . LYS LYS LYS A A 473 473 . 43.976  29.639  298.857 1.00 127.09 1 . C  ?  
ATOM   3406  NZ  NZ  . LYS LYS LYS A A 473 473 . 44.835  29.550  300.071 1.00 129.21 1 . N  ?  
ATOM   3407  C   C   . LYS LYS LYS A A 473 473 . 38.549  27.273  300.331 1.00 98.98  1 . C  ?  
ATOM   3408  O   O   . LYS LYS LYS A A 473 473 . 38.132  26.469  301.160 1.00 94.57  1 . O  ?  
ATOM   3409  N   N   . THR THR THR A A 474 474 . 37.748  28.023  299.570 1.00 97.11  1 . N  ?  
ATOM   3410  CA  CA  . THR THR THR A A 474 474 . 36.295  28.110  299.771 1.00 96.64  1 . C  ?  
ATOM   3411  CB  CB  . THR THR THR A A 474 474 . 35.755  29.478  299.294 1.00 101.00 1 . C  ?  
ATOM   3412  OG1 OG1 . THR THR THR A A 474 474 . 36.202  29.732  297.958 1.00 108.38 1 . O  ?  
ATOM   3413  CG2 CG2 . THR THR THR A A 474 474 . 36.242  30.600  300.198 1.00 104.50 1 . C  ?  
ATOM   3414  C   C   . THR THR THR A A 474 474 . 35.490  27.020  299.052 1.00 92.23  1 . C  ?  
ATOM   3415  O   O   . THR THR THR A A 474 474 . 34.410  26.649  299.506 1.00 91.82  1 . O  ?  
ATOM   3416  N   N   . GLY GLY GLY A A 475 475 . 36.012  26.519  297.934 1.00 90.93  1 . N  ?  
ATOM   3417  CA  CA  . GLY GLY GLY A A 475 475 . 35.255  25.647  297.030 1.00 87.79  1 . C  ?  
ATOM   3418  C   C   . GLY GLY GLY A A 475 475 . 34.668  26.382  295.832 1.00 82.45  1 . C  ?  
ATOM   3419  O   O   . GLY GLY GLY A A 475 475 . 33.879  25.809  295.081 1.00 83.77  1 . O  ?  
ATOM   3420  N   N   . PHE PHE PHE A A 476 476 . 35.038  27.654  295.677 1.00 77.07  1 . N  ?  
ATOM   3421  CA  CA  . PHE PHE PHE A A 476 476 . 34.704  28.465  294.512 1.00 75.67  1 . C  ?  
ATOM   3422  CB  CB  . PHE PHE PHE A A 476 476 . 33.606  29.465  294.858 1.00 74.20  1 . C  ?  
ATOM   3423  CG  CG  . PHE PHE PHE A A 476 476 . 32.247  28.848  295.021 1.00 73.86  1 . C  ?  
ATOM   3424  CD1 CD1 . PHE PHE PHE A A 476 476 . 31.866  28.274  296.229 1.00 73.59  1 . C  ?  
ATOM   3425  CE1 CE1 . PHE PHE PHE A A 476 476 . 30.603  27.715  296.384 1.00 73.42  1 . C  ?  
ATOM   3426  CZ  CZ  . PHE PHE PHE A A 476 476 . 29.702  27.726  295.329 1.00 71.57  1 . C  ?  
ATOM   3427  CE2 CE2 . PHE PHE PHE A A 476 476 . 30.067  28.298  294.123 1.00 73.98  1 . C  ?  
ATOM   3428  CD2 CD2 . PHE PHE PHE A A 476 476 . 31.333  28.860  293.973 1.00 73.95  1 . C  ?  
ATOM   3429  C   C   . PHE PHE PHE A A 476 476 . 35.962  29.217  294.080 1.00 75.24  1 . C  ?  
ATOM   3430  O   O   . PHE PHE PHE A A 476 476 . 36.771  29.608  294.930 1.00 75.23  1 . O  ?  
ATOM   3431  N   N   . ARG ARG ARG A A 477 477 . 36.132  29.408  292.770 1.00 74.52  1 . N  ?  
ATOM   3432  CA  CA  . ARG ARG ARG A A 477 477 . 37.370  29.986  292.233 1.00 73.15  1 . C  ?  
ATOM   3433  CB  CB  . ARG ARG ARG A A 477 477 . 37.512  29.745  290.720 1.00 76.00  1 . C  ?  
ATOM   3434  CG  CG  . ARG ARG ARG A A 477 477 . 38.906  30.069  290.175 1.00 75.88  1 . C  ?  
ATOM   3435  CD  CD  . ARG ARG ARG A A 477 477 . 39.099  29.759  288.694 1.00 76.84  1 . C  ?  
ATOM   3436  NE  NE  . ARG ARG ARG A A 477 477 . 38.832  28.358  288.360 1.00 79.37  1 . N  ?  
ATOM   3437  CZ  CZ  . ARG ARG ARG A A 477 477 . 37.664  27.860  287.941 1.00 80.96  1 . C  ?  
ATOM   3438  NH1 NH1 . ARG ARG ARG A A 477 477 . 36.580  28.630  287.786 1.00 78.68  1 . N  ?  
ATOM   3439  NH2 NH2 . ARG ARG ARG A A 477 477 . 37.572  26.557  287.685 1.00 83.19  1 . N  ?  
ATOM   3440  C   C   . ARG ARG ARG A A 477 477 . 37.388  31.468  292.527 1.00 71.42  1 . C  ?  
ATOM   3441  O   O   . ARG ARG ARG A A 477 477 . 36.500  32.193  292.070 1.00 70.28  1 . O  ?  
ATOM   3442  N   N   . HIS HIS HIS A A 478 478 . 38.385  31.910  293.294 1.00 69.26  1 . N  ?  
ATOM   3443  CA  CA  . HIS HIS HIS A A 478 478 . 38.511  33.319  293.665 1.00 70.12  1 . C  ?  
ATOM   3444  CB  CB  . HIS HIS HIS A A 478 478 . 38.005  33.525  295.088 1.00 69.88  1 . C  ?  
ATOM   3445  CG  CG  . HIS HIS HIS A A 478 478 . 36.519  33.471  295.187 1.00 68.49  1 . C  ?  
ATOM   3446  ND1 ND1 . HIS HIS HIS A A 478 478 . 35.710  34.404  294.580 1.00 69.14  1 . N  ?  
ATOM   3447  CE1 CE1 . HIS HIS HIS A A 478 478 . 34.446  34.095  294.799 1.00 71.67  1 . C  ?  
ATOM   3448  NE2 NE2 . HIS HIS HIS A A 478 478 . 34.406  32.990  295.520 1.00 73.58  1 . N  ?  
ATOM   3449  CD2 CD2 . HIS HIS HIS A A 478 478 . 35.692  32.576  295.771 1.00 72.35  1 . C  ?  
ATOM   3450  C   C   . HIS HIS HIS A A 478 478 . 39.929  33.828  293.526 1.00 70.89  1 . C  ?  
ATOM   3451  O   O   . HIS HIS HIS A A 478 478 . 40.869  33.053  293.588 1.00 69.30  1 . O  ?  
ATOM   3452  N   N   . LEU LEU LEU A A 479 479 . 40.059  35.138  293.328 1.00 74.25  1 . N  ?  
ATOM   3453  CA  CA  . LEU LEU LEU A A 479 479 . 41.362  35.793  293.188 1.00 76.09  1 . C  ?  
ATOM   3454  CB  CB  . LEU LEU LEU A A 479 479 . 41.214  37.124  292.448 1.00 76.17  1 . C  ?  
ATOM   3455  CG  CG  . LEU LEU LEU A A 479 479 . 40.715  36.997  291.002 1.00 78.42  1 . C  ?  
ATOM   3456  CD1 CD1 . LEU LEU LEU A A 479 479 . 40.117  38.299  290.487 1.00 79.68  1 . C  ?  
ATOM   3457  CD2 CD2 . LEU LEU LEU A A 479 479 . 41.839  36.524  290.092 1.00 79.50  1 . C  ?  
ATOM   3458  C   C   . LEU LEU LEU A A 479 479 . 41.985  36.014  294.564 1.00 78.80  1 . C  ?  
ATOM   3459  O   O   . LEU LEU LEU A A 479 479 . 41.278  36.291  295.533 1.00 84.37  1 . O  ?  
ATOM   3460  N   N   . TYR TYR TYR A A 480 480 . 43.305  35.857  294.640 1.00 79.81  1 . N  ?  
ATOM   3461  CA  CA  . TYR TYR TYR A A 480 480 . 44.066  36.018  295.878 1.00 80.44  1 . C  ?  
ATOM   3462  CB  CB  . TYR TYR TYR A A 480 480 . 44.386  34.657  296.519 1.00 82.55  1 . C  ?  
ATOM   3463  CG  CG  . TYR TYR TYR A A 480 480 . 43.187  33.854  296.989 1.00 84.55  1 . C  ?  
ATOM   3464  CD1 CD1 . TYR TYR TYR A A 480 480 . 42.475  33.063  296.104 1.00 86.20  1 . C  ?  
ATOM   3465  CE1 CE1 . TYR TYR TYR A A 480 480 . 41.375  32.324  296.522 1.00 89.02  1 . C  ?  
ATOM   3466  CZ  CZ  . TYR TYR TYR A A 480 480 . 40.985  32.357  297.845 1.00 84.94  1 . C  ?  
ATOM   3467  OH  OH  . TYR TYR TYR A A 480 480 . 39.894  31.621  298.239 1.00 86.15  1 . O  ?  
ATOM   3468  CE2 CE2 . TYR TYR TYR A A 480 480 . 41.684  33.125  298.752 1.00 84.19  1 . C  ?  
ATOM   3469  CD2 CD2 . TYR TYR TYR A A 480 480 . 42.781  33.866  298.324 1.00 85.57  1 . C  ?  
ATOM   3470  C   C   . TYR TYR TYR A A 480 480 . 45.373  36.704  295.522 1.00 82.19  1 . C  ?  
ATOM   3471  O   O   . TYR TYR TYR A A 480 480 . 46.114  36.193  294.689 1.00 84.36  1 . O  ?  
ATOM   3472  N   N   . LYS LYS LYS A A 481 481 . 45.658  37.853  296.129 1.00 86.33  1 . N  ?  
ATOM   3473  CA  CA  . LYS LYS LYS A A 481 481 . 46.987  38.456  296.016 1.00 88.66  1 . C  ?  
ATOM   3474  CB  CB  . LYS LYS LYS A A 481 481 . 46.966  39.949  296.332 1.00 93.28  1 . C  ?  
ATOM   3475  CG  CG  . LYS LYS LYS A A 481 481 . 48.235  40.669  295.910 1.00 96.82  1 . C  ?  
ATOM   3476  CD  CD  . LYS LYS LYS A A 481 481 . 48.234  42.119  296.367 1.00 104.01 1 . C  ?  
ATOM   3477  CE  CE  . LYS LYS LYS A A 481 481 . 49.648  42.665  296.485 1.00 109.87 1 . C  ?  
ATOM   3478  NZ  NZ  . LYS LYS LYS A A 481 481 . 50.393  42.106  297.655 1.00 112.05 1 . N  ?  
ATOM   3479  C   C   . LYS LYS LYS A A 481 481 . 47.891  37.732  296.998 1.00 85.92  1 . C  ?  
ATOM   3480  O   O   . LYS LYS LYS A A 481 481 . 47.508  37.524  298.148 1.00 85.74  1 . O  ?  
ATOM   3481  N   N   . ILE ILE ILE A A 482 482 . 49.074  37.333  296.539 1.00 86.22  1 . N  ?  
ATOM   3482  CA  CA  . ILE ILE ILE A A 482 482 . 50.016  36.568  297.360 1.00 87.99  1 . C  ?  
ATOM   3483  CB  CB  . ILE ILE ILE A A 482 482 . 50.036  35.069  296.960 1.00 85.16  1 . C  ?  
ATOM   3484  CG1 CG1 . ILE ILE ILE A A 482 482 . 48.708  34.401  297.343 1.00 86.29  1 . C  ?  
ATOM   3485  CD1 CD1 . ILE ILE ILE A A 482 482 . 48.408  33.137  296.570 1.00 89.56  1 . C  ?  
ATOM   3486  CG2 CG2 . ILE ILE ILE A A 482 482 . 51.187  34.322  297.634 1.00 83.60  1 . C  ?  
ATOM   3487  C   C   . ILE ILE ILE A A 482 482 . 51.407  37.180  297.244 1.00 90.21  1 . C  ?  
ATOM   3488  O   O   . ILE ILE ILE A A 482 482 . 51.792  37.667  296.181 1.00 89.52  1 . O  ?  
ATOM   3489  N   N   . THR THR THR A A 483 483 . 52.139  37.164  298.357 1.00 93.64  1 . N  ?  
ATOM   3490  CA  CA  . THR THR THR A A 483 483 . 53.545  37.549  298.392 1.00 93.54  1 . C  ?  
ATOM   3491  CB  CB  . THR THR THR A A 483 483 . 53.747  38.873  299.157 1.00 95.87  1 . C  ?  
ATOM   3492  OG1 OG1 . THR THR THR A A 483 483 . 52.778  39.833  298.718 1.00 99.91  1 . O  ?  
ATOM   3493  CG2 CG2 . THR THR THR A A 483 483 . 55.143  39.440  298.921 1.00 95.91  1 . C  ?  
ATOM   3494  C   C   . THR THR THR A A 483 483 . 54.319  36.414  299.061 1.00 90.76  1 . C  ?  
ATOM   3495  O   O   . THR THR THR A A 483 483 . 53.931  35.957  300.134 1.00 89.93  1 . O  ?  
ATOM   3496  N   N   . SER SER SER A A 484 484 . 55.388  35.949  298.417 1.00 91.19  1 . N  ?  
ATOM   3497  CA  CA  . SER SER SER A A 484 484 . 56.221  34.865  298.948 1.00 94.44  1 . C  ?  
ATOM   3498  CB  CB  . SER SER SER A A 484 484 . 56.205  33.666  298.002 1.00 95.07  1 . C  ?  
ATOM   3499  OG  OG  . SER SER SER A A 484 484 . 54.898  33.137  297.877 1.00 97.20  1 . O  ?  
ATOM   3500  C   C   . SER SER SER A A 484 484 . 57.651  35.346  299.131 1.00 97.20  1 . C  ?  
ATOM   3501  O   O   . SER SER SER A A 484 484 . 58.152  36.122  298.316 1.00 96.87  1 . O  ?  
ATOM   3502  N   N   . ILE ILE ILE A A 485 485 . 58.304  34.878  300.194 1.00 103.07 1 . N  ?  
ATOM   3503  CA  CA  . ILE ILE ILE A A 485 485 . 59.678  35.276  300.497 1.00 108.43 1 . C  ?  
ATOM   3504  CB  CB  . ILE ILE ILE A A 485 485 . 59.965  35.381  302.019 1.00 116.18 1 . C  ?  
ATOM   3505  CG1 CG1 . ILE ILE ILE A A 485 485 . 58.857  36.167  302.741 1.00 121.18 1 . C  ?  
ATOM   3506  CD1 CD1 . ILE ILE ILE A A 485 485 . 59.018  36.257  304.248 1.00 123.89 1 . C  ?  
ATOM   3507  CG2 CG2 . ILE ILE ILE A A 485 485 . 61.303  36.082  302.257 1.00 118.75 1 . C  ?  
ATOM   3508  C   C   . ILE ILE ILE A A 485 485 . 60.600  34.244  299.859 1.00 105.63 1 . C  ?  
ATOM   3509  O   O   . ILE ILE ILE A A 485 485 . 60.516  33.054  300.169 1.00 102.47 1 . O  ?  
ATOM   3510  N   N   . LEU LEU LEU A A 486 486 . 61.477  34.712  298.976 1.00 104.87 1 . N  ?  
ATOM   3511  CA  CA  . LEU LEU LEU A A 486 486 . 62.386  33.846  298.231 1.00 106.48 1 . C  ?  
ATOM   3512  CB  CB  . LEU LEU LEU A A 486 486 . 62.748  34.491  296.883 1.00 104.71 1 . C  ?  
ATOM   3513  CG  CG  . LEU LEU LEU A A 486 486 . 61.565  34.928  296.001 1.00 104.26 1 . C  ?  
ATOM   3514  CD1 CD1 . LEU LEU LEU A A 486 486 . 62.060  35.574  294.716 1.00 104.11 1 . C  ?  
ATOM   3515  CD2 CD2 . LEU LEU LEU A A 486 486 . 60.628  33.770  295.684 1.00 102.72 1 . C  ?  
ATOM   3516  C   C   . LEU LEU LEU A A 486 486 . 63.632  33.533  299.071 1.00 109.86 1 . C  ?  
ATOM   3517  O   O   . LEU LEU LEU A A 486 486 . 64.696  34.134  298.897 1.00 105.72 1 . O  ?  
ATOM   3518  N   N   . LYS LYS LYS A A 487 487 . 63.472  32.584  299.993 1.00 116.96 1 . N  ?  
ATOM   3519  CA  CA  . LYS LYS LYS A A 487 487 . 64.556  32.148  300.880 1.00 121.88 1 . C  ?  
ATOM   3520  CB  CB  . LYS LYS LYS A A 487 487 . 64.033  31.184  301.961 1.00 129.78 1 . C  ?  
ATOM   3521  CG  CG  . LYS LYS LYS A A 487 487 . 63.249  31.837  303.091 1.00 136.51 1 . C  ?  
ATOM   3522  CD  CD  . LYS LYS LYS A A 487 487 . 64.165  32.510  304.105 1.00 137.26 1 . C  ?  
ATOM   3523  CE  CE  . LYS LYS LYS A A 487 487 . 63.386  33.032  305.302 1.00 136.11 1 . C  ?  
ATOM   3524  NZ  NZ  . LYS LYS LYS A A 487 487 . 64.278  33.730  306.266 1.00 136.64 1 . N  ?  
ATOM   3525  C   C   . LYS LYS LYS A A 487 487 . 65.653  31.433  300.110 1.00 118.46 1 . C  ?  
ATOM   3526  O   O   . LYS LYS LYS A A 487 487 . 65.397  30.817  299.076 1.00 119.29 1 . O  ?  
ATOM   3527  N   N   . GLU GLU GLU A A 488 488 . 66.874  31.519  300.627 1.00 118.96 1 . N  ?  
ATOM   3528  CA  CA  . GLU GLU GLU A A 488 488 . 67.923  30.579  300.253 1.00 121.96 1 . C  ?  
ATOM   3529  CB  CB  . GLU GLU GLU A A 488 488 . 69.273  31.020  300.824 1.00 123.25 1 . C  ?  
ATOM   3530  CG  CG  . GLU GLU GLU A A 488 488 . 70.446  30.127  300.443 1.00 126.47 1 . C  ?  
ATOM   3531  CD  CD  . GLU GLU GLU A A 488 488 . 71.790  30.751  300.779 1.00 127.64 1 . C  ?  
ATOM   3532  OE1 OE1 . GLU GLU GLU A A 488 488 . 72.174  31.734  300.111 1.00 129.52 1 . O  ?  
ATOM   3533  OE2 OE2 . GLU GLU GLU A A 488 488 . 72.466  30.257  301.706 1.00 127.10 1 . O  ?  
ATOM   3534  C   C   . GLU GLU GLU A A 488 488 . 67.491  29.218  300.813 1.00 121.82 1 . C  ?  
ATOM   3535  O   O   . GLU GLU GLU A A 488 488 . 67.057  29.127  301.965 1.00 117.80 1 . O  ?  
ATOM   3536  N   N   . SER SER SER A A 489 489 . 67.574  28.175  299.994 1.00 121.46 1 . N  ?  
ATOM   3537  CA  CA  . SER SER SER A A 489 489 . 67.041  26.869  300.380 1.00 121.81 1 . C  ?  
ATOM   3538  CB  CB  . SER SER SER A A 489 489 . 66.913  25.953  299.163 1.00 123.57 1 . C  ?  
ATOM   3539  OG  OG  . SER SER SER A A 489 489 . 66.320  24.715  299.522 1.00 120.87 1 . O  ?  
ATOM   3540  C   C   . SER SER SER A A 489 489 . 67.906  26.198  301.439 1.00 121.05 1 . C  ?  
ATOM   3541  O   O   . SER SER SER A A 489 489 . 69.115  26.420  301.495 1.00 116.55 1 . O  ?  
ATOM   3542  N   N   . LYS LYS LYS A A 490 490 . 67.263  25.382  302.274 1.00 124.99 1 . N  ?  
ATOM   3543  CA  CA  . LYS LYS LYS A A 490 490 . 67.948  24.572  303.289 1.00 128.35 1 . C  ?  
ATOM   3544  CB  CB  . LYS LYS LYS A A 490 490 . 66.928  23.880  304.200 1.00 132.50 1 . C  ?  
ATOM   3545  CG  CG  . LYS LYS LYS A A 490 490 . 67.517  23.278  305.473 1.00 134.46 1 . C  ?  
ATOM   3546  CD  CD  . LYS LYS LYS A A 490 490 . 66.954  23.923  306.731 1.00 135.12 1 . C  ?  
ATOM   3547  CE  CE  . LYS LYS LYS A A 490 490 . 65.541  23.431  307.015 1.00 135.79 1 . C  ?  
ATOM   3548  NZ  NZ  . LYS LYS LYS A A 490 490 . 64.772  24.396  307.843 1.00 138.51 1 . N  ?  
ATOM   3549  C   C   . LYS LYS LYS A A 490 490 . 68.829  23.505  302.637 1.00 127.66 1 . C  ?  
ATOM   3550  O   O   . LYS LYS LYS A A 490 490 . 69.931  23.227  303.110 1.00 124.29 1 . O  ?  
ATOM   3551  N   N   . TYR TYR TYR A A 491 491 . 68.314  22.904  301.566 1.00 129.98 1 . N  ?  
ATOM   3552  CA  CA  . TYR TYR TYR A A 491 491 . 69.031  21.882  300.801 1.00 129.61 1 . C  ?  
ATOM   3553  CB  CB  . TYR TYR TYR A A 491 491 . 68.099  21.259  299.752 1.00 131.05 1 . C  ?  
ATOM   3554  CG  CG  . TYR TYR TYR A A 491 491 . 68.777  20.335  298.761 1.00 129.78 1 . C  ?  
ATOM   3555  CD1 CD1 . TYR TYR TYR A A 491 491 . 69.074  19.019  299.100 1.00 128.08 1 . C  ?  
ATOM   3556  CE1 CE1 . TYR TYR TYR A A 491 491 . 69.684  18.167  298.194 1.00 129.98 1 . C  ?  
ATOM   3557  CZ  CZ  . TYR TYR TYR A A 491 491 . 70.008  18.630  296.925 1.00 131.14 1 . C  ?  
ATOM   3558  OH  OH  . TYR TYR TYR A A 491 491 . 70.615  17.791  296.024 1.00 132.59 1 . O  ?  
ATOM   3559  CE2 CE2 . TYR TYR TYR A A 491 491 . 69.723  19.935  296.562 1.00 130.30 1 . C  ?  
ATOM   3560  CD2 CD2 . TYR TYR TYR A A 491 491 . 69.109  20.777  297.475 1.00 130.28 1 . C  ?  
ATOM   3561  C   C   . TYR TYR TYR A A 491 491 . 70.275  22.451  300.120 1.00 128.66 1 . C  ?  
ATOM   3562  O   O   . TYR TYR TYR A A 491 491 . 70.239  23.547  299.556 1.00 115.07 1 . O  ?  
ATOM   3563  N   N   . LYS LYS LYS A A 492 492 . 71.361  21.680  300.176 1.00 136.23 1 . N  ?  
ATOM   3564  CA  CA  . LYS LYS LYS A A 492 492 . 72.640  22.046  299.575 1.00 139.41 1 . C  ?  
ATOM   3565  CB  CB  . LYS LYS LYS A A 492 492 . 73.678  22.323  300.663 1.00 143.22 1 . C  ?  
ATOM   3566  CG  CG  . LYS LYS LYS A A 492 492 . 73.243  23.379  301.674 1.00 144.84 1 . C  ?  
ATOM   3567  CD  CD  . LYS LYS LYS A A 492 492 . 74.413  23.934  302.478 1.00 147.87 1 . C  ?  
ATOM   3568  CE  CE  . LYS LYS LYS A A 492 492 . 75.232  24.952  301.694 1.00 150.44 1 . C  ?  
ATOM   3569  NZ  NZ  . LYS LYS LYS A A 492 492 . 74.501  26.229  301.452 1.00 152.54 1 . N  ?  
ATOM   3570  C   C   . LYS LYS LYS A A 492 492 . 73.117  20.915  298.666 1.00 135.53 1 . C  ?  
ATOM   3571  O   O   . LYS LYS LYS A A 492 492 . 73.084  19.743  299.050 1.00 129.99 1 . O  ?  
ATOM   3572  N   N   . ARG ARG ARG A A 493 493 . 73.565  21.283  297.469 1.00 133.44 1 . N  ?  
ATOM   3573  CA  CA  . ARG ARG ARG A A 493 493 . 73.965  20.321  296.441 1.00 130.28 1 . C  ?  
ATOM   3574  CB  CB  . ARG ARG ARG A A 493 493 . 73.953  21.001  295.071 1.00 127.24 1 . C  ?  
ATOM   3575  CG  CG  . ARG ARG ARG A A 493 493 . 73.833  20.044  293.897 1.00 125.63 1 . C  ?  
ATOM   3576  CD  CD  . ARG ARG ARG A A 493 493 . 73.718  20.779  292.568 1.00 123.54 1 . C  ?  
ATOM   3577  NE  NE  . ARG ARG ARG A A 493 493 . 72.545  21.664  292.503 1.00 122.08 1 . N  ?  
ATOM   3578  CZ  CZ  . ARG ARG ARG A A 493 493 . 72.535  22.986  292.718 1.00 116.84 1 . C  ?  
ATOM   3579  NH1 NH1 . ARG ARG ARG A A 493 493 . 73.646  23.660  293.032 1.00 116.40 1 . N  ?  
ATOM   3580  NH2 NH2 . ARG ARG ARG A A 493 493 . 71.383  23.651  292.624 1.00 110.67 1 . N  ?  
ATOM   3581  C   C   . ARG ARG ARG A A 493 493 . 75.340  19.691  296.713 1.00 131.25 1 . C  ?  
ATOM   3582  O   O   . ARG ARG ARG A A 493 493 . 75.590  18.555  296.304 1.00 124.52 1 . O  ?  
ATOM   3583  N   N   . SER SER SER A A 494 494 . 76.220  20.434  297.392 1.00 136.03 1 . N  ?  
ATOM   3584  CA  CA  . SER SER SER A A 494 494 . 77.548  19.941  297.799 1.00 134.94 1 . C  ?  
ATOM   3585  CB  CB  . SER SER SER A A 494 494 . 78.329  21.045  298.519 1.00 133.89 1 . C  ?  
ATOM   3586  OG  OG  . SER SER SER A A 494 494 . 78.565  22.141  297.658 1.00 134.44 1 . O  ?  
ATOM   3587  C   C   . SER SER SER A A 494 494 . 77.493  18.709  298.703 1.00 132.22 1 . C  ?  
ATOM   3588  O   O   . SER SER SER A A 494 494 . 78.321  17.808  298.571 1.00 128.09 1 . O  ?  
ATOM   3589  N   N   . SER SER SER A A 495 495 . 76.518  18.680  299.613 1.00 133.31 1 . N  ?  
ATOM   3590  CA  CA  . SER SER SER A A 495 495 . 76.321  17.554  300.541 1.00 134.78 1 . C  ?  
ATOM   3591  CB  CB  . SER SER SER A A 495 495 . 75.155  17.848  301.489 1.00 134.60 1 . C  ?  
ATOM   3592  OG  OG  . SER SER SER A A 495 495 . 75.392  19.034  302.224 1.00 134.14 1 . O  ?  
ATOM   3593  C   C   . SER SER SER A A 495 495 . 76.087  16.197  299.862 1.00 135.38 1 . C  ?  
ATOM   3594  O   O   . SER SER SER A A 495 495 . 76.334  15.154  300.474 1.00 131.24 1 . O  ?  
ATOM   3595  N   N   . GLY GLY GLY A A 496 496 . 75.591  16.214  298.623 1.00 134.93 1 . N  ?  
ATOM   3596  CA  CA  . GLY GLY GLY A A 496 496 . 75.491  15.008  297.799 1.00 132.68 1 . C  ?  
ATOM   3597  C   C   . GLY GLY GLY A A 496 496 . 74.355  14.068  298.163 1.00 130.82 1 . C  ?  
ATOM   3598  O   O   . GLY GLY GLY A A 496 496 . 74.504  12.850  298.060 1.00 127.33 1 . O  ?  
ATOM   3599  N   N   . GLY GLY GLY A A 497 497 . 73.225  14.634  298.586 1.00 131.44 1 . N  ?  
ATOM   3600  CA  CA  . GLY GLY GLY A A 497 497 . 72.003  13.874  298.868 1.00 131.25 1 . C  ?  
ATOM   3601  C   C   . GLY GLY GLY A A 497 497 . 70.868  14.355  297.986 1.00 129.82 1 . C  ?  
ATOM   3602  O   O   . GLY GLY GLY A A 497 497 . 71.024  15.309  297.222 1.00 128.80 1 . O  ?  
ATOM   3603  N   N   . LEU LEU LEU A A 498 498 . 69.725  13.686  298.084 1.00 129.90 1 . N  ?  
ATOM   3604  CA  CA  . LEU LEU LEU A A 498 498 . 68.516  14.117  297.384 1.00 132.73 1 . C  ?  
ATOM   3605  CB  CB  . LEU LEU LEU A A 498 498 . 67.630  12.914  297.033 1.00 134.82 1 . C  ?  
ATOM   3606  CG  CG  . LEU LEU LEU A A 498 498 . 68.310  11.699  296.383 1.00 134.88 1 . C  ?  
ATOM   3607  CD1 CD1 . LEU LEU LEU A A 498 498 . 67.265  10.659  295.993 1.00 131.67 1 . C  ?  
ATOM   3608  CD2 CD2 . LEU LEU LEU A A 498 498 . 69.157  12.093  295.178 1.00 134.50 1 . C  ?  
ATOM   3609  C   C   . LEU LEU LEU A A 498 498 . 67.764  15.098  298.290 1.00 131.50 1 . C  ?  
ATOM   3610  O   O   . LEU LEU LEU A A 498 498 . 67.847  14.981  299.513 1.00 132.16 1 . O  ?  
ATOM   3611  N   N   . PRO PRO PRO A A 499 499 . 67.037  16.070  297.703 1.00 131.79 1 . N  ?  
ATOM   3612  CA  CA  . PRO PRO PRO A A 499 499 . 66.275  17.023  298.511 1.00 131.10 1 . C  ?  
ATOM   3613  CB  CB  . PRO PRO PRO A A 499 499 . 65.954  18.139  297.518 1.00 130.34 1 . C  ?  
ATOM   3614  CG  CG  . PRO PRO PRO A A 499 499 . 65.879  17.451  296.204 1.00 131.10 1 . C  ?  
ATOM   3615  CD  CD  . PRO PRO PRO A A 499 499 . 66.877  16.330  296.260 1.00 133.25 1 . C  ?  
ATOM   3616  C   C   . PRO PRO PRO A A 499 499 . 64.988  16.416  299.071 1.00 136.64 1 . C  ?  
ATOM   3617  O   O   . PRO PRO PRO A A 499 499 . 64.278  15.707  298.352 1.00 139.77 1 . O  ?  
ATOM   3618  N   N   . ALA ALA ALA A A 500 500 . 64.706  16.695  300.345 1.00 138.79 1 . N  ?  
ATOM   3619  CA  CA  . ALA ALA ALA A A 500 500 . 63.491  16.215  301.019 1.00 138.52 1 . C  ?  
ATOM   3620  CB  CB  . ALA ALA ALA A A 500 500 . 63.622  16.396  302.528 1.00 136.98 1 . C  ?  
ATOM   3621  C   C   . ALA ALA ALA A A 500 500 . 62.252  16.954  300.486 1.00 142.18 1 . C  ?  
ATOM   3622  O   O   . ALA ALA ALA A A 500 500 . 62.387  18.069  299.975 1.00 136.00 1 . O  ?  
ATOM   3623  N   N   . PRO PRO PRO A A 501 501 . 61.045  16.342  300.603 1.00 146.80 1 . N  ?  
ATOM   3624  CA  CA  . PRO PRO PRO A A 501 501 . 59.811  16.875  299.992 1.00 142.01 1 . C  ?  
ATOM   3625  CB  CB  . PRO PRO PRO A A 501 501 . 58.690  16.216  300.824 1.00 143.71 1 . C  ?  
ATOM   3626  CG  CG  . PRO PRO PRO A A 501 501 . 59.353  15.210  301.722 1.00 143.02 1 . C  ?  
ATOM   3627  CD  CD  . PRO PRO PRO A A 501 501 . 60.765  15.046  301.251 1.00 144.16 1 . C  ?  
ATOM   3628  C   C   . PRO PRO PRO A A 501 501 . 59.627  18.404  299.971 1.00 134.90 1 . C  ?  
ATOM   3629  O   O   . PRO PRO PRO A A 501 501 . 59.321  18.960  298.916 1.00 135.38 1 . O  ?  
ATOM   3630  N   N   . SER SER SER A A 502 502 . 59.827  19.062  301.112 1.00 126.69 1 . N  ?  
ATOM   3631  CA  CA  . SER SER SER A A 502 502 . 59.508  20.490  301.266 1.00 123.12 1 . C  ?  
ATOM   3632  CB  CB  . SER SER SER A A 502 502 . 58.552  20.656  302.455 1.00 121.12 1 . C  ?  
ATOM   3633  OG  OG  . SER SER SER A A 502 502 . 59.072  20.029  303.613 1.00 119.49 1 . O  ?  
ATOM   3634  C   C   . SER SER SER A A 502 502 . 60.736  21.419  301.409 1.00 118.79 1 . C  ?  
ATOM   3635  O   O   . SER SER SER A A 502 502 . 60.616  22.530  301.934 1.00 111.87 1 . O  ?  
ATOM   3636  N   N   . ASP ASP ASP A A 503 503 . 61.896  20.985  300.910 1.00 118.66 1 . N  ?  
ATOM   3637  CA  CA  . ASP ASP ASP A A 503 503 . 63.139  21.787  300.984 1.00 119.75 1 . C  ?  
ATOM   3638  CB  CB  . ASP ASP ASP A A 503 503 . 64.380  20.921  300.682 1.00 126.66 1 . C  ?  
ATOM   3639  CG  CG  . ASP ASP ASP A A 503 503 . 64.721  19.937  301.805 1.00 129.79 1 . C  ?  
ATOM   3640  OD1 OD1 . ASP ASP ASP A A 503 503 . 64.030  19.913  302.848 1.00 134.10 1 . O  ?  
ATOM   3641  OD2 OD2 . ASP ASP ASP A A 503 503 . 65.701  19.176  301.633 1.00 125.53 1 . O  ?  
ATOM   3642  C   C   . ASP ASP ASP A A 503 503 . 63.163  23.020  300.064 1.00 113.65 1 . C  ?  
ATOM   3643  O   O   . ASP ASP ASP A A 503 503 . 63.933  23.950  300.310 1.00 108.33 1 . O  ?  
ATOM   3644  N   N   . PHE PHE PHE A A 504 504 . 62.344  23.016  299.009 1.00 111.73 1 . N  ?  
ATOM   3645  CA  CA  . PHE PHE PHE A A 504 504 . 62.261  24.133  298.056 1.00 104.71 1 . C  ?  
ATOM   3646  CB  CB  . PHE PHE PHE A A 504 504 . 62.156  23.589  296.626 1.00 103.16 1 . C  ?  
ATOM   3647  CG  CG  . PHE PHE PHE A A 504 504 . 63.295  22.687  296.223 1.00 100.61 1 . C  ?  
ATOM   3648  CD1 CD1 . PHE PHE PHE A A 504 504 . 64.612  23.117  296.314 1.00 98.97  1 . C  ?  
ATOM   3649  CE1 CE1 . PHE PHE PHE A A 504 504 . 65.663  22.288  295.936 1.00 97.86  1 . C  ?  
ATOM   3650  CZ  CZ  . PHE PHE PHE A A 504 504 . 65.404  21.023  295.447 1.00 99.11  1 . C  ?  
ATOM   3651  CE2 CE2 . PHE PHE PHE A A 504 504 . 64.095  20.582  295.344 1.00 102.51 1 . C  ?  
ATOM   3652  CD2 CD2 . PHE PHE PHE A A 504 504 . 63.048  21.411  295.726 1.00 100.92 1 . C  ?  
ATOM   3653  C   C   . PHE PHE PHE A A 504 504 . 61.088  25.095  298.308 1.00 103.22 1 . C  ?  
ATOM   3654  O   O   . PHE PHE PHE A A 504 504 . 60.946  26.081  297.579 1.00 100.28 1 . O  ?  
ATOM   3655  N   N   . LYS LYS LYS A A 505 505 . 60.258  24.822  299.322 1.00 106.96 1 . N  ?  
ATOM   3656  CA  CA  . LYS LYS LYS A A 505 505 . 59.084  25.669  299.629 1.00 108.88 1 . C  ?  
ATOM   3657  CB  CB  . LYS LYS LYS A A 505 505 . 58.128  24.991  300.626 1.00 113.02 1 . C  ?  
ATOM   3658  CG  CG  . LYS LYS LYS A A 505 505 . 56.963  24.251  299.987 1.00 118.06 1 . C  ?  
ATOM   3659  CD  CD  . LYS LYS LYS A A 505 505 . 55.887  23.946  301.018 1.00 124.06 1 . C  ?  
ATOM   3660  CE  CE  . LYS LYS LYS A A 505 505 . 54.641  23.358  300.379 1.00 127.16 1 . C  ?  
ATOM   3661  NZ  NZ  . LYS LYS LYS A A 505 505 . 53.488  23.331  301.321 1.00 127.89 1 . N  ?  
ATOM   3662  C   C   . LYS LYS LYS A A 505 505 . 59.466  27.047  300.166 1.00 105.52 1 . C  ?  
ATOM   3663  O   O   . LYS LYS LYS A A 505 505 . 60.449  27.191  300.889 1.00 106.21 1 . O  ?  
ATOM   3664  N   N   . CYS CYS CYS A A 506 506 . 58.659  28.044  299.811 1.00 105.29 1 . N  ?  
ATOM   3665  CA  CA  . CYS CYS CYS A A 506 506 . 58.875  29.433  300.201 1.00 104.77 1 . C  ?  
ATOM   3666  CB  CB  . CYS CYS CYS A A 506 506 . 58.836  30.325  298.965 1.00 105.07 1 . C  ?  
ATOM   3667  SG  SG  . CYS CYS CYS A A 506 506 . 60.186  29.999  297.805 1.00 111.34 1 . S  ?  
ATOM   3668  C   C   . CYS CYS CYS A A 506 506 . 57.792  29.859  301.194 1.00 104.96 1 . C  ?  
ATOM   3669  O   O   . CYS CYS CYS A A 506 506 . 56.628  29.492  301.017 1.00 103.04 1 . O  ?  
ATOM   3670  N   N   . PRO PRO PRO A A 507 507 . 58.164  30.619  302.248 1.00 107.12 1 . N  ?  
ATOM   3671  CA  CA  . PRO PRO PRO A A 507 507 . 57.138  31.080  303.192 1.00 107.06 1 . C  ?  
ATOM   3672  CB  CB  . PRO PRO PRO A A 507 507 . 57.957  31.748  304.304 1.00 109.93 1 . C  ?  
ATOM   3673  CG  CG  . PRO PRO PRO A A 507 507 . 59.314  31.149  304.196 1.00 110.33 1 . C  ?  
ATOM   3674  CD  CD  . PRO PRO PRO A A 507 507 . 59.519  30.947  302.731 1.00 108.28 1 . C  ?  
ATOM   3675  C   C   . PRO PRO PRO A A 507 507 . 56.154  32.085  302.585 1.00 104.26 1 . C  ?  
ATOM   3676  O   O   . PRO PRO PRO A A 507 507 . 56.568  32.997  301.865 1.00 98.57  1 . O  ?  
ATOM   3677  N   N   . ILE ILE ILE A A 508 508 . 54.868  31.908  302.889 1.00 101.90 1 . N  ?  
ATOM   3678  CA  CA  . ILE ILE ILE A A 508 508 . 53.823  32.804  302.408 1.00 103.70 1 . C  ?  
ATOM   3679  CB  CB  . ILE ILE ILE A A 508 508 . 52.434  32.112  302.348 1.00 107.11 1 . C  ?  
ATOM   3680  CG1 CG1 . ILE ILE ILE A A 508 508 . 52.477  30.794  301.547 1.00 112.64 1 . C  ?  
ATOM   3681  CD1 CD1 . ILE ILE ILE A A 508 508 . 52.865  30.925  300.085 1.00 115.09 1 . C  ?  
ATOM   3682  CG2 CG2 . ILE ILE ILE A A 508 508 . 51.382  33.058  301.770 1.00 105.32 1 . C  ?  
ATOM   3683  C   C   . ILE ILE ILE A A 508 508 . 53.762  33.980  303.375 1.00 105.06 1 . C  ?  
ATOM   3684  O   O   . ILE ILE ILE A A 508 508 . 53.258  33.834  304.487 1.00 111.17 1 . O  ?  
ATOM   3685  N   N   . LYS LYS LYS A A 509 509 . 54.286  35.134  302.962 1.00 106.72 1 . N  ?  
ATOM   3686  CA  CA  . LYS LYS LYS A A 509 509 . 54.256  36.342  303.800 1.00 107.37 1 . C  ?  
ATOM   3687  CB  CB  . LYS LYS LYS A A 509 509 . 55.262  37.390  303.307 1.00 114.12 1 . C  ?  
ATOM   3688  CG  CG  . LYS LYS LYS A A 509 509 . 55.693  38.381  304.384 1.00 121.76 1 . C  ?  
ATOM   3689  CD  CD  . LYS LYS LYS A A 509 509 . 56.388  39.612  303.811 1.00 124.16 1 . C  ?  
ATOM   3690  CE  CE  . LYS LYS LYS A A 509 509 . 55.392  40.643  303.300 1.00 125.18 1 . C  ?  
ATOM   3691  NZ  NZ  . LYS LYS LYS A A 509 509 . 56.069  41.909  302.906 1.00 125.95 1 . N  ?  
ATOM   3692  C   C   . LYS LYS LYS A A 509 509 . 52.863  36.970  303.875 1.00 104.42 1 . C  ?  
ATOM   3693  O   O   . LYS LYS LYS A A 509 509 . 52.506  37.554  304.890 1.00 109.51 1 . O  ?  
ATOM   3694  N   N   . GLU GLU GLU A A 510 510 . 52.086  36.857  302.803 1.00 107.45 1 . N  ?  
ATOM   3695  CA  CA  . GLU GLU GLU A A 510 510 . 50.767  37.476  302.732 1.00 114.68 1 . C  ?  
ATOM   3696  CB  CB  . GLU GLU GLU A A 510 510 . 50.926  38.905  302.215 1.00 124.75 1 . C  ?  
ATOM   3697  CG  CG  . GLU GLU GLU A A 510 510 . 49.645  39.716  302.099 1.00 132.56 1 . C  ?  
ATOM   3698  CD  CD  . GLU GLU GLU A A 510 510 . 49.898  41.085  301.497 1.00 141.01 1 . C  ?  
ATOM   3699  OE1 OE1 . GLU GLU GLU A A 510 510 . 50.664  41.865  302.107 1.00 145.62 1 . O  ?  
ATOM   3700  OE2 OE2 . GLU GLU GLU A A 510 510 . 49.338  41.378  300.415 1.00 143.54 1 . O  ?  
ATOM   3701  C   C   . GLU GLU GLU A A 510 510 . 49.868  36.676  301.800 1.00 115.30 1 . C  ?  
ATOM   3702  O   O   . GLU GLU GLU A A 510 510 . 50.330  36.192  300.767 1.00 120.75 1 . O  ?  
ATOM   3703  N   N   . GLU GLU GLU A A 511 511 . 48.592  36.539  302.164 1.00 112.58 1 . N  ?  
ATOM   3704  CA  CA  . GLU GLU GLU A A 511 511 . 47.608  35.871  301.307 1.00 109.88 1 . C  ?  
ATOM   3705  CB  CB  . GLU GLU GLU A A 511 511 . 47.585  34.365  301.595 1.00 114.31 1 . C  ?  
ATOM   3706  CG  CG  . GLU GLU GLU A A 511 511 . 46.724  33.569  300.615 1.00 122.03 1 . C  ?  
ATOM   3707  CD  CD  . GLU GLU GLU A A 511 511 . 47.110  32.100  300.484 1.00 126.22 1 . C  ?  
ATOM   3708  OE1 OE1 . GLU GLU GLU A A 511 511 . 47.945  31.599  301.270 1.00 131.46 1 . O  ?  
ATOM   3709  OE2 OE2 . GLU GLU GLU A A 511 511 . 46.566  31.436  299.574 1.00 127.31 1 . O  ?  
ATOM   3710  C   C   . GLU GLU GLU A A 511 511 . 46.219  36.507  301.445 1.00 105.20 1 . C  ?  
ATOM   3711  O   O   . GLU GLU GLU A A 511 511 . 45.306  35.934  302.034 1.00 106.18 1 . O  ?  
ATOM   3712  N   N   . ILE ILE ILE A A 512 512 . 46.083  37.703  300.879 1.00 103.18 1 . N  ?  
ATOM   3713  CA  CA  . ILE ILE ILE A A 512 512 . 44.835  38.465  300.923 1.00 102.58 1 . C  ?  
ATOM   3714  CB  CB  . ILE ILE ILE A A 512 512 . 45.095  39.981  300.730 1.00 110.37 1 . C  ?  
ATOM   3715  CG1 CG1 . ILE ILE ILE A A 512 512 . 45.966  40.513  301.883 1.00 117.20 1 . C  ?  
ATOM   3716  CD1 CD1 . ILE ILE ILE A A 512 512 . 46.445  41.944  301.723 1.00 119.13 1 . C  ?  
ATOM   3717  CG2 CG2 . ILE ILE ILE A A 512 512 . 43.776  40.752  300.649 1.00 112.05 1 . C  ?  
ATOM   3718  C   C   . ILE ILE ILE A A 512 512 . 43.880  37.968  299.840 1.00 94.24  1 . C  ?  
ATOM   3719  O   O   . ILE ILE ILE A A 512 512 . 44.214  37.999  298.661 1.00 96.40  1 . O  ?  
ATOM   3720  N   N   . ALA ALA ALA A A 513 513 . 42.692  37.526  300.245 1.00 87.64  1 . N  ?  
ATOM   3721  CA  CA  . ALA ALA ALA A A 513 513 . 41.643  37.141  299.303 1.00 85.95  1 . C  ?  
ATOM   3722  CB  CB  . ALA ALA ALA A A 513 513 . 40.591  36.290  299.994 1.00 86.07  1 . C  ?  
ATOM   3723  C   C   . ALA ALA ALA A A 513 513 . 40.998  38.391  298.723 1.00 85.39  1 . C  ?  
ATOM   3724  O   O   . ALA ALA ALA A A 513 513 . 40.492  39.220  299.470 1.00 89.62  1 . O  ?  
ATOM   3725  N   N   . ILE ILE ILE A A 514 514 . 41.014  38.511  297.396 1.00 86.49  1 . N  ?  
ATOM   3726  CA  CA  . ILE ILE ILE A A 514 514 . 40.469  39.679  296.689 1.00 85.33  1 . C  ?  
ATOM   3727  CB  CB  . ILE ILE ILE A A 514 514 . 41.209  39.919  295.354 1.00 85.88  1 . C  ?  
ATOM   3728  CG1 CG1 . ILE ILE ILE A A 514 514 . 42.704  40.137  295.609 1.00 86.22  1 . C  ?  
ATOM   3729  CD1 CD1 . ILE ILE ILE A A 514 514 . 43.559  39.866  294.393 1.00 91.74  1 . C  ?  
ATOM   3730  CG2 CG2 . ILE ILE ILE A A 514 514 . 40.632  41.123  294.606 1.00 87.08  1 . C  ?  
ATOM   3731  C   C   . ILE ILE ILE A A 514 514 . 38.964  39.530  296.436 1.00 85.33  1 . C  ?  
ATOM   3732  O   O   . ILE ILE ILE A A 514 514 . 38.212  40.498  296.592 1.00 91.47  1 . O  ?  
ATOM   3733  N   N   . THR THR THR A A 515 515 . 38.536  38.335  296.028 1.00 80.79  1 . N  ?  
ATOM   3734  CA  CA  . THR THR THR A A 515 515 . 37.112  38.020  295.873 1.00 81.43  1 . C  ?  
ATOM   3735  CB  CB  . THR THR THR A A 515 515 . 36.758  37.663  294.408 1.00 80.64  1 . C  ?  
ATOM   3736  OG1 OG1 . THR THR THR A A 515 515 . 37.539  36.545  293.972 1.00 80.13  1 . O  ?  
ATOM   3737  CG2 CG2 . THR THR THR A A 515 515 . 37.023  38.833  293.480 1.00 80.00  1 . C  ?  
ATOM   3738  C   C   . THR THR THR A A 515 515 . 36.729  36.871  296.811 1.00 80.35  1 . C  ?  
ATOM   3739  O   O   . THR THR THR A A 515 515 . 37.602  36.164  297.321 1.00 79.97  1 . O  ?  
ATOM   3740  N   N   . SER SER SER A A 516 516 . 35.425  36.717  297.050 1.00 79.43  1 . N  ?  
ATOM   3741  CA  CA  . SER SER SER A A 516 516 . 34.883  35.619  297.873 1.00 80.76  1 . C  ?  
ATOM   3742  CB  CB  . SER SER SER A A 516 516 . 35.205  35.829  299.360 1.00 85.33  1 . C  ?  
ATOM   3743  OG  OG  . SER SER SER A A 516 516 . 34.676  37.056  299.840 1.00 86.34  1 . O  ?  
ATOM   3744  C   C   . SER SER SER A A 516 516 . 33.369  35.480  297.694 1.00 75.97  1 . C  ?  
ATOM   3745  O   O   . SER SER SER A A 516 516 . 32.714  36.413  297.227 1.00 73.79  1 . O  ?  
ATOM   3746  N   N   . GLY GLY GLY A A 517 517 . 32.831  34.314  298.056 1.00 73.96  1 . N  ?  
ATOM   3747  CA  CA  . GLY GLY GLY A A 517 517 . 31.384  34.055  297.993 1.00 78.43  1 . C  ?  
ATOM   3748  C   C   . GLY GLY GLY A A 517 517 . 31.001  32.773  297.280 1.00 79.68  1 . C  ?  
ATOM   3749  O   O   . GLY GLY GLY A A 517 517 . 31.867  32.023  296.837 1.00 80.45  1 . O  ?  
ATOM   3750  N   N   . GLU GLU GLU A A 518 518 . 29.690  32.540  297.162 1.00 85.50  1 . N  ?  
ATOM   3751  CA  CA  . GLU GLU GLU A A 518 518 . 29.120  31.331  296.534 1.00 90.25  1 . C  ?  
ATOM   3752  CB  CB  . GLU GLU GLU A A 518 518 . 27.765  30.976  297.176 1.00 95.77  1 . C  ?  
ATOM   3753  CG  CG  . GLU GLU GLU A A 518 518 . 27.805  30.773  298.685 1.00 99.39  1 . C  ?  
ATOM   3754  CD  CD  . GLU GLU GLU A A 518 518 . 28.436  29.454  299.080 1.00 104.66 1 . C  ?  
ATOM   3755  OE1 OE1 . GLU GLU GLU A A 518 518 . 27.787  28.403  298.870 1.00 108.75 1 . O  ?  
ATOM   3756  OE2 OE2 . GLU GLU GLU A A 518 518 . 29.572  29.469  299.607 1.00 103.85 1 . O  ?  
ATOM   3757  C   C   . GLU GLU GLU A A 518 518 . 28.953  31.521  295.017 1.00 87.59  1 . C  ?  
ATOM   3758  O   O   . GLU GLU GLU A A 518 518 . 27.866  31.356  294.455 1.00 85.57  1 . O  ?  
ATOM   3759  N   N   . TRP TRP TRP A A 519 519 . 30.060  31.848  294.365 1.00 86.24  1 . N  ?  
ATOM   3760  CA  CA  . TRP TRP TRP A A 519 519 . 30.090  32.177  292.941 1.00 86.92  1 . C  ?  
ATOM   3761  CB  CB  . TRP TRP TRP A A 519 519 . 29.457  33.556  292.686 1.00 86.63  1 . C  ?  
ATOM   3762  CG  CG  . TRP TRP TRP A A 519 519 . 30.132  34.672  293.445 1.00 87.98  1 . C  ?  
ATOM   3763  CD1 CD1 . TRP TRP TRP A A 519 519 . 29.858  35.080  294.717 1.00 87.04  1 . C  ?  
ATOM   3764  NE1 NE1 . TRP TRP TRP A A 519 519 . 30.697  36.111  295.076 1.00 87.49  1 . N  ?  
ATOM   3765  CE2 CE2 . TRP TRP TRP A A 519 519 . 31.539  36.385  294.031 1.00 88.04  1 . C  ?  
ATOM   3766  CD2 CD2 . TRP TRP TRP A A 519 519 . 31.213  35.495  292.983 1.00 89.58  1 . C  ?  
ATOM   3767  CE3 CE3 . TRP TRP TRP A A 519 519 . 31.942  35.562  291.786 1.00 89.23  1 . C  ?  
ATOM   3768  CZ3 CZ3 . TRP TRP TRP A A 519 519 . 32.957  36.511  291.671 1.00 88.09  1 . C  ?  
ATOM   3769  CH2 CH2 . TRP TRP TRP A A 519 519 . 33.257  37.386  292.732 1.00 88.10  1 . C  ?  
ATOM   3770  CZ2 CZ2 . TRP TRP TRP A A 519 519 . 32.561  37.339  293.916 1.00 88.55  1 . C  ?  
ATOM   3771  C   C   . TRP TRP TRP A A 519 519 . 31.565  32.166  292.536 1.00 85.47  1 . C  ?  
ATOM   3772  O   O   . TRP TRP TRP A A 519 519 . 32.430  32.368  293.396 1.00 76.33  1 . O  ?  
ATOM   3773  N   N   . GLU GLU GLU A A 520 520 . 31.854  31.923  291.256 1.00 87.82  1 . N  ?  
ATOM   3774  CA  CA  . GLU GLU GLU A A 520 520 . 33.244  31.722  290.810 1.00 87.40  1 . C  ?  
ATOM   3775  CB  CB  . GLU GLU GLU A A 520 520 . 33.467  30.285  290.305 1.00 92.93  1 . C  ?  
ATOM   3776  CG  CG  . GLU GLU GLU A A 520 520 . 32.651  29.856  289.093 1.00 98.57  1 . C  ?  
ATOM   3777  CD  CD  . GLU GLU GLU A A 520 520 . 32.975  28.437  288.641 1.00 107.65 1 . C  ?  
ATOM   3778  OE1 OE1 . GLU GLU GLU A A 520 520 . 33.117  27.535  289.504 1.00 112.04 1 . O  ?  
ATOM   3779  OE2 OE2 . GLU GLU GLU A A 520 520 . 33.082  28.219  287.413 1.00 113.17 1 . O  ?  
ATOM   3780  C   C   . GLU GLU GLU A A 520 520 . 33.728  32.736  289.777 1.00 79.87  1 . C  ?  
ATOM   3781  O   O   . GLU GLU GLU A A 520 520 . 32.954  33.249  288.970 1.00 74.78  1 . O  ?  
ATOM   3782  N   N   . VAL VAL VAL A A 521 521 . 35.028  33.012  289.844 1.00 77.51  1 . N  ?  
ATOM   3783  CA  CA  . VAL VAL VAL A A 521 521 . 35.750  33.772  288.835 1.00 76.70  1 . C  ?  
ATOM   3784  CB  CB  . VAL VAL VAL A A 521 521 . 37.105  34.285  289.380 1.00 77.96  1 . C  ?  
ATOM   3785  CG1 CG1 . VAL VAL VAL A A 521 521 . 37.895  35.024  288.305 1.00 80.15  1 . C  ?  
ATOM   3786  CG2 CG2 . VAL VAL VAL A A 521 521 . 36.891  35.194  290.582 1.00 80.07  1 . C  ?  
ATOM   3787  C   C   . VAL VAL VAL A A 521 521 . 36.014  32.822  287.672 1.00 75.50  1 . C  ?  
ATOM   3788  O   O   . VAL VAL VAL A A 521 521 . 36.333  31.652  287.886 1.00 79.26  1 . O  ?  
ATOM   3789  N   N   . LEU LEU LEU A A 522 522 . 35.888  33.331  286.450 1.00 74.45  1 . N  ?  
ATOM   3790  CA  CA  . LEU LEU LEU A A 522 522 . 36.150  32.556  285.240 1.00 74.35  1 . C  ?  
ATOM   3791  CB  CB  . LEU LEU LEU A A 522 522 . 35.183  32.984  284.146 1.00 73.00  1 . C  ?  
ATOM   3792  CG  CG  . LEU LEU LEU A A 522 522 . 33.703  32.935  284.510 1.00 73.73  1 . C  ?  
ATOM   3793  CD1 CD1 . LEU LEU LEU A A 522 522 . 32.878  33.486  283.362 1.00 75.72  1 . C  ?  
ATOM   3794  CD2 CD2 . LEU LEU LEU A A 522 522 . 33.263  31.519  284.853 1.00 74.07  1 . C  ?  
ATOM   3795  C   C   . LEU LEU LEU A A 522 522 . 37.590  32.762  284.759 1.00 77.76  1 . C  ?  
ATOM   3796  O   O   . LEU LEU LEU A A 522 522 . 38.071  33.904  284.705 1.00 79.75  1 . O  ?  
ATOM   3797  N   N   . GLY GLY GLY A A 523 523 . 38.262  31.659  284.410 1.00 79.58  1 . N  ?  
ATOM   3798  CA  CA  . GLY GLY GLY A A 523 523 . 39.653  31.685  283.916 1.00 84.72  1 . C  ?  
ATOM   3799  C   C   . GLY GLY GLY A A 523 523 . 39.995  30.740  282.762 1.00 87.65  1 . C  ?  
ATOM   3800  O   O   . GLY GLY GLY A A 523 523 . 41.169  30.424  282.551 1.00 82.34  1 . O  ?  
ATOM   3801  N   N   . ARG ARG ARG A A 524 524 . 38.979  30.308  282.011 1.00 92.88  1 . N  ?  
ATOM   3802  CA  CA  . ARG ARG ARG A A 524 524 . 39.135  29.378  280.890 1.00 97.18  1 . C  ?  
ATOM   3803  CB  CB  . ARG ARG ARG A A 524 524 . 38.435  28.054  281.202 1.00 105.68 1 . C  ?  
ATOM   3804  CG  CG  . ARG ARG ARG A A 524 524 . 39.266  27.020  281.940 1.00 115.01 1 . C  ?  
ATOM   3805  CD  CD  . ARG ARG ARG A A 524 524 . 38.366  25.864  282.357 1.00 126.80 1 . C  ?  
ATOM   3806  NE  NE  . ARG ARG ARG A A 524 524 . 39.092  24.693  282.849 1.00 135.50 1 . N  ?  
ATOM   3807  CZ  CZ  . ARG ARG ARG A A 524 524 . 38.522  23.611  283.391 1.00 141.86 1 . C  ?  
ATOM   3808  NH1 NH1 . ARG ARG ARG A A 524 524 . 37.195  23.523  283.532 1.00 142.14 1 . N  ?  
ATOM   3809  NH2 NH2 . ARG ARG ARG A A 524 524 . 39.288  22.602  283.804 1.00 143.49 1 . N  ?  
ATOM   3810  C   C   . ARG ARG ARG A A 524 524 . 38.506  29.966  279.635 1.00 95.02  1 . C  ?  
ATOM   3811  O   O   . ARG ARG ARG A A 524 524 . 37.652  30.852  279.720 1.00 97.40  1 . O  ?  
ATOM   3812  N   N   . HIS HIS HIS A A 525 525 . 38.923  29.448  278.480 1.00 91.02  1 . N  ?  
ATOM   3813  CA  CA  . HIS HIS HIS A A 525 525 . 38.336  29.786  277.174 1.00 92.62  1 . C  ?  
ATOM   3814  CB  CB  . HIS HIS HIS A A 525 525 . 36.893  29.257  277.080 1.00 95.74  1 . C  ?  
ATOM   3815  CG  CG  . HIS HIS HIS A A 525 525 . 36.779  27.776  277.257 1.00 102.12 1 . C  ?  
ATOM   3816  ND1 ND1 . HIS HIS HIS A A 525 525 . 36.204  27.200  278.370 1.00 105.34 1 . N  ?  
ATOM   3817  CE1 CE1 . HIS HIS HIS A A 525 525 . 36.240  25.885  278.250 1.00 106.63 1 . C  ?  
ATOM   3818  NE2 NE2 . HIS HIS HIS A A 525 525 . 36.819  25.588  277.100 1.00 108.25 1 . N  ?  
ATOM   3819  CD2 CD2 . HIS HIS HIS A A 525 525 . 37.166  26.752  276.459 1.00 104.65 1 . C  ?  
ATOM   3820  C   C   . HIS HIS HIS A A 525 525 . 38.381  31.282  276.811 1.00 91.45  1 . C  ?  
ATOM   3821  O   O   . HIS HIS HIS A A 525 525 . 37.499  31.785  276.106 1.00 92.23  1 . O  ?  
ATOM   3822  N   N   . GLY GLY GLY A A 526 526 . 39.415  31.982  277.277 1.00 89.30  1 . N  ?  
ATOM   3823  CA  CA  . GLY GLY GLY A A 526 526 . 39.577  33.414  277.013 1.00 88.16  1 . C  ?  
ATOM   3824  C   C   . GLY GLY GLY A A 526 526 . 39.330  34.297  278.218 1.00 87.16  1 . C  ?  
ATOM   3825  O   O   . GLY GLY GLY A A 526 526 . 39.856  35.409  278.282 1.00 94.15  1 . O  ?  
ATOM   3826  N   N   . SER SER SER A A 527 527 . 38.514  33.820  279.160 1.00 85.76  1 . N  ?  
ATOM   3827  CA  CA  . SER SER SER A A 527 527 . 38.312  34.503  280.439 1.00 83.32  1 . C  ?  
ATOM   3828  CB  CB  . SER SER SER A A 527 527 . 37.318  33.739  281.314 1.00 82.77  1 . C  ?  
ATOM   3829  OG  OG  . SER SER SER A A 527 527 . 36.155  33.388  280.588 1.00 85.84  1 . O  ?  
ATOM   3830  C   C   . SER SER SER A A 527 527 . 39.639  34.616  281.175 1.00 82.38  1 . C  ?  
ATOM   3831  O   O   . SER SER SER A A 527 527 . 40.354  33.628  281.331 1.00 85.44  1 . O  ?  
ATOM   3832  N   N   . ASN ASN ASN A A 528 528 . 39.978  35.829  281.592 1.00 82.64  1 . N  ?  
ATOM   3833  CA  CA  . ASN ASN ASN A A 528 528 . 41.212  36.076  282.336 1.00 81.03  1 . C  ?  
ATOM   3834  CB  CB  . ASN ASN ASN A A 528 528 . 42.406  36.150  281.364 1.00 81.10  1 . C  ?  
ATOM   3835  CG  CG  . ASN ASN ASN A A 528 528 . 43.704  35.642  281.983 1.00 81.16  1 . C  ?  
ATOM   3836  OD1 OD1 . ASN ASN ASN A A 528 528 . 44.078  36.047  283.087 1.00 81.13  1 . O  ?  
ATOM   3837  ND2 ND2 . ASN ASN ASN A A 528 528 . 44.402  34.760  281.273 1.00 81.21  1 . N  ?  
ATOM   3838  C   C   . ASN ASN ASN A A 528 528 . 41.020  37.360  283.154 1.00 80.56  1 . C  ?  
ATOM   3839  O   O   . ASN ASN ASN A A 528 528 . 39.882  37.710  283.485 1.00 83.48  1 . O  ?  
ATOM   3840  N   N   . ILE ILE ILE A A 529 529 . 42.111  38.041  283.496 1.00 77.72  1 . N  ?  
ATOM   3841  CA  CA  . ILE ILE ILE A A 529 529 . 42.053  39.256  284.282 1.00 76.50  1 . C  ?  
ATOM   3842  CB  CB  . ILE ILE ILE A A 529 529 . 42.460  38.992  285.753 1.00 75.26  1 . C  ?  
ATOM   3843  CG1 CG1 . ILE ILE ILE A A 529 529 . 43.874  38.393  285.868 1.00 72.05  1 . C  ?  
ATOM   3844  CD1 CD1 . ILE ILE ILE A A 529 529 . 44.360  38.226  287.293 1.00 71.27  1 . C  ?  
ATOM   3845  CG2 CG2 . ILE ILE ILE A A 529 529 . 41.453  38.057  286.410 1.00 77.33  1 . C  ?  
ATOM   3846  C   C   . ILE ILE ILE A A 529 529 . 42.956  40.308  283.670 1.00 79.05  1 . C  ?  
ATOM   3847  O   O   . ILE ILE ILE A A 529 529 . 44.031  39.985  283.173 1.00 86.37  1 . O  ?  
ATOM   3848  N   N   . GLN GLN GLN A A 530 530 . 42.504  41.557  283.678 1.00 81.18  1 . N  ?  
ATOM   3849  CA  CA  . GLN GLN GLN A A 530 530 . 43.361  42.690  283.358 1.00 82.00  1 . C  ?  
ATOM   3850  CB  CB  . GLN GLN GLN A A 530 530 . 42.659  43.642  282.389 1.00 83.97  1 . C  ?  
ATOM   3851  CG  CG  . GLN GLN GLN A A 530 530 . 43.574  44.676  281.751 1.00 87.72  1 . C  ?  
ATOM   3852  CD  CD  . GLN GLN GLN A A 530 530 . 44.679  44.050  280.906 1.00 89.05  1 . C  ?  
ATOM   3853  OE1 OE1 . GLN GLN GLN A A 530 530 . 44.416  43.472  279.848 1.00 84.36  1 . O  ?  
ATOM   3854  NE2 NE2 . GLN GLN GLN A A 530 530 . 45.924  44.161  281.372 1.00 90.96  1 . N  ?  
ATOM   3855  C   C   . GLN GLN GLN A A 530 530 . 43.674  43.386  284.670 1.00 82.14  1 . C  ?  
ATOM   3856  O   O   . GLN GLN GLN A A 530 530 . 42.779  43.571  285.496 1.00 83.77  1 . O  ?  
ATOM   3857  N   N   . VAL VAL VAL A A 531 531 . 44.937  43.755  284.864 1.00 80.13  1 . N  ?  
ATOM   3858  CA  CA  . VAL VAL VAL A A 531 531 . 45.391  44.372  286.104 1.00 80.95  1 . C  ?  
ATOM   3859  CB  CB  . VAL VAL VAL A A 531 531 . 46.523  43.546  286.741 1.00 79.74  1 . C  ?  
ATOM   3860  CG1 CG1 . VAL VAL VAL A A 531 531 . 47.146  44.279  287.924 1.00 78.73  1 . C  ?  
ATOM   3861  CG2 CG2 . VAL VAL VAL A A 531 531 . 45.989  42.186  287.175 1.00 79.82  1 . C  ?  
ATOM   3862  C   C   . VAL VAL VAL A A 531 531 . 45.866  45.792  285.822 1.00 87.42  1 . C  ?  
ATOM   3863  O   O   . VAL VAL VAL A A 531 531 . 46.929  45.989  285.235 1.00 92.50  1 . O  ?  
ATOM   3864  N   N   . ASP ASP ASP A A 532 532 . 45.070  46.774  286.240 1.00 94.25  1 . N  ?  
ATOM   3865  CA  CA  . ASP ASP ASP A A 532 532 . 45.465  48.181  286.186 1.00 96.00  1 . C  ?  
ATOM   3866  CB  CB  . ASP ASP ASP A A 532 532 . 44.221  49.078  286.261 1.00 97.00  1 . C  ?  
ATOM   3867  CG  CG  . ASP ASP ASP A A 532 532 . 44.514  50.542  285.946 1.00 100.12 1 . C  ?  
ATOM   3868  OD1 OD1 . ASP ASP ASP A A 532 532 . 45.698  50.927  285.819 1.00 100.78 1 . O  ?  
ATOM   3869  OD2 OD2 . ASP ASP ASP A A 532 532 . 43.537  51.318  285.829 1.00 101.82 1 . O  ?  
ATOM   3870  C   C   . ASP ASP ASP A A 532 532 . 46.410  48.455  287.357 1.00 97.59  1 . C  ?  
ATOM   3871  O   O   . ASP ASP ASP A A 532 532 . 45.971  48.545  288.500 1.00 101.90 1 . O  ?  
ATOM   3872  N   N   . GLU GLU GLU A A 533 533 . 47.707  48.566  287.072 1.00 100.17 1 . N  ?  
ATOM   3873  CA  CA  . GLU GLU GLU A A 533 533 . 48.714  48.783  288.122 1.00 102.66 1 . C  ?  
ATOM   3874  CB  CB  . GLU GLU GLU A A 533 533 . 50.067  48.184  287.711 1.00 105.57 1 . C  ?  
ATOM   3875  CG  CG  . GLU GLU GLU A A 533 533 . 50.026  46.659  287.635 1.00 108.37 1 . C  ?  
ATOM   3876  CD  CD  . GLU GLU GLU A A 533 533 . 51.378  46.004  287.399 1.00 108.21 1 . C  ?  
ATOM   3877  OE1 OE1 . GLU GLU GLU A A 533 533 . 52.391  46.467  287.967 1.00 113.04 1 . O  ?  
ATOM   3878  OE2 OE2 . GLU GLU GLU A A 533 533 . 51.422  45.001  286.656 1.00 106.49 1 . O  ?  
ATOM   3879  C   C   . GLU GLU GLU A A 533 533 . 48.866  50.247  288.539 1.00 102.23 1 . C  ?  
ATOM   3880  O   O   . GLU GLU GLU A A 533 533 . 49.548  50.530  289.523 1.00 101.58 1 . O  ?  
ATOM   3881  N   N   . VAL VAL VAL A A 534 534 . 48.232  51.166  287.805 1.00 105.32 1 . N  ?  
ATOM   3882  CA  CA  . VAL VAL VAL A A 534 534 . 48.177  52.582  288.189 1.00 106.94 1 . C  ?  
ATOM   3883  CB  CB  . VAL VAL VAL A A 534 534 . 47.926  53.509  286.970 1.00 107.75 1 . C  ?  
ATOM   3884  CG1 CG1 . VAL VAL VAL A A 534 534 . 47.853  54.968  287.405 1.00 110.55 1 . C  ?  
ATOM   3885  CG2 CG2 . VAL VAL VAL A A 534 534 . 49.020  53.330  285.923 1.00 107.54 1 . C  ?  
ATOM   3886  C   C   . VAL VAL VAL A A 534 534 . 47.094  52.768  289.264 1.00 107.28 1 . C  ?  
ATOM   3887  O   O   . VAL VAL VAL A A 534 534 . 47.415  53.067  290.414 1.00 109.35 1 . O  ?  
ATOM   3888  N   N   . ARG ARG ARG A A 535 535 . 45.827  52.558  288.894 1.00 105.56 1 . N  ?  
ATOM   3889  CA  CA  . ARG ARG ARG A A 535 535 . 44.691  52.670  289.838 1.00 104.53 1 . C  ?  
ATOM   3890  CB  CB  . ARG ARG ARG A A 535 535 . 43.372  52.885  289.080 1.00 106.03 1 . C  ?  
ATOM   3891  CG  CG  . ARG ARG ARG A A 535 535 . 43.134  54.325  288.650 1.00 110.06 1 . C  ?  
ATOM   3892  CD  CD  . ARG ARG ARG A A 535 535 . 42.087  54.411  287.552 1.00 114.31 1 . C  ?  
ATOM   3893  NE  NE  . ARG ARG ARG A A 535 535 . 42.678  54.119  286.241 1.00 119.68 1 . N  ?  
ATOM   3894  CZ  CZ  . ARG ARG ARG A A 535 535 . 42.891  54.996  285.251 1.00 121.38 1 . C  ?  
ATOM   3895  NH1 NH1 . ARG ARG ARG A A 535 535 . 42.553  56.284  285.355 1.00 123.39 1 . N  ?  
ATOM   3896  NH2 NH2 . ARG ARG ARG A A 535 535 . 43.448  54.571  284.118 1.00 120.21 1 . N  ?  
ATOM   3897  C   C   . ARG ARG ARG A A 535 535 . 44.553  51.487  290.818 1.00 100.72 1 . C  ?  
ATOM   3898  O   O   . ARG ARG ARG A A 535 535 . 43.697  51.518  291.703 1.00 96.21  1 . O  ?  
ATOM   3899  N   N   . ARG ARG ARG A A 536 536 . 45.380  50.454  290.645 1.00 102.59 1 . N  ?  
ATOM   3900  CA  CA  . ARG ARG ARG A A 536 536 . 45.472  49.305  291.560 1.00 101.75 1 . C  ?  
ATOM   3901  CB  CB  . ARG ARG ARG A A 536 536 . 46.030  49.739  292.922 1.00 105.75 1 . C  ?  
ATOM   3902  CG  CG  . ARG ARG ARG A A 536 536 . 47.349  50.499  292.776 1.00 113.95 1 . C  ?  
ATOM   3903  CD  CD  . ARG ARG ARG A A 536 536 . 48.224  50.453  294.020 1.00 119.42 1 . C  ?  
ATOM   3904  NE  NE  . ARG ARG ARG A A 536 536 . 47.636  51.182  295.145 1.00 124.35 1 . N  ?  
ATOM   3905  CZ  CZ  . ARG ARG ARG A A 536 536 . 48.184  51.291  296.357 1.00 127.01 1 . C  ?  
ATOM   3906  NH1 NH1 . ARG ARG ARG A A 536 536 . 49.358  50.719  296.636 1.00 130.07 1 . N  ?  
ATOM   3907  NH2 NH2 . ARG ARG ARG A A 536 536 . 47.549  51.978  297.305 1.00 126.24 1 . N  ?  
ATOM   3908  C   C   . ARG ARG ARG A A 536 536 . 44.163  48.503  291.653 1.00 96.62  1 . C  ?  
ATOM   3909  O   O   . ARG ARG ARG A A 536 536 . 43.724  48.097  292.732 1.00 95.27  1 . O  ?  
ATOM   3910  N   N   . LEU LEU LEU A A 537 537 . 43.582  48.273  290.473 1.00 90.70  1 . N  ?  
ATOM   3911  CA  CA  . LEU LEU LEU A A 537 537 . 42.359  47.507  290.280 1.00 87.14  1 . C  ?  
ATOM   3912  CB  CB  . LEU LEU LEU A A 537 537 . 41.366  48.321  289.451 1.00 88.91  1 . C  ?  
ATOM   3913  CG  CG  . LEU LEU LEU A A 537 537 . 40.832  49.607  290.078 1.00 89.97  1 . C  ?  
ATOM   3914  CD1 CD1 . LEU LEU LEU A A 537 537 . 40.225  50.518  289.017 1.00 87.54  1 . C  ?  
ATOM   3915  CD2 CD2 . LEU LEU LEU A A 537 537 . 39.817  49.267  291.162 1.00 91.60  1 . C  ?  
ATOM   3916  C   C   . LEU LEU LEU A A 537 537 . 42.665  46.221  289.521 1.00 84.30  1 . C  ?  
ATOM   3917  O   O   . LEU LEU LEU A A 537 537 . 43.758  46.050  288.974 1.00 82.53  1 . O  ?  
ATOM   3918  N   N   . VAL VAL VAL A A 538 538 . 41.679  45.329  289.486 1.00 79.49  1 . N  ?  
ATOM   3919  CA  CA  . VAL VAL VAL A A 538 538 . 41.758  44.092  288.717 1.00 77.54  1 . C  ?  
ATOM   3920  CB  CB  . VAL VAL VAL A A 538 538 . 42.305  42.907  289.561 1.00 79.22  1 . C  ?  
ATOM   3921  CG1 CG1 . VAL VAL VAL A A 538 538 . 41.633  42.816  290.927 1.00 81.97  1 . C  ?  
ATOM   3922  CG2 CG2 . VAL VAL VAL A A 538 538 . 42.173  41.584  288.813 1.00 80.32  1 . C  ?  
ATOM   3923  C   C   . VAL VAL VAL A A 538 538 . 40.379  43.791  288.123 1.00 76.01  1 . C  ?  
ATOM   3924  O   O   . VAL VAL VAL A A 538 538 . 39.410  43.601  288.858 1.00 76.22  1 . O  ?  
ATOM   3925  N   N   . TYR TYR TYR A A 539 539 . 40.300  43.765  286.792 1.00 72.36  1 . N  ?  
ATOM   3926  CA  CA  . TYR TYR TYR A A 539 539 . 39.062  43.436  286.095 1.00 71.14  1 . C  ?  
ATOM   3927  CB  CB  . TYR TYR TYR A A 539 539 . 38.991  44.111  284.728 1.00 70.05  1 . C  ?  
ATOM   3928  CG  CG  . TYR TYR TYR A A 539 539 . 39.031  45.619  284.770 1.00 70.69  1 . C  ?  
ATOM   3929  CD1 CD1 . TYR TYR TYR A A 539 539 . 40.244  46.302  284.877 1.00 72.45  1 . C  ?  
ATOM   3930  CE1 CE1 . TYR TYR TYR A A 539 539 . 40.292  47.688  284.915 1.00 73.12  1 . C  ?  
ATOM   3931  CZ  CZ  . TYR TYR TYR A A 539 539 . 39.118  48.416  284.835 1.00 73.84  1 . C  ?  
ATOM   3932  OH  OH  . TYR TYR TYR A A 539 539 . 39.185  49.789  284.861 1.00 75.72  1 . O  ?  
ATOM   3933  CE2 CE2 . TYR TYR TYR A A 539 539 . 37.898  47.766  284.725 1.00 73.68  1 . C  ?  
ATOM   3934  CD2 CD2 . TYR TYR TYR A A 539 539 . 37.860  46.374  284.688 1.00 72.97  1 . C  ?  
ATOM   3935  C   C   . TYR TYR TYR A A 539 539 . 39.044  41.926  285.940 1.00 71.62  1 . C  ?  
ATOM   3936  O   O   . TYR TYR TYR A A 539 539 . 40.101  41.310  285.832 1.00 69.58  1 . O  ?  
ATOM   3937  N   N   . PHE PHE PHE A A 540 540 . 37.852  41.334  285.956 1.00 71.02  1 . N  ?  
ATOM   3938  CA  CA  . PHE PHE PHE A A 540 540 . 37.702  39.875  285.878 1.00 72.16  1 . C  ?  
ATOM   3939  CB  CB  . PHE PHE PHE A A 540 540 . 38.113  39.193  287.199 1.00 73.25  1 . C  ?  
ATOM   3940  CG  CG  . PHE PHE PHE A A 540 540 . 37.167  39.446  288.344 1.00 74.81  1 . C  ?  
ATOM   3941  CD1 CD1 . PHE PHE PHE A A 540 540 . 36.075  38.612  288.561 1.00 75.31  1 . C  ?  
ATOM   3942  CE1 CE1 . PHE PHE PHE A A 540 540 . 35.193  38.846  289.605 1.00 74.12  1 . C  ?  
ATOM   3943  CZ  CZ  . PHE PHE PHE A A 540 540 . 35.403  39.914  290.456 1.00 74.29  1 . C  ?  
ATOM   3944  CE2 CE2 . PHE PHE PHE A A 540 540 . 36.489  40.752  290.257 1.00 75.16  1 . C  ?  
ATOM   3945  CD2 CD2 . PHE PHE PHE A A 540 540 . 37.366  40.518  289.207 1.00 75.72  1 . C  ?  
ATOM   3946  C   C   . PHE PHE PHE A A 540 540 . 36.269  39.514  285.535 1.00 72.91  1 . C  ?  
ATOM   3947  O   O   . PHE PHE PHE A A 540 540 . 35.369  40.313  285.757 1.00 74.23  1 . O  ?  
ATOM   3948  N   N   . GLU GLU GLU A A 541 541 . 36.067  38.307  285.010 1.00 77.07  1 . N  ?  
ATOM   3949  CA  CA  . GLU GLU GLU A A 541 541 . 34.730  37.816  284.673 1.00 77.98  1 . C  ?  
ATOM   3950  CB  CB  . GLU GLU GLU A A 541 541 . 34.737  37.128  283.315 1.00 84.27  1 . C  ?  
ATOM   3951  CG  CG  . GLU GLU GLU A A 541 541 . 35.148  38.043  282.176 1.00 90.33  1 . C  ?  
ATOM   3952  CD  CD  . GLU GLU GLU A A 541 541 . 34.876  37.432  280.818 1.00 95.74  1 . C  ?  
ATOM   3953  OE1 OE1 . GLU GLU GLU A A 541 541 . 34.080  38.020  280.051 1.00 104.92 1 . O  ?  
ATOM   3954  OE2 OE2 . GLU GLU GLU A A 541 541 . 35.443  36.357  280.526 1.00 94.04  1 . O  ?  
ATOM   3955  C   C   . GLU GLU GLU A A 541 541 . 34.273  36.850  285.744 1.00 74.34  1 . C  ?  
ATOM   3956  O   O   . GLU GLU GLU A A 541 541 . 35.093  36.132  286.310 1.00 73.37  1 . O  ?  
ATOM   3957  N   N   . GLY GLY GLY A A 542 542 . 32.969  36.831  286.019 1.00 72.24  1 . N  ?  
ATOM   3958  CA  CA  . GLY GLY GLY A A 542 542 . 32.423  36.014  287.102 1.00 72.18  1 . C  ?  
ATOM   3959  C   C   . GLY GLY GLY A A 542 542 . 30.954  35.675  286.977 1.00 72.62  1 . C  ?  
ATOM   3960  O   O   . GLY GLY GLY A A 542 542 . 30.277  36.140  286.063 1.00 74.33  1 . O  ?  
ATOM   3961  N   N   . THR THR THR A A 543 543 . 30.478  34.856  287.915 1.00 77.43  1 . N  ?  
ATOM   3962  CA  CA  . THR THR THR A A 543 543 . 29.087  34.386  287.960 1.00 83.44  1 . C  ?  
ATOM   3963  CB  CB  . THR THR THR A A 543 543 . 29.048  32.840  287.974 1.00 84.64  1 . C  ?  
ATOM   3964  OG1 OG1 . THR THR THR A A 543 543 . 29.730  32.353  289.138 1.00 83.03  1 . O  ?  
ATOM   3965  CG2 CG2 . THR THR THR A A 543 543 . 29.708  32.266  286.723 1.00 85.26  1 . C  ?  
ATOM   3966  C   C   . THR THR THR A A 543 543 . 28.329  34.914  289.196 1.00 86.30  1 . C  ?  
ATOM   3967  O   O   . THR THR THR A A 543 543 . 27.395  34.259  289.688 1.00 84.24  1 . O  ?  
ATOM   3968  N   N   . LYS LYS LYS A A 544 544 . 28.709  36.103  289.673 1.00 86.29  1 . N  ?  
ATOM   3969  CA  CA  . LYS LYS LYS A A 544 544 . 28.224  36.620  290.961 1.00 85.61  1 . C  ?  
ATOM   3970  CB  CB  . LYS LYS LYS A A 544 544 . 29.046  37.826  291.410 1.00 86.65  1 . C  ?  
ATOM   3971  CG  CG  . LYS LYS LYS A A 544 544 . 28.845  38.187  292.873 1.00 89.33  1 . C  ?  
ATOM   3972  CD  CD  . LYS LYS LYS A A 544 544 . 29.821  39.255  293.349 1.00 89.63  1 . C  ?  
ATOM   3973  CE  CE  . LYS LYS LYS A A 544 544 . 29.281  40.650  293.103 1.00 92.07  1 . C  ?  
ATOM   3974  NZ  NZ  . LYS LYS LYS A A 544 544 . 28.262  41.030  294.119 1.00 95.02  1 . N  ?  
ATOM   3975  C   C   . LYS LYS LYS A A 544 544 . 26.744  36.988  290.940 1.00 85.23  1 . C  ?  
ATOM   3976  O   O   . LYS LYS LYS A A 544 544 . 25.995  36.607  291.838 1.00 86.58  1 . O  ?  
ATOM   3977  N   N   . ASP ASP ASP A A 545 545 . 26.326  37.722  289.919 1.00 86.44  1 . N  ?  
ATOM   3978  CA  CA  . ASP ASP ASP A A 545 545 . 24.914  38.076  289.771 1.00 90.59  1 . C  ?  
ATOM   3979  CB  CB  . ASP ASP ASP A A 545 545 . 24.744  39.176  288.721 1.00 94.65  1 . C  ?  
ATOM   3980  CG  CG  . ASP ASP ASP A A 545 545 . 25.178  40.532  289.237 1.00 99.01  1 . C  ?  
ATOM   3981  OD1 OD1 . ASP ASP ASP A A 545 545 . 26.276  40.622  289.832 1.00 97.95  1 . O  ?  
ATOM   3982  OD2 OD2 . ASP ASP ASP A A 545 545 . 24.410  41.504  289.068 1.00 105.33 1 . O  ?  
ATOM   3983  C   C   . ASP ASP ASP A A 545 545 . 23.995  36.888  289.458 1.00 90.25  1 . C  ?  
ATOM   3984  O   O   . ASP ASP ASP A A 545 545 . 22.815  36.923  289.806 1.00 92.00  1 . O  ?  
ATOM   3985  N   N   . SER SER SER A A 546 546 . 24.536  35.848  288.819 1.00 89.99  1 . N  ?  
ATOM   3986  CA  CA  . SER SER SER A A 546 546 . 23.748  34.690  288.387 1.00 86.74  1 . C  ?  
ATOM   3987  CB  CB  . SER SER SER A A 546 546 . 22.766  35.117  287.288 1.00 84.41  1 . C  ?  
ATOM   3988  OG  OG  . SER SER SER A A 546 546 . 22.172  34.007  286.648 1.00 85.12  1 . O  ?  
ATOM   3989  C   C   . SER SER SER A A 546 546 . 24.662  33.576  287.853 1.00 89.98  1 . C  ?  
ATOM   3990  O   O   . SER SER SER A A 546 546 . 25.701  33.869  287.254 1.00 94.54  1 . O  ?  
ATOM   3991  N   N   . PRO PRO PRO A A 547 547 . 24.275  32.295  288.054 1.00 90.74  1 . N  ?  
ATOM   3992  CA  CA  . PRO PRO PRO A A 547 547 . 25.004  31.196  287.412 1.00 88.10  1 . C  ?  
ATOM   3993  CB  CB  . PRO PRO PRO A A 547 547 . 24.571  29.973  288.221 1.00 86.09  1 . C  ?  
ATOM   3994  CG  CG  . PRO PRO PRO A A 547 547 . 23.195  30.303  288.666 1.00 87.72  1 . C  ?  
ATOM   3995  CD  CD  . PRO PRO PRO A A 547 547 . 23.163  31.792  288.883 1.00 90.16  1 . C  ?  
ATOM   3996  C   C   . PRO PRO PRO A A 547 547 . 24.651  31.018  285.932 1.00 86.66  1 . C  ?  
ATOM   3997  O   O   . PRO PRO PRO A A 547 547 . 25.330  30.260  285.242 1.00 90.67  1 . O  ?  
ATOM   3998  N   N   . LEU LEU LEU A A 548 548 . 23.604  31.701  285.459 1.00 85.10  1 . N  ?  
ATOM   3999  CA  CA  . LEU LEU LEU A A 548 548 . 23.188  31.664  284.051 1.00 82.24  1 . C  ?  
ATOM   4000  CB  CB  . LEU LEU LEU A A 548 548 . 21.658  31.645  283.962 1.00 81.87  1 . C  ?  
ATOM   4001  CG  CG  . LEU LEU LEU A A 548 548 . 20.901  30.738  284.940 1.00 85.26  1 . C  ?  
ATOM   4002  CD1 CD1 . LEU LEU LEU A A 548 548 . 19.436  30.696  284.549 1.00 86.09  1 . C  ?  
ATOM   4003  CD2 CD2 . LEU LEU LEU A A 548 548 . 21.472  29.328  284.996 1.00 86.73  1 . C  ?  
ATOM   4004  C   C   . LEU LEU LEU A A 548 548 . 23.718  32.842  283.219 1.00 79.70  1 . C  ?  
ATOM   4005  O   O   . LEU LEU LEU A A 548 548 . 23.380  32.950  282.039 1.00 77.13  1 . O  ?  
ATOM   4006  N   N   . GLU GLU GLU A A 549 549 . 24.531  33.715  283.821 1.00 79.01  1 . N  ?  
ATOM   4007  CA  CA  . GLU GLU GLU A A 549 549 . 25.042  34.908  283.146 1.00 82.67  1 . C  ?  
ATOM   4008  CB  CB  . GLU GLU GLU A A 549 549 . 24.155  36.127  283.444 1.00 86.77  1 . C  ?  
ATOM   4009  CG  CG  . GLU GLU GLU A A 549 549 . 22.865  36.214  282.635 1.00 89.25  1 . C  ?  
ATOM   4010  CD  CD  . GLU GLU GLU A A 549 549 . 22.043  37.477  282.918 1.00 92.52  1 . C  ?  
ATOM   4011  OE1 OE1 . GLU GLU GLU A A 549 549 . 22.476  38.358  283.699 1.00 91.79  1 . O  ?  
ATOM   4012  OE2 OE2 . GLU GLU GLU A A 549 549 . 20.940  37.594  282.345 1.00 94.94  1 . O  ?  
ATOM   4013  C   C   . GLU GLU GLU A A 549 549 . 26.466  35.218  283.592 1.00 84.32  1 . C  ?  
ATOM   4014  O   O   . GLU GLU GLU A A 549 549 . 26.728  35.395  284.788 1.00 87.84  1 . O  ?  
ATOM   4015  N   N   . HIS HIS HIS A A 550 550 . 27.377  35.284  282.623 1.00 84.81  1 . N  ?  
ATOM   4016  CA  CA  . HIS HIS HIS A A 550 550 . 28.728  35.792  282.854 1.00 83.91  1 . C  ?  
ATOM   4017  CB  CB  . HIS HIS HIS A A 550 550 . 29.696  35.267  281.791 1.00 87.96  1 . C  ?  
ATOM   4018  CG  CG  . HIS HIS HIS A A 550 550 . 29.871  33.781  281.794 1.00 87.77  1 . C  ?  
ATOM   4019  ND1 ND1 . HIS HIS HIS A A 550 550 . 29.420  32.969  282.815 1.00 89.39  1 . N  ?  
ATOM   4020  CE1 CE1 . HIS HIS HIS A A 550 550 . 29.737  31.717  282.549 1.00 90.42  1 . C  ?  
ATOM   4021  NE2 NE2 . HIS HIS HIS A A 550 550 . 30.390  31.687  281.402 1.00 91.69  1 . N  ?  
ATOM   4022  CD2 CD2 . HIS HIS HIS A A 550 550 . 30.494  32.966  280.912 1.00 86.82  1 . C  ?  
ATOM   4023  C   C   . HIS HIS HIS A A 550 550 . 28.707  37.313  282.785 1.00 80.37  1 . C  ?  
ATOM   4024  O   O   . HIS HIS HIS A A 550 550 . 28.095  37.876  281.874 1.00 79.47  1 . O  ?  
ATOM   4025  N   N   . HIS HIS HIS A A 551 551 . 29.380  37.968  283.730 1.00 75.87  1 . N  ?  
ATOM   4026  CA  CA  . HIS HIS HIS A A 551 551 . 29.458  39.432  283.770 1.00 73.80  1 . C  ?  
ATOM   4027  CB  CB  . HIS HIS HIS A A 551 551 . 28.503  39.990  284.825 1.00 73.38  1 . C  ?  
ATOM   4028  CG  CG  . HIS HIS HIS A A 551 551 . 27.071  39.932  284.413 1.00 74.39  1 . C  ?  
ATOM   4029  ND1 ND1 . HIS HIS HIS A A 551 551 . 26.534  40.794  283.482 1.00 73.27  1 . N  ?  
ATOM   4030  CE1 CE1 . HIS HIS HIS A A 551 551 . 25.261  40.496  283.296 1.00 74.86  1 . C  ?  
ATOM   4031  NE2 NE2 . HIS HIS HIS A A 551 551 . 24.955  39.467  284.065 1.00 75.26  1 . N  ?  
ATOM   4032  CD2 CD2 . HIS HIS HIS A A 551 551 . 26.073  39.090  284.769 1.00 76.41  1 . C  ?  
ATOM   4033  C   C   . HIS HIS HIS A A 551 551 . 30.865  39.882  284.066 1.00 73.42  1 . C  ?  
ATOM   4034  O   O   . HIS HIS HIS A A 551 551 . 31.650  39.128  284.642 1.00 73.13  1 . O  ?  
ATOM   4035  N   N   . LEU LEU LEU A A 552 552 . 31.168  41.118  283.666 1.00 72.75  1 . N  ?  
ATOM   4036  CA  CA  . LEU LEU LEU A A 552 552 . 32.474  41.736  283.910 1.00 72.75  1 . C  ?  
ATOM   4037  CB  CB  . LEU LEU LEU A A 552 552 . 32.853  42.663  282.750 1.00 70.80  1 . C  ?  
ATOM   4038  CG  CG  . LEU LEU LEU A A 552 552 . 34.134  43.493  282.879 1.00 69.46  1 . C  ?  
ATOM   4039  CD1 CD1 . LEU LEU LEU A A 552 552 . 35.352  42.618  283.119 1.00 68.09  1 . C  ?  
ATOM   4040  CD2 CD2 . LEU LEU LEU A A 552 552 . 34.313  44.353  281.636 1.00 70.33  1 . C  ?  
ATOM   4041  C   C   . LEU LEU LEU A A 552 552 . 32.433  42.519  285.218 1.00 72.85  1 . C  ?  
ATOM   4042  O   O   . LEU LEU LEU A A 552 552 . 31.552  43.350  285.412 1.00 79.19  1 . O  ?  
ATOM   4043  N   N   . TYR TYR TYR A A 553 553 . 33.392  42.258  286.099 1.00 71.67  1 . N  ?  
ATOM   4044  CA  CA  . TYR TYR TYR A A 553 553 . 33.471  42.910  287.398 1.00 72.84  1 . C  ?  
ATOM   4045  CB  CB  . TYR TYR TYR A A 553 553 . 33.284  41.882  288.517 1.00 75.36  1 . C  ?  
ATOM   4046  CG  CG  . TYR TYR TYR A A 553 553 . 31.949  41.164  288.476 1.00 79.21  1 . C  ?  
ATOM   4047  CD1 CD1 . TYR TYR TYR A A 553 553 . 31.777  40.012  287.710 1.00 80.83  1 . C  ?  
ATOM   4048  CE1 CE1 . TYR TYR TYR A A 553 553 . 30.557  39.351  287.665 1.00 79.83  1 . C  ?  
ATOM   4049  CZ  CZ  . TYR TYR TYR A A 553 553 . 29.486  39.840  288.391 1.00 79.65  1 . C  ?  
ATOM   4050  OH  OH  . TYR TYR TYR A A 553 553 . 28.270  39.190  288.347 1.00 84.00  1 . O  ?  
ATOM   4051  CE2 CE2 . TYR TYR TYR A A 553 553 . 29.632  40.980  289.159 1.00 79.74  1 . C  ?  
ATOM   4052  CD2 CD2 . TYR TYR TYR A A 553 553 . 30.855  41.636  289.199 1.00 79.57  1 . C  ?  
ATOM   4053  C   C   . TYR TYR TYR A A 553 553 . 34.813  43.606  287.557 1.00 74.18  1 . C  ?  
ATOM   4054  O   O   . TYR TYR TYR A A 553 553 . 35.749  43.368  286.792 1.00 75.24  1 . O  ?  
ATOM   4055  N   N   . VAL VAL VAL A A 554 554 . 34.893  44.470  288.561 1.00 76.62  1 . N  ?  
ATOM   4056  CA  CA  . VAL VAL VAL A A 554 554 . 36.138  45.146  288.918 1.00 78.16  1 . C  ?  
ATOM   4057  CB  CB  . VAL VAL VAL A A 554 554 . 36.291  46.491  288.151 1.00 79.67  1 . C  ?  
ATOM   4058  CG1 CG1 . VAL VAL VAL A A 554 554 . 35.219  47.500  288.547 1.00 78.99  1 . C  ?  
ATOM   4059  CG2 CG2 . VAL VAL VAL A A 554 554 . 37.687  47.076  288.335 1.00 81.03  1 . C  ?  
ATOM   4060  C   C   . VAL VAL VAL A A 554 554 . 36.203  45.316  290.442 1.00 77.50  1 . C  ?  
ATOM   4061  O   O   . VAL VAL VAL A A 554 554 . 35.176  45.459  291.103 1.00 78.17  1 . O  ?  
ATOM   4062  N   N   . VAL VAL VAL A A 555 555 . 37.416  45.277  290.982 1.00 76.88  1 . N  ?  
ATOM   4063  CA  CA  . VAL VAL VAL A A 555 555 . 37.646  45.322  292.419 1.00 80.45  1 . C  ?  
ATOM   4064  CB  CB  . VAL VAL VAL A A 555 555 . 37.395  43.929  293.049 1.00 85.50  1 . C  ?  
ATOM   4065  CG1 CG1 . VAL VAL VAL A A 555 555 . 38.381  42.889  292.525 1.00 86.40  1 . C  ?  
ATOM   4066  CG2 CG2 . VAL VAL VAL A A 555 555 . 37.445  43.991  294.572 1.00 91.22  1 . C  ?  
ATOM   4067  C   C   . VAL VAL VAL A A 555 555 . 39.077  45.790  292.665 1.00 83.02  1 . C  ?  
ATOM   4068  O   O   . VAL VAL VAL A A 555 555 . 39.931  45.600  291.808 1.00 88.10  1 . O  ?  
ATOM   4069  N   N   . SER SER SER A A 556 556 . 39.339  46.410  293.814 1.00 88.66  1 . N  ?  
ATOM   4070  CA  CA  . SER SER SER A A 556 556 . 40.709  46.801  294.178 1.00 94.37  1 . C  ?  
ATOM   4071  CB  CB  . SER SER SER A A 556 556 . 40.709  47.888  295.262 1.00 99.03  1 . C  ?  
ATOM   4072  OG  OG  . SER SER SER A A 556 556 . 42.031  48.301  295.597 1.00 97.50  1 . O  ?  
ATOM   4073  C   C   . SER SER SER A A 556 556 . 41.461  45.569  294.669 1.00 95.76  1 . C  ?  
ATOM   4074  O   O   . SER SER SER A A 556 556 . 40.877  44.720  295.348 1.00 92.61  1 . O  ?  
ATOM   4075  N   N   . TYR TYR TYR A A 557 557 . 42.745  45.468  294.313 1.00 97.65  1 . N  ?  
ATOM   4076  CA  CA  . TYR TYR TYR A A 557 557 . 43.599  44.370  294.791 1.00 97.74  1 . C  ?  
ATOM   4077  CB  CB  . TYR TYR TYR A A 557 557 . 44.465  43.777  293.652 1.00 94.19  1 . C  ?  
ATOM   4078  CG  CG  . TYR TYR TYR A A 557 557 . 45.566  44.652  293.058 1.00 88.84  1 . C  ?  
ATOM   4079  CD1 CD1 . TYR TYR TYR A A 557 557 . 46.777  44.856  293.724 1.00 85.63  1 . C  ?  
ATOM   4080  CE1 CE1 . TYR TYR TYR A A 557 557 . 47.786  45.636  293.169 1.00 85.49  1 . C  ?  
ATOM   4081  CZ  CZ  . TYR TYR TYR A A 557 557 . 47.606  46.204  291.915 1.00 87.29  1 . C  ?  
ATOM   4082  OH  OH  . TYR TYR TYR A A 557 557 . 48.601  46.975  291.348 1.00 86.10  1 . O  ?  
ATOM   4083  CE2 CE2 . TYR TYR TYR A A 557 557 . 46.426  45.993  291.226 1.00 87.69  1 . C  ?  
ATOM   4084  CD2 CD2 . TYR TYR TYR A A 557 557 . 45.420  45.218  291.794 1.00 89.92  1 . C  ?  
ATOM   4085  C   C   . TYR TYR TYR A A 557 557 . 44.453  44.724  296.020 1.00 103.50 1 . C  ?  
ATOM   4086  O   O   . TYR TYR TYR A A 557 557 . 45.176  43.863  296.520 1.00 103.64 1 . O  ?  
ATOM   4087  N   N   . VAL VAL VAL A A 558 558 . 44.363  45.966  296.510 1.00 112.83 1 . N  ?  
ATOM   4088  CA  CA  . VAL VAL VAL A A 558 558 . 45.138  46.413  297.681 1.00 116.88 1 . C  ?  
ATOM   4089  CB  CB  . VAL VAL VAL A A 558 558 . 45.764  47.808  297.455 1.00 117.90 1 . C  ?  
ATOM   4090  CG1 CG1 . VAL VAL VAL A A 558 558 . 46.578  48.243  298.671 1.00 118.68 1 . C  ?  
ATOM   4091  CG2 CG2 . VAL VAL VAL A A 558 558 . 46.643  47.792  296.211 1.00 120.82 1 . C  ?  
ATOM   4092  C   C   . VAL VAL VAL A A 558 558 . 44.249  46.414  298.925 1.00 120.03 1 . C  ?  
ATOM   4093  O   O   . VAL VAL VAL A A 558 558 . 44.527  45.698  299.896 1.00 121.26 1 . O  ?  
ATOM   4094  N   N   . ASN ASN ASN A A 559 559 . 43.190  47.223  298.886 1.00 117.82 1 . N  ?  
ATOM   4095  CA  CA  . ASN ASN ASN A A 559 559 . 42.170  47.252  299.934 1.00 118.28 1 . C  ?  
ATOM   4096  CB  CB  . ASN ASN ASN A A 559 559 . 42.017  48.666  300.523 1.00 121.83 1 . C  ?  
ATOM   4097  CG  CG  . ASN ASN ASN A A 559 559 . 43.048  48.968  301.605 1.00 123.05 1 . C  ?  
ATOM   4098  OD1 OD1 . ASN ASN ASN A A 559 559 . 43.878  49.869  301.461 1.00 116.96 1 . O  ?  
ATOM   4099  ND2 ND2 . ASN ASN ASN A A 559 559 . 42.998  48.211  302.696 1.00 125.25 1 . N  ?  
ATOM   4100  C   C   . ASN ASN ASN A A 559 559 . 40.877  46.760  299.291 1.00 112.34 1 . C  ?  
ATOM   4101  O   O   . ASN ASN ASN A A 559 559 . 40.048  47.568  298.866 1.00 112.65 1 . O  ?  
ATOM   4102  N   N   . PRO PRO PRO A A 560 560 . 40.713  45.426  299.190 1.00 108.08 1 . N  ?  
ATOM   4103  CA  CA  . PRO PRO PRO A A 560 560 . 39.565  44.878  298.474 1.00 106.25 1 . C  ?  
ATOM   4104  CB  CB  . PRO PRO PRO A A 560 560 . 39.915  43.394  298.347 1.00 106.96 1 . C  ?  
ATOM   4105  CG  CG  . PRO PRO PRO A A 560 560 . 40.728  43.116  299.558 1.00 109.37 1 . C  ?  
ATOM   4106  CD  CD  . PRO PRO PRO A A 560 560 . 41.549  44.355  299.767 1.00 109.59 1 . C  ?  
ATOM   4107  C   C   . PRO PRO PRO A A 560 560 . 38.263  45.039  299.241 1.00 102.63 1 . C  ?  
ATOM   4108  O   O   . PRO PRO PRO A A 560 560 . 38.273  45.093  300.468 1.00 99.09  1 . O  ?  
ATOM   4109  N   N   . GLY GLY GLY A A 561 561 . 37.156  45.113  298.512 1.00 104.66 1 . N  ?  
ATOM   4110  CA  CA  . GLY GLY GLY A A 561 561 . 35.842  45.160  299.129 1.00 104.82 1 . C  ?  
ATOM   4111  C   C   . GLY GLY GLY A A 561 561 . 34.730  45.117  298.110 1.00 106.98 1 . C  ?  
ATOM   4112  O   O   . GLY GLY GLY A A 561 561 . 34.153  44.062  297.851 1.00 102.39 1 . O  ?  
ATOM   4113  N   N   . GLU GLU GLU A A 562 562 . 34.443  46.275  297.528 1.00 115.23 1 . N  ?  
ATOM   4114  CA  CA  . GLU GLU GLU A A 562 562 . 33.308  46.431  296.620 1.00 122.75 1 . C  ?  
ATOM   4115  CB  CB  . GLU GLU GLU A A 562 562 . 32.941  47.916  296.461 1.00 133.54 1 . C  ?  
ATOM   4116  CG  CG  . GLU GLU GLU A A 562 562 . 32.465  48.599  297.741 1.00 140.26 1 . C  ?  
ATOM   4117  CD  CD  . GLU GLU GLU A A 562 562 . 31.138  48.063  298.270 1.00 145.63 1 . C  ?  
ATOM   4118  OE1 OE1 . GLU GLU GLU A A 562 562 . 30.334  47.516  297.481 1.00 146.37 1 . O  ?  
ATOM   4119  OE2 OE2 . GLU GLU GLU A A 562 562 . 30.892  48.199  299.489 1.00 149.24 1 . O  ?  
ATOM   4120  C   C   . GLU GLU GLU A A 562 562 . 33.602  45.824  295.249 1.00 115.76 1 . C  ?  
ATOM   4121  O   O   . GLU GLU GLU A A 562 562 . 34.412  46.360  294.487 1.00 120.06 1 . O  ?  
ATOM   4122  N   N   . VAL VAL VAL A A 563 563 . 32.946  44.703  294.951 1.00 102.69 1 . N  ?  
ATOM   4123  CA  CA  . VAL VAL VAL A A 563 563 . 32.995  44.101  293.622 1.00 95.61  1 . C  ?  
ATOM   4124  CB  CB  . VAL VAL VAL A A 563 563 . 32.720  42.579  293.668 1.00 96.87  1 . C  ?  
ATOM   4125  CG1 CG1 . VAL VAL VAL A A 563 563 . 32.731  41.979  292.265 1.00 95.27  1 . C  ?  
ATOM   4126  CG2 CG2 . VAL VAL VAL A A 563 563 . 33.741  41.875  294.553 1.00 98.41  1 . C  ?  
ATOM   4127  C   C   . VAL VAL VAL A A 563 563 . 31.947  44.814  292.770 1.00 89.41  1 . C  ?  
ATOM   4128  O   O   . VAL VAL VAL A A 563 563 . 30.751  44.572  292.922 1.00 89.78  1 . O  ?  
ATOM   4129  N   N   . THR THR THR A A 564 564 . 32.409  45.697  291.886 1.00 85.22  1 . N  ?  
ATOM   4130  CA  CA  . THR THR THR A A 564 564 . 31.537  46.525  291.049 1.00 84.56  1 . C  ?  
ATOM   4131  CB  CB  . THR THR THR A A 564 564 . 32.179  47.914  290.801 1.00 86.03  1 . C  ?  
ATOM   4132  OG1 OG1 . THR THR THR A A 564 564 . 32.755  48.404  292.020 1.00 85.97  1 . O  ?  
ATOM   4133  CG2 CG2 . THR THR THR A A 564 564 . 31.152  48.923  290.268 1.00 84.79  1 . C  ?  
ATOM   4134  C   C   . THR THR THR A A 564 564 . 31.292  45.843  289.704 1.00 80.71  1 . C  ?  
ATOM   4135  O   O   . THR THR THR A A 564 564 . 32.236  45.590  288.965 1.00 84.15  1 . O  ?  
ATOM   4136  N   N   . ARG ARG ARG A A 565 565 . 30.033  45.544  289.392 1.00 78.87  1 . N  ?  
ATOM   4137  CA  CA  . ARG ARG ARG A A 565 565 . 29.663  44.997  288.077 1.00 80.24  1 . C  ?  
ATOM   4138  CB  CB  . ARG ARG ARG A A 565 565 . 28.299  44.313  288.138 1.00 78.82  1 . C  ?  
ATOM   4139  CG  CG  . ARG ARG ARG A A 565 565 . 27.714  43.945  286.784 1.00 82.47  1 . C  ?  
ATOM   4140  CD  CD  . ARG ARG ARG A A 565 565 . 26.555  42.980  286.937 1.00 88.61  1 . C  ?  
ATOM   4141  NE  NE  . ARG ARG ARG A A 565 565 . 25.525  43.496  287.844 1.00 92.98  1 . N  ?  
ATOM   4142  CZ  CZ  . ARG ARG ARG A A 565 565 . 24.566  44.369  287.525 1.00 95.13  1 . C  ?  
ATOM   4143  NH1 NH1 . ARG ARG ARG A A 565 565 . 24.462  44.881  286.297 1.00 96.68  1 . N  ?  
ATOM   4144  NH2 NH2 . ARG ARG ARG A A 565 565 . 23.692  44.740  288.457 1.00 98.31  1 . N  ?  
ATOM   4145  C   C   . ARG ARG ARG A A 565 565 . 29.638  46.101  287.012 1.00 82.52  1 . C  ?  
ATOM   4146  O   O   . ARG ARG ARG A A 565 565 . 29.072  47.170  287.235 1.00 84.20  1 . O  ?  
ATOM   4147  N   N   . LEU LEU LEU A A 566 566 . 30.234  45.819  285.855 1.00 83.90  1 . N  ?  
ATOM   4148  CA  CA  . LEU LEU LEU A A 566 566 . 30.287  46.757  284.730 1.00 83.46  1 . C  ?  
ATOM   4149  CB  CB  . LEU LEU LEU A A 566 566 . 31.718  46.839  284.195 1.00 83.25  1 . C  ?  
ATOM   4150  CG  CG  . LEU LEU LEU A A 566 566 . 32.779  47.279  285.207 1.00 85.57  1 . C  ?  
ATOM   4151  CD1 CD1 . LEU LEU LEU A A 566 566 . 34.180  47.112  284.632 1.00 85.06  1 . C  ?  
ATOM   4152  CD2 CD2 . LEU LEU LEU A A 566 566 . 32.543  48.719  285.645 1.00 86.91  1 . C  ?  
ATOM   4153  C   C   . LEU LEU LEU A A 566 566 . 29.332  46.417  283.579 1.00 82.90  1 . C  ?  
ATOM   4154  O   O   . LEU LEU LEU A A 566 566 . 28.992  47.297  282.791 1.00 83.76  1 . O  ?  
ATOM   4155  N   N   . THR THR THR A A 567 567 . 28.901  45.162  283.475 1.00 80.99  1 . N  ?  
ATOM   4156  CA  CA  . THR THR THR A A 567 567 . 28.053  44.730  282.362 1.00 83.49  1 . C  ?  
ATOM   4157  CB  CB  . THR THR THR A A 567 567 . 28.475  43.338  281.841 1.00 83.83  1 . C  ?  
ATOM   4158  OG1 OG1 . THR THR THR A A 567 567 . 28.922  42.516  282.930 1.00 84.13  1 . O  ?  
ATOM   4159  CG2 CG2 . THR THR THR A A 567 567 . 29.594  43.465  280.824 1.00 82.42  1 . C  ?  
ATOM   4160  C   C   . THR THR THR A A 567 567 . 26.571  44.735  282.747 1.00 84.17  1 . C  ?
[truncated: 1,607,862 more chars]
