# Supplementary material for: Aerosol-based ligand soaking of reservoir-free protein crystals
Source: J Appl Crystallogr. 2021 May 28;54(Pt 3):895–902. doi: 10.1107/S1600576721003551 (PMC8202026; doi:10.1107/S1600576721003551)
Supplement: Supplementary file 2 [file j-54-00895-sup2.txt]

data_rxxxxsf
# 
_audit.revision_id     1_0 
_audit.creation_date   ? 
_audit.update_record   'Initial release' 
# 
_cell.entry_id      xxxx 
_cell.length_a      163.045 
_cell.length_b      245.283 
_cell.length_c      261.439 
_cell.angle_alpha   90.000 
_cell.angle_beta    90.000 
_cell.angle_gamma   90.000 
# 
_diffrn_radiation_wavelength.id           1 
_diffrn_radiation_wavelength.wavelength   0.9999 
# 
_entry.id   xxxx 
# 
_exptl_crystal.id   1 
# 
_reflns_scale.group_code   1 
# 
_symmetry.entry_id               xxxx 
_symmetry.space_group_name_H-M   'C 2 2 21' 
_symmetry.Int_Tables_number      20 
# 
#
loop_
_refln.crystal_id
_refln.wavelength_id
_refln.scale_group_code
_refln.index_h
_refln.index_k
_refln.index_l
_refln.status
_refln.pdbx_r_free_flag
_refln.F_meas_au
_refln.F_meas_sigma_au
1 1 1    0    0    6 o  1 6182.00   95.24 
1 1 1    0    0    8 o  1 3959.00   61.66 
1 1 1    0    0   10 o  1 2718.00   43.66 
1 1 1    0    0   12 o  1 12550.00  194.30 
1 1 1    0    0   14 o  1 3516.00   56.15 
1 1 1    0    0   16 o  1 1236.00   20.81 
1 1 1    0    0   18 o  1 6763.00   74.25 
1 1 1    0    0   20 o  1 2389.00   29.64 
1 1 1    0    0   22 o  1  255.40   84.92 
1 1 1    0    0   24 o  1 13960.00  216.30 
1 1 1    0    0   26 o  1  590.50   46.68 
1 1 1    0    0   28 o  1 2838.00   54.74 
1 1 1    0    0   30 o  1 4415.00   54.97 
1 1 1    0    0   32 o  1 3842.00   49.06 
1 1 1    0    0   34 f  0 4286.00   53.97 
1 1 1    0    0   36 o  1 4644.00   61.46 
1 1 1    0    0   38 o  1 2037.00   36.78 
1 1 1    0    0   40 o  1 1553.00   38.14 
1 1 1    0    0   42 o  1  653.50   68.36 
1 1 1    0    0   44 o  1 1430.00   42.78 
1 1 1    0    0   46 f  0 3510.00   52.02 
1 1 1    0    0   48 o  1 4026.00   58.05 
1 1 1    0    0   50 f  0 3584.00   76.96 
1 1 1    0    0   52 o  1  264.50  163.00 
1 1 1    0    0   54 o  1 3175.00   50.78 
1 1 1    0    0   56 o  1 2204.00   60.97 
1 1 1    0    0   58 o  1  761.80  109.00 
1 1 1    0    0   60 f  0 2055.00   48.85 
1 1 1    0    0   62 o  1 2782.00   49.90 
1 1 1    0    0   64 o  1 3132.00   52.86 
1 1 1    0    0   66 o  1 8160.00  109.10 
1 1 1    0    0   68 o  1 1302.00   64.23 
1 1 1    0    0   70 o  1 1496.00   60.53 
1 1 1    0    0   72 o  1  923.40   90.46 
1 1 1    0    0   74 o  1  640.10  172.90 
1 1 1    0    0   76 o  1 1868.00   56.12 
1 1 1    0    0   78 o  1  409.20  182.80 
1 1 1    0    0   80 o  1  206.70  138.00 
1 1 1    0    0   82 o  1  992.50   86.07 
1 1 1    0    0   84 f  0  279.00  166.60 
1 1 1    0    0   86 f  0  211.20  140.40 
1 1 1    0    2    5 o  1 1854.00   31.66 
1 1 1    0    2    6 o  1 6066.00   93.85 
1 1 1    0    2    7 o  1 11980.00  130.20 
1 1 1    0    2    8 o  1 5415.00   59.54 
1 1 1    0    2    9 o  1 1002.00   19.03 
1 1 1    0    2   10 o  1 7904.00   86.29 
1 1 1    0    2   11 o  1 4188.00   37.89 
1 1 1    0    2   12 o  1 1228.00   11.33 
1 1 1    0    2   13 o  1 2360.00   22.92 
1 1 1    0    2   14 o  1 4630.00   41.87 
1 1 1    0    2   15 o  1  732.60   19.06 
1 1 1    0    2   16 o  1 1355.00   17.79 
1 1 1    0    2   17 o  1 3221.00   30.31 
1 1 1    0    2   18 o  1 1734.00   14.92 
1 1 1    0    2   19 o  1 2147.00   22.69 
1 1 1    0    2   20 o  1 2548.00   31.05 
1 1 1    0    2   21 o  1 3855.00   36.02 
1 1 1    0    2   22 o  1 2952.00   24.89 
1 1 1    0    2   23 o  1 9982.00   89.03 
1 1 1    0    2   24 o  1 3757.00   30.58 
1 1 1    0    2   25 o  1 5217.00   43.41 
1 1 1    0    2   26 o  1 1328.00   12.34 
1 1 1    0    2   27 o  1 1921.00   26.01 
1 1 1    0    2   28 o  1  842.20   25.83 
1 1 1    0    2   29 o  1 2041.00   25.86 
1 1 1    0    2   30 o  1 2115.00   23.22 
1 1 1    0    2   31 o  1 1075.00   24.19 
1 1 1    0    2   32 o  1 2818.00   27.44 
1 1 1    0    2   33 o  1  911.40   27.76 
1 1 1    0    2   34 o  1 6050.00   42.93 
1 1 1    0    2   35 o  1 1225.00   26.19 
1 1 1    0    2   36 o  1 1838.00   25.12 
1 1 1    0    2   37 o  1  455.70   59.90 
1 1 1    0    2   38 o  1 1840.00   25.52 
1 1 1    0    2   39 o  1 3202.00   32.64 
1 1 1    0    2   40 o  1 6333.00   57.94 
1 1 1    0    2   41 o  1 1740.00   25.38 
1 1 1    0    2   42 o  1  395.20   84.36 
1 1 1    0    2   43 o  1 1566.00   27.85 
1 1 1    0    2   44 o  1 3098.00   33.48 
1 1 1    0    2   45 o  1 3890.00   45.71 
1 1 1    0    2   46 o  1  137.80   93.22 
1 1 1    0    2   47 o  1 2711.00   37.13 
1 1 1    0    2   48 o  1 3398.00   41.84 
1 1 1    0    2   49 o  1  108.90   76.78 
1 1 1    0    2   50 o  1 4010.00   39.62 
1 1 1    0    2   51 o  1  494.30   91.53 
1 1 1    0    2   52 o  1 4366.00   49.97 
1 1 1    0    2   53 o  1 3995.00   39.82 
1 1 1    0    2   54 o  1 1443.00   37.56 
1 1 1    0    2   55 o  1 2086.00   38.22 
1 1 1    0    2   56 o  1  187.30  118.00 
1 1 1    0    2   57 o  1 2355.00   36.99 
1 1 1    0    2   58 o  1 1369.00   45.60 
1 1 1    0    2   59 o  1 3964.00   48.12 
1 1 1    0    2   60 o  1  138.80   95.57 
1 1 1    0    2   61 o  1  875.80   22.23 
1 1 1    0    2   62 o  1  438.80  131.40 
1 1 1    0    2   63 o  1 1653.00   40.75 
1 1 1    0    2   64 o  1 1460.00   45.15 
1 1 1    0    2   65 o  1 3585.00   45.49 
1 1 1    0    2   66 o  1 1659.00   38.80 
1 1 1    0    2   67 o  1 3255.00   38.30 
1 1 1    0    2   68 o  1  682.40   80.04 
1 1 1    0    2   69 o  1 2388.00   36.30 
1 1 1    0    2   70 o  1 1999.00   36.58 
1 1 1    0    2   71 o  1  870.20   34.40 
1 1 1    0    2   72 o  1  893.00   27.18 
1 1 1    0    2   73 o  1  256.00  147.70 
1 1 1    0    2   74 o  1 1588.00   42.00 
1 1 1    0    2   75 o  1 2710.00   37.04 
1 1 1    0    2   76 o  1  546.40  141.60 
1 1 1    0    2   77 o  1  581.80  105.60 
1 1 1    0    2   78 o  1  866.70   76.30 
1 1 1    0    2   79 o  1  508.20  124.40 
1 1 1    0    2   80 o  1  288.80  146.60 
1 1 1    0    2   81 o  1  578.40  113.80 
1 1 1    0    2   82 o  1  166.20  112.70 
1 1 1    0    2   83 o  1  287.20  149.20 
1 1 1    0    2   84 o  1  344.50  155.50 
1 1 1    0    2   85 o  1  253.90  143.70 
1 1 1    0    2   86 o  1  376.20  155.60 
1 1 1    0    2   87 o  1 1067.00   60.19 
1 1 1    0    4    4 o  1 2586.00   23.82 
1 1 1    0    4    5 o  1 11070.00   85.05 
1 1 1    0    4    6 o  1 4034.00   30.48 
1 1 1    0    4    7 o  1 6200.00   55.37 
1 1 1    0    4    8 o  1 11410.00   84.33 
1 1 1    0    4    9 f  0 6582.00   59.03 
1 1 1    0    4   10 o  1 7504.00   82.21 
1 1 1    0    4   11 o  1 3403.00   39.04 
1 1 1    0    4   12 o  1 5196.00   57.65 
1 1 1    0    4   13 o  1 2383.00   29.77 
1 1 1    0    4   14 o  1 8698.00   95.20 
1 1 1    0    4   15 o  1 4467.00   50.33 
1 1 1    0    4   16 o  1 6852.00   61.44 
1 1 1    0    4   17 o  1 3211.00   30.40 
1 1 1    0    4   18 o  1 1439.00   19.15 
1 1 1    0    4   19 o  1 2218.00   23.26 
1 1 1    0    4   20 o  1 2502.00   25.53 
1 1 1    0    4   21 o  1 1592.00   24.67 
1 1 1    0    4   22 f  0  323.00   62.07 
1 1 1    0    4   23 o  1 6933.00   62.52 
1 1 1    0    4   24 o  1 6164.00   46.27 
1 1 1    0    4   25 o  1 4018.00   41.25 
1 1 1    0    4   26 f  0 9012.00  107.70 
1 1 1    0    4   27 o  1 2324.00   28.44 
1 1 1    0    4   28 o  1 15900.00  133.70 
1 1 1    0    4   29 o  1  363.00   53.07 
1 1 1    0    4   30 o  1 1682.00   24.11 
1 1 1    0    4   31 o  1 5393.00   46.66 
1 1 1    0    4   32 o  1 2069.00   23.31 
1 1 1    0    4   33 o  1 6350.00   54.45 
1 1 1    0    4   34 o  1 1783.00   22.86 
1 1 1    0    4   35 o  1 2125.00   25.47 
1 1 1    0    4   36 f  0  657.50   77.01 
1 1 1    0    4   37 o  1 6690.00   60.80 
1 1 1    0    4   38 f  0 2666.00   29.01 
1 1 1    0    4   39 o  1 2291.00   30.82 
1 1 1    0    4   40 o  1 1116.00   31.91 
1 1 1    0    4   41 o  1 1852.00   29.66 
1 1 1    0    4   42 o  1 1269.00   33.23 
1 1 1    0    4   43 o  1 2193.00   28.58 
1 1 1    0    4   44 o  1  156.90   96.66 
1 1 1    0    4   45 o  1 2110.00   31.88 
1 1 1    0    4   46 o  1  705.60   53.02 
1 1 1    0    4   47 o  1  308.90  120.70 
1 1 1    0    4   48 o  1 1341.00   22.99 
1 1 1    0    4   49 o  1 2333.00   30.57 
1 1 1    0    4   50 o  1 1459.00   31.80 
1 1 1    0    4   51 o  1 2124.00   30.40 
1 1 1    0    4   52 o  1  484.20   81.58 
1 1 1    0    4   53 o  1 2235.00   31.23 
1 1 1    0    4   54 o  1  505.40   85.28 
1 1 1    0    4   55 o  1 1854.00   32.16 
1 1 1    0    4   56 o  1  251.10  126.20 
1 1 1    0    4   57 o  1 1777.00   33.89 
1 1 1    0    4   58 o  1  204.30  118.60 
1 1 1    0    4   59 o  1  557.30   27.88 
1 1 1    0    4   60 o  1  847.70   54.19 
1 1 1    0    4   61 o  1 2787.00   41.91 
1 1 1    0    4   62 o  1 1800.00   43.82 
1 1 1    0    4   63 o  1 1460.00   48.75 
1 1 1    0    4   64 o  1 1006.00   62.74 
1 1 1    0    4   65 o  1  387.70  160.30 
1 1 1    0    4   66 o  1 2654.00   36.14 
1 1 1    0    4   67 o  1 1835.00   41.88 
1 1 1    0    4   68 o  1  176.90  117.30 
1 1 1    0    4   69 o  1 2619.00   41.42 
1 1 1    0    4   70 o  1 1003.00   64.10 
1 1 1    0    4   71 o  1  296.30  151.90 
1 1 1    0    4   72 o  1  506.50  142.50 
1 1 1    0    4   73 o  1  249.30  140.60 
1 1 1    0    4   74 o  1 1046.00   56.05 
1 1 1    0    4   75 o  1 1102.00   81.10 
1 1 1    0    4   76 o  1 1133.00   55.34 
1 1 1    0    4   77 o  1 2068.00   38.72 
1 1 1    0    4   78 o  1  596.40   35.40 
1 1 1    0    4   79 o  1  164.30  112.40 
1 1 1    0    4   80 o  1 1319.00   49.48 
1 1 1    0    4   81 o  1  281.70  150.30 
1 1 1    0    4   82 o  1  433.00  148.30 
1 1 1    0    4   83 o  1  417.70   47.15 
1 1 1    0    4   84 o  1  179.50  118.20 
1 1 1    0    4   85 o  1  136.60   96.32 
1 1 1    0    4   86 o  1  338.20  154.30 
1 1 1    0    4   87 o  1 1322.00   49.93 
1 1 1    0    6    1 o  1 2838.00   32.64 
1 1 1    0    6    2 o  1 5982.00   46.38 
1 1 1    0    6    3 o  1 2649.00   20.83 
1 1 1    0    6    4 o  1 3892.00   25.29 
1 1 1    0    6    5 o  1 10450.00   80.33 
1 1 1    0    6    6 f  0 1916.00   16.85 
1 1 1    0    6    7 o  1 3660.00   28.97 
1 1 1    0    6    8 o  1 6222.00   48.16 
1 1 1    0    6    9 f  0  925.00   11.99 
1 1 1    0    6   10 o  1 1940.00   16.93 
1 1 1    0    6   11 o  1 2736.00   22.30 
1 1 1    0    6   12 o  1 6169.00   55.46 
1 1 1    0    6   13 o  1 1822.00   19.73 
1 1 1    0    6   14 o  1 1865.00   27.62 
1 1 1    0    6   15 o  1 1539.00   26.58 
1 1 1    0    6   16 o  1  664.90   35.84 
1 1 1    0    6   17 o  1  382.90   67.90 
1 1 1    0    6   18 o  1 4153.00   47.85 
1 1 1    0    6   19 o  1  507.00   55.99 
1 1 1    0    6   20 o  1 1257.00   30.80 
1 1 1    0    6   21 o  1 7951.00   59.37 
1 1 1    0    6   22 f  0 11080.00  121.30 
1 1 1    0    6   23 o  1 7155.00   64.47 
1 1 1    0    6   24 o  1 4371.00   44.41 
1 1 1    0    6   25 o  1  980.10   15.35 
1 1 1    0    6   26 o  1 1054.00   26.18 
1 1 1    0    6   27 o  1 3835.00   48.37 
1 1 1    0    6   28 o  1 3946.00   41.02 
1 1 1    0    6   29 f  0 4951.00   41.27 
1 1 1    0    6   30 o  1 5345.00   44.44 
1 1 1    0    6   31 o  1  184.70   97.01 
1 1 1    0    6   32 o  1 2756.00   25.49 
1 1 1    0    6   33 o  1 1871.00   27.85 
1 1 1    0    6   34 o  1 1196.00   36.95 
1 1 1    0    6   35 o  1  516.70   17.37 
1 1 1    0    6   36 o  1 2508.00   24.63 
1 1 1    0    6   37 o  1  281.70   31.90 
1 1 1    0    6   38 o  1 2117.00   26.01 
1 1 1    0    6   39 o  1  900.30   32.26 
1 1 1    0    6   40 o  1 4488.00   48.51 
1 1 1    0    6   41 o  1 3237.00   37.43 
1 1 1    0    6   42 o  1 3552.00   35.14 
1 1 1    0    6   43 f  0  379.50   87.39 
1 1 1    0    6   44 o  1 2362.00   29.20 
1 1 1    0    6   45 o  1 1419.00   20.14 
1 1 1    0    6   46 o  1 4495.00   44.22 
1 1 1    0    6   47 o  1 1666.00   28.73 
1 1 1    0    6   48 o  1 3708.00   38.37 
1 1 1    0    6   49 o  1 2829.00   32.34 
1 1 1    0    6   50 o  1 4620.00   45.36 
1 1 1    0    6   51 f  0  982.20   38.88 
1 1 1    0    6   52 o  1 3084.00   34.47 
1 1 1    0    6   53 o  1 3811.00   39.60 
1 1 1    0    6   54 o  1 4174.00   42.16 
1 1 1    0    6   55 o  1 2084.00   31.71 
1 1 1    0    6   56 o  1 1656.00   32.71 
1 1 1    0    6   57 o  1 2063.00   23.67 
1 1 1    0    6   58 o  1  598.40   73.65 
1 1 1    0    6   59 o  1 1922.00   33.26 
1 1 1    0    6   60 o  1 6262.00   59.68 
1 1 1    0    6   61 o  1 1610.00   35.46 
1 1 1    0    6   62 o  1 1014.00   47.99 
1 1 1    0    6   63 o  1 2665.00   34.72 
1 1 1    0    6   64 o  1 1320.00   41.21 
1 1 1    0    6   65 o  1 1619.00   37.08 
1 1 1    0    6   66 o  1 1322.00   42.46 
1 1 1    0    6   67 o  1 2236.00   44.03 
1 1 1    0    6   68 o  1 1742.00   48.15 
1 1 1    0    6   69 o  1  408.70  162.50 
1 1 1    0    6   70 o  1  970.30   73.95 
1 1 1    0    6   71 o  1 1100.00   82.75 
1 1 1    0    6   72 o  1  187.70  126.30 
1 1 1    0    6   73 o  1  487.60   39.66 
1 1 1    0    6   74 o  1 1013.00   94.36 
1 1 1    0    6   75 o  1  560.20  133.50 
1 1 1    0    6   76 f  0  430.60  172.50 
1 1 1    0    6   77 o  1  178.50  120.60 
1 1 1    0    6   78 o  1  203.90  132.80 
1 1 1    0    6   79 o  1  300.60  169.60 
1 1 1    0    6   80 o  1  157.30  108.40 
1 1 1    0    6   81 o  1  354.10   66.45 
1 1 1    0    6   82 o  1  486.90   41.52 
1 1 1    0    6   83 o  1  429.00  147.80 
1 1 1    0    6   84 o  1  864.20   69.09 
1 1 1    0    6   85 o  1  620.10  103.90 
1 1 1    0    6   86 f  0  838.10   70.67 
1 1 1    0    8    0 o  1 1028.00   21.00 
1 1 1    0    8    1 o  1 3208.00   26.09 
1 1 1    0    8    2 o  1 2039.00   18.41 
1 1 1    0    8    3 o  1 1686.00   16.53 
1 1 1    0    8    4 o  1 4433.00   34.95 
1 1 1    0    8    5 o  1 8138.00   62.85 
1 1 1    0    8    6 o  1 3535.00   28.38 
1 1 1    0    8    7 o  1 3448.00   27.75 
1 1 1    0    8    8 o  1 7508.00   58.06 
1 1 1    0    8    9 o  1 8481.00   65.47 
1 1 1    0    8   10 o  1 2853.00   19.23 
1 1 1    0    8   11 o  1  301.60   28.84 
1 1 1    0    8   12 o  1 1204.00   14.33 
1 1 1    0    8   13 o  1 7945.00   61.49 
1 1 1    0    8   14 o  1 1961.00   16.02 
1 1 1    0    8   15 o  1 7871.00   50.82 
1 1 1    0    8   16 o  1 6299.00   56.90 
1 1 1    0    8   17 o  1  386.70   23.55 
1 1 1    0    8   18 o  1 10130.00   75.66 
1 1 1    0    8   19 o  1 2607.00   34.99 
1 1 1    0    8   20 o  1 4910.00   56.12 
1 1 1    0    8   21 o  1 2823.00   37.12 
1 1 1    0    8   22 o  1  143.80   91.21 
1 1 1    0    8   23 o  1 5593.00   63.33 
1 1 1    0    8   24 o  1 7602.00   92.04 
1 1 1    0    8   25 o  1 4225.00   54.41 
1 1 1    0    8   26 o  1 7389.00   89.63 
1 1 1    0    8   27 o  1 1936.00   25.51 
1 1 1    0    8   28 o  1  181.10   91.01 
1 1 1    0    8   29 o  1 5733.00   70.01 
1 1 1    0    8   30 o  1 1600.00   29.20 
1 1 1    0    8   31 o  1 4058.00   51.56 
1 1 1    0    8   32 o  1 3550.00   46.29 
1 1 1    0    8   33 o  1 1770.00   27.35 
1 1 1    0    8   34 o  1  271.10  108.30 
1 1 1    0    8   35 o  1 3167.00   44.69 
1 1 1    0    8   36 o  1 1127.00   36.04 
1 1 1    0    8   37 o  1 2092.00   36.09 
1 1 1    0    8   38 o  1 4427.00   59.04 
1 1 1    0    8   39 o  1 1512.00   31.08 
1 1 1    0    8   40 o  1 1510.00   31.54 
1 1 1    0    8   41 o  1 2504.00   28.05 
1 1 1    0    8   42 o  1  122.00   79.50 
1 1 1    0    8   43 o  1 3279.00   34.40 
1 1 1    0    8   44 o  1  367.90   79.85 
1 1 1    0    8   45 o  1  475.70  124.60 
1 1 1    0    8   46 o  1 1273.00   28.76 
1 1 1    0    8   47 o  1  939.90   34.73 
1 1 1    0    8   48 o  1 3045.00   26.49 
1 1 1    0    8   49 o  1  227.50  110.30 
1 1 1    0    8   50 o  1 3064.00   33.98 
1 1 1    0    8   51 o  1 2240.00   25.69 
1 1 1    0    8   52 o  1 1145.00   34.82 
1 1 1    0    8   53 o  1 1493.00   31.93 
1 1 1    0    8   54 o  1 1543.00   31.93 
1 1 1    0    8   55 o  1 5322.00   51.25 
1 1 1    0    8   56 f  0  889.80   20.23 
1 1 1    0    8   57 o  1  953.00   43.75 
1 1 1    0    8   58 o  1 2878.00   30.07 
1 1 1    0    8   59 o  1 4615.00   39.42 
1 1 1    0    8   60 o  1  904.90   27.69 
1 1 1    0    8   61 o  1 1354.00   37.99 
1 1 1    0    8   62 f  0  589.00   77.71 
1 1 1    0    8   63 o  1  815.80   57.87 
1 1 1    0    8   64 o  1 2364.00   33.80 
1 1 1    0    8   65 o  1  242.20  132.70 
1 1 1    0    8   66 o  1 1552.00   38.17 
1 1 1    0    8   67 o  1 1577.00   38.38 
1 1 1    0    8   68 f  0  362.60  142.50 
1 1 1    0    8   69 o  1 1200.00   47.02 
1 1 1    0    8   70 o  1 2503.00   42.07 
1 1 1    0    8   71 o  1 2211.00   28.99 
1 1 1    0    8   72 o  1 1012.00   54.90 
1 1 1    0    8   73 o  1  192.10  123.70 
1 1 1    0    8   74 o  1 1743.00   49.42 
1 1 1    0    8   75 o  1  284.70  159.10 
1 1 1    0    8   76 o  1  204.70  133.50 
1 1 1    0    8   77 o  1 1387.00   64.87 
1 1 1    0    8   78 o  1  864.60   42.86 
1 1 1    0    8   79 o  1  167.20  117.00 
1 1 1    0    8   80 f  0  931.50   71.22 
1 1 1    0    8   81 f  0  409.60  153.50 
1 1 1    0    8   82 o  1  238.60  146.60 
1 1 1    0    8   83 o  1  227.40  146.70 
1 1 1    0    8   84 o  1  214.00  140.40 
1 1 1    0    8   85 f  0 1084.00   80.83 
1 1 1    0    8   86 o  1  288.40  169.50 
1 1 1    0   10    0 o  1 1122.00   23.33 
1 1 1    0   10    1 o  1 3450.00   28.14 
1 1 1    0   10    2 o  1  579.30   22.52 
1 1 1    0   10    3 o  1 4212.00   33.62 
1 1 1    0   10    4 o  1 5678.00   44.45 
1 1 1    0   10    5 o  1 7684.00   59.55 
1 1 1    0   10    6 o  1 1851.00   18.19 
1 1 1    0   10    7 o  1 4129.00   28.28 
1 1 1    0   10    8 o  1  990.90   16.64 
1 1 1    0   10    9 f  0 2648.00   22.75 
1 1 1    0   10   10 o  1 3854.00   31.07 
1 1 1    0   10   11 o  1 2019.00   19.08 
1 1 1    0   10   12 o  1 3005.00   25.16 
1 1 1    0   10   13 o  1 1716.00   17.62 
1 1 1    0   10   14 o  1 5058.00   39.91 
1 1 1    0   10   15 o  1 4608.00   36.60 
1 1 1    0   10   16 f  0 8136.00   63.07 
1 1 1    0   10   17 o  1 1131.00   11.64 
1 1 1    0   10   18 o  1 5069.00   40.04 
1 1 1    0   10   19 o  1 1871.00   18.10 
1 1 1    0   10   20 f  0 7597.00   68.46 
1 1 1    0   10   21 o  1 4767.00   44.27 
1 1 1    0   10   22 o  1 4246.00   40.19 
1 1 1    0   10   23 o  1 2523.00   56.60 
1 1 1    0   10   24 o  1 1171.00   59.09 
1 1 1    0   10   25 o  1 2496.00   57.45 
1 1 1    0   10   26 o  1  566.50  117.50 
1 1 1    0   10   27 o  1 1492.00   59.33 
1 1 1    0   10   28 o  1 1402.00   40.39 
1 1 1    0   10   29 o  1 2083.00   54.15 
1 1 1    0   10   30 o  1  727.00   94.90 
1 1 1    0   10   31 o  1 1659.00   55.54 
1 1 1    0   10   33 o  1 2101.00   33.74 
1 1 1    0   10   34 o  1  602.50   38.48 
1 1 1    0   10   35 o  1  976.40   25.34 
1 1 1    0   10   36 o  1  448.80   59.96 
1 1 1    0   10   37 o  1 5093.00   55.09 
1 1 1    0   10   38 o  1 4347.00   48.28 
1 1 1    0   10   39 o  1 2650.00   34.47 
1 1 1    0   10   40 o  1  296.60  109.30 
1 1 1    0   10   41 o  1  970.80   39.06 
1 1 1    0   10   42 o  1  205.60   69.88 
1 1 1    0   10   43 o  1 3101.00   33.55 
1 1 1    0   10   44 o  1 2517.00   28.26 
1 1 1    0   10   45 o  1 6387.00   70.21 
1 1 1    0   10   46 o  1 1524.00   35.42 
1 1 1    0   10   47 o  1 2054.00   34.80 
1 1 1    0   10   48 o  1 3486.00   30.48 
1 1 1    0   10   49 o  1 3834.00   38.96 
1 1 1    0   10   50 f  0 1788.00   28.27 
1 1 1    0   10   51 o  1  728.70   43.89 
1 1 1    0   10   52 o  1 2039.00   27.72 
1 1 1    0   10   53 o  1  200.50  109.80 
1 1 1    0   10   54 o  1 4375.00   43.65 
1 1 1    0   10   55 o  1 1456.00   36.59 
1 1 1    0   10   56 o  1 2014.00   30.92 
1 1 1    0   10   57 o  1 3734.00   33.63 
1 1 1    0   10   58 o  1 4686.00   46.42 
1 1 1    0   10   59 o  1 3727.00   39.59 
1 1 1    0   10   60 o  1  639.50   67.19 
1 1 1    0   10   61 o  1 2083.00   32.72 
1 1 1    0   10   62 o  1 3322.00   37.26 
1 1 1    0   10   63 o  1 1976.00   31.69 
1 1 1    0   10   64 o  1 3001.00   35.61 
1 1 1    0   10   65 o  1 1700.00   34.23 
1 1 1    0   10   66 f  0 1487.00   62.87 
1 1 1    0   10   67 o  1 1127.00   46.14 
1 1 1    0   10   68 o  1  233.30  132.20 
1 1 1    0   10   69 o  1  886.10   25.99 
1 1 1    0   10   70 o  1  153.90  104.60 
1 1 1    0   10   71 o  1 3147.00   32.79 
1 1 1    0   10   72 f  0  720.90   77.79 
1 1 1    0   10   73 o  1 2177.00   39.09 
1 1 1    0   10   74 o  1 1082.00   34.79 
1 1 1    0   10   75 o  1 1007.00   58.86 
1 1 1    0   10   76 f  0  638.70   96.85 
1 1 1    0   10   77 o  1  152.00  106.30 
1 1 1    0   10   78 o  1  369.40  166.60 
1 1 1    0   10   79 o  1  216.90  135.80 
1 1 1    0   10   80 o  1  986.20   69.23 
1 1 1    0   10   81 o  1  351.80  163.30 
1 1 1    0   10   82 o  1  174.90  116.70 
1 1 1    0   10   83 o  1 1635.00   59.20 
1 1 1    0   10   84 f  0  190.50  129.90 
1 1 1    0   10   85 o  1  150.20  107.60 
1 1 1    0   10   86 o  1  186.10  127.70 
1 1 1    0   12    0 o  1 3866.00   44.50 
1 1 1    0   12    1 o  1 2225.00   20.84 
1 1 1    0   12    2 o  1  755.60   22.38 
1 1 1    0   12    3 o  1 1235.00   18.28 
1 1 1    0   12    4 o  1 5539.00   43.62 
1 1 1    0   12    5 f  0 2152.00   24.70 
1 1 1    0   12    6 o  1 1675.00   18.76 
1 1 1    0   12    7 o  1 1146.00   18.02 
1 1 1    0   12    8 o  1 1399.00   18.18 
1 1 1    0   12    9 o  1 3082.00   26.18 
1 1 1    0   12   10 o  1 2096.00   20.36 
1 1 1    0   12   11 o  1  343.20   42.68 
1 1 1    0   12   12 o  1 3176.00   26.78 
1 1 1    0   12   13 o  1 3717.00   30.52 
1 1 1    0   12   14 o  1 2866.00   24.78 
1 1 1    0   12   15 o  1 4325.00   34.81 
1 1 1    0   12   16 o  1 3191.00   26.91 
1 1 1    0   12   17 o  1 1507.00   17.78 
1 1 1    0   12   18 o  1 11030.00   81.83 
1 1 1    0   12   19 o  1 12790.00  139.70 
1 1 1    0   12   20 o  1 6680.00   49.96 
1 1 1    0   12   21 o  1 5768.00   52.19 
1 1 1    0   12   22 o  1 3065.00   32.15 
1 1 1    0   12   23 o  1 3958.00   35.46 
1 1 1    0   12   24 o  1 7132.00   69.99 
1 1 1    0   12   25 o  1 2057.00   23.52 
1 1 1    0   12   26 o  1 1461.00   24.94 
1 1 1    0   12   27 f  0 1339.00   57.46 
1 1 1    0   12   28 o  1 3774.00   72.36 
1 1 1    0   12   29 o  1 1600.00   43.70 
1 1 1    0   12   30 o  1 1310.00   46.70 
1 1 1    0   12   31 o  1  769.60   62.16 
1 1 1    0   12   32 o  1 1252.00   49.55 
1 1 1    0   12   33 o  1 2940.00   68.58 
1 1 1    0   12   34 o  1 1053.00   56.54 
1 1 1    0   12   35 o  1 2680.00   46.06 
1 1 1    0   12   36 o  1 5980.00   79.59 
1 1 1    0   12   37 o  1  669.50   82.99 
1 1 1    0   12   38 o  1 1463.00   51.26 
1 1 1    0   12   39 o  1 1377.00   51.36 
1 1 1    0   12   40 o  1 2045.00   23.96 
1 1 1    0   12   41 o  1 2911.00   50.57 
1 1 1    0   12   42 o  1 1667.00   30.77 
1 1 1    0   12   43 o  1 4595.00   52.76 
1 1 1    0   12   44 o  1 2278.00   34.08 
1 1 1    0   12   45 o  1 6237.00   57.79 
1 1 1    0   12   46 f  0 1075.00   37.42 
1 1 1    0   12   47 o  1 2569.00   36.77 
1 1 1    0   12   48 o  1  697.80   85.11 
1 1 1    0   12   49 o  1 1650.00   35.52 
1 1 1    0   12   50 o  1 4925.00   55.92 
1 1 1    0   12   51 o  1 1860.00   36.52 
1 1 1    0   12   52 o  1  152.00  102.00 
1 1 1    0   12   53 o  1 4342.00   51.23 
1 1 1    0   12   54 o  1 9334.00   86.16 
1 1 1    0   12   55 o  1 3013.00   34.03 
1 1 1    0   12   56 o  1 3771.00   39.21 
1 1 1    0   12   57 o  1  244.20  117.10 
1 1 1    0   12   58 o  1  488.40   78.09 
1 1 1    0   12   59 o  1 1382.00   32.79 
1 1 1    0   12   60 o  1 1003.00   40.97 
1 1 1    0   12   61 o  1  607.50   65.55 
1 1 1    0   12   62 o  1 1183.00   38.94 
1 1 1    0   12   63 o  1  900.50   30.79 
1 1 1    0   12   64 o  1 1580.00   34.43 
1 1 1    0   12   65 o  1 3893.00   41.18 
1 1 1    0   12   66 o  1  360.00   46.33 
1 1 1    0   12   67 o  1  296.70   62.79 
1 1 1    0   12   68 o  1 2385.00   27.48 
1 1 1    0   12   69 o  1 2747.00   42.41 
1 1 1    0   12   70 o  1  150.10  102.40 
1 1 1    0   12   71 o  1 1006.00   55.83 
1 1 1    0   12   72 f  0 1564.00   59.87 
1 1 1    0   12   73 o  1 1269.00   48.91 
1 1 1    0   12   74 o  1 1629.00   52.14 
1 1 1    0   12   75 o  1 1661.00   42.94 
1 1 1    0   12   76 o  1  196.90  124.50 
1 1 1    0   12   77 o  1  919.80   44.66 
1 1 1    0   12   78 o  1  250.80  142.50 
1 1 1    0   12   79 o  1  651.00   92.42 
1 1 1    0   12   80 o  1 1295.00   49.12 
1 1 1    0   12   81 o  1  899.30  112.90 
1 1 1    0   12   82 o  1  678.80  166.10 
1 1 1    0   12   83 o  1  132.90   94.15 
1 1 1    0   12   84 o  1  399.70  148.10 
1 1 1    0   12   85 f  0  475.30  131.10 
1 1 1    0   12   86 o  1 1333.00   52.18 
1 1 1    0   14    0 o  1 1049.00   29.56 
1 1 1    0   14    1 o  1 3411.00   28.72 
1 1 1    0   14    2 o  1 1377.00   19.67 
1 1 1    0   14    3 o  1 5721.00   45.19 
1 1 1    0   14    4 o  1 7050.00   46.13 
1 1 1    0   14    5 o  1  406.00   45.45 
1 1 1    0   14    6 o  1 1719.00   19.83 
1 1 1    0   14    7 o  1 2489.00   23.04 
1 1 1    0   14    8 o  1 3056.00   25.12 
1 1 1    0   14    9 f  0 4161.00   33.90 
1 1 1    0   14   10 o  1 2302.00   22.06 
1 1 1    0   14   11 o  1 1832.00   20.30 
1 1 1    0   14   12 o  1 4061.00   33.27 
1 1 1    0   14   13 o  1 4798.00   39.68 
1 1 1    0   14   14 o  1 4352.00   40.51 
1 1 1    0   14   15 o  1 5914.00   53.71 
1 1 1    0   14   16 o  1 3986.00   37.47 
1 1 1    0   14   17 o  1 3551.00   33.87 
1 1 1    0   14   18 o  1  290.50   84.20 
1 1 1    0   14   19 o  1 1033.00   20.91 
1 1 1    0   14   20 o  1 4650.00   38.55 
1 1 1    0   14   21 f  0 2127.00   19.83 
1 1 1    0   14   22 f  0 5225.00   64.18 
1 1 1    0   14   23 o  1 3657.00   37.74 
1 1 1    0   14   24 o  1 1955.00   19.64 
1 1 1    0   14   25 o  1  900.30   20.83 
1 1 1    0   14   26 o  1  561.20   25.92 
1 1 1    0   14   27 o  1  657.00   22.84 
1 1 1    0   14   28 f  0  220.80   63.73 
1 1 1    0   14   29 o  1 4001.00   36.08 
1 1 1    0   14   30 o  1 3509.00   69.43 
1 1 1    0   14   31 o  1  173.60  113.90 
1 1 1    0   14   32 o  1  639.20  101.50 
1 1 1    0   14   33 f  0 1831.00   45.43 
1 1 1    0   14   34 o  1 2939.00   72.21 
1 1 1    0   14   35 o  1  287.00  149.30 
1 1 1    0   14   36 o  1 3428.00   52.90 
1 1 1    0   14   37 o  1 1711.00   47.10 
1 1 1    0   14   38 o  1  501.30  144.80 
1 1 1    0   14   39 o  1 1215.00   58.80 
1 1 1    0   14   40 o  1 2397.00   49.66 
1 1 1    0   14   41 o  1  801.30   86.74 
1 1 1    0   14   42 o  1 1960.00   51.95 
1 1 1    0   14   43 o  1  238.00  142.10 
1 1 1    0   14   44 o  1 4607.00   67.37 
1 1 1    0   14   45 o  1 1351.00   57.70 
1 1 1    0   14   46 o  1 1049.00   77.54 
1 1 1    0   14   47 o  1 3385.00   56.07 
1 1 1    0   14   48 o  1  655.70  119.70 
1 1 1    0   14   49 f  0 5402.00   76.11 
1 1 1    0   14   50 o  1  503.30   40.33 
1 1 1    0   14   51 o  1 2595.00   32.18 
1 1 1    0   14   52 o  1 2616.00   55.45 
1 1 1    0   14   53 o  1 2193.00   30.13 
1 1 1    0   14   54 o  1 2402.00   37.22 
1 1 1    0   14   55 o  1 1915.00   27.29 
1 1 1    0   14   56 o  1 2101.00   36.91 
1 1 1    0   14   57 o  1  200.90  119.90 
1 1 1    0   14   58 o  1 4429.00   52.60 
1 1 1    0   14   59 o  1 3940.00   48.96 
1 1 1    0   14   60 o  1 3277.00   44.13 
1 1 1    0   14   61 f  0 1821.00   41.51 
1 1 1    0   14   62 o  1 2763.00   35.81 
1 1 1    0   14   63 o  1  322.40  118.60 
1 1 1    0   14   64 o  1 2446.00   32.41 
1 1 1    0   14   65 o  1 1552.00   33.56 
1 1 1    0   14   66 o  1  756.30   58.98 
1 1 1    0   14   67 o  1 1473.00   37.79 
1 1 1    0   14   68 o  1  137.60   96.62 
1 1 1    0   14   69 o  1 2520.00   37.00 
1 1 1    0   14   70 o  1 1875.00   39.39 
1 1 1    0   14   71 o  1 1508.00   51.56 
1 1 1    0   14   72 o  1 2594.00   37.68 
1 1 1    0   14   73 o  1 2755.00   33.35 
1 1 1    0   14   74 o  1  268.10  139.80 
1 1 1    0   14   75 o  1  853.60   60.51 
1 1 1    0   14   76 o  1  927.90   53.17 
1 1 1    0   14   77 o  1  818.00  101.70 
1 1 1    0   14   78 f  0  716.40   70.08 
1 1 1    0   14   79 o  1 1138.00   50.38 
1 1 1    0   14   80 o  1  668.60   77.18 
1 1 1    0   14   81 o  1  417.20  132.60 
1 1 1    0   14   82 o  1 1366.00   42.89 
1 1 1    0   14   83 o  1  159.00  106.60 
1 1 1    0   14   84 o  1  811.00   64.27 
1 1 1    0   14   85 o  1 1211.00   43.09 
1 1 1    0   16    0 o  1 1068.00   31.60 
1 1 1    0   16    1 o  1 2225.00   22.53 
1 1 1    0   16    2 o  1 3414.00   29.18 
1 1 1    0   16    3 o  1 1230.00   21.32 
1 1 1    0   16    4 o  1 12640.00   81.71 
1 1 1    0   16    5 o  1 3951.00   26.02 
1 1 1    0   16    6 o  1 3676.00   30.93 
1 1 1    0   16    7 o  1 5080.00   40.74 
1 1 1    0   16    8 o  1  187.40   91.78 
1 1 1    0   16    9 o  1  575.30   37.98 
1 1 1    0   16   10 o  1 2404.00   26.53 
1 1 1    0   16   11 o  1 9762.00   87.35 
1 1 1    0   16   12 o  1 3259.00   32.30 
1 1 1    0   16   13 o  1 6454.00   42.83 
1 1 1    0   16   14 o  1 4950.00   37.49 
1 1 1    0   16   15 o  1 4107.00   38.79 
1 1 1    0   16   16 o  1 6601.00   59.76 
1 1 1    0   16   17 o  1 1574.00   29.59 
1 1 1    0   16   18 o  1  871.50   28.11 
1 1 1    0   16   19 o  1  723.00   30.27 
1 1 1    0   16   20 o  1 5900.00   51.01 
1 1 1    0   16   21 o  1 2361.00   30.28 
1 1 1    0   16   22 o  1 7011.00   50.29 
1 1 1    0   16   23 o  1  806.00   49.34 
1 1 1    0   16   24 o  1 5400.00   47.15 
1 1 1    0   16   25 o  1 4658.00   41.38 
1 1 1    0   16   26 o  1 2077.00   21.22 
1 1 1    0   16   27 f  0 4919.00   43.38 
1 1 1    0   16   28 f  0 3588.00   27.82 
1 1 1    0   16   29 o  1   77.59   54.34 
1 1 1    0   16   30 f  0 3655.00   28.78 
1 1 1    0   16   31 o  1  528.00   58.55 
1 1 1    0   16   32 o  1  852.80   30.46 
1 1 1    0   16   33 o  1 3398.00   33.81 
1 1 1    0   16   34 o  1 2261.00   48.33 
1 1 1    0   16   35 o  1 1310.00   81.58 
1 1 1    0   16   36 o  1 3077.00   51.07 
1 1 1    0   16   37 o  1  509.50  142.10 
1 1 1    0   16   38 o  1 3614.00   56.06 
1 1 1    0   16   39 o  1  210.20  132.30 
1 1 1    0   16   40 o  1  481.40  150.50 
1 1 1    0   16   41 o  1 1076.00   74.20 
1 1 1    0   16   42 o  1 3486.00   57.22 
1 1 1    0   16   43 o  1 2079.00   51.12 
1 1 1    0   16   44 o  1  559.00  158.20 
1 1 1    0   16   45 f  0  175.90  119.80 
1 1 1    0   16   46 o  1  279.60  159.80 
1 1 1    0   16   47 o  1 3109.00   55.36 
1 1 1    0   16   48 o  1  383.80  174.60 
1 1 1    0   16   49 o  1 1313.00   68.02 
1 1 1    0   16   50 o  1 3202.00   57.72 
1 1 1    0   16   51 o  1 2804.00   55.01 
1 1 1    0   16   52 o  1  239.80  154.10 
1 1 1    0   16   53 o  1  305.90  172.90 
1 1 1    0   16   54 o  1 1130.00   81.99 
1 1 1    0   16   55 o  1 5312.00   76.58 
1 1 1    0   16   56 o  1 2843.00   57.63 
1 1 1    0   16   57 o  1 1658.00   65.18 
1 1 1    0   16   58 o  1 1916.00   64.05 
1 1 1    0   16   59 o  1  254.60  164.00 
1 1 1    0   16   60 o  1 3820.00   65.18 
1 1 1    0   16   61 o  1  641.50  255.20 
1 1 1    0   16   62 o  1  988.30   23.34 
1 1 1    0   16   63 o  1 2487.00   44.68 
1 1 1    0   16   64 o  1  155.40  104.00 
1 1 1    0   16   65 o  1 1001.00   51.65 
1 1 1    0   16   66 o  1  144.20   99.50 
1 1 1    0   16   67 o  1 1934.00   93.64 
1 1 1    0   16   68 o  1  464.90  134.00 
1 1 1    0   16   69 o  1  742.60   83.64 
1 1 1    0   16   70 o  1 1189.00   53.82 
1 1 1    0   16   71 o  1  160.40  109.30 
1 1 1    0   16   72 o  1 1085.00   55.15 
1 1 1    0   16   73 f  0  230.10  136.90 
1 1 1    0   16   74 o  1  127.20   87.86 
1 1 1    0   16   75 o  1 1177.00   37.70 
1 1 1    0   16   76 o  1  863.70   49.63 
1 1 1    0   16   77 o  1  919.20   47.81 
1 1 1    0   16   78 o  1  194.50  117.50 
1 1 1    0   16   79 o  1  141.20   96.12 
1 1 1    0   16   80 o  1  118.20   84.00 
1 1 1    0   16   81 o  1  121.80   86.18 
1 1 1    0   16   82 o  1  145.40   98.84 
1 1 1    0   16   83 o  1  731.30   63.70 
1 1 1    0   16   84 o  1  505.90   33.52 
1 1 1    0   16   85 o  1  161.60  105.50 
1 1 1    0   18    0 o  1 6848.00   76.34 
1 1 1    0   18    1 o  1 4828.00   39.18 
1 1 1    0   18    2 o  1 2578.00   24.91 
1 1 1    0   18    3 o  1 2137.00   26.42 
1 1 1    0   18    4 o  1 5751.00   52.91 
1 1 1    0   18    5 o  1 2930.00   30.70 
1 1 1    0   18    6 o  1 8129.00   73.27 
1 1 1    0   18    7 o  1 3270.00   33.04 
1 1 1    0   18    8 o  1 3136.00   28.04 
1 1 1    0   18    9 o  1 2807.00   29.75 
1 1 1    0   18   10 o  1 4491.00   42.36 
1 1 1    0   18   11 o  1 3591.00   35.15 
1 1 1    0   18   12 o  1 3490.00   29.48 
1 1 1    0   18   13 o  1  758.10   31.64 
1 1 1    0   18   14 o  1  932.70   26.84 
1 1 1    0   18   15 o  1 6366.00   50.41 
1 1 1    0   18   16 o  1  906.50   37.56 
1 1 1    0   18   17 o  1 7952.00   67.80 
1 1 1    0   18   18 o  1 3198.00   30.94 
1 1 1    0   18   19 o  1 2091.00   24.71 
1 1 1    0   18   20 o  1 2119.00   30.04 
1 1 1    0   18   21 f  0 1025.00   25.92 
1 1 1    0   18   22 o  1  338.30   79.03 
1 1 1    0   18   23 o  1 1129.00   25.97 
1 1 1    0   18   24 o  1 4951.00   43.89 
1 1 1    0   18   25 f  0 2760.00   28.08 
1 1 1    0   18   26 o  1 2431.00   26.13 
1 1 1    0   18   27 o  1 1444.00   23.09 
1 1 1    0   18   28 o  1 8327.00   59.18 
1 1 1    0   18   29 o  1  687.10   31.95 
1 1 1    0   18   30 o  1 4220.00   34.07 
1 1 1    0   18   31 o  1  129.70   79.22 
1 1 1    0   18   32 o  1  542.20   37.45 
1 1 1    0   18   33 o  1  858.00   25.51 
1 1 1    0   18   34 o  1 4505.00   42.93 
1 1 1    0   18   35 o  1 2399.00   27.01 
1 1 1    0   18   36 o  1  417.80   39.27 
1 1 1    0   18   37 o  1 2138.00   32.00 
1 1 1    0   18   38 o  1 1845.00   51.62 
1 1 1    0   18   39 o  1 4750.00   69.55 
1 1 1    0   18   40 o  1  744.50  101.70 
1 1 1    0   18   41 o  1 1650.00   58.70 
1 1 1    0   18   42 o  1 1162.00   69.14 
1 1 1    0   18   43 o  1  235.00  147.40 
1 1 1    0   18   44 o  1 1702.00   58.17 
1 1 1    0   18   45 o  1 2558.00   53.58 
1 1 1    0   18   46 o  1  871.10   95.80 
1 1 1    0   18   47 o  1 3086.00   56.40 
1 1 1    0   18   48 o  1 1134.00   76.79 
1 1 1    0   18   49 o  1 2181.00   54.98 
1 1 1    0   18   50 o  1 2450.00   56.95 
1 1 1    0   18   51 o  1 1124.00   77.44 
1 1 1    0   18   52 o  1  258.00  162.40 
1 1 1    0   18   53 o  1 1927.00   61.10 
1 1 1    0   18   54 o  1 1706.00   66.01 
1 1 1    0   18   55 o  1 2934.00   59.49 
1 1 1    0   18   56 o  1 1864.00  103.80 
1 1 1    0   18   57 o  1 2485.00   88.49 
1 1 1    0   18   58 o  1 3314.00   92.76 
1 1 1    0   18   59 f  0 4484.00  101.90 
1 1 1    0   18   60 o  1 2194.00   67.80 
1 1 1    0   18   61 o  1  326.20  203.90 
1 1 1    0   18   62 o  1 2210.00   83.66 
1 1 1    0   18   63 o  1  754.80  219.20 
1 1 1    0   18   64 o  1  743.50  196.60 
1 1 1    0   18   65 o  1  776.30  213.70 
1 1 1    0   18   66 o  1  457.00  214.70 
1 1 1    0   18   67 o  1 1834.00   75.28 
1 1 1    0   18   68 o  1  473.30  218.10 
1 1 1    0   18   69 o  1  356.60  197.40 
1 1 1    0   18   70 o  1 1372.00   91.97 
1 1 1    0   18   71 o  1  880.50  144.70 
1 1 1    0   18   72 o  1  979.00  126.80 
1 1 1    0   18   73 o  1 2121.00   69.62 
1 1 1    0   18   74 o  1  229.90  156.40 
1 1 1    0   18   75 o  1  803.50  165.70 
1 1 1    0   18   76 o  1 1203.00   94.17 
1 1 1    0   18   77 o  1  180.30  129.50 
1 1 1    0   18   78 o  1 1074.00  102.60 
1 1 1    0   18   79 o  1 1072.00  116.60 
1 1 1    0   18   80 o  1  748.50  159.80 
1 1 1    0   18   81 o  1  779.20   43.81 
1 1 1    0   18   82 o  1  811.90   40.81 
1 1 1    0   18   83 o  1  885.10   39.58 
1 1 1    0   18   84 o  1  873.00   42.68 
1 1 1    0   18   85 o  1  529.50   68.18 
1 1 1    0   20    0 o  1 2499.00   50.86 
1 1 1    0   20    1 f  0 7487.00   83.37 
1 1 1    0   20    2 o  1  186.00  103.50 
1 1 1    0   20    3 o  1 2664.00   32.37 
1 1 1    0   20    4 o  1 6482.00   59.29 
1 1 1    0   20    5 o  1 4963.00   46.61 
1 1 1    0   20    6 o  1 1481.00   26.97 
1 1 1    0   20    7 o  1  168.10   98.05 
1 1 1    0   20    8 o  1 2281.00   16.46 
1 1 1    0   20    9 o  1 5645.00   45.37 
1 1 1    0   20   10 o  1 2009.00   24.05 
1 1 1    0   20   11 o  1  259.40  100.70 
1 1 1    0   20   12 o  1 1881.00   23.67 
1 1 1    0   20   13 o  1 1542.00   26.11 
1 1 1    0   20   14 o  1 4787.00   42.90 
1 1 1    0   20   15 o  1 2253.00   31.65 
1 1 1    0   20   16 o  1  309.00   95.95 
1 1 1    0   20   17 o  1 2024.00   26.21 
1 1 1    0   20   18 o  1 9864.00   70.15 
1 1 1    0   20   19 o  1  807.80   41.31 
1 1 1    0   20   20 o  1 1324.00   26.72 
1 1 1    0   20   21 o  1 1850.00   27.37 
1 1 1    0   20   22 f  0 1663.00   24.89 
1 1 1    0   20   23 o  1 7400.00   53.45 
1 1 1    0   20   24 o  1 3180.00   25.32 
1 1 1    0   20   25 o  1 1269.00   25.89 
1 1 1    0   20   26 o  1 5107.00   45.27 
1 1 1    0   20   27 o  1  958.50   28.01 
1 1 1    0   20   28 o  1 4584.00   43.77 
1 1 1    0   20   29 o  1  516.20   47.54 
1 1 1    0   20   30 o  1 3697.00   36.91 
1 1 1    0   20   31 o  1  608.80   40.14 
1 1 1    0   20   32 o  1  200.20   96.56 
1 1 1    0   20   33 o  1  171.70   93.17 
1 1 1    0   20   34 o  1 4029.00   39.41 
1 1 1    0   20   35 o  1 2807.00   30.61 
1 1 1    0   20   36 o  1 3503.00   35.62 
1 1 1    0   20   37 o  1  445.00   92.90 
1 1 1    0   20   38 o  1  430.20   30.19 
1 1 1    0   20   39 o  1  838.00   26.51 
1 1 1    0   20   40 o  1 2705.00   30.47 
1 1 1    0   20   41 o  1  778.10   99.27 
1 1 1    0   20   42 o  1  740.10  109.10 
1 1 1    0   20   43 o  1 2438.00   56.23 
1 1 1    0   20   44 o  1 3364.00   58.83 
1 1 1    0   20   45 o  1  750.60  116.30 
1 1 1    0   20   46 o  1  206.60  138.70 
1 1 1    0   20   47 o  1 2634.00   57.56 
1 1 1    0   20   48 o  1 1287.00   72.81 
1 1 1    0   20   49 o  1 1274.00   76.48 
1 1 1    0   20   50 o  1  295.00  175.10 
1 1 1    0   20   51 o  1  750.20  229.30 
1 1 1    0   20   52 o  1 1262.00  121.20 
1 1 1    0   20   53 o  1 3794.00   94.20 
1 1 1    0   20   54 o  1 2987.00   90.65 
1 1 1    0   20   55 o  1 2460.00   62.48 
1 1 1    0   20   56 o  1  773.30  198.30 
1 1 1    0   20   57 o  1  661.00  209.20 
1 1 1    0   20   58 o  1 2931.00   84.26 
1 1 1    0   20   59 o  1 5921.00  119.70 
1 1 1    0   20   60 o  1  302.50  190.30 
1 1 1    0   20   61 o  1 3162.00   64.07 
1 1 1    0   20   62 o  1 1015.00  109.90 
1 1 1    0   20   63 o  1 1989.00   71.84 
1 1 1    0   20   64 o  1  179.40  129.00 
1 1 1    0   20   65 o  1 2745.00   64.47 
1 1 1    0   20   66 o  1 2078.00   72.47 
1 1 1    0   20   67 o  1 3175.00   64.62 
1 1 1    0   20   68 o  1  727.70  188.70 
1 1 1    0   20   69 o  1  983.80  132.70 
1 1 1    0   20   70 o  1  390.40  203.60 
1 1 1    0   20   71 f  0  340.20  201.20 
1 1 1    0   20   72 o  1 3064.00   64.54 
1 1 1    0   20   73 o  1  258.00  170.80 
1 1 1    0   20   74 o  1  653.00  201.90 
1 1 1    0   20   75 o  1  305.40  188.60 
1 1 1    0   20   76 o  1  288.40  184.40 
1 1 1    0   20   77 o  1  317.50  188.40 
1 1 1    0   20   78 o  1  883.20  148.60 
1 1 1    0   20   79 o  1  364.80  201.80 
1 1 1    0   20   80 o  1  185.10  132.50 
1 1 1    0   20   81 o  1  295.50  186.20 
1 1 1    0   20   82 o  1  356.20  201.80 
1 1 1    0   20   83 o  1  204.90  143.40 
1 1 1    0   20   84 o  1  446.70  211.90 
1 1 1    0   22    0 o  1 5445.00   88.17 
1 1 1    0   22    1 o  1 1368.00   35.49 
1 1 1    0   22    2 o  1 3557.00   44.22 
1 1 1    0   22    3 o  1 7600.00   59.87 
1 1 1    0   22    4 o  1 5986.00   55.61 
1 1 1    0   22    5 o  1 2763.00   31.93 
1 1 1    0   22    6 o  1 1323.00   31.21 
1 1 1    0   22    7 o  1 1456.00   30.75 
1 1 1    0   22    8 o  1  337.80  102.40 
1 1 1    0   22    9 o  1 5264.00   46.76 
1 1 1    0   22   10 o  1 8392.00   60.96 
1 1 1    0   22   11 o  1 8711.00   74.29 
1 1 1    0   22   12 o  1  309.40  106.70 
1 1 1    0   22   13 o  1  356.10   95.56 
1 1 1    0   22   14 o  1 6776.00   58.80 
1 1 1    0   22   15 o  1 9161.00   78.02 
1 1 1    0   22   16 o  1 2365.00   19.55 
1 1 1    0   22   17 o  1 1383.00   17.39 
1 1 1    0   22   18 o  1 2063.00   37.46 
1 1 1    0   22   19 o  1 2195.00   27.31 
1 1 1    0   22   20 o  1 3001.00   30.87 
1 1 1    0   22   21 o  1  130.00   84.47 
1 1 1    0   22   22 o  1 2474.00   28.12 
1 1 1    0   22   23 o  1  146.30   90.49 
1 1 1    0   22   24 f  0  275.90  102.40 
1 1 1    0   22   25 o  1 4001.00   37.39 
1 1 1    0   22   26 o  1 4480.00   43.22 
1 1 1    0   22   27 o  1 2542.00   29.74 
1 1 1    0   22   28 o  1 2050.00   27.70 
1 1 1    0   22   29 o  1 2940.00   27.85 
1 1 1    0   22   30 o  1 2964.00   32.41 
1 1 1    0   22   31 o  1 2343.00   28.85 
1 1 1    0   22   32 o  1  392.60   75.42 
1 1 1    0   22   33 o  1 4842.00   46.34 
1 1 1    0   22   34 o  1  669.10   40.36 
1 1 1    0   22   35 o  1  681.50   38.49 
1 1 1    0   22   36 o  1 1766.00   26.51 
1 1 1    0   22   37 o  1 2031.00   30.14 
1 1 1    0   22   38 o  1 5396.00   52.41 
1 1 1    0   22   39 o  1  604.90   40.26 
1 1 1    0   22   40 o  1 1525.00   25.74 
1 1 1    0   22   41 o  1 2156.00   27.81 
1 1 1    0   22   42 o  1 6645.00   63.23 
1 1 1    0   22   43 o  1 1971.00   21.20 
1 1 1    0   22   44 o  1 2653.00   57.25 
1 1 1    0   22   45 o  1 5713.00   82.81 
1 1 1    0   22   46 o  1  614.70  248.30 
1 1 1    0   22   47 o  1  481.10  234.40 
1 1 1    0   22   48 f  0 2748.00   89.07 
1 1 1    0   22   49 f  0 4964.00  105.60 
1 1 1    0   22   50 o  1 2141.00   63.59 
1 1 1    0   22   51 o  1 4141.00   92.45 
1 1 1    0   22   52 o  1 1736.00   88.65 
1 1 1    0   22   53 o  1  261.40  175.40 
1 1 1    0   22   54 o  1  400.40  214.10 
1 1 1    0   22   55 o  1  257.40  171.00 
1 1 1    0   22   56 o  1 2898.00   61.89 
1 1 1    0   22   57 o  1 1166.00   94.50 
1 1 1    0   22   58 o  1  830.10  143.40 
1 1 1    0   22   59 o  1 2582.00   66.35 
1 1 1    0   22   60 o  1 1399.00   81.85 
1 1 1    0   22   61 o  1  502.40  216.90 
1 1 1    0   22   62 o  1 2067.00   70.00 
1 1 1    0   22   63 o  1  770.70  159.10 
1 1 1    0   22   64 f  0  546.80  215.50 
1 1 1    0   22   65 o  1 1801.00   75.94 
1 1 1    0   22   66 o  1  186.10  132.80 
1 1 1    0   22   67 o  1 1445.00   93.50 
1 1 1    0   22   68 o  1  851.30  149.30 
1 1 1    0   22   69 o  1 2081.00   73.65 
1 1 1    0   22   70 o  1  800.40  178.80 
1 1 1    0   22   71 o  1  914.90  150.90 
1 1 1    0   22   72 o  1  908.90  156.50 
1 1 1    0   22   73 o  1  719.60  184.30 
1 1 1    0   22   74 f  0  302.50  189.20 
1 1 1    0   22   75 o  1  210.60  147.40 
1 1 1    0   22   76 o  1 1413.00   92.74 
1 1 1    0   22   77 o  1  261.30  172.20 
1 1 1    0   22   78 o  1  624.30  200.20 
1 1 1    0   22   79 o  1 1240.00  106.50 
1 1 1    0   22   80 o  1 1206.00  101.50 
1 1 1    0   22   81 o  1  410.00  215.30 
1 1 1    0   22   82 f  0  245.30  170.60 
1 1 1    0   22   83 o  1  143.50  105.90 
1 1 1    0   24    0 o  1 12270.00  147.00 
1 1 1    0   24    1 o  1 2480.00   29.53 
1 1 1    0   24    2 o  1  179.10  104.40 
1 1 1    0   24    3 o  1 11890.00   98.88 
1 1 1    0   24    4 o  1 6469.00   65.18 
1 1 1    0   24    5 o  1 4607.00   48.73 
1 1 1    0   24    6 o  1  578.00   68.33 
1 1 1    0   24    7 o  1 5351.00   55.16 
1 1 1    0   24    8 o  1 3965.00   37.70 
1 1 1    0   24    9 o  1  122.40   85.02 
1 1 1    0   24   10 o  1 8492.00   73.46 
1 1 1    0   24   11 o  1  440.00   99.85 
1 1 1    0   24   12 o  1 2371.00   34.18 
1 1 1    0   24   13 o  1 1333.00   15.06 
1 1 1    0   24   14 o  1 3220.00   38.85 
1 1 1    0   24   15 o  1 7456.00   64.32 
1 1 1    0   24   16 o  1 2357.00   29.01 
1 1 1    0   24   17 o  1 5495.00   56.75 
1 1 1    0   24   18 f  0  536.50   60.98 
1 1 1    0   24   19 o  1 2752.00   30.25 
1 1 1    0   24   20 o  1 3019.00   31.65 
1 1 1    0   24   21 o  1  175.00  100.70 
1 1 1    0   24   22 o  1 1655.00   28.02 
1 1 1    0   24   23 o  1 1130.00   15.35 
1 1 1    0   24   24 o  1 1235.00   31.33 
1 1 1    0   24   25 o  1  830.00   16.16 
1 1 1    0   24   26 o  1  162.60   98.22 
1 1 1    0   24   27 o  1 1509.00   29.17 
1 1 1    0   24   28 o  1 3124.00   34.02 
1 1 1    0   24   29 o  1 1410.00   29.67 
1 1 1    0   24   30 o  1 2455.00   30.11 
1 1 1    0   24   31 o  1 2752.00   31.97 
1 1 1    0   24   32 o  1 2169.00   29.08 
1 1 1    0   24   33 o  1 1519.00   28.68 
1 1 1    0   24   34 o  1 2437.00   24.68 
1 1 1    0   24   35 o  1 3010.00   37.54 
1 1 1    0   24   36 o  1 3308.00   36.13 
1 1 1    0   24   37 o  1 4251.00   36.61 
1 1 1    0   24   38 f  0 3264.00   40.15 
1 1 1    0   24   39 o  1  924.00   57.13 
1 1 1    0   24   40 o  1 1558.00   29.27 
1 1 1    0   24   41 o  1 2818.00   36.12 
1 1 1    0   24   42 o  1 1813.00   28.87 
1 1 1    0   24   43 o  1 3924.00   38.00 
1 1 1    0   24   44 o  1 1663.00   28.07 
1 1 1    0   24   45 o  1 2002.00   28.07 
1 1 1    0   24   46 o  1 3242.00   38.77 
1 1 1    0   24   47 o  1 2049.00   80.81 
1 1 1    0   24   48 o  1 1578.00   94.00 
1 1 1    0   24   49 o  1  251.50  170.80 
1 1 1    0   24   50 o  1 1628.00   74.36 
1 1 1    0   24   51 o  1  850.50  121.80 
1 1 1    0   24   52 o  1  273.60  173.90 
1 1 1    0   24   53 o  1  241.00  158.50 
1 1 1    0   24   54 o  1 1780.00   71.84 
1 1 1    0   24   55 o  1  617.90  186.40 
1 1 1    0   24   56 o  1 3596.00   65.92 
1 1 1    0   24   57 o  1 3106.00   63.17 
1 1 1    0   24   58 o  1 2197.00   67.49 
1 1 1    0   24   59 o  1  270.80  174.20 
1 1 1    0   24   60 o  1  675.40  189.90 
1 1 1    0   24   61 o  1  196.60  139.40 
1 1 1    0   24   62 o  1 2311.00   68.00 
1 1 1    0   24   63 o  1 2327.00   68.56 
1 1 1    0   24   64 f  0  390.30  211.30 
1 1 1    0   24   65 o  1 1211.00  112.60 
1 1 1    0   24   66 o  1  329.60  196.20 
1 1 1    0   24   67 o  1 1419.00   98.90 
1 1 1    0   24   68 o  1 2130.00   71.80 
1 1 1    0   24   69 o  1 1191.00  110.90 
1 1 1    0   24   70 o  1  882.60  149.70 
1 1 1    0   24   71 o  1  962.80  134.00 
1 1 1    0   24   72 o  1  841.40  171.20 
1 1 1    0   24   73 o  1 1051.00  133.80 
1 1 1    0   24   74 f  0 1787.00   76.40 
1 1 1    0   24   75 o  1  283.00  182.80 
1 1 1    0   24   76 o  1  172.40  123.90 
1 1 1    0   24   77 o  1  235.70  162.00 
1 1 1    0   24   78 o  1  166.30  121.20 
1 1 1    0   24   79 o  1  377.80  209.10 
1 1 1    0   24   80 o  1  193.00  137.00 
1 1 1    0   24   81 o  1 2023.00   71.54 
1 1 1    0   24   82 o  1  286.20  181.70 
1 1 1    0   24   83 o  1 1176.00  166.60 
1 1 1    0   26    0 o  1 5127.00   65.57 
1 1 1    0   26    1 o  1  750.90   47.68 
1 1 1    0   26    2 o  1 2315.00   29.67 
1 1 1    0   26    3 o  1 2638.00   30.97 
1 1 1    0   26    4 o  1 13370.00   95.71 
1 1 1    0   26    5 o  1 1211.00   34.22 
1 1 1    0   26    6 o  1 4322.00   40.45 
1 1 1    0   26    7 o  1 1506.00   31.19 
1 1 1    0   26    8 f  0 5063.00   52.95 
1 1 1    0   26    9 o  1  427.30  110.90 
1 1 1    0   26   10 o  1 1094.00   40.58 
1 1 1    0   26   11 o  1  200.10  117.90 
1 1 1    0   26   12 o  1 9478.00   78.91 
1 1 1    0   26   13 o  1  666.70   63.92 
1 1 1    0   26   14 o  1 4291.00   46.90 
1 1 1    0   26   15 o  1  651.30   68.05 
1 1 1    0   26   16 o  1 2252.00   45.60 
1 1 1    0   26   17 o  1  138.00   95.91 
1 1 1    0   26   18 o  1 1879.00   34.92 
1 1 1    0   26   19 o  1  137.70   90.32 
1 1 1    0   26   20 o  1  289.60  117.70 
1 1 1    0   26   21 o  1 3104.00   34.62 
1 1 1    0   26   22 o  1  204.40  111.00 
1 1 1    0   26   23 o  1 2264.00   30.59 
1 1 1    0   26   24 o  1 3536.00   37.14 
1 1 1    0   26   25 f  0 1028.00   37.49 
1 1 1    0   26   26 o  1  944.70   38.64 
1 1 1    0   26   27 o  1 1569.00   30.66 
1 1 1    0   26   28 o  1 2959.00   26.90 
1 1 1    0   26   29 f  0  214.20  113.00 
1 1 1    0   26   30 o  1  417.40   27.71 
1 1 1    0   26   31 o  1 2196.00   30.16 
1 1 1    0   26   32 o  1 2414.00   24.21 
1 1 1    0   26   33 o  1 2011.00   22.64 
1 1 1    0   26   34 o  1 1421.00   31.47 
1 1 1    0   26   35 o  1  609.80   59.92 
1 1 1    0   26   36 o  1 1705.00   32.82 
1 1 1    0   26   37 f  0 3167.00   40.09 
1 1 1    0   26   38 o  1  173.70  103.90 
1 1 1    0   26   39 f  0 1473.00   32.47 
1 1 1    0   26   40 o  1 2369.00   31.73 
1 1 1    0   26   41 o  1  786.20   42.72 
1 1 1    0   26   42 o  1 1480.00   31.11 
1 1 1    0   26   43 o  1 1302.00   30.86 
1 1 1    0   26   44 o  1 3307.00   32.97 
1 1 1    0   26   45 o  1 1881.00   29.05 
1 1 1    0   26   46 o  1  624.90   48.22 
1 1 1    0   26   47 o  1 1028.00   32.10 
1 1 1    0   26   48 f  0 5449.00   53.03 
1 1 1    0   26   49 o  1  863.50   32.59 
1 1 1    0   26   50 o  1 1039.00  104.90 
1 1 1    0   26   51 o  1 3467.00   63.47 
1 1 1    0   26   52 o  1 1008.00  111.40 
1 1 1    0   26   53 o  1 2718.00   64.34 
1 1 1    0   26   54 o  1 1479.00   78.88 
1 1 1    0   26   55 o  1  376.00  206.40 
1 1 1    0   26   56 o  1 1714.00   77.07 
1 1 1    0   26   57 o  1  355.20  201.80 
1 1 1    0   26   59 o  1 3435.00   65.25 
1 1 1    0   26   60 o  1  702.30  192.50 
1 1 1    0   26   61 o  1 1641.00   80.98 
1 1 1    0   26   62 o  1  773.50  194.40 
1 1 1    0   26   63 o  1  636.40  202.10 
1 1 1    0   26   64 o  1 2124.00   76.71 
1 1 1    0   26   65 o  1 2964.00   67.58 
1 1 1    0   26   66 o  1  679.50  207.20 
1 1 1    0   26   67 o  1  233.40  160.50 
1 1 1    0   26   68 o  1 1393.00  103.30 
1 1 1    0   26   69 f  0 1386.00   94.87 
1 1 1    0   26   70 o  1  925.60  162.80 
1 1 1    0   26   71 o  1  225.00  155.70 
1 1 1    0   26   72 o  1 1913.00   76.38 
1 1 1    0   26   73 o  1  697.30  219.20 
1 1 1    0   26   74 o  1  923.80  139.60 
1 1 1    0   26   75 o  1  217.70  152.50 
1 1 1    0   26   76 o  1  352.50  205.60 
1 1 1    0   26   77 o  1  225.00  155.00 
1 1 1    0   26   78 o  1  762.70  183.00 
1 1 1    0   26   79 o  1  521.50  218.20 
1 1 1    0   26   80 o  1  667.80  198.30 
1 1 1    0   26   81 o  1  170.20  123.90 
1 1 1    0   26   82 o  1  982.00  130.30 
1 1 1    0   28    0 o  1  665.40   84.58 
1 1 1    0   28    1 o  1 4461.00   41.74 
1 1 1    0   28    2 o  1  875.10   44.77 
1 1 1    0   28    3 o  1 1379.00   38.38 
1 1 1    0   28    4 o  1 5634.00   50.44 
1 1 1    0   28    5 o  1 2985.00   32.82 
1 1 1    0   28    6 o  1 1729.00   31.10 
1 1 1    0   28    7 o  1 2693.00   31.34 
1 1 1    0   28    8 o  1 6516.00   57.25 
1 1 1    0   28    9 o  1 3052.00   33.18 
1 1 1    0   28   10 o  1 1617.00   31.09 
1 1 1    0   28   11 o  1 2377.00   30.62 
1 1 1    0   28   12 o  1 5607.00   58.33 
1 1 1    0   28   13 o  1 2780.00   36.65 
1 1 1    0   28   14 o  1  947.40   47.50 
1 1 1    0   28   15 o  1 3496.00   35.64 
1 1 1    0   28   16 f  0  224.00  125.20 
1 1 1    0   28   17 o  1  417.50  113.10 
1 1 1    0   28   18 o  1  228.20  121.60 
1 1 1    0   28   19 o  1 1134.00   49.20 
1 1 1    0   28   20 o  1 1777.00   65.70 
1 1 1    0   28   21 o  1  331.10  137.90 
1 1 1    0   28   22 o  1  870.00   21.95 
1 1 1    0   28   23 o  1 2824.00   40.19 
1 1 1    0   28   24 o  1 1916.00   30.82 
1 1 1    0   28   25 o  1  226.70  119.00 
1 1 1    0   28   26 f  0  498.40   76.85 
1 1 1    0   28   27 o  1 1371.00   33.78 
1 1 1    0   28   28 o  1  472.00   26.81 
1 1 1    0   28   29 o  1 1556.00   31.94 
1 1 1    0   28   30 o  1 2678.00   37.77 
1 1 1    0   28   31 o  1 3113.00   40.66 
1 1 1    0   28   32 o  1  427.80   30.90 
1 1 1    0   28   33 o  1  977.90   42.98 
1 1 1    0   28   34 o  1  618.30   63.14 
1 1 1    0   28   35 o  1 4169.00   37.85 
1 1 1    0   28   36 o  1  537.20   73.47 
1 1 1    0   28   37 o  1  953.10   61.57 
1 1 1    0   28   38 o  1  200.70  114.80 
1 1 1    0   28   39 o  1 2213.00   34.50 
1 1 1    0   28   40 o  1 3659.00   44.96 
1 1 1    0   28   41 o  1 2195.00   31.61 
1 1 1    0   28   42 o  1  486.90   75.69 
1 1 1    0   28   43 o  1 1458.00   31.90 
1 1 1    0   28   44 o  1 4360.00   44.75 
1 1 1    0   28   45 o  1 3469.00   38.55 
1 1 1    0   28   46 o  1 2692.00   33.73 
1 1 1    0   28   47 o  1 3523.00   38.55 
1 1 1    0   28   48 o  1 2412.00   32.12 
1 1 1    0   28   49 o  1 5042.00   50.14 
1 1 1    0   28   50 o  1  108.90   76.19 
1 1 1    0   28   51 o  1 1314.00   31.19 
1 1 1    0   28   52 o  1 2898.00   28.90 
1 1 1    0   28   53 f  0 2584.00   63.22 
1 1 1    0   28   54 o  1 1446.00   86.75 
1 1 1    0   28   55 o  1  649.10  201.90 
1 1 1    0   28   56 o  1  513.30  227.40 
1 1 1    0   28   57 o  1  657.20  194.40 
1 1 1    0   28   58 o  1  223.70  155.20 
1 1 1    0   28   59 o  1 2372.00   68.20 
1 1 1    0   28   60 o  1 1187.00  104.30 
1 1 1    0   28   61 o  1  350.00  204.60 
1 1 1    0   28   62 o  1  823.30  175.60 
1 1 1    0   28   63 o  1  305.10  191.10 
1 1 1    0   28   64 o  1  794.60  188.10 
1 1 1    0   28   65 f  0 1317.00  112.80 
1 1 1    0   28   66 o  1  720.80  196.70 
1 1 1    0   28   67 o  1  293.00  190.20 
1 1 1    0   28   68 o  1 2028.00   82.84 
1 1 1    0   28   69 o  1 1082.00  120.00 
1 1 1    0   28   70 o  1  906.00  170.90 
1 1 1    0   28   71 o  1 1584.00   93.15 
1 1 1    0   28   72 o  1  255.80  172.20 
1 1 1    0   28   73 o  1  752.90  203.10 
1 1 1    0   28   74 o  1  382.10  216.30 
1 1 1    0   28   75 o  1  496.10  224.50 
1 1 1    0   28   76 o  1  252.20  171.20 
1 1 1    0   28   77 o  1  358.20  201.20 
1 1 1    0   28   78 o  1  547.10  226.40 
1 1 1    0   28   79 o  1  188.00  134.40 
1 1 1    0   28   80 o  1  805.60  171.00 
1 1 1    0   28   81 o  1  252.10  179.30 
1 1 1    0   30    0 o  1 10500.00  127.10 
1 1 1    0   30    1 o  1 2057.00   31.36 
1 1 1    0   30    2 o  1 2285.00   22.10 
1 1 1    0   30    3 o  1  400.80  105.50 
1 1 1    0   30    4 o  1 1496.00   32.95 
1 1 1    0   30    5 o  1 1026.00   16.81 
1 1 1    0   30    6 o  1 2999.00   33.45 
1 1 1    0   30    7 o  1  246.50  124.80 
1 1 1    0   30    8 o  1 2768.00   32.94 
1 1 1    0   30    9 o  1 4432.00   42.17 
1 1 1    0   30   10 o  1  175.40  108.90 
1 1 1    0   30   11 o  1  742.40   66.85 
1 1 1    0   30   12 o  1 2423.00   31.47 
1 1 1    0   30   13 o  1 1461.00   33.34 
1 1 1    0   30   14 o  1 2920.00   40.58 
1 1 1    0   30   15 o  1 2739.00   34.71 
1 1 1    0   30   16 o  1 3405.00   37.72 
1 1 1    0   30   17 o  1 1517.00   36.04 
1 1 1    0   30   18 o  1  571.40   83.29 
1 1 1    0   30   19 o  1  493.60  100.10 
1 1 1    0   30   20 o  1 4400.00   51.20 
1 1 1    0   30   21 o  1 2505.00   39.31 
1 1 1    0   30   22 o  1 3182.00   38.73 
1 1 1    0   30   23 o  1 1716.00   33.03 
1 1 1    0   30   24 o  1 2136.00   40.24 
1 1 1    0   30   25 o  1 2707.00   49.34 
1 1 1    0   30   26 o  1  432.70  144.50 
1 1 1    0   30   27 o  1  508.20  127.40 
1 1 1    0   30   28 o  1  186.20  122.20 
1 1 1    0   30   29 o  1  333.90  126.50 
1 1 1    0   30   30 o  1 1665.00   34.65 
1 1 1    0   30   31 o  1 3041.00   40.31 
1 1 1    0   30   32 o  1  497.30   29.37 
1 1 1    0   30   33 o  1 4398.00   51.52 
1 1 1    0   30   34 o  1 2248.00   35.88 
1 1 1    0   30   35 o  1  379.60  118.30 
1 1 1    0   30   36 o  1 2314.00   34.39 
1 1 1    0   30   37 o  1 2379.00   36.75 
1 1 1    0   30   38 o  1 2007.00   33.57 
1 1 1    0   30   39 o  1 2847.00   35.91 
1 1 1    0   30   40 o  1 4623.00   47.29 
1 1 1    0   30   41 o  1  187.60  113.80 
1 1 1    0   30   42 o  1  652.00   62.76 
1 1 1    0   30   43 o  1 2338.00   33.69 
1 1 1    0   30   44 o  1 1158.00   38.43 
1 1 1    0   30   45 o  1 1338.00   35.24 
1 1 1    0   30   46 f  0 3677.00   40.32 
1 1 1    0   30   47 o  1  503.60   78.73 
1 1 1    0   30   48 o  1 6196.00   59.74 
1 1 1    0   30   49 o  1 3017.00   36.02 
1 1 1    0   30   50 o  1 1952.00   24.87 
1 1 1    0   30   51 o  1 1689.00   31.64 
1 1 1    0   30   52 o  1 1369.00   33.26 
1 1 1    0   30   53 o  1 2311.00   31.95 
1 1 1    0   30   54 o  1 1687.00   29.81 
1 1 1    0   30   55 o  1 1346.00   23.72 
1 1 1    0   30   56 f  0 3220.00   66.67 
1 1 1    0   30   57 o  1  682.90  204.40 
1 1 1    0   30   58 o  1  188.80  135.20 
1 1 1    0   30   59 o  1  590.50  231.80 
1 1 1    0   30   60 o  1  693.10  202.30 
1 1 1    0   30   61 o  1 2404.00   70.85 
1 1 1    0   30   62 f  0 3069.00   69.92 
1 1 1    0   30   63 o  1 1010.00  133.00 
1 1 1    0   30   64 o  1  260.80  174.70 
1 1 1    0   30   65 o  1  625.80  231.40 
1 1 1    0   30   66 o  1  732.70  212.00 
1 1 1    0   30   67 o  1  192.20  137.50 
1 1 1    0   30   68 o  1 1246.00  116.50 
1 1 1    0   30   69 o  1  431.70  225.60 
1 1 1    0   30   70 o  1  292.50  187.90 
1 1 1    0   30   71 o  1  280.60  184.70 
1 1 1    0   30   72 f  0  278.20  180.10 
1 1 1    0   30   73 o  1  222.30  156.20 
1 1 1    0   30   74 o  1  210.50  148.90 
1 1 1    0   30   75 o  1  168.00  122.80 
1 1 1    0   30   76 f  0  569.10  286.20 
1 1 1    0   30   77 o  1  262.40  183.00 
1 1 1    0   30   78 o  1  291.30  200.00 
1 1 1    0   30   79 o  1  155.40  115.70 
1 1 1    0   30   80 o  1  569.90  229.00 
1 1 1    0   30   81 o  1  369.10  230.10 
1 1 1    0   32    0 o  1 3113.00   48.59 
1 1 1    0   32    1 o  1 2188.00   32.21 
1 1 1    0   32    2 o  1 1848.00   32.93 
1 1 1    0   32    3 o  1  708.30   58.92 
1 1 1    0   32    4 o  1 2512.00   32.48 
1 1 1    0   32    5 f  0 4243.00   41.07 
1 1 1    0   32    6 o  1 4136.00   42.59 
1 1 1    0   32    7 o  1  959.10   48.30 
1 1 1    0   32    8 o  1  193.90  116.50 
1 1 1    0   32    9 o  1 7083.00   57.85 
1 1 1    0   32   10 o  1 5428.00   61.05 
1 1 1    0   32   11 o  1 3810.00   40.83 
1 1 1    0   32   12 o  1 2053.00   34.68 
1 1 1    0   32   13 o  1 1014.00   49.78 
1 1 1    0   32   14 o  1  196.00  117.20 
1 1 1    0   32   15 o  1  702.00   63.85 
1 1 1    0   32   16 o  1  194.50  116.70 
1 1 1    0   32   17 o  1  674.00   67.00 
1 1 1    0   32   18 o  1 1433.00   36.49 
1 1 1    0   32   19 o  1  521.90   88.72 
1 1 1    0   32   20 o  1 3693.00   36.52 
1 1 1    0   32   21 o  1 1503.00   41.11 
1 1 1    0   32   22 o  1 2568.00   38.73 
1 1 1    0   32   23 o  1 1132.00   47.71 
1 1 1    0   32   24 o  1  338.50  154.70 
1 1 1    0   32   25 o  1  912.90   62.00 
1 1 1    0   32   26 o  1 1476.00   53.00 
1 1 1    0   32   27 o  1  145.50  101.60 
1 1 1    0   32   28 o  1 3909.00   47.78 
1 1 1    0   32   29 o  1 3284.00   54.13 
1 1 1    0   32   30 o  1 1574.00   85.92 
1 1 1    0   32   31 o  1 1466.00   47.39 
1 1 1    0   32   32 o  1  304.30  150.00 
1 1 1    0   32   33 o  1 2734.00   37.01 
1 1 1    0   32   34 o  1 2288.00   35.08 
1 1 1    0   32   35 o  1 3687.00   41.07 
1 1 1    0   32   36 o  1  819.00   56.74 
1 1 1    0   32   37 o  1  777.20   59.95 
1 1 1    0   32   38 o  1 3615.00   45.05 
1 1 1    0   32   39 o  1 1118.00   27.01 
1 1 1    0   32   40 o  1 3316.00   38.90 
1 1 1    0   32   41 o  1 1840.00   35.38 
1 1 1    0   32   42 f  0  279.10  138.00 
1 1 1    0   32   43 o  1 5835.00   56.92 
1 1 1    0   32   44 o  1 1618.00   26.58 
1 1 1    0   32   45 o  1 1628.00   35.27 
1 1 1    0   32   46 o  1 3106.00   37.76 
1 1 1    0   32   47 o  1  595.70   74.42 
1 1 1    0   32   48 o  1 2948.00   36.75 
1 1 1    0   32   49 o  1 3113.00   32.11 
1 1 1    0   32   50 o  1  660.00   26.28 
1 1 1    0   32   51 o  1 2827.00   36.02 
1 1 1    0   32   52 o  1 4146.00   44.00 
1 1 1    0   32   53 o  1  522.20   81.25 
1 1 1    0   32   54 o  1  462.50   39.03 
1 1 1    0   32   55 o  1 1175.00   29.68 
1 1 1    0   32   56 o  1 1678.00   31.52 
1 1 1    0   32   57 o  1  189.90  111.00 
1 1 1    0   32   58 o  1 3388.00   38.49 
1 1 1    0   32   59 o  1 1882.00   77.91 
1 1 1    0   32   60 o  1  411.40  221.50 
1 1 1    0   32   61 o  1  449.30  227.60 
1 1 1    0   32   62 o  1  587.40  231.90 
1 1 1    0   32   63 o  1 2540.00   74.15 
1 1 1    0   32   64 o  1  262.60  176.50 
1 1 1    0   32   65 o  1  611.20  243.90 
1 1 1    0   32   66 o  1  263.90  176.10 
1 1 1    0   32   67 o  1 1022.00  140.90 
1 1 1    0   32   68 o  1  479.90  236.90 
1 1 1    0   32   69 o  1  473.30  232.70 
1 1 1    0   32   70 o  1 1646.00   95.42 
1 1 1    0   32   71 o  1  242.40  172.90 
1 1 1    0   32   72 o  1  238.50  172.50 
1 1 1    0   32   73 o  1  883.70  270.30 
1 1 1    0   32   74 o  1  286.50  200.80 
1 1 1    0   32   75 o  1  203.80  144.30 
1 1 1    0   32   76 o  1  210.30  151.80 
1 1 1    0   32   77 o  1 1087.00  182.40 
1 1 1    0   32   78 o  1  221.30  156.80 
1 1 1    0   32   79 o  1  217.70  156.10 
1 1 1    0   32   80 o  1  263.60  177.50 
1 1 1    0   34    0 o  1  348.80  164.90 
1 1 1    0   34    1 o  1 4352.00   44.90 
1 1 1    0   34    2 o  1 1853.00   36.28 
1 1 1    0   34    3 o  1  663.80   24.45 
1 1 1    0   34    4 o  1 1839.00   36.61 
1 1 1    0   34    5 o  1  174.80  112.00 
1 1 1    0   34    6 o  1 1402.00   40.34 
1 1 1    0   34    7 o  1  637.40   73.25 
1 1 1    0   34    8 o  1 1482.00   38.61 
1 1 1    0   34    9 f  0 1318.00   59.57 
1 1 1    0   34   10 o  1 2277.00   35.24 
1 1 1    0   34   11 o  1 1142.00   47.39 
1 1 1    0   34   12 o  1 2073.00   34.76 
1 1 1    0   34   13 o  1  153.90  104.90 
1 1 1    0   34   14 o  1  156.30  103.40 
1 1 1    0   34   15 o  1 1420.00   44.30 
1 1 1    0   34   16 o  1  164.50  110.20 
1 1 1    0   34   17 o  1  455.00  124.60 
1 1 1    0   34   18 o  1  169.90  109.50 
1 1 1    0   34   19 o  1 1087.00   52.91 
1 1 1    0   34   20 o  1  152.80  102.80 
1 1 1    0   34   21 o  1 2531.00   38.99 
1 1 1    0   34   22 o  1  622.20   84.58 
1 1 1    0   34   23 o  1  554.10   97.86 
1 1 1    0   34   24 o  1  452.30   33.88 
1 1 1    0   34   25 f  0 3302.00   39.38 
1 1 1    0   34   26 o  1 1278.00   21.44 
1 1 1    0   34   27 f  0 3620.00   41.23 
1 1 1    0   34   28 o  1  772.20   64.01 
1 1 1    0   34   29 o  1  172.90  115.20 
1 1 1    0   34   30 o  1  858.00   67.23 
1 1 1    0   34   31 o  1 1643.00   45.21 
1 1 1    0   34   32 o  1 3146.00   46.02 
1 1 1    0   34   33 o  1 1180.00   45.93 
1 1 1    0   34   34 o  1 1441.00   25.51 
1 1 1    0   34   35 o  1 1883.00   46.22 
1 1 1    0   34   36 o  1 2236.00   44.96 
1 1 1    0   34   37 o  1 2534.00   44.90 
1 1 1    0   34   38 o  1  192.30  118.70 
1 1 1    0   34   39 o  1  592.50   85.60 
1 1 1    0   34   40 o  1 1805.00   37.47 
1 1 1    0   34   41 o  1 1503.00   39.65 
1 1 1    0   34   42 o  1 5073.00   51.54 
1 1 1    0   34   43 o  1 3367.00   40.01 
1 1 1    0   34   44 o  1 2962.00   37.90 
1 1 1    0   34   45 o  1 1152.00   46.95 
1 1 1    0   34   46 o  1 3681.00   41.51 
1 1 1    0   34   47 o  1 2467.00   36.34 
1 1 1    0   34   48 o  1 3367.00   39.87 
1 1 1    0   34   49 o  1  356.60  133.00 
1 1 1    0   34   50 o  1 1524.00   37.03 
1 1 1    0   34   51 o  1  419.30  113.70 
1 1 1    0   34   52 o  1  352.70  129.20 
1 1 1    0   34   53 o  1  144.90   97.93 
1 1 1    0   34   54 o  1 2118.00   34.06 
1 1 1    0   34   55 o  1 3675.00   41.36 
1 1 1    0   34   56 o  1  197.30  108.50 
1 1 1    0   34   57 o  1  132.70   87.94 
1 1 1    0   34   58 o  1 1214.00   30.09 
1 1 1    0   34   59 o  1  940.20   62.46 
1 1 1    0   34   60 o  1 1881.00   31.98 
1 1 1    0   34   61 o  1  707.10   48.94 
1 1 1    0   34   62 o  1 2053.00   78.24 
1 1 1    0   34   63 o  1 1418.00  106.80 
1 1 1    0   34   64 o  1  343.20  210.00 
1 1 1    0   34   65 o  1 1965.00   89.84 
1 1 1    0   34   66 o  1 1079.00  254.40 
1 1 1    0   34   67 o  1  599.80  294.80 
1 1 1    0   34   68 o  1  397.90  253.50 
1 1 1    0   34   69 o  1  537.20  286.40 
1 1 1    0   34   70 o  1  196.00  140.10 
1 1 1    0   34   71 o  1  317.30  209.60 
1 1 1    0   34   72 o  1  607.00  260.90 
1 1 1    0   34   73 o  1 2248.00  101.80 
1 1 1    0   34   74 o  1  365.20  230.50 
1 1 1    0   34   75 o  1  757.40  192.90 
1 1 1    0   34   76 f  0  277.70  178.60 
1 1 1    0   34   77 o  1  236.80  161.80 
1 1 1    0   34   78 o  1  959.30  146.90 
1 1 1    0   34   79 o  1  402.30  225.00 
1 1 1    0   36    0 o  1  207.10  133.70 
1 1 1    0   36    1 o  1  935.40   55.15 
1 1 1    0   36    2 o  1 2483.00   35.94 
1 1 1    0   36    3 o  1 3438.00   39.18 
1 1 1    0   36    4 o  1  161.00  107.00 
1 1 1    0   36    5 o  1  946.40   54.63 
1 1 1    0   36    6 o  1 3048.00   37.56 
1 1 1    0   36    7 o  1  313.70  142.20 
1 1 1    0   36    8 o  1 5695.00   64.05 
1 1 1    0   36    9 o  1 2569.00   36.63 
1 1 1    0   36   10 o  1 2324.00   41.84 
1 1 1    0   36   11 o  1 1114.00   55.54 
1 1 1    0   36   12 o  1  865.00   85.98 
1 1 1    0   36   13 o  1 1530.00   44.58 
1 1 1    0   36   14 o  1  225.50  133.80 
1 1 1    0   36   15 o  1 1663.00   37.94 
1 1 1    0   36   16 o  1  260.20  142.50 
1 1 1    0   36   17 o  1  441.20  136.00 
1 1 1    0   36   18 o  1 3997.00   49.88 
1 1 1    0   36   19 o  1  958.20   58.27 
1 1 1    0   36   20 o  1  672.00   78.97 
1 1 1    0   36   21 f  0  984.00   53.97 
1 1 1    0   36   22 o  1  585.80   84.85 
1 1 1    0   36   23 o  1 1565.00   19.44 
1 1 1    0   36   24 o  1  416.00  132.80 
1 1 1    0   36   25 o  1  109.90   79.54 
1 1 1    0   36   26 o  1 1391.00   41.90 
1 1 1    0   36   27 o  1  826.70   61.91 
1 1 1    0   36   28 o  1 3093.00   39.21 
1 1 1    0   36   29 o  1 2261.00   36.86 
1 1 1    0   36   30 o  1 1636.00   39.98 
1 1 1    0   36   31 o  1  198.50  123.80 
1 1 1    0   36   32 o  1 3171.00   39.27 
1 1 1    0   36   33 o  1 2795.00   45.12 
1 1 1    0   36   34 o  1 3383.00   48.49 
1 1 1    0   36   35 o  1  228.50  138.10 
1 1 1    0   36   36 o  1 1789.00   34.37 
1 1 1    0   36   37 o  1 2378.00   45.25 
1 1 1    0   36   38 o  1 3240.00   39.97 
1 1 1    0   36   39 o  1 3084.00   47.68 
1 1 1    0   36   40 o  1  237.80  148.20 
1 1 1    0   36   41 o  1 1255.00   60.82 
1 1 1    0   36   42 f  0  272.00  153.60 
1 1 1    0   36   43 o  1 1571.00   44.32 
1 1 1    0   36   44 o  1 4445.00   47.27 
1 1 1    0   36   45 o  1 3965.00   43.98 
1 1 1    0   36   46 o  1  500.00  117.00 
1 1 1    0   36   47 o  1  301.90  141.80 
1 1 1    0   36   48 o  1 2193.00   28.22 
1 1 1    0   36   49 o  1  204.30  124.40 
1 1 1    0   36   50 o  1 3525.00   41.60 
1 1 1    0   36   51 o  1 1301.00   43.67 
1 1 1    0   36   52 o  1  820.50   58.67 
1 1 1    0   36   53 o  1 1816.00   36.49 
1 1 1    0   36   54 f  0  843.10   57.77 
1 1 1    0   36   55 o  1 2132.00   35.64 
1 1 1    0   36   56 o  1 1352.00   40.44 
1 1 1    0   36   57 o  1  152.40  102.30 
1 1 1    0   36   58 o  1  269.60  150.70 
1 1 1    0   36   59 o  1  322.30  114.90 
1 1 1    0   36   60 o  1  501.40   73.39 
1 1 1    0   36   61 o  1 1031.00   63.15 
1 1 1    0   36   62 o  1  982.10   46.42 
1 1 1    0   36   63 o  1  377.80  112.30 
1 1 1    0   36   64 o  1  413.50  126.10 
1 1 1    0   36   65 o  1  966.00  163.00 
1 1 1    0   36   66 o  1 2295.00  104.90 
1 1 1    0   36   67 o  1 1841.00  121.20 
1 1 1    0   36   68 o  1  327.10  215.20 
1 1 1    0   36   69 o  1  812.00  240.50 
1 1 1    0   36   70 f  0  185.20  134.60 
1 1 1    0   36   71 o  1 1091.00  133.60 
1 1 1    0   36   72 o  1  322.20  198.70 
1 1 1    0   36   73 f  0  218.80  152.00 
1 1 1    0   36   74 o  1  820.30  191.60 
1 1 1    0   36   75 o  1  783.60  178.00 
1 1 1    0   36   76 o  1  792.20  186.30 
1 1 1    0   36   77 o  1  405.50  222.20 
1 1 1    0   36   78 o  1  262.20  174.80 
1 1 1    0   38    0 o  1 1167.00   70.28 
1 1 1    0   38    1 o  1  839.50   63.82 
1 1 1    0   38    2 o  1  391.60  139.90 
1 1 1    0   38    3 o  1  369.40  142.10 
1 1 1    0   38    4 o  1  672.30   28.12 
1 1 1    0   38    5 o  1  846.80   74.47 
1 1 1    0   38    6 o  1  161.50  110.50 
1 1 1    0   38    7 o  1  367.50  179.60 
1 1 1    0   38    8 o  1 1769.00   45.80 
1 1 1    0   38    9 o  1 3544.00   41.27 
1 1 1    0   38   10 o  1 2533.00   38.09 
1 1 1    0   38   11 o  1 1062.00   68.04 
1 1 1    0   38   12 o  1 3874.00   50.10 
1 1 1    0   38   13 o  1  224.30  136.20 
1 1 1    0   38   14 o  1  442.30  147.70 
1 1 1    0   38   15 o  1 4917.00   52.93 
1 1 1    0   38   16 o  1 4133.00   41.52 
1 1 1    0   38   17 o  1  319.10  146.10 
1 1 1    0   38   18 o  1  992.40   54.70 
1 1 1    0   38   19 o  1 1232.00   48.18 
1 1 1    0   38   20 f  0 1298.00   46.64 
1 1 1    0   38   21 o  1  439.60  127.70 
1 1 1    0   38   22 o  1  913.50   58.16 
1 1 1    0   38   23 o  1 2544.00   37.97 
1 1 1    0   38   24 o  1 1298.00   46.00 
1 1 1    0   38   25 o  1  664.30   29.63 
1 1 1    0   38   26 o  1  804.60   71.48 
1 1 1    0   38   27 o  1  205.50  126.90 
1 1 1    0   38   28 o  1  305.40   64.30 
1 1 1    0   38   29 o  1  181.90  118.20 
1 1 1    0   38   30 o  1 2306.00   24.67 
1 1 1    0   38   31 o  1 1803.00   39.98 
1 1 1    0   38   32 o  1 5535.00   51.13 
1 1 1    0   38   33 o  1 4271.00   46.62 
1 1 1    0   38   34 o  1 2573.00   39.04 
1 1 1    0   38   35 o  1 5026.00   45.55 
1 1 1    0   38   36 o  1 1193.00   50.51 
1 1 1    0   38   37 o  1 2332.00   38.76 
1 1 1    0   38   38 o  1  317.00  163.20 
1 1 1    0   38   39 o  1  234.30  144.60 
1 1 1    0   38   40 o  1 6855.00   77.35 
1 1 1    0   38   41 o  1 2742.00   53.31 
1 1 1    0   38   42 o  1 1227.00   50.87 
1 1 1    0   38   43 o  1 1243.00   63.42 
1 1 1    0   38   44 f  0 2676.00   57.21 
1 1 1    0   38   45 o  1  853.50   87.82 
1 1 1    0   38   46 o  1 1821.00   52.28 
1 1 1    0   38   47 o  1  185.10  120.40 
1 1 1    0   38   48 o  1  240.30  138.40 
1 1 1    0   38   49 o  1 2027.00   39.44 
1 1 1    0   38   50 o  1  774.50   71.75 
1 1 1    0   38   51 o  1 2123.00   38.49 
1 1 1    0   38   52 o  1 1858.00   39.06 
1 1 1    0   38   53 o  1 1922.00   38.51 
1 1 1    0   38   54 o  1  184.60  119.20 
1 1 1    0   38   55 o  1 3891.00   44.34 
1 1 1    0   38   56 o  1  298.70  148.50 
1 1 1    0   38   57 o  1  233.60  148.90 
1 1 1    0   38   58 o  1  795.20   66.24 
1 1 1    0   38   59 o  1  637.00   30.07 
1 1 1    0   38   60 o  1  198.60  128.60 
1 1 1    0   38   61 o  1  389.90  110.80 
1 1 1    0   38   62 o  1  685.60   56.57 
1 1 1    0   38   63 o  1  751.60   56.26 
1 1 1    0   38   64 o  1  684.30   51.86 
1 1 1    0   38   65 f  0  928.80   46.34 
1 1 1    0   38   66 o  1  629.50   61.00 
1 1 1    0   38   67 o  1  186.80  135.60 
1 1 1    0   38   68 o  1  195.20  139.70 
1 1 1    0   38   70 o  1 1817.00   89.04 
1 1 1    0   38   71 o  1  260.30  175.00 
1 1 1    0   38   72 o  1  524.80  228.30 
1 1 1    0   38   73 o  1  405.10  213.00 
1 1 1    0   38   74 o  1  267.30  177.10 
1 1 1    0   38   75 o  1  321.50  198.90 
1 1 1    0   38   76 o  1  179.80  130.00 
1 1 1    0   38   77 o  1  213.30  151.80 
1 1 1    0   40    0 o  1 1729.00   88.26 
1 1 1    0   40    1 f  0  376.40  167.00 
1 1 1    0   40    2 f  0 1037.00   69.77 
1 1 1    0   40    3 o  1 1108.00   25.19 
1 1 1    0   40    4 o  1  747.50   80.25 
1 1 1    0   40    5 o  1  316.00  157.90 
1 1 1    0   40    6 o  1 2643.00   55.85 
1 1 1    0   40    7 o  1 1492.00   51.91 
1 1 1    0   40    8 o  1  339.40  161.90 
1 1 1    0   40    9 o  1 2649.00   44.57 
1 1 1    0   40   10 o  1  685.40  102.00 
1 1 1    0   40   11 o  1 3401.00   41.73 
1 1 1    0   40   12 o  1 1020.00   56.48 
1 1 1    0   40   13 o  1  254.30  142.60 
1 1 1    0   40   14 o  1 1131.00   53.38 
1 1 1    0   40   15 o  1 1817.00   20.75 
1 1 1    0   40   16 o  1  241.50  138.40 
1 1 1    0   40   17 o  1 2316.00   39.14 
1 1 1    0   40   18 o  1 1399.00   45.73 
1 1 1    0   40   19 o  1  206.10  126.80 
1 1 1    0   40   20 o  1 1790.00   43.04 
1 1 1    0   40   21 o  1 2145.00   40.30 
1 1 1    0   40   22 o  1 3737.00   43.49 
1 1 1    0   40   23 o  1 1046.00  116.00 
1 1 1    0   40   24 o  1 1139.00   22.11 
1 1 1    0   40   25 o  1  957.90   63.29 
1 1 1    0   40   26 o  1 1123.00   55.13 
1 1 1    0   40   27 o  1 1663.00   24.87 
1 1 1    0   40   28 o  1  157.50  106.60 
1 1 1    0   40   29 f  0  878.60   70.43 
1 1 1    0   40   30 o  1  740.30   80.79 
1 1 1    0   40   31 o  1 4983.00   44.99 
1 1 1    0   40   32 o  1  277.50  149.80 
1 1 1    0   40   33 o  1 2276.00   39.51 
1 1 1    0   40   34 o  1  530.60   36.53 
1 1 1    0   40   35 o  1  968.80   64.05 
1 1 1    0   40   36 o  1 2045.00   40.94 
1 1 1    0   40   37 o  1  906.90   67.29 
1 1 1    0   40   38 o  1  900.90   70.28 
1 1 1    0   40   39 o  1 2058.00   40.72 
1 1 1    0   40   40 o  1  272.50  149.00 
1 1 1    0   40   41 o  1 1505.00   45.57 
1 1 1    0   40   42 o  1 1619.00   44.67 
1 1 1    0   40   43 o  1 2586.00   48.60 
1 1 1    0   40   44 o  1  296.30  166.00 
1 1 1    0   40   45 o  1  212.60  141.70 
1 1 1    0   40   46 o  1  691.40  118.70 
1 1 1    0   40   47 o  1  197.60  127.80 
1 1 1    0   40   48 o  1 1795.00   55.80 
1 1 1    0   40   49 o  1 2340.00   50.88 
1 1 1    0   40   50 o  1 1197.00   69.70 
1 1 1    0   40   51 o  1 1007.00   67.39 
1 1 1    0   40   52 o  1 1906.00   37.63 
1 1 1    0   40   53 o  1  277.20  149.50 
1 1 1    0   40   54 o  1 1966.00   47.42 
1 1 1    0   40   55 o  1  708.10   80.87 
1 1 1    0   40   56 o  1  673.20  133.80 
1 1 1    0   40   57 o  1  175.70  116.90 
1 1 1    0   40   58 o  1 2317.00   40.53 
1 1 1    0   40   59 o  1  187.60  121.90 
1 1 1    0   40   60 o  1  107.00   78.01 
1 1 1    0   40   61 o  1  261.50  137.90 
1 1 1    0   40   62 o  1  724.70   68.65 
1 1 1    0   40   63 o  1  231.90  120.30 
1 1 1    0   40   64 o  1  320.60   69.52 
1 1 1    0   40   65 o  1  647.60   57.65 
1 1 1    0   40   66 o  1  490.90   81.33 
1 1 1    0   40   67 o  1  227.40  116.10 
1 1 1    0   40   68 o  1  177.30  109.40 
1 1 1    0   40   69 o  1 1097.00   36.19 
1 1 1    0   40   70 o  1  213.50  151.70 
1 1 1    0   40   71 o  1  317.60  196.10 
1 1 1    0   40   72 o  1  270.40  177.70 
1 1 1    0   40   73 o  1  344.00  208.20 
1 1 1    0   40   74 o  1  220.40  154.60 
1 1 1    0   40   75 o  1  208.40  147.50 
1 1 1    0   40   76 o  1  272.00  182.30 
1 1 1    0   42    0 o  1 3155.00   81.58 
1 1 1    0   42    1 o  1  162.30  113.10 
1 1 1    0   42    2 o  1  735.20  130.50 
1 1 1    0   42    3 o  1 1117.00   83.50 
1 1 1    0   42    4 o  1  580.30  164.80 
1 1 1    0   42    5 o  1 4988.00   61.27 
1 1 1    0   42    6 o  1 2371.00   42.77 
1 1 1    0   42    7 f  0 1930.00   43.48 
1 1 1    0   42    8 o  1 2050.00   42.39 
1 1 1    0   42    9 o  1  174.90  119.20 
1 1 1    0   42   10 o  1 3352.00   42.29 
1 1 1    0   42   11 o  1 1675.00   43.90 
1 1 1    0   42   12 o  1 2360.00   41.09 
1 1 1    0   42   13 o  1 2226.00   29.86 
1 1 1    0   42   14 f  0  122.40   88.90 
1 1 1    0   42   15 o  1  166.10  112.50 
1 1 1    0   42   16 o  1  197.90  127.60 
1 1 1    0   42   17 o  1 1531.00   47.00 
1 1 1    0   42   18 o  1 4517.00   43.64 
1 1 1    0   42   19 o  1 2079.00   41.99 
1 1 1    0   42   20 o  1 1396.00   22.92 
1 1 1    0   42   21 o  1 1871.00   42.43 
1 1 1    0   42   22 o  1 1270.00   52.80 
1 1 1    0   42   23 f  0  646.20  100.90 
1 1 1    0   42   24 o  1 1700.00   44.49 
1 1 1    0   42   25 o  1  817.00   76.80 
1 1 1    0   42   26 f  0  210.20  131.40 
1 1 1    0   42   27 o  1  270.10  148.60 
1 1 1    0   42   28 o  1 3527.00   42.99 
1 1 1    0   42   29 o  1  870.50   72.32 
1 1 1    0   42   30 o  1  870.00   71.78 
1 1 1    0   42   31 o  1  158.90  109.60 
1 1 1    0   42   32 o  1  828.10   76.24 
1 1 1    0   42   33 o  1  447.30  147.40 
1 1 1    0   42   34 o  1 2620.00   40.98 
1 1 1    0   42   35 o  1  530.60  135.00 
1 1 1    0   42   36 o  1  342.50   65.01 
1 1 1    0   42   37 o  1 2326.00   41.57 
1 1 1    0   42   38 o  1  172.80  117.20 
1 1 1    0   42   39 o  1 2151.00   41.89 
1 1 1    0   42   40 o  1 1523.00   22.32 
1 1 1    0   42   41 o  1 1241.00   54.65 
1 1 1    0   42   42 o  1  813.40   37.34 
1 1 1    0   42   43 o  1  709.10   89.88 
1 1 1    0   42   44 o  1 2834.00   41.28 
1 1 1    0   42   45 o  1  236.60  142.00 
1 1 1    0   42   46 o  1  489.10  149.90 
1 1 1    0   42   47 o  1 2639.00   57.64 
1 1 1    0   42   48 o  1 1236.00   77.97 
1 1 1    0   42   49 o  1 1678.00   66.56 
1 1 1    0   42   50 o  1 1207.00   71.11 
1 1 1    0   42   51 o  1  226.70  140.50 
1 1 1    0   42   52 o  1 1767.00   62.44 
1 1 1    0   42   53 o  1  513.20  178.30 
1 1 1    0   42   54 o  1 1799.00   60.37 
1 1 1    0   42   55 o  1 1190.00   76.26 
1 1 1    0   42   56 o  1 1276.00   53.31 
1 1 1    0   42   57 o  1  232.60  138.40 
1 1 1    0   42   58 f  0  336.10  155.10 
1 1 1    0   42   59 o  1 1206.00   50.67 
1 1 1    0   42   60 o  1 1359.00   45.51 
1 1 1    0   42   61 o  1  771.70   71.26 
1 1 1    0   42   62 o  1  637.80   86.59 
1 1 1    0   42   63 o  1  168.40  111.70 
1 1 1    0   42   64 o  1  742.50   69.70 
1 1 1    0   42   65 o  1 1084.00   39.23 
1 1 1    0   42   66 o  1  946.80   41.95 
1 1 1    0   42   67 o  1  735.60   52.59 
1 1 1    0   42   68 o  1  437.20   95.89 
1 1 1    0   42   69 o  1  895.00   40.44 
1 1 1    0   42   70 o  1  178.20  111.50 
1 1 1    0   42   71 o  1  202.10  113.60 
1 1 1    0   42   72 o  1  241.50  163.90 
1 1 1    0   42   73 o  1  194.80  140.00 
1 1 1    0   42   74 o  1  204.70  145.60 
1 1 1    0   44    0 o  1  443.30  189.80 
1 1 1    0   44    1 o  1 1707.00   53.00 
1 1 1    0   44    2 o  1  152.90  108.60 
1 1 1    0   44    3 o  1  308.30  160.90 
1 1 1    0   44    4 o  1 1533.00   25.17 
1 1 1    0   44    5 o  1  727.20  110.40 
1 1 1    0   44    6 o  1 5333.00   55.68 
1 1 1    0   44    7 o  1 2562.00   50.06 
1 1 1    0   44    8 o  1 1492.00   77.88 
1 1 1    0   44    9 o  1 1323.00   64.76 
1 1 1    0   44   10 o  1 5841.00   70.65 
1 1 1    0   44   11 o  1 1946.00   53.81 
1 1 1    0   44   12 o  1  501.70  142.40 
1 1 1    0   44   13 o  1 5771.00   58.41 
1 1 1    0   44   14 o  1  307.00  160.20 
1 1 1    0   44   15 o  1 1776.00   45.87 
1 1 1    0   44   16 o  1 6251.00   54.61 
1 1 1    0   44   17 o  1 1283.00   61.94 
1 1 1    0   44   18 o  1 1277.00   56.36 
1 1 1    0   44   19 o  1 1895.00   43.08 
1 1 1    0   44   20 o  1  181.40  120.90 
1 1 1    0   44   21 o  1 1690.00   48.12 
1 1 1    0   44   22 o  1 2266.00   26.79 
1 1 1    0   44   23 o  1 2275.00   41.77 
1 1 1    0   44   24 o  1 1465.00   34.06 
1 1 1    0   44   25 o  1  933.60  157.40 
1 1 1    0   44   26 o  1  811.50   76.97 
1 1 1    0   44   27 f  0 2448.00   42.65 
1 1 1    0   44   28 o  1 1846.00   80.28 
1 1 1    0   44   29 o  1  235.90  142.60 
1 1 1    0   44   30 o  1 1998.00   75.56 
1 1 1    0   44   31 o  1 5628.00   57.35 
1 1 1    0   44   32 o  1  213.60  135.20 
1 1 1    0   44   33 o  1 1973.00   44.41 
1 1 1    0   44   34 o  1  222.70  137.90 
1 1 1    0   44   35 o  1 2243.00   29.20 
1 1 1    0   44   36 f  0  362.90  163.40 
1 1 1    0   44   37 o  1  663.20  103.30 
1 1 1    0   44   38 o  1 1154.00   62.13 
1 1 1    0   44   39 o  1 4965.00   53.13 
1 1 1    0   44   40 o  1  834.10   80.75 
1 1 1    0   44   41 o  1  385.40  171.30 
1 1 1    0   44   42 o  1  682.20  111.60 
1 1 1    0   44   43 o  1  198.10  132.90 
1 1 1    0   44   44 o  1 4279.00   54.54 
1 1 1    0   44   45 o  1  137.10   98.23 
1 1 1    0   44   46 o  1 1026.00   73.41 
1 1 1    0   44   47 o  1 1372.00   60.12 
1 1 1    0   44   48 o  1  367.00   68.45 
1 1 1    0   44   49 o  1  264.80  153.30 
1 1 1    0   44   50 o  1  376.10  164.90 
1 1 1    0   44   51 o  1 1518.00   51.10 
1 1 1    0   44   52 o  1 2000.00   52.32 
1 1 1    0   44   53 o  1 1843.00   56.21 
1 1 1    0   44   54 o  1 2118.00   84.25 
1 1 1    0   44   55 o  1  173.90  117.80 
1 1 1    0   44   56 o  1  933.70   87.64 
1 1 1    0   44   57 o  1  181.20  126.60 
1 1 1    0   44   58 o  1 2736.00   50.94 
1 1 1    0   44   59 o  1  439.70  148.50 
1 1 1    0   44   60 o  1  160.60  110.00 
1 1 1    0   44   61 o  1  673.80   87.09 
1 1 1    0   44   62 o  1  167.40  112.60 
1 1 1    0   44   63 o  1  167.20  117.00 
1 1 1    0   44   64 o  1 1652.00   41.55 
1 1 1    0   44   65 o  1  657.80   85.66 
1 1 1    0   44   66 o  1  346.00  145.80 
1 1 1    0   44   67 o  1  728.30   57.21 
1 1 1    0   44   68 o  1  216.20  118.50 
1 1 1    0   44   69 o  1  133.80   91.09 
1 1 1    0   44   70 o  1  391.80  102.40 
1 1 1    0   44   71 o  1  154.20   98.45 
1 1 1    0   44   72 o  1 1120.00   33.30 
1 1 1    0   44   73 o  1  148.80   98.84 
1 1 1    0   46    0 o  1  258.20  163.20 
1 1 1    0   46    1 o  1 4058.00   57.44 
1 1 1    0   46    2 o  1 3386.00   32.12 
1 1 1    0   46    3 o  1  764.10   93.83 
1 1 1    0   46    4 o  1  297.40  159.50 
1 1 1    0   46    5 o  1 3243.00   44.38 
1 1 1    0   46    6 o  1 1707.00   50.93 
1 1 1    0   46    7 o  1 3495.00   50.95 
1 1 1    0   46    8 o  1 1103.00  163.90 
1 1 1    0   46    9 o  1 3536.00   51.54 
1 1 1    0   46   10 o  1 1564.00   57.27 
1 1 1    0   46   11 o  1 1713.00   48.50 
1 1 1    0   46   12 o  1 1027.00   88.47 
1 1 1    0   46   13 o  1 1248.00   74.23 
1 1 1    0   46   14 o  1 3166.00   52.31 
1 1 1    0   46   15 o  1 1033.00   87.90 
1 1 1    0   46   16 o  1  269.00  162.40 
1 1 1    0   46   17 o  1 3215.00   59.97 
1 1 1    0   46   18 o  1 3148.00   43.13 
1 1 1    0   46   19 o  1  386.40  169.80 
1 1 1    0   46   20 o  1 2124.00   43.85 
1 1 1    0   46   21 o  1  584.00  129.00 
1 1 1    0   46   22 o  1 1134.00   65.15 
1 1 1    0   46   23 o  1  781.40   88.12 
1 1 1    0   46   24 o  1  234.20  143.80 
1 1 1    0   46   25 o  1 1443.00   22.60 
1 1 1    0   46   26 o  1 1165.00   63.17 
1 1 1    0   46   27 o  1 1002.00   71.47 
1 1 1    0   46   28 o  1 2212.00   72.46 
1 1 1    0   46   29 o  1  840.20   82.53 
1 1 1    0   46   30 o  1 1988.00   45.08 
1 1 1    0   46   31 o  1 4418.00   49.21 
1 1 1    0   46   32 o  1 1056.00   66.58 
1 1 1    0   46   33 o  1 2402.00   43.45 
1 1 1    0   46   34 o  1 1705.00   48.16 
1 1 1    0   46   35 o  1 1858.00   47.19 
1 1 1    0   46   36 o  1  214.30  139.80 
1 1 1    0   46   37 o  1 2344.00   77.65 
1 1 1    0   46   38 o  1  497.40  166.30 
1 1 1    0   46   39 o  1  184.70  126.40 
1 1 1    0   46   40 o  1 3047.00   44.17 
1 1 1    0   46   41 o  1 1345.00   62.94 
1 1 1    0   46   42 o  1  713.60  118.50 
1 1 1    0   46   43 o  1  319.10  168.10 
1 1 1    0   46   44 o  1  194.80  130.40 
1 1 1    0   46   45 o  1  900.00   86.12 
1 1 1    0   46   46 o  1 1161.00   65.52 
1 1 1    0   46   47 o  1 3242.00   44.19 
1 1 1    0   46   48 o  1 3681.00   45.57 
1 1 1    0   46   49 o  1 1097.00   65.70 
1 1 1    0   46   50 o  1  163.50  113.50 
1 1 1    0   46   51 o  1  276.40  156.40 
1 1 1    0   46   52 o  1 2122.00   44.12 
1 1 1    0   46   53 o  1  188.60  130.20 
1 1 1    0   46   54 o  1  210.30  135.50 
1 1 1    0   46   55 o  1  524.60  141.70 
1 1 1    0   46   56 o  1  682.00  134.40 
1 1 1    0   46   57 o  1  230.40  147.30 
1 1 1    0   46   58 o  1  761.40  110.00 
1 1 1    0   46   59 o  1  848.90   76.46 
1 1 1    0   46   60 o  1  256.50  156.80 
1 1 1    0   46   61 o  1  142.10  102.90 
1 1 1    0   46   62 o  1  269.10  158.90 
1 1 1    0   46   63 o  1  283.10  150.20 
1 1 1    0   46   64 o  1 1144.00   52.71 
1 1 1    0   46   65 o  1  815.60   72.17 
1 1 1    0   46   66 o  1  270.30  145.50 
1 1 1    0   46   67 o  1  143.10   99.97 
1 1 1    0   46   68 o  1  315.50  149.20 
1 1 1    0   46   69 o  1  473.80  128.30 
1 1 1    0   46   70 o  1  310.90  129.10 
1 1 1    0   46   71 o  1  187.00  113.40 
1 1 1    0   46   72 o  1  162.80  103.20 
1 1 1    0   48    0 o  1  642.10  186.60 
1 1 1    0   48    1 o  1 1183.00   68.47 
1 1 1    0   48    2 o  1 5772.00   52.99 
1 1 1    0   48    3 o  1 2648.00   53.22 
1 1 1    0   48    4 o  1 4400.00   50.12 
1 1 1    0   48    5 o  1  348.60  172.20 
1 1 1    0   48    6 f  0 4302.00   56.84 
1 1 1    0   48    7 o  1 1408.00   57.54 
1 1 1    0   48    8 o  1 1102.00   66.95 
1 1 1    0   48    9 o  1 1684.00   53.20 
1 1 1    0   48   10 o  1 3109.00   44.21 
1 1 1    0   48   11 o  1 2633.00   44.17 
1 1 1    0   48   12 o  1 1350.00   69.76 
1 1 1    0   48   13 o  1 2268.00   87.35 
1 1 1    0   48   14 o  1  380.10  182.10 
1 1 1    0   48   15 o  1 1416.00   63.58 
1 1 1    0   48   16 o  1  230.10  144.50 
1 1 1    0   48   17 o  1 1715.00   98.55 
1 1 1    0   48   18 o  1  208.90  141.10 
1 1 1    0   48   19 o  1 2655.00   52.92 
1 1 1    0   48   20 o  1 2451.00   29.18 
1 1 1    0   48   21 o  1  701.20  153.30 
1 1 1    0   48   22 o  1  969.90   28.12 
1 1 1    0   48   23 o  1  354.20  166.70 
1 1 1    0   48   24 o  1 3562.00   45.84 
1 1 1    0   48   25 o  1 1545.00   59.83 
1 1 1    0   48   26 o  1 1165.00  124.80 
1 1 1    0   48   27 o  1 2230.00   45.28 
1 1 1    0   48   28 o  1  410.70  171.40 
1 1 1    0   48   29 o  1  659.00  115.70 
1 1 1    0   48   30 o  1 2049.00   46.34 
1 1 1    0   48   31 o  1 1202.00   70.33 
1 1 1    0   48   32 o  1 2616.00   49.88 
1 1 1    0   48   33 f  0  321.10  173.90 
1 1 1    0   48   34 o  1 3282.00   51.37 
1 1 1    0   48   35 o  1  216.30  140.50 
1 1 1    0   48   36 o  1 2212.00   49.22 
1 1 1    0   48   37 o  1 2731.00   47.80 
1 1 1    0   48   38 o  1  227.90  145.80 
1 1 1    0   48   39 o  1 3229.00   36.45 
1 1 1    0   48   40 o  1 1275.00   64.98 
1 1 1    0   48   41 o  1  916.40   85.17 
1 1 1    0   48   42 o  1  461.70  162.60 
1 1 1    0   48   43 o  1  188.00  126.80 
1 1 1    0   48   44 o  1  730.10  105.00 
1 1 1    0   48   45 o  1  753.50   35.98 
1 1 1    0   48   46 o  1 1323.00  110.20 
1 1 1    0   48   47 o  1  990.60   28.68 
1 1 1    0   48   48 o  1  687.20  123.30 
1 1 1    0   48   49 o  1 1239.00   62.48 
1 1 1    0   48   50 o  1  436.90  166.30 
1 1 1    0   48   51 o  1 1448.00   96.84 
1 1 1    0   48   52 o  1  365.00  186.10 
1 1 1    0   48   53 o  1  371.50  167.80 
1 1 1    0   48   54 o  1  198.50  130.80 
1 1 1    0   48   55 o  1 1105.00   67.77 
1 1 1    0   48   56 o  1  551.80  173.80 
1 1 1    0   48   57 o  1  114.50   84.01 
1 1 1    0   48   58 o  1  212.90  134.30 
1 1 1    0   48   59 o  1  200.50  130.60 
1 1 1    0   48   60 o  1  206.40  136.70 
1 1 1    0   48   61 o  1  738.30  115.80 
1 1 1    0   48   62 o  1  423.40  179.40 
1 1 1    0   48   63 o  1  338.20  173.90 
1 1 1    0   48   64 o  1  356.70  176.20 
1 1 1    0   48   65 o  1  712.00  118.60 
1 1 1    0   48   66 o  1  143.40  100.70 
1 1 1    0   48   67 o  1  237.70  139.90 
1 1 1    0   48   68 o  1  353.60  157.70 
1 1 1    0   48   69 o  1  205.60  129.10 
1 1 1    0   48   70 o  1  148.20  102.80 
1 1 1    0   50    0 o  1 2449.00   67.49 
1 1 1    0   50    1 o  1 3527.00   46.62 
1 1 1    0   50    2 o  1 1540.00   81.64 
1 1 1    0   50    3 o  1 2976.00   45.42 
1 1 1    0   50    4 o  1  770.60  103.20 
1 1 1    0   50    5 o  1 1142.00   30.85 
1 1 1    0   50    6 o  1  172.80  119.60 
1 1 1    0   50    7 o  1 2572.00   45.59 
1 1 1    0   50    8 o  1 2528.00   46.08 
1 1 1    0   50    9 o  1 2201.00   46.76 
1 1 1    0   50   10 o  1  579.80  144.90 
1 1 1    0   50   11 o  1  620.20  143.00 
1 1 1    0   50   12 o  1 3532.00   45.52 
1 1 1    0   50   13 o  1 1091.00   69.53 
1 1 1    0   50   14 o  1 1824.00   48.82 
1 1 1    0   50   15 o  1  284.70  161.00 
1 1 1    0   50   16 o  1  349.20  173.30 
1 1 1    0   50   17 f  0  494.40  175.20 
1 1 1    0   50   18 o  1 1527.00   63.89 
1 1 1    0   50   19 o  1  923.80   93.91 
1 1 1    0   50   20 o  1  153.60  110.40 
1 1 1    0   50   21 o  1 2389.00   53.50 
1 1 1    0   50   22 o  1  206.80  137.90 
1 1 1    0   50   23 o  1 2351.00   57.07 
1 1 1    0   50   24 f  0 3000.00   53.96 
1 1 1    0   50   25 o  1 2338.00   56.85 
1 1 1    0   50   26 o  1  179.80  129.50 
1 1 1    0   50   27 o  1 1513.00  126.20 
1 1 1    0   50   28 o  1 1939.00   55.03 
1 1 1    0   50   29 o  1  179.60  125.10 
1 1 1    0   50   30 o  1 2335.00   47.74 
1 1 1    0   50   31 o  1  782.60   36.97 
1 1 1    0   50   32 o  1  481.90  182.60 
1 1 1    0   50   33 o  1 5345.00   59.65 
1 1 1    0   50   34 o  1 1998.00   53.83 
1 1 1    0   50   35 o  1 1100.00   76.91 
1 1 1    0   50   36 o  1  135.50   98.34 
1 1 1    0   50   37 o  1 2404.00   46.32 
1 1 1    0   50   38 o  1 4129.00   49.09 
1 1 1    0   50   39 o  1  192.40  130.80 
1 1 1    0   50   40 o  1 2164.00   47.73 
1 1 1    0   50   41 o  1  987.70   77.74 
1 1 1    0   50   42 o  1 1184.00   67.52 
1 1 1    0   50   43 o  1  182.00  124.80 
1 1 1    0   50   44 o  1 1560.00   55.11 
1 1 1    0   50   45 o  1  457.30  172.00 
1 1 1    0   50   46 o  1  667.80  122.60 
1 1 1    0   50   47 o  1  989.20   81.61 
1 1 1    0   50   48 o  1 2719.00   45.11 
1 1 1    0   50   49 o  1  288.20  168.70 
1 1 1    0   50   50 o  1  839.80   91.92 
1 1 1    0   50   51 o  1 1415.00   60.11 
1 1 1    0   50   52 o  1 1996.00   60.29 
1 1 1    0   50   53 o  1  175.30  120.60 
1 1 1    0   50   54 f  0  262.40  155.50 
1 1 1    0   50   55 o  1  782.20  123.10 
1 1 1    0   50   56 o  1  149.40  105.90 
1 1 1    0   50   57 o  1  641.60  112.10 
1 1 1    0   50   58 o  1  243.40  145.90 
1 1 1    0   50   59 o  1  160.40  111.50 
1 1 1    0   50   60 o  1  194.10  127.10 
1 1 1    0   50   61 o  1  742.50   87.95 
1 1 1    0   50   62 o  1  314.30  159.90 
1 1 1    0   50   63 o  1  330.60  174.60 
1 1 1    0   50   64 o  1  298.70  163.50 
1 1 1    0   50   65 o  1  175.30  121.40 
1 1 1    0   50   66 o  1  537.30  130.10 
1 1 1    0   50   67 o  1  236.40  150.90 
1 1 1    0   50   68 o  1  215.20  141.90 
1 1 1    0   52    0 o  1 1027.00  120.10 
1 1 1    0   52    1 o  1  189.10  134.10 
1 1 1    0   52    2 o  1  696.40  130.80 
1 1 1    0   52    3 o  1 1066.00   81.06 
1 1 1    0   52    4 o  1 5334.00   65.20 
1 1 1    0   52    5 o  1  646.50  141.80 
1 1 1    0   52    6 o  1 1308.00   67.88 
1 1 1    0   52    7 o  1 2585.00   46.02 
1 1 1    0   52    8 o  1 2603.00   45.83 
1 1 1    0   52    9 o  1  150.60  107.80 
1 1 1    0   52   10 o  1 2763.00   46.09 
1 1 1    0   52   11 o  1  519.20  163.30 
1 1 1    0   52   12 o  1  715.60  114.60 
1 1 1    0   52   13 o  1 1081.00   74.22 
1 1 1    0   52   14 o  1  902.40   87.24 
1 1 1    0   52   15 o  1 1118.00   73.25 
1 1 1    0   52   16 o  1 2401.00   76.59 
1 1 1    0   52   17 o  1  161.70  114.10 
1 1 1    0   52   18 o  1  724.90   35.03 
1 1 1    0   52   19 o  1 1114.00   73.35 
1 1 1    0   52   20 o  1  187.70  127.70 
1 1 1    0   52   21 o  1  243.00  156.70 
1 1 1    0   52   22 o  1 2324.00   64.03 
1 1 1    0   52   23 o  1 3323.00   65.30 
1 1 1    0   52   24 o  1  233.90  154.80 
1 1 1    0   52   25 o  1  651.20  170.10 
1 1 1    0   52   26 o  1  930.50  114.20 
1 1 1    0   52   27 o  1 2843.00   52.92 
1 1 1    0   52   28 f  0 1409.00   96.62 
1 1 1    0   52   29 o  1 2382.00   68.47 
1 1 1    0   52   30 o  1  288.00  183.80 
1 1 1    0   52   31 o  1  435.10   92.05 
1 1 1    0   52   32 o  1 1846.00   53.90 
1 1 1    0   52   33 o  1 2298.00   48.13 
1 1 1    0   52   34 o  1  530.30  162.30 
1 1 1    0   52   35 o  1 1566.00   59.76 
1 1 1    0   52   36 o  1  581.20  157.70 
1 1 1    0   52   37 o  1 1506.00   59.68 
1 1 1    0   52   38 o  1 1137.00   75.60 
1 1 1    0   52   39 o  1  225.60  145.40 
1 1 1    0   52   40 o  1  648.00   42.40 
1 1 1    0   52   41 o  1 1846.00   92.36 
1 1 1    0   52   42 o  1 1216.00   66.97 
1 1 1    0   52   43 o  1 1125.00   75.28 
1 1 1    0   52   44 o  1  230.30  147.70 
1 1 1    0   52   45 o  1  222.50  142.40 
1 1 1    0   52   46 o  1 1705.00   53.28 
1 1 1    0   52   47 o  1  137.70  100.00 
1 1 1    0   52   48 f  0  665.30  132.80 
1 1 1    0   52   49 o  1  903.00   90.56 
1 1 1    0   52   50 o  1  294.20  171.70 
1 1 1    0   52   51 o  1  210.90  140.30 
1 1 1    0   52   52 o  1  883.10   91.08 
1 1 1    0   52   53 o  1  623.50   43.80 
1 1 1    0   52   54 o  1  420.30  195.10 
1 1 1    0   52   55 o  1  539.60  153.70 
1 1 1    0   52   56 o  1  392.70   69.76 
1 1 1    0   52   57 o  1  462.40  163.70 
1 1 1    0   52   58 o  1  795.40   88.28 
1 1 1    0   52   59 o  1  194.20  128.90 
1 1 1    0   52   60 o  1  253.80  149.00 
1 1 1    0   52   61 o  1  963.00   72.93 
1 1 1    0   52   62 o  1  179.30  120.90 
1 1 1    0   52   63 f  0  489.70   50.60 
1 1 1    0   52   64 o  1  489.60   50.01 
1 1 1    0   52   65 o  1  676.00  106.80 
1 1 1    0   52   66 o  1  326.90   80.34 
1 1 1    0   52   67 o  1  207.40  137.80 
1 1 1    0   54    0 o  1  254.40  177.60 
1 1 1    0   54    1 o  1  258.50  157.10 
1 1 1    0   54    2 o  1  612.10  148.40 
1 1 1    0   54    3 o  1  221.30  147.20 
1 1 1    0   54    4 o  1  612.70  148.80 
1 1 1    0   54    5 o  1  708.00  134.00 
1 1 1    0   54    6 o  1 4819.00   61.96 
1 1 1    0   54    7 o  1  607.30  151.30 
1 1 1    0   54    8 o  1 1788.00   55.27 
1 1 1    0   54    9 o  1  373.90  178.90 
1 1 1    0   54   10 o  1 2844.00   47.14 
1 1 1    0   54   11 o  1  865.00  103.20 
1 1 1    0   54   12 o  1 2757.00   73.24 
1 1 1    0   54   13 o  1  310.90  170.90 
1 1 1    0   54   14 o  1  866.00   98.77 
1 1 1    0   54   15 o  1 1636.00   56.30 
1 1 1    0   54   16 o  1 1328.00   31.53 
1 1 1    0   54   17 o  1  934.70   98.10 
1 1 1    0   54   18 o  1  272.70  166.80 
1 1 1    0   54   19 o  1  207.10  141.10 
1 1 1    0   54   20 o  1 1170.00   71.38 
1 1 1    0   54   21 o  1  470.30  186.10 
1 1 1    0   54   22 o  1  476.40  186.00 
1 1 1    0   54   23 o  1  587.00  174.20 
1 1 1    0   54   24 o  1  478.60  182.80 
1 1 1    0   54   25 o  1 1721.00   56.93 
1 1 1    0   54   26 o  1  193.30  131.80 
1 1 1    0   54   27 o  1  326.20  181.40 
1 1 1    0   54   28 o  1 2313.00   59.67 
1 1 1    0   54   29 o  1  381.70  198.00 
1 1 1    0   54   30 o  1 2280.00   55.52 
1 1 1    0   54   31 o  1  237.00  156.40 
1 1 1    0   54   32 o  1 2392.00   50.99 
1 1 1    0   54   33 o  1  278.00  175.30 
1 1 1    0   54   34 o  1  447.80  213.30 
1 1 1    0   54   35 o  1  760.00  166.70 
1 1 1    0   54   36 o  1 1610.00   74.50 
1 1 1    0   54   37 o  1  244.30  155.10 
1 1 1    0   54   38 o  1  154.30  110.50 
1 1 1    0   54   39 o  1  241.60  152.70 
1 1 1    0   54   40 o  1  603.20  152.70 
1 1 1    0   54   41 o  1  242.90  154.00 
1 1 1    0   54   42 o  1  580.10  154.60 
1 1 1    0   54   43 o  1  811.90  102.80 
1 1 1    0   54   44 o  1  290.20  166.80 
1 1 1    0   54   45 o  1  881.60  202.10 
1 1 1    0   54   46 o  1 1729.00   55.23 
1 1 1    0   54   47 o  1 1505.00  117.90 
1 1 1    0   54   48 f  0  905.80   94.86 
1 1 1    0   54   49 o  1  206.40  137.70 
1 1 1    0   54   50 o  1  141.90  102.70 
1 1 1    0   54   51 o  1 1119.00   81.92 
1 1 1    0   54   52 o  1  219.00  143.80 
1 1 1    0   54   53 o  1  727.20  155.70 
1 1 1    0   54   54 o  1  156.30  110.70 
1 1 1    0   54   55 o  1  234.60  146.90 
1 1 1    0   54   56 o  1  211.70  137.20 
1 1 1    0   54   57 o  1  167.90  116.50 
1 1 1    0   54   58 o  1  889.60   84.80 
1 1 1    0   54   59 o  1  196.40  130.20 
1 1 1    0   54   60 o  1  847.00   90.30 
1 1 1    0   54   61 o  1  339.70  166.30 
1 1 1    0   54   62 o  1  515.50  153.70 
1 1 1    0   54   63 o  1  369.60   72.99 
1 1 1    0   54   64 o  1  207.70  135.60 
1 1 1    0   54   65 o  1  190.60  127.50 
1 1 1    0   56    0 o  1  304.10  190.90 
1 1 1    0   56    1 o  1 1903.00   67.40 
1 1 1    0   56    2 o  1 1362.00   80.92 
1 1 1    0   56    3 o  1  836.70  113.20 
1 1 1    0   56    4 o  1  467.80  183.20 
1 1 1    0   56    5 o  1 1072.00   82.77 
1 1 1    0   56    6 o  1  190.20  130.60 
1 1 1    0   56    7 o  1 2654.00   48.82 
1 1 1    0   56    8 o  1 1656.00   58.20 
1 1 1    0   56    9 o  1 1902.00   53.91 
1 1 1    0   56   10 o  1 1461.00   27.88 
1 1 1    0   56   11 o  1 2554.00   55.56 
1 1 1    0   56   12 o  1  292.90  175.80 
1 1 1    0   56   13 o  1  885.00  116.80 
1 1 1    0   56   14 o  1  251.00  161.70 
1 1 1    0   56   15 o  1 1572.00   63.50 
1 1 1    0   56   16 o  1  263.10  165.90 
1 1 1    0   56   17 o  1  748.70  134.30 
1 1 1    0   56   18 o  1  277.10  170.20 
1 1 1    0   56   19 o  1  609.50  164.70 
1 1 1    0   56   20 o  1 1152.00   30.00 
1 1 1    0   56   21 o  1  746.80  122.70 
1 1 1    0   56   22 o  1  186.80  129.50 
1 1 1    0   56   23 f  0  250.70  155.80 
1 1 1    0   56   24 o  1 1379.00   68.90 
1 1 1    0   56   25 f  0  262.20  160.70 
1 1 1    0   56   26 o  1  742.80  129.20 
1 1 1    0   56   27 o  1 3522.00   48.36 
1 1 1    0   56   28 o  1  252.50  159.90 
1 1 1    0   56   29 o  1  540.40   55.35 
1 1 1    0   56   30 o  1  721.00  122.30 
1 1 1    0   56   31 o  1  243.00  156.40 
1 1 1    0   56   32 o  1  259.70  167.90 
1 1 1    0   56   33 o  1  831.80  137.00 
1 1 1    0   56   34 o  1 1560.00   70.21 
1 1 1    0   56   35 o  1 1410.00   77.91 
1 1 1    0   56   36 o  1  963.50  112.00 
1 1 1    0   56   37 o  1 3004.00   74.68 
1 1 1    0   56   38 o  1 1598.00   76.84 
1 1 1    0   56   39 o  1  315.90  189.00 
1 1 1    0   56   40 o  1  710.90  177.20 
1 1 1    0   56   41 o  1  952.00  118.10 
1 1 1    0   56   42 o  1  220.20  145.40 
1 1 1    0   56   43 o  1  343.10  180.10 
1 1 1    0   56   44 f  0 2124.00   51.31 
1 1 1    0   56   45 o  1  268.40  162.50 
1 1 1    0   56   46 o  1  155.50  111.40 
1 1 1    0   56   47 o  1  698.00  126.30 
1 1 1    0   56   48 o  1  202.90  137.20 
1 1 1    0   56   49 o  1  190.80  130.60 
1 1 1    0   56   50 o  1  501.80  177.80 
1 1 1    0   56   51 o  1  280.50  168.60 
1 1 1    0   56   52 o  1  432.80  201.60 
1 1 1    0   56   53 o  1  488.60  177.80 
1 1 1    0   56   54 o  1  335.10  174.40 
1 1 1    0   56   55 o  1  178.60  123.80 
1 1 1    0   56   56 o  1  540.50  242.60 
1 1 1    0   56   57 o  1  144.60  103.50 
1 1 1    0   56   58 f  0  739.60  102.60 
1 1 1    0   56   59 o  1  159.60  112.20 
1 1 1    0   56   60 o  1  279.10  162.30 
1 1 1    0   56   61 o  1  162.00  113.90 
1 1 1    0   56   62 o  1  189.60  127.80 
1 1 1    0   56   63 o  1  172.10  118.50 
1 1 1    0   58    0 o  1 3786.00   72.99 
1 1 1    0   58    1 o  1  169.90  121.90 
1 1 1    0   58    2 o  1  226.70  153.40 
1 1 1    0   58    3 o  1  413.00  191.90 
1 1 1    0   58    4 o  1  823.80  114.70 
1 1 1    0   58    5 o  1  365.60  200.00 
1 1 1    0   58    6 o  1  293.20  178.20 
1 1 1    0   58    7 o  1 1507.00   76.00 
1 1 1    0   58    8 o  1 2324.00   60.96 
1 1 1    0   58    9 o  1  922.10  111.80 
1 1 1    0   58   10 o  1 1446.00   71.08 
1 1 1    0   58   11 o  1 2030.00   62.51 
1 1 1    0   58   12 o  1  761.10  146.60 
1 1 1    0   58   13 o  1  264.50  165.70 
1 1 1    0   58   14 f  0  794.30  128.70 
1 1 1    0   58   15 o  1 1213.00  154.90 
1 1 1    0   58   16 o  1  304.10  174.90 
1 1 1    0   58   17 o  1 1516.00   69.24 
1 1 1    0   58   18 o  1  174.50  123.20 
1 1 1    0   58   19 o  1  312.20  177.80 
1 1 1    0   58   20 o  1 1364.00   68.31 
1 1 1    0   58   21 o  1 1478.00   64.40 
1 1 1    0   58   22 o  1  599.50  175.90 
1 1 1    0   58   23 o  1  462.90  190.20 
1 1 1    0   58   24 o  1  385.50  190.20 
1 1 1    0   58   25 o  1  655.30  149.10 
1 1 1    0   58   26 o  1 2314.00   53.22 
1 1 1    0   58   27 o  1  490.00  193.10 
1 1 1    0   58   28 o  1 1414.00   66.43 
1 1 1    0   58   29 o  1 1200.00   84.00 
1 1 1    0   58   30 o  1  160.90  115.70 
1 1 1    0   58   31 o  1  970.40   93.99 
1 1 1    0   58   32 o  1  534.60  184.40 
1 1 1    0   58   33 o  1  667.10  154.00 
1 1 1    0   58   34 o  1  532.40  173.70 
1 1 1    0   58   35 o  1  641.70  160.00 
1 1 1    0   58   36 o  1  260.10  162.20 
1 1 1    0   58   37 o  1 1347.00   32.75 
1 1 1    0   58   38 o  1  322.80  183.50 
1 1 1    0   58   39 o  1  512.10  202.50 
1 1 1    0   58   40 o  1 1211.00   89.78 
1 1 1    0   58   41 o  1  204.40  141.50 
1 1 1    0   58   42 o  1  332.90  185.00 
1 1 1    0   58   43 o  1  234.00  158.60 
1 1 1    0   58   44 o  1  296.20  182.10 
1 1 1    0   58   45 f  0  182.90  130.40 
1 1 1    0   58   46 o  1  391.60  206.90 
1 1 1    0   58   47 o  1  275.00  167.00 
1 1 1    0   58   48 o  1  536.00  181.70 
1 1 1    0   58   49 o  1  245.20  157.40 
1 1 1    0   58   50 o  1  211.30  141.80 
1 1 1    0   58   51 o  1  229.70  153.10 
1 1 1    0   58   52 o  1  387.80  184.30 
1 1 1    0   58   53 o  1  306.40  172.70 
1 1 1    0   58   54 o  1  305.30  171.60 
1 1 1    0   58   55 o  1  391.20  185.60 
1 1 1    0   58   56 o  1  251.50  158.20 
1 1 1    0   58   57 o  1  133.80   97.63 
1 1 1    0   58   58 f  0  174.70  121.40 
1 1 1    0   58   59 o  1  152.40  108.40 
1 1 1    0   58   60 o  1 1069.00   79.69 
1 1 1    0   58   61 o  1  188.50  128.20 
1 1 1    0   60    0 o  1 5115.00  125.90 
1 1 1    0   60    1 o  1 1466.00   96.87 
1 1 1    0   60    2 o  1 1450.00   90.67 
1 1 1    0   60    3 f  0 2260.00   67.12 
1 1 1    0   60    4 f  0 1690.00   66.80 
1 1 1    0   60    5 o  1  314.50  182.80 
1 1 1    0   60    6 o  1  387.80  202.00 
1 1 1    0   60    7 o  1  631.20  192.80 
1 1 1    0   60    8 o  1  947.20   38.07 
1 1 1    0   60    9 o  1  286.80  176.10 
1 1 1    0   60   10 o  1 1994.00   66.77 
1 1 1    0   60   11 o  1 1371.00   72.98 
1 1 1    0   60   12 o  1 1029.00   94.50 
1 1 1    0   60   13 o  1  498.00  194.40 
1 1 1    0   60   14 o  1  364.80  189.70 
1 1 1    0   60   15 o  1  253.70  160.90 
1 1 1    0   60   16 o  1  380.90  194.10 
1 1 1    0   60   17 o  1  173.20  122.50 
1 1 1    0   60   18 o  1  288.20  171.00 
1 1 1    0   60   19 o  1  214.60  144.70 
1 1 1    0   60   20 o  1  402.50  193.30 
1 1 1    0   60   21 o  1  916.70  108.60 
1 1 1    0   60   22 o  1  895.50  105.80 
1 1 1    0   60   23 o  1  446.60  196.40 
1 1 1    0   60   24 o  1  366.40  189.10 
1 1 1    0   60   25 o  1 1400.00  146.90 
1 1 1    0   60   26 f  0  915.60  102.70 
1 1 1    0   60   27 o  1  371.30  189.40 
1 1 1    0   60   28 o  1 1055.00   91.55 
1 1 1    0   60   29 o  1  458.80   73.55 
1 1 1    0   60   30 o  1  890.30  110.60 
1 1 1    0   60   31 o  1 1452.00   31.29 
1 1 1    0   60   32 o  1  245.00  158.30 
1 1 1    0   60   33 o  1  321.70  179.70 
1 1 1    0   60   34 o  1  208.90  141.10 
1 1 1    0   60   35 o  1  972.40   95.67 
1 1 1    0   60   36 o  1  491.30  190.50 
1 1 1    0   60   37 o  1 1028.00   89.37 
1 1 1    0   60   38 o  1  274.50  167.10 
1 1 1    0   60   39 o  1  203.20  137.60 
1 1 1    0   60   40 o  1  463.80  186.70 
1 1 1    0   60   41 o  1  262.40  162.90 
1 1 1    0   60   42 o  1  442.10  203.30 
1 1 1    0   60   43 o  1  231.10  154.10 
1 1 1    0   60   44 o  1  514.10  201.00 
1 1 1    0   60   45 o  1  924.10  114.80 
1 1 1    0   60   46 o  1  194.80  134.70 
1 1 1    0   60   47 o  1  197.20  139.40 
1 1 1    0   60   48 o  1  796.90  161.00 
1 1 1    0   60   49 o  1  277.80  177.10 
1 1 1    0   60   51 o  1  442.80  198.60 
1 1 1    0   60   52 f  0  430.40  195.00 
1 1 1    0   60   53 o  1  639.80  157.60 
1 1 1    0   60   54 o  1  227.90  147.50 
1 1 1    0   60   55 o  1  176.50  123.50 
1 1 1    0   60   56 o  1  399.40  186.40 
1 1 1    0   60   57 o  1  179.50  125.10 
1 1 1    0   60   58 o  1  380.10  183.50 
1 1 1    0   60   59 o  1  792.00  105.10 
1 1 1    0   62    0 o  1  414.60  250.70 
1 1 1    0   62    1 o  1  181.30  129.80 
1 1 1    0   62    2 o  1  423.60  231.70 
1 1 1    0   62    3 o  1  486.80  240.90 
1 1 1    0   62    4 o  1  383.90  242.00 
1 1 1    0   62    5 o  1  759.10  175.30 
1 1 1    0   62    6 o  1  460.30  203.40 
1 1 1    0   62    7 o  1  323.60  184.20 
1 1 1    0   62    8 o  1  692.90  156.60 
1 1 1    0   62    9 f  0  497.70  204.00 
1 1 1    0   62   10 o  1  669.40   49.40 
1 1 1    0   62   11 o  1  400.60  197.20 
1 1 1    0   62   12 o  1  584.70  186.30 
1 1 1    0   62   13 o  1 1114.00   88.67 
1 1 1    0   62   14 o  1  229.50  151.80 
1 1 1    0   62   15 o  1 1164.00   87.36 
1 1 1    0   62   16 o  1 1078.00   90.30 
1 1 1    0   62   17 o  1  408.40  200.30 
1 1 1    0   62   18 o  1  211.90  145.30 
1 1 1    0   62   19 o  1  932.80  107.30 
1 1 1    0   62   20 o  1 1263.00   80.87 
1 1 1    0   62   21 o  1  560.60  181.40 
1 1 1    0   62   22 o  1 1272.00   81.19 
1 1 1    0   62   23 o  1  828.10  116.10 
1 1 1    0   62   24 o  1 1584.00   67.05 
1 1 1    0   62   25 o  1  868.90  107.20 
1 1 1    0   62   26 o  1  853.40  120.80 
1 1 1    0   62   27 o  1 1479.00   69.12 
1 1 1    0   62   28 o  1 1553.00   67.48 
1 1 1    0   62   29 o  1  714.60  141.00 
1 1 1    0   62   30 o  1 1213.00  182.80 
1 1 1    0   62   31 o  1  403.90  192.00 
1 1 1    0   62   32 o  1  728.70  141.30 
1 1 1    0   62   33 o  1  696.80  153.50 
1 1 1    0   62   34 o  1  162.50  115.80 
1 1 1    0   62   35 o  1 1033.00   94.04 
1 1 1    0   62   36 o  1  191.20  133.10 
1 1 1    0   62   37 o  1  803.10   41.10 
1 1 1    0   62   38 o  1  488.00  194.80 
1 1 1    0   62   39 o  1  731.80  130.70 
1 1 1    0   62   40 o  1  259.20  162.70 
1 1 1    0   62   41 o  1  205.20  137.80 
1 1 1    0   62   42 o  1  329.00  179.60 
1 1 1    0   62   43 o  1  435.00  191.40 
1 1 1    0   62   44 o  1  234.50  152.70 
1 1 1    0   62   45 o  1  278.00  172.00 
1 1 1    0   62   46 o  1  220.50  148.50 
1 1 1    0   62   47 o  1  285.50  183.60 
1 1 1    0   62   48 o  1  187.10  133.70 
1 1 1    0   62   49 o  1  193.00  135.40 
1 1 1    0   62   50 o  1  307.70  188.80 
1 1 1    0   62   51 o  1  214.30  145.00 
1 1 1    0   62   52 o  1  270.50  176.80 
1 1 1    0   62   53 o  1  170.40  122.70 
1 1 1    0   62   54 o  1  174.20  126.60 
1 1 1    0   62   55 o  1  180.40  128.60 
1 1 1    0   62   56 o  1  242.00  154.00 
1 1 1    0   64    0 o  1  860.90  209.20 
1 1 1    0   64    1 o  1  410.70  216.20 
1 1 1    0   64    2 o  1  317.10  193.40 
1 1 1    0   64    3 o  1 1294.00   96.83 
1 1 1    0   64    4 o  1  322.40  193.70 
1 1 1    0   64    5 o  1  690.10  229.20 
1 1 1    0   64    6 o  1  229.70  154.40 
1 1 1    0   64    7 o  1 1149.00  115.30 
1 1 1    0   64    8 o  1 1335.00   98.87 
1 1 1    0   64    9 o  1  313.60  192.20 
1 1 1    0   64   10 o  1  664.60  203.00 
1 1 1    0   64   11 o  1 1227.00  109.50 
1 1 1    0   64   12 o  1 1266.00   81.94 
1 1 1    0   64   13 o  1 1491.00   70.65 
1 1 1    0   64   14 o  1 1167.00   92.79 
1 1 1    0   64   15 o  1 2025.00   59.69 
1 1 1    0   64   16 o  1 1166.00   89.98 
1 1 1    0   64   17 o  1  232.30  154.90 
1 1 1    0   64   18 o  1  212.60  144.30 
1 1 1    0   64   19 f  0 1438.00   73.85 
1 1 1    0   64   20 o  1 1707.00   65.45 
1 1 1    0   64   21 o  1  396.60  198.40 
1 1 1    0   64   22 o  1  495.20  200.70 
1 1 1    0   64   23 o  1  183.30  128.80 
1 1 1    0   64   24 o  1 1851.00   63.76 
1 1 1    0   64   25 o  1  795.60  129.50 
1 1 1    0   64   26 o  1 1597.00   66.18 
1 1 1    0   64   27 o  1  311.20  178.10 
1 1 1    0   64   28 o  1 1496.00   71.25 
1 1 1    0   64   29 o  1  741.30  138.40 
1 1 1    0   64   30 o  1  250.80  160.50 
1 1 1    0   64   31 o  1  395.00  196.50 
1 1 1    0   64   32 f  0  185.30  129.40 
1 1 1    0   64   33 o  1  332.30  185.60 
1 1 1    0   64   34 o  1  208.70  142.20 
1 1 1    0   64   35 o  1  652.40  167.30 
1 1 1    0   64   36 o  1  753.80  136.70 
1 1 1    0   64   37 o  1  216.50  146.00 
1 1 1    0   64   38 o  1  853.70  107.90 
1 1 1    0   64   39 f  0  247.90  159.00 
1 1 1    0   64   40 o  1  337.40  189.80 
1 1 1    0   64   41 o  1  224.90  150.60 
1 1 1    0   64   42 o  1  278.00  171.80 
1 1 1    0   64   43 o  1  170.60  122.00 
1 1 1    0   64   44 o  1  178.50  125.80 
1 1 1    0   64   45 o  1  186.50  131.50 
1 1 1    0   64   46 o  1  325.10  184.60 
1 1 1    0   64   47 o  1  236.70  154.70 
1 1 1    0   64   48 o  1  293.90  183.20 
1 1 1    0   64   49 o  1 1209.00   77.25 
1 1 1    0   64   50 o  1  160.80  114.30 
1 1 1    0   64   51 o  1  491.70  178.10 
1 1 1    0   64   52 o  1  173.50  123.90 
1 1 1    0   64   53 o  1  138.20  101.80 
1 1 1    0   64   54 o  1  356.40  196.30 
1 1 1    0   66    0 o  1  381.20  224.50 
1 1 1    0   66    1 o  1  254.30  164.90 
1 1 1    0   66    2 o  1  182.00  130.50 
1 1 1    0   66    3 o  1  642.80  188.40 
1 1 1    0   66    4 o  1  939.80  116.80 
1 1 1    0   66    5 o  1  165.90  119.70 
1 1 1    0   66    6 o  1  222.60  153.70 
1 1 1    0   66    7 o  1  762.60  181.70 
1 1 1    0   66    8 o  1  332.10  196.30 
1 1 1    0   66    9 o  1 1541.00   85.26 
1 1 1    0   66   10 o  1  242.00  162.90 
1 1 1    0   66   11 o  1  196.10  137.50 
1 1 1    0   66   12 o  1  501.30  224.70 
1 1 1    0   66   13 o  1  264.80  173.10 
1 1 1    0   66   14 o  1  794.70  164.10 
1 1 1    0   66   15 o  1  780.50  177.20 
1 1 1    0   66   16 o  1  919.60  145.60 
1 1 1    0   66   17 f  0  813.20  136.00 
1 1 1    0   66   18 o  1 3057.00   84.17 
1 1 1    0   66   19 o  1  201.20  139.20 
1 1 1    0   66   20 o  1 1191.00   87.50 
1 1 1    0   66   21 o  1  912.80  118.80 
1 1 1    0   66   22 o  1  291.20  176.10 
1 1 1    0   66   23 o  1  195.60  136.40 
1 1 1    0   66   24 o  1  660.10  161.80 
1 1 1    0   66   25 o  1  331.20  185.80 
1 1 1    0   66   26 o  1  544.20  188.40 
1 1 1    0   66   27 o  1  616.30  182.00 
1 1 1    0   66   28 o  1  790.90  126.30 
1 1 1    0   66   29 o  1  819.90  129.70 
1 1 1    0   66   30 o  1  268.60  167.30 
1 1 1    0   66   31 o  1  809.60  129.50 
1 1 1    0   66   32 o  1  362.40  186.90 
1 1 1    0   66   33 o  1  230.90  152.80 
1 1 1    0   66   34 o  1  180.80  127.30 
1 1 1    0   66   35 o  1  750.90  143.10 
1 1 1    0   66   36 o  1  336.10  193.00 
1 1 1    0   66   37 o  1  462.70  199.50 
1 1 1    0   66   38 o  1  266.30  166.90 
1 1 1    0   66   39 o  1 1185.00   83.09 
1 1 1    0   66   40 o  1  178.30  126.40 
1 1 1    0   66   41 o  1  241.60  158.80 
1 1 1    0   66   42 o  1  683.50  165.10 
1 1 1    0   66   43 o  1  467.80  205.00 
1 1 1    0   66   44 o  1  217.60  145.60 
1 1 1    0   66   45 o  1  175.10  123.60 
1 1 1    0   66   46 o  1  169.10  119.60 
1 1 1    0   66   47 o  1  231.50  154.20 
1 1 1    0   66   48 o  1  191.20  132.40 
1 1 1    0   66   49 o  1  444.70  195.00 
1 1 1    0   66   50 o  1  197.50  135.90 
1 1 1    0   66   51 o  1  163.70  116.90 
1 1 1    0   68    0 o  1 2582.00   82.13 
1 1 1    0   68    1 o  1  558.00  203.00 
1 1 1    0   68    2 o  1  328.60  190.10 
1 1 1    0   68    3 o  1  666.40  198.20 
1 1 1    0   68    4 o  1 1058.00  101.60 
1 1 1    0   68    5 o  1  767.70  149.90 
1 1 1    0   68    6 o  1  239.80  158.70 
1 1 1    0   68    7 o  1  266.10  175.00 
1 1 1    0   68    8 o  1 2089.00  111.70 
1 1 1    0   68    9 o  1  693.60  171.70 
1 1 1    0   68   10 o  1  706.00  166.80 
1 1 1    0   68   11 o  1 1051.00  108.60 
1 1 1    0   68   12 o  1  524.20  220.00 
1 1 1    0   68   13 o  1  563.20  212.00 
1 1 1    0   68   14 o  1  441.90  217.80 
1 1 1    0   68   15 o  1 1036.00  117.60 
1 1 1    0   68   16 o  1  276.80  177.90 
1 1 1    0   68   17 o  1  275.30  174.00 
1 1 1    0   68   18 o  1  422.10  218.10 
1 1 1    0   68   19 o  1  458.20  220.70 
1 1 1    0   68   20 o  1  253.00  169.40 
1 1 1    0   68   21 o  1  265.50  176.00 
1 1 1    0   68   22 o  1  212.90  146.70 
1 1 1    0   68   23 o  1 1157.00   92.44 
1 1 1    0   68   24 o  1  313.70  184.50 
1 1 1    0   68   25 o  1  308.50  183.60 
1 1 1    0   68   26 o  1  262.10  165.60 
1 1 1    0   68   27 o  1  727.20  148.40 
1 1 1    0   68   28 o  1  130.30   96.02 
1 1 1    0   68   29 o  1  446.80  199.60 
1 1 1    0   68   30 o  1  327.00  190.70 
1 1 1    0   68   31 o  1  147.00  107.80 
1 1 1    0   68   32 f  0  883.10  135.80 
1 1 1    0   68   33 f  0  706.20  155.90 
1 1 1    0   68   34 o  1  226.60  150.00 
1 1 1    0   68   35 o  1  211.40  143.10 
1 1 1    0   68   36 o  1  250.70  161.30 
1 1 1    0   68   37 o  1  199.30  138.70 
1 1 1    0   68   38 o  1  200.30  137.80 
1 1 1    0   68   39 o  1  309.80  180.20 
1 1 1    0   68   40 o  1  270.90  168.00 
1 1 1    0   68   41 o  1  308.80  176.00 
1 1 1    0   68   42 o  1  160.30  115.00 
1 1 1    0   68   43 o  1  199.30  137.10 
1 1 1    0   68   44 o  1  164.30  117.50 
1 1 1    0   68   45 o  1  223.20  148.40 
1 1 1    0   68   46 o  1  542.70  206.10 
1 1 1    0   68   47 o  1  237.80  155.60 
1 1 1    0   68   48 f  0  224.40  148.60 
1 1 1    0   70    0 o  1  989.40  180.10 
1 1 1    0   70    1 o  1  371.10  198.00 
1 1 1    0   70    2 o  1  225.80  152.70 
1 1 1    0   70    3 o  1 1327.00   84.29 
1 1 1    0   70    4 f  0  268.40  174.60 
1 1 1    0   70    5 o  1  199.50  139.30 
1 1 1    0   70    6 o  1  287.70  176.40 
1 1 1    0   70    7 f  0  169.90  121.90 
1 1 1    0   70    8 f  0  295.20  187.60 
1 1 1    0   70    9 o  1 1552.00   91.06 
1 1 1    0   70   10 o  1  184.30  130.30 
1 1 1    0   70   11 o  1  327.10  189.10 
1 1 1    0   70   12 o  1  473.50  205.10 
1 1 1    0   70   13 o  1  318.10  187.10 
1 1 1    0   70   14 o  1  181.60  128.70 
1 1 1    0   70   15 o  1  532.30  197.40 
1 1 1    0   70   16 o  1  883.10   41.86 
1 1 1    0   70   17 o  1  717.30  181.10 
1 1 1    0   70   18 o  1  277.20  177.10 
1 1 1    0   70   19 o  1  251.60  169.50 
1 1 1    0   70   20 o  1  666.00  209.10 
1 1 1    0   70   21 o  1  215.80  151.40 
1 1 1    0   70   22 o  1  278.70  175.70 
1 1 1    0   70   23 f  0  654.90  219.00 
1 1 1    0   70   24 o  1  364.20  210.60 
1 1 1    0   70   25 o  1  214.20  152.10 
1 1 1    0   70   26 o  1  257.90  178.00 
1 1 1    0   70   27 o  1  202.50  141.40 
1 1 1    0   70   28 o  1  722.90   55.16 
1 1 1    0   70   29 o  1  142.00  103.70 
1 1 1    0   70   30 o  1  286.40  180.40 
1 1 1    0   70   31 o  1  345.70  194.20 
1 1 1    0   70   32 o  1  868.00  130.50 
1 1 1    0   70   33 o  1  411.10  202.40 
1 1 1    0   70   34 o  1  138.50  101.50 
1 1 1    0   70   35 o  1  203.70  138.40 
1 1 1    0   70   36 o  1  205.80  138.80 
1 1 1    0   70   37 o  1  198.80  136.80 
1 1 1    0   70   38 o  1  679.70  150.70 
1 1 1    0   70   39 o  1  534.00  189.00 
1 1 1    0   70   40 o  1  303.30  175.20 
1 1 1    0   70   41 o  1  229.90  152.20 
1 1 1    0   70   42 o  1  158.50  114.70 
1 1 1    0   70   43 o  1  319.00  183.10 
1 1 1    0   70   44 o  1  236.80  155.40 
1 1 1    0   70   45 o  1  227.90  154.80 
1 1 1    0   72    0 o  1  352.20  215.60 
1 1 1    0   72    1 o  1  336.00  192.50 
1 1 1    0   72    2 f  0  170.70  122.90 
1 1 1    0   72    3 o  1  863.50  130.30 
1 1 1    0   72    4 f  0  656.80   56.22 
1 1 1    0   72    5 o  1  277.00  178.00 
1 1 1    0   72    6 o  1  211.90  145.40 
1 1 1    0   72    7 o  1  172.90  124.00 
1 1 1    0   72    8 o  1  447.60  207.60 
1 1 1    0   72    9 o  1  261.20  172.40 
1 1 1    0   72   10 o  1  317.50  186.40 
1 1 1    0   72   11 o  1  729.10  161.90 
1 1 1    0   72   12 o  1  617.70  190.80 
1 1 1    0   72   13 f  0  234.10  156.00 
1 1 1    0   72   14 o  1  367.70  198.30 
1 1 1    0   72   15 o  1  915.80  114.70 
1 1 1    0   72   16 o  1  431.00  203.20 
1 1 1    0   72   17 o  1  841.70  133.50 
1 1 1    0   72   18 o  1  672.70  170.50 
1 1 1    0   72   19 o  1  612.00  213.80 
1 1 1    0   72   20 o  1  493.30  227.30 
1 1 1    0   72   21 o  1  229.10  156.10 
1 1 1    0   72   22 o  1  254.20  168.10 
1 1 1    0   72   23 o  1  213.30  152.00 
1 1 1    0   72   24 o  1  324.40  198.60 
1 1 1    0   72   25 o  1  280.70  184.50 
1 1 1    0   72   26 o  1  484.90  228.00 
1 1 1    0   72   27 o  1  515.50  218.50 
1 1 1    0   72   28 o  1  455.80  240.70 
1 1 1    0   72   29 o  1  581.40  235.40 
1 1 1    0   72   30 o  1  233.50  159.50 
1 1 1    0   72   31 o  1  370.70  207.80 
1 1 1    0   72   32 o  1  520.10  194.20 
1 1 1    0   72   33 o  1  177.90  126.00 
1 1 1    0   72   34 o  1  320.50  178.10 
1 1 1    0   72   35 f  0  145.40  106.10 
1 1 1    0   72   36 o  1  242.80  156.70 
1 1 1    0   72   37 o  1  225.20  149.60 
1 1 1    0   72   38 o  1  211.40  144.30 
1 1 1    0   72   39 o  1  572.30  179.70 
1 1 1    0   72   40 o  1  269.90  170.30 
1 1 1    0   72   41 o  1  534.60  203.40 
1 1 1    0   74    0 o  1  395.50  230.40 
1 1 1    0   74    1 o  1  531.30  207.50 
1 1 1    0   74    2 o  1  233.00  156.60 
1 1 1    0   74    3 o  1  227.60  154.00 
1 1 1    0   74    4 o  1  274.50  174.10 
1 1 1    0   74    5 o  1  326.40  189.90 
1 1 1    0   74    6 o  1  199.00  139.80 
1 1 1    0   74    7 o  1  369.40  201.90 
1 1 1    0   74    8 o  1  315.10  187.40 
1 1 1    0   74    9 o  1  175.60  125.40 
1 1 1    0   74   10 o  1  251.30  167.50 
1 1 1    0   74   11 o  1  279.30  174.80 
1 1 1    0   74   12 o  1  223.20  151.20 
1 1 1    0   74   13 o  1  305.10  184.80 
1 1 1    0   74   14 o  1  183.60  131.30 
1 1 1    0   74   15 o  1  252.30  167.20 
1 1 1    0   74   16 o  1  299.50  187.90 
1 1 1    0   74   17 o  1  220.30  152.30 
1 1 1    0   74   18 o  1  273.50  172.20 
1 1 1    0   74   19 o  1  182.20  130.20 
1 1 1    0   74   20 o  1  236.50  159.00 
1 1 1    0   74   21 o  1  351.20  202.70 
1 1 1    0   74   22 o  1  286.40  183.40 
1 1 1    0   74   23 f  0  210.50  146.30 
1 1 1    0   74   24 o  1  170.90  122.60 
1 1 1    0   74   25 f  0  163.10  117.00 
1 1 1    0   74   26 o  1  132.50   97.75 
1 1 1    0   74   27 o  1  191.60  134.30 
1 1 1    0   74   28 o  1  318.00  190.20 
1 1 1    0   74   29 o  1  175.80  126.40 
1 1 1    0   74   30 o  1  219.50  151.60 
1 1 1    0   74   31 o  1  193.40  137.80 
1 1 1    0   74   32 o  1  609.70  183.50 
1 1 1    0   74   33 o  1  313.70  196.10 
1 1 1    0   74   34 o  1  438.10  219.90 
1 1 1    0   74   35 o  1  308.80  190.50 
1 1 1    0   74   36 o  1  485.40  226.40 
1 1 1    0   74   37 o  1  220.60  154.00 
1 1 1    0   76    0 o  1  222.10  157.10 
1 1 1    0   76    1 o  1  753.30  161.20 
1 1 1    0   76    2 o  1  200.80  140.60 
1 1 1    0   76    3 o  1  150.00  109.40 
1 1 1    0   76    4 o  1  401.40  205.60 
1 1 1    0   76    5 o  1  218.50  149.40 
1 1 1    0   76    6 o  1  561.20  205.70 
1 1 1    0   76    7 f  0  295.00  187.30 
1 1 1    0   76    8 o  1  541.10  209.70 
1 1 1    0   76    9 o  1  195.90  139.60 
1 1 1    0   76   10 o  1  569.80  224.90 
1 1 1    0   76   11 f  0  931.20  149.10 
1 1 1    0   76   12 o  1  822.40  169.00 
1 1 1    0   76   13 o  1  672.00  187.60 
1 1 1    0   76   14 o  1  194.00  137.50 
1 1 1    0   76   15 o  1  670.20  201.00 
1 1 1    0   76   16 o  1  177.40  127.40 
1 1 1    0   76   17 o  1  338.10  195.40 
1 1 1    0   76   18 o  1  213.90  146.50 
1 1 1    0   76   19 o  1  345.10  192.30 
1 1 1    0   76   20 o  1  175.20  125.00 
1 1 1    0   76   21 o  1  178.20  126.90 
1 1 1    0   76   22 o  1  230.50  153.10 
1 1 1    0   76   23 o  1  233.50  155.40 
1 1 1    0   76   24 o  1  241.00  158.70 
1 1 1    0   76   25 o  1  216.00  147.00 
1 1 1    0   76   26 o  1  248.90  162.00 
1 1 1    0   76   27 o  1  163.80  117.70 
1 1 1    0   76   28 o  1  166.70  120.20 
1 1 1    0   76   29 o  1  318.20  186.20 
1 1 1    0   76   30 o  1  161.80  116.90 
1 1 1    0   76   31 o  1  191.00  133.30 
1 1 1    0   76   32 o  1  157.80  114.80 
1 1 1    0   78    0 o  1  245.00  168.10 
1 1 1    0   78    1 o  1  385.10  202.10 
1 1 1    0   78    2 o  1  241.40  160.10 
1 1 1    0   78    3 o  1  241.60  164.30 
1 1 1    0   78    4 o  1  199.50  141.10 
1 1 1    0   78    5 o  1  244.50  165.60 
1 1 1    0   78    6 o  1  369.60  209.40 
1 1 1    0   78    7 o  1  218.40  151.80 
1 1 1    0   78    8 o  1  194.80  138.60 
1 1 1    0   78    9 o  1  293.60  184.50 
1 1 1    0   78   10 o  1  353.50  201.40 
1 1 1    0   78   11 o  1  216.90  150.20 
1 1 1    0   78   12 o  1  225.60  154.90 
1 1 1    0   78   13 o  1  204.00  141.50 
1 1 1    0   78   14 o  1  324.40  187.50 
1 1 1    0   78   15 o  1  326.50  188.10 
1 1 1    0   78   16 o  1  241.70  160.30 
1 1 1    0   78   17 o  1  146.50  107.00 
1 1 1    0   78   18 o  1  663.60  173.90 
1 1 1    0   78   19 f  0  348.20  193.70 
1 1 1    0   78   20 o  1  328.50  185.70 
1 1 1    0   78   21 o  1  261.00  166.80 
1 1 1    0   78   22 o  1  371.90  202.40 
1 1 1    0   78   23 o  1  328.90  191.20 
1 1 1    0   78   24 o  1  210.70  145.00 
1 1 1    0   78   25 o  1  275.90  174.00 
1 1 1    0   78   26 o  1  176.40  126.10 
1 1 1    0   80    0 o  1  242.00  174.80 
1 1 1    0   80    1 o  1  386.50  231.20 
1 1 1    0   80    2 o  1  192.60  138.00 
1 1 1    0   80    3 o  1  182.90  131.20 
1 1 1    0   80    4 o  1  229.90  157.40 
1 1 1    0   80    5 o  1  218.80  151.10 
1 1 1    0   80    6 o  1  758.70  182.50 
1 1 1    0   80    7 o  1  232.60  159.10 
1 1 1    0   80    8 o  1  276.00  174.10 
1 1 1    0   80    9 o  1  372.80  207.80 
1 1 1    0   80   10 o  1  413.90  206.80 
1 1 1    0   80   11 o  1  226.70  154.50 
1 1 1    0   80   12 o  1  179.70  128.10 
1 1 1    0   80   13 f  0  289.70  181.70 
1 1 1    0   80   14 o  1  240.20  160.10 
1 1 1    0   80   15 o  1  139.80  103.00 
1 1 1    0   80   16 o  1  236.30  158.40 
1 1 1    0   80   17 o  1  190.70  134.80 
1 1 1    1    1    5 o  1 1422.00   14.80 
1 1 1    1    1    6 o  1 2685.00   24.69 
1 1 1    1    1    7 o  1 9753.00   74.91 
1 1 1    1    1    8 o  1 3939.00   30.71 
1 1 1    1    1    9 o  1 4327.00   33.67 
1 1 1    1    1   10 o  1 8193.00   56.45 
1 1 1    1    1   11 o  1 3896.00   20.77 
1 1 1    1    1   12 o  1 1748.00   10.41 
1 1 1    1    1   13 o  1 3916.00   25.24 
1 1 1    1    1   14 o  1 3485.00   22.75 
1 1 1    1    1   15 o  1 3750.00   24.35 
1 1 1    1    1   16 o  1 1710.00   13.48 
1 1 1    1    1   17 o  1 2703.00   17.11 
1 1 1    1    1   18 o  1 3225.00   18.61 
1 1 1    1    1   19 f  0 1815.00   12.52 
1 1 1    1    1   20 f  0 1470.00   11.75 
1 1 1    1    1   21 f  0  629.70   16.10 
1 1 1    1    1   22 o  1 1795.00   12.91 
1 1 1    1    1   23 o  1 3349.00   19.55 
1 1 1    1    1   24 o  1 2545.00   18.37 
1 1 1    1    1   25 o  1 9936.00   56.78 
1 1 1    1    1   26 o  1 2460.00   17.24 
1 1 1    1    1   27 o  1 3168.00   22.22 
1 1 1    1    1   28 o  1 2916.00   22.56 
1 1 1    1    1   29 o  1 1198.00   15.79 
1 1 1    1    1   30 o  1 3150.00   20.77 
1 1 1    1    1   31 o  1 3771.00   24.03 
1 1 1    1    1   32 o  1 4127.00   26.00 
1 1 1    1    1   33 o  1 1714.00   16.04 
1 1 1    1    1   34 o  1 3600.00   23.36 
1 1 1    1    1   35 o  1 1891.00   17.60 
1 1 1    1    1   36 o  1  693.50   26.48 
1 1 1    1    1   37 o  1 1996.00   18.41 
1 1 1    1    1   38 o  1 2340.00   19.50 
1 1 1    1    1   39 o  1 1852.00   18.59 
1 1 1    1    1   40 o  1 1398.00   19.31 
1 1 1    1    1   41 o  1 2454.00   20.18 
1 1 1    1    1   42 o  1 2066.00   19.30 
1 1 1    1    1   43 o  1 1314.00   21.13 
1 1 1    1    1   44 o  1 1052.00   14.11 
1 1 1    1    1   45 o  1 2240.00   20.90 
1 1 1    1    1   46 o  1 4205.00   31.84 
1 1 1    1    1   47 o  1 4129.00   27.92 
1 1 1    1    1   48 o  1 1416.00   26.66 
1 1 1    1    1   49 o  1 1985.00   24.82 
1 1 1    1    1   50 o  1 2977.00   27.77 
1 1 1    1    1   51 o  1 2118.00   23.73 
1 1 1    1    1   52 o  1 2605.00   26.60 
1 1 1    1    1   53 o  1 3644.00   38.49 
1 1 1    1    1   54 o  1 2329.00   31.82 
1 1 1    1    1   55 o  1 1453.00   40.62 
1 1 1    1    1   56 o  1 1583.00   30.32 
1 1 1    1    1   57 o  1 1534.00   26.15 
1 1 1    1    1   58 o  1 2978.00   21.11 
1 1 1    1    1   59 o  1 2909.00   28.30 
1 1 1    1    1   60 o  1 1048.00   36.89 
1 1 1    1    1   61 o  1 1929.00   27.25 
1 1 1    1    1   62 o  1 1781.00   28.37 
1 1 1    1    1   63 f  0 3475.00   29.25 
1 1 1    1    1   64 o  1 2037.00   25.06 
1 1 1    1    1   65 f  0 3069.00   26.03 
1 1 1    1    1   66 o  1  870.40   42.78 
1 1 1    1    1   67 f  0 4344.00   31.70 
1 1 1    1    1   68 f  0 1661.00   27.77 
1 1 1    1    1   69 o  1 1003.00   39.29 
1 1 1    1    1   70 o  1 1303.00   32.43 
1 1 1    1    1   71 o  1 1029.00   39.60 
1 1 1    1    1   72 o  1 1107.00   37.76 
1 1 1    1    1   73 o  1 2113.00   29.57 
1 1 1    1    1   74 o  1  379.30  105.20 
1 1 1    1    1   75 o  1  507.30   79.07 
1 1 1    1    1   76 o  1 1310.00   24.06 
1 1 1    1    1   77 o  1  579.10   87.31 
1 1 1    1    1   78 o  1  168.30   80.74 
1 1 1    1    1   79 o  1  315.20  104.90 
1 1 1    1    1   80 o  1  314.10  104.60 
1 1 1    1    1   81 o  1  514.60   80.98 
1 1 1    1    1   82 o  1  996.20   42.99 
1 1 1    1    1   83 o  1  818.40   93.99 
1 1 1    1    1   84 o  1  280.80  105.90 
1 1 1    1    1   85 o  1  369.90  104.80 
1 1 1    1    1   86 o  1  640.70   65.56 
1 1 1    1    1   87 o  1  475.20   88.87 
1 1 1    1    3    4 o  1  180.20   33.69 
1 1 1    1    3    5 o  1 3628.00   20.06 
1 1 1    1    3    6 o  1 3707.00   23.78 
1 1 1    1    3    7 o  1 5615.00   29.54 
1 1 1    1    3    8 o  1 9434.00   64.98 
1 1 1    1    3    9 o  1 2205.00   14.10 
1 1 1    1    3   10 o  1  813.90    9.63 
1 1 1    1    3   11 o  1 4757.00   27.74 
1 1 1    1    3   12 o  1 3185.00   19.30 
1 1 1    1    3   13 f  0 6102.00   32.25 
1 1 1    1    3   14 o  1 6664.00   42.17 
1 1 1    1    3   15 o  1 7736.00   48.81 
1 1 1    1    3   16 o  1  600.10   15.98 
1 1 1    1    3   17 o  1 4566.00   24.45 
1 1 1    1    3   18 o  1 1116.00   13.45 
1 1 1    1    3   19 o  1 4878.00   31.41 
1 1 1    1    3   20 o  1 1781.00   14.84 
1 1 1    1    3   21 o  1 3882.00   25.63 
1 1 1    1    3   22 o  1 1319.00   14.88 
1 1 1    1    3   23 o  1 3421.00   25.61 
1 1 1    1    3   24 o  1 3601.00   18.39 
1 1 1    1    3   25 o  1 5981.00   36.13 
1 1 1    1    3   26 o  1 1821.00   17.45 
1 1 1    1    3   27 o  1 12980.00   82.50 
1 1 1    1    3   28 o  1 4149.00   25.96 
1 1 1    1    3   29 o  1 4563.00   32.55 
1 1 1    1    3   30 o  1 1433.00   15.43 
1 1 1    1    3   31 o  1 2520.00   15.87 
1 1 1    1    3   32 o  1 2184.00   16.85 
1 1 1    1    3   33 o  1 1510.00   11.25 
1 1 1    1    3   34 o  1 2327.00   13.90 
1 1 1    1    3   35 f  0 3317.00   23.35 
1 1 1    1    3   36 o  1 1718.00   17.72 
1 1 1    1    3   37 o  1 3018.00   22.04 
1 1 1    1    3   38 o  1 4208.00   28.39 
1 1 1    1    3   39 o  1 1273.00   19.41 
1 1 1    1    3   40 f  0 1537.00   18.80 
1 1 1    1    3   41 o  1 2234.00   20.73 
1 1 1    1    3   42 o  1 1751.00   22.31 
1 1 1    1    3   43 o  1 1100.00   16.43 
1 1 1    1    3   44 o  1 1231.00   16.92 
1 1 1    1    3   45 o  1 1883.00   23.62 
1 1 1    1    3   46 o  1 2298.00   21.15 
1 1 1    1    3   47 o  1  309.50   80.34 
1 1 1    1    3   48 o  1 3860.00   32.02 
1 1 1    1    3   49 o  1  949.50   31.44 
1 1 1    1    3   50 o  1 2771.00   26.01 
1 1 1    1    3   51 o  1 4320.00   27.63 
1 1 1    1    3   52 f  0 1752.00   22.55 
1 1 1    1    3   53 o  1 2542.00   22.74 
1 1 1    1    3   54 o  1 2304.00   22.58 
1 1 1    1    3   55 o  1 3140.00   21.83 
1 1 1    1    3   56 o  1 3329.00   25.99 
1 1 1    1    3   57 o  1 1380.00   28.91 
1 1 1    1    3   58 o  1 2117.00   28.05 
1 1 1    1    3   59 o  1  843.40   19.60 
1 1 1    1    3   60 o  1 3134.00   30.58 
1 1 1    1    3   61 o  1 1040.00   19.88 
1 1 1    1    3   62 o  1 3212.00   28.67 
1 1 1    1    3   63 o  1 3239.00   26.91 
1 1 1    1    3   64 o  1 1873.00   27.13 
1 1 1    1    3   65 o  1  645.10   62.06 
1 1 1    1    3   66 o  1 1549.00   31.70 
1 1 1    1    3   67 o  1 1299.00   64.81 
1 1 1    1    3   68 o  1 1281.00   36.52 
1 1 1    1    3   69 o  1 1754.00   28.80 
1 1 1    1    3   70 o  1 1963.00   26.40 
1 1 1    1    3   71 o  1  634.50   60.29 
1 1 1    1    3   72 o  1  661.30   65.43 
1 1 1    1    3   73 o  1  730.20   24.30 
1 1 1    1    3   74 o  1  263.10  101.50 
1 1 1    1    3   75 o  1 1611.00   32.66 
1 1 1    1    3   76 o  1  818.60   55.06 
1 1 1    1    3   77 o  1  970.70   43.19 
1 1 1    1    3   78 o  1  595.40   80.65 
1 1 1    1    3   79 o  1  507.40   28.07 
1 1 1    1    3   80 f  0  633.10   65.20 
1 1 1    1    3   81 o  1  602.10   67.72 
1 1 1    1    3   82 o  1  576.10   72.24 
1 1 1    1    3   83 o  1  314.30  105.80 
1 1 1    1    3   84 o  1  228.60   96.79 
1 1 1    1    3   85 o  1  211.80   93.45 
1 1 1    1    3   86 o  1  495.80   84.96 
1 1 1    1    3   87 f  0  835.20   50.77 
1 1 1    1    5    0 o  1   51.18   36.59 
1 1 1    1    5    1 o  1   81.44   37.89 
1 1 1    1    5    2 o  1 4168.00   29.26 
1 1 1    1    5    3 f  0 11380.00   71.36 
1 1 1    1    5    4 o  1 13680.00   74.21 
1 1 1    1    5    5 o  1 9521.00   51.75 
1 1 1    1    5    6 o  1 6963.00   37.97 
1 1 1    1    5    7 o  1 2345.00   13.78 
1 1 1    1    5    8 o  1 1998.00   10.05 
1 1 1    1    5    9 o  1 4416.00   26.14 
1 1 1    1    5   10 o  1 3176.00   15.99 
1 1 1    1    5   11 o  1 2585.00   12.51 
1 1 1    1    5   12 o  1 4400.00   20.30 
1 1 1    1    5   13 o  1  989.00    9.43 
1 1 1    1    5   14 o  1 6968.00   40.88 
1 1 1    1    5   15 o  1 2475.00   14.27 
1 1 1    1    5   16 o  1 5565.00   39.06 
1 1 1    1    5   17 o  1 2998.00   19.21 
1 1 1    1    5   18 o  1  955.50   13.07 
1 1 1    1    5   19 o  1 2308.00   17.01 
1 1 1    1    5   20 o  1 3567.00   23.86 
1 1 1    1    5   21 o  1 2500.00   18.17 
1 1 1    1    5   22 o  1 1833.00   14.97 
1 1 1    1    5   23 o  1 3967.00   26.36 
1 1 1    1    5   24 o  1 2141.00   17.02 
1 1 1    1    5   25 o  1 1722.00   17.57 
1 1 1    1    5   26 o  1 3594.00   29.12 
1 1 1    1    5   27 o  1 3050.00   23.72 
1 1 1    1    5   28 o  1 7295.00   50.75 
1 1 1    1    5   29 o  1 3884.00   28.71 
1 1 1    1    5   30 o  1 1249.00   19.55 
1 1 1    1    5   31 o  1 7070.00   45.60 
1 1 1    1    5   32 o  1 2472.00   15.49 
1 1 1    1    5   33 o  1 1326.00   15.78 
1 1 1    1    5   34 o  1 1694.00   15.92 
1 1 1    1    5   35 o  1 2087.00   17.97 
1 1 1    1    5   36 o  1 2262.00   19.48 
1 1 1    1    5   37 o  1  778.50   25.25 
1 1 1    1    5   38 o  1 1936.00   20.42 
1 1 1    1    5   39 o  1 3308.00   26.93 
1 1 1    1    5   40 o  1  675.90   30.06 
1 1 1    1    5   41 o  1 3802.00   24.04 
1 1 1    1    5   42 o  1 2571.00   23.62 
1 1 1    1    5   43 o  1  780.80   30.22 
1 1 1    1    5   44 o  1 3203.00   23.60 
1 1 1    1    5   45 o  1 2147.00   22.72 
1 1 1    1    5   46 o  1 3936.00   30.08 
1 1 1    1    5   47 o  1 3861.00   23.61 
1 1 1    1    5   48 o  1 3385.00   22.03 
1 1 1    1    5   49 o  1 2730.00   20.25 
1 1 1    1    5   50 o  1 2244.00   21.54 
1 1 1    1    5   51 o  1 2218.00   21.62 
1 1 1    1    5   52 o  1 2601.00   20.55 
1 1 1    1    5   53 o  1 3144.00   21.67 
1 1 1    1    5   54 o  1 2204.00   22.31 
1 1 1    1    5   55 o  1 1009.00   30.68 
1 1 1    1    5   56 o  1 2114.00   22.67 
1 1 1    1    5   57 o  1  935.40   33.25 
1 1 1    1    5   58 o  1 1967.00   23.33 
1 1 1    1    5   59 o  1 3520.00   27.15 
1 1 1    1    5   60 o  1 1460.00   26.38 
1 1 1    1    5   61 o  1 3888.00   29.15 
1 1 1    1    5   62 o  1 1907.00   24.57 
1 1 1    1    5   63 o  1 1747.00   28.52 
1 1 1    1    5   64 o  1 1468.00   19.44 
1 1 1    1    5   65 o  1 1070.00   44.44 
1 1 1    1    5   66 o  1 1608.00   34.15 
1 1 1    1    5   67 o  1 1607.00   56.14 
1 1 1    1    5   68 o  1  608.90   25.71 
1 1 1    1    5   69 o  1  990.60   44.39 
1 1 1    1    5   70 o  1 1206.00   54.15 
1 1 1    1    5   71 o  1  690.90   63.13 
1 1 1    1    5   72 o  1 1100.00   42.50 
1 1 1    1    5   73 o  1 1023.00   43.81 
1 1 1    1    5   74 o  1 1297.00   38.85 
1 1 1    1    5   75 o  1  558.20  102.60 
1 1 1    1    5   76 o  1 1448.00   38.61 
1 1 1    1    5   77 o  1  411.20   34.20 
1 1 1    1    5   78 o  1 1075.00   40.22 
1 1 1    1    5   79 o  1  676.20   71.93 
1 1 1    1    5   80 o  1  338.20  106.00 
1 1 1    1    5   81 o  1  597.70   70.50 
1 1 1    1    5   82 o  1  505.00  141.90 
1 1 1    1    5   83 o  1  594.20   70.29 
1 1 1    1    5   84 o  1  177.10   84.03 
1 1 1    1    5   85 o  1  285.90  106.90 
1 1 1    1    5   86 o  1  470.30   90.47 
1 1 1    1    7    0 o  1 7145.00   55.24 
1 1 1    1    7    1 o  1 7569.00   41.33 
1 1 1    1    7    2 o  1 2212.00   13.56 
1 1 1    1    7    3 o  1 3995.00   22.37 
1 1 1    1    7    4 o  1 1437.00   10.57 
1 1 1    1    7    5 o  1 1569.00   10.05 
1 1 1    1    7    6 o  1 5813.00   31.94 
1 1 1    1    7    7 o  1 1295.00   10.27 
1 1 1    1    7    8 o  1 3064.00   17.65 
1 1 1    1    7    9 o  1 6254.00   28.60 
1 1 1    1    7   10 o  1 3936.00   22.08 
1 1 1    1    7   11 o  1 4127.00   23.09 
1 1 1    1    7   12 o  1 4316.00   20.11 
1 1 1    1    7   13 o  1 1695.00   11.45 
1 1 1    1    7   14 f  0 3322.00   17.08 
1 1 1    1    7   15 f  0 4740.00   28.30 
1 1 1    1    7   16 o  1 4709.00   21.86 
1 1 1    1    7   17 o  1 6644.00   42.30 
1 1 1    1    7   18 o  1 2161.00   16.30 
1 1 1    1    7   19 o  1 4467.00   29.18 
1 1 1    1    7   20 o  1 4992.00   32.34 
1 1 1    1    7   21 o  1 2903.00   18.75 
1 1 1    1    7   22 o  1 7262.00   56.93 
1 1 1    1    7   23 o  1 7660.00   53.47 
1 1 1    1    7   24 o  1 1631.00   14.55 
1 1 1    1    7   25 o  1 8044.00   55.75 
1 1 1    1    7   26 o  1 5299.00   37.54 
1 1 1    1    7   27 o  1 2045.00   20.12 
1 1 1    1    7   28 f  0 4623.00   33.29 
1 1 1    1    7   29 o  1 2520.00   21.21 
1 1 1    1    7   30 o  1 4208.00   30.87 
1 1 1    1    7   31 o  1 2133.00   23.62 
1 1 1    1    7   32 o  1 4407.00   39.14 
1 1 1    1    7   33 o  1 2874.00   23.07 
1 1 1    1    7   34 o  1 3039.00   26.27 
1 1 1    1    7   35 o  1 2055.00   23.56 
1 1 1    1    7   36 o  1 2201.00   21.20 
1 1 1    1    7   37 o  1 3653.00   31.64 
1 1 1    1    7   38 o  1 1783.00   19.06 
1 1 1    1    7   39 o  1 3192.00   25.84 
1 1 1    1    7   40 o  1 1603.00   19.24 
1 1 1    1    7   41 o  1 3651.00   22.35 
1 1 1    1    7   42 o  1 2038.00   15.36 
1 1 1    1    7   43 o  1 3388.00   25.03 
1 1 1    1    7   44 o  1 3176.00   24.15 
1 1 1    1    7   45 o  1 1054.00   23.63 
1 1 1    1    7   46 o  1  732.30   31.25 
1 1 1    1    7   47 o  1 4582.00   34.32 
1 1 1    1    7   48 o  1  866.40   16.44 
1 1 1    1    7   49 o  1 1207.00   23.38 
1 1 1    1    7   50 o  1 1656.00   21.23 
1 1 1    1    7   51 o  1 4632.00   32.18 
1 1 1    1    7   52 o  1 3775.00   27.68 
1 1 1    1    7   53 o  1 4600.00   32.17 
1 1 1    1    7   54 f  0 4043.00   29.12 
1 1 1    1    7   55 o  1 2815.00   23.67 
1 1 1    1    7   56 o  1 2377.00   22.70 
1 1 1    1    7   57 o  1 3030.00   24.87 
1 1 1    1    7   58 o  1 1149.00   28.54 
1 1 1    1    7   59 o  1  657.50   46.36 
1 1 1    1    7   60 o  1 2496.00   21.61 
1 1 1    1    7   61 o  1 1329.00   27.52 
1 1 1    1    7   62 o  1 1029.00   33.53 
1 1 1    1    7   63 o  1  349.80   89.66 
1 1 1    1    7   64 o  1 2273.00   24.35 
1 1 1    1    7   65 o  1  468.00   73.83 
1 1 1    1    7   66 o  1  353.20   94.70 
1 1 1    1    7   67 o  1 3230.00   26.81 
1 1 1    1    7   68 o  1  244.90   97.04 
1 1 1    1    7   69 o  1 2071.00   25.68 
1 1 1    1    7   70 o  1  334.60  107.80 
1 1 1    1    7   71 o  1 1254.00   55.94 
1 1 1    1    7   72 o  1 1107.00   47.92 
1 1 1    1    7   73 o  1 1689.00   35.34 
1 1 1    1    7   74 o  1 1572.00   36.82 
1 1 1    1    7   75 o  1  689.60   64.59 
1 1 1    1    7   76 f  0  327.70  109.90 
1 1 1    1    7   77 o  1  332.50  110.70 
1 1 1    1    7   78 o  1  861.60   54.75 
1 1 1    1    7   79 o  1  221.80   99.82 
1 1 1    1    7   80 o  1  630.70   79.74 
1 1 1    1    7   81 o  1  404.80  110.50 
1 1 1    1    7   82 o  1  600.60   77.37 
1 1 1    1    7   83 o  1  532.00   83.16 
1 1 1    1    7   84 o  1  396.00   98.75 
1 1 1    1    7   85 o  1  203.20   93.01 
1 1 1    1    7   86 o  1  397.00  111.50 
1 1 1    1    9    0 o  1 5316.00   41.65 
1 1 1    1    9    1 o  1 1834.00   12.53 
1 1 1    1    9    2 o  1 4877.00   22.63 
1 1 1    1    9    3 o  1 3097.00   18.04 
1 1 1    1    9    4 o  1 9990.00   54.45 
1 1 1    1    9    5 o  1 3214.00   18.63 
1 1 1    1    9    6 o  1 5877.00   32.42 
1 1 1    1    9    7 o  1 3384.00   19.48 
1 1 1    1    9    8 o  1 4603.00   25.71 
1 1 1    1    9    9 o  1  519.90   15.99 
1 1 1    1    9   10 o  1 3832.00   18.21 
1 1 1    1    9   11 o  1 3689.00   21.04 
1 1 1    1    9   12 o  1 6033.00   33.29 
1 1 1    1    9   13 o  1 3318.00   19.23 
1 1 1    1    9   14 o  1 9538.00   52.08 
1 1 1    1    9   15 o  1 3383.00   19.58 
1 1 1    1    9   16 f  0 3970.00   18.81 
1 1 1    1    9   17 o  1 1732.00   12.10 
1 1 1    1    9   18 o  1 5809.00   34.48 
1 1 1    1    9   19 o  1 5765.00   34.28 
1 1 1    1    9   20 o  1 3268.00   25.09 
1 1 1    1    9   21 o  1 5587.00   36.10 
1 1 1    1    9   22 o  1 9594.00   66.64 
1 1 1    1    9   23 o  1 2504.00   19.59 
1 1 1    1    9   24 o  1 8292.00   63.07 
1 1 1    1    9   25 f  0 1906.00   17.84 
1 1 1    1    9   26 o  1 4431.00   38.94 
1 1 1    1    9   27 o  1 2908.00   22.64 
1 1 1    1    9   28 o  1 5743.00   68.80 
1 1 1    1    9   29 o  1 4610.00   39.67 
1 1 1    1    9   30 o  1 4984.00   37.08 
1 1 1    1    9   31 o  1 1368.00   17.71 
1 1 1    1    9   32 o  1 3375.00   41.56 
1 1 1    1    9   33 o  1 3126.00   24.79 
1 1 1    1    9   34 o  1 1966.00   23.80 
1 1 1    1    9   35 o  1 1401.00   22.37 
1 1 1    1    9   36 o  1 2857.00   25.10 
1 1 1    1    9   37 o  1 2989.00   25.72 
1 1 1    1    9   38 o  1 4095.00   32.46 
1 1 1    1    9   39 o  1 1263.00   22.63 
1 1 1    1    9   40 o  1 2504.00   23.96 
1 1 1    1    9   41 o  1 4473.00   30.44 
1 1 1    1    9   42 o  1 1625.00   23.70 
1 1 1    1    9   43 o  1 2500.00   22.70 
1 1 1    1    9   44 o  1 1778.00   21.13 
1 1 1    1    9   45 o  1 1910.00   22.83 
1 1 1    1    9   46 o  1 1823.00   19.58 
1 1 1    1    9   47 o  1 2610.00   21.68 
1 1 1    1    9   48 o  1 1339.00   20.61 
1 1 1    1    9   49 o  1  670.90   32.49 
1 1 1    1    9   50 o  1 4364.00   30.62 
1 1 1    1    9   51 o  1 1652.00   20.73 
1 1 1    1    9   52 o  1 2584.00   22.58 
1 1 1    1    9   53 o  1 3372.00   25.70 
1 1 1    1    9   54 o  1 5262.00   35.87 
1 1 1    1    9   55 o  1 1626.00   19.79 
1 1 1    1    9   56 o  1 4457.00   31.46 
1 1 1    1    9   57 o  1 2992.00   20.06 
1 1 1    1    9   58 o  1 3680.00   27.50 
1 1 1    1    9   59 o  1 3789.00   28.24 
1 1 1    1    9   60 o  1 3690.00   28.03 
1 1 1    1    9   61 o  1 1796.00   23.69 
1 1 1    1    9   62 o  1 2195.00   23.47 
1 1 1    1    9   63 o  1  825.60   39.60 
1 1 1    1    9   64 o  1 2692.00   21.42 
1 1 1    1    9   65 o  1 2189.00   24.31 
1 1 1    1    9   66 o  1 1332.00   29.64 
1 1 1    1    9   67 f  0  230.80   94.06 
1 1 1    1    9   68 o  1 1444.00   28.21 
1 1 1    1    9   69 o  1 1139.00   21.29 
1 1 1    1    9   70 o  1 2419.00   28.69 
1 1 1    1    9   71 o  1  429.60   85.88 
1 1 1    1    9   72 o  1 1285.00   47.43 
1 1 1    1    9   73 o  1 1707.00   34.95 
1 1 1    1    9   74 o  1  608.60   65.66 
1 1 1    1    9   75 o  1  827.20   49.09 
1 1 1    1    9   76 o  1 1783.00   34.11 
1 1 1    1    9   77 o  1 1408.00   39.12 
1 1 1    1    9   78 o  1  428.40  104.30 
1 1 1    1    9   79 o  1 1617.00   41.78 
1 1 1    1    9   80 f  0  292.00  122.70 
1 1 1    1    9   81 o  1  908.40   70.28 
1 1 1    1    9   82 o  1  284.70  120.90 
1 1 1    1    9   83 o  1  817.80   63.09 
1 1 1    1    9   84 o  1  731.70   66.48 
1 1 1    1    9   85 o  1  643.90   69.55 
1 1 1    1    9   86 f  0  897.30   53.75 
1 1 1    1   11    0 o  1 3956.00   31.94 
1 1 1    1   11    1 o  1 1875.00   13.23 
1 1 1    1   11    2 o  1 3543.00   20.51 
1 1 1    1   11    3 o  1 2278.00   14.71 
1 1 1    1   11    4 o  1 1864.00   13.28 
1 1 1    1   11    5 f  0 3189.00   18.81 
1 1 1    1   11    6 o  1 2547.00   15.90 
1 1 1    1   11    7 o  1 5773.00   32.00 
1 1 1    1   11    8 o  1 4583.00   21.41 
1 1 1    1   11    9 o  1 2991.00   17.91 
1 1 1    1   11   10 o  1 4452.00   25.16 
1 1 1    1   11   11 o  1 4547.00   21.49 
1 1 1    1   11   12 o  1 7213.00   32.97 
1 1 1    1   11   13 o  1 3305.00   16.62 
1 1 1    1   11   14 o  1 3911.00   22.43 
1 1 1    1   11   15 o  1 2896.00   17.53 
1 1 1    1   11   16 o  1 4641.00   21.86 
1 1 1    1   11   17 o  1 2506.00   15.81 
1 1 1    1   11   18 o  1 4880.00   22.90 
1 1 1    1   11   19 o  1 3453.00   17.98 
1 1 1    1   11   20 o  1 9474.00   51.91 
1 1 1    1   11   21 o  1 2180.00   16.00 
1 1 1    1   11   22 o  1 4029.00   28.75 
1 1 1    1   11   23 o  1 4070.00   36.11 
1 1 1    1   11   24 o  1 4032.00   35.87 
1 1 1    1   11   25 o  1 7572.00   52.87 
1 1 1    1   11   26 o  1 2540.00   21.60 
1 1 1    1   11   27 o  1 2993.00   28.44 
1 1 1    1   11   28 o  1 6886.00   68.37 
1 1 1    1   11   29 o  1 2396.00   28.72 
1 1 1    1   11   30 o  1 2429.00   20.27 
1 1 1    1   11   31 o  1 2048.00   16.01 
1 1 1    1   11   32 o  1 1849.00   22.10 
1 1 1    1   11   33 f  0 2298.00   25.23 
1 1 1    1   11   34 o  1 1068.00   15.66 
1 1 1    1   11   35 o  1 1609.00   19.03 
1 1 1    1   11   36 o  1 2625.00   23.91 
1 1 1    1   11   37 o  1  330.00   66.39 
1 1 1    1   11   38 o  1 3105.00   29.80 
1 1 1    1   11   39 o  1  572.30   39.63 
1 1 1    1   11   40 o  1  693.90   28.86 
1 1 1    1   11   41 o  1  905.00   26.42 
1 1 1    1   11   42 o  1 2032.00   23.16 
1 1 1    1   11   43 o  1 4864.00   32.69 
1 1 1    1   11   44 o  1 3408.00   29.77 
1 1 1    1   11   45 o  1  441.80   58.48 
1 1 1    1   11   46 o  1  412.30   62.52 
1 1 1    1   11   47 f  0 1200.00   27.07 
1 1 1    1   11   48 o  1 1097.00   29.64 
1 1 1    1   11   49 o  1 2237.00   22.45 
1 1 1    1   11   50 o  1 3754.00   29.43 
1 1 1    1   11   51 o  1 1452.00   23.29 
1 1 1    1   11   52 o  1 1234.00   21.67 
1 1 1    1   11   53 o  1 3385.00   25.66 
1 1 1    1   11   54 o  1 5740.00   38.66 
1 1 1    1   11   55 o  1 1513.00   21.81 
1 1 1    1   11   56 f  0 4291.00   30.46 
1 1 1    1   11   57 o  1 3278.00   25.50 
1 1 1    1   11   58 o  1 2435.00   22.55 
1 1 1    1   11   59 o  1 1502.00   23.34 
1 1 1    1   11   60 o  1 2558.00   23.34 
1 1 1    1   11   61 o  1 1560.00   23.82 
1 1 1    1   11   62 o  1 2593.00   23.83 
1 1 1    1   11   63 o  1  897.20   57.89 
1 1 1    1   11   64 o  1 1484.00   25.26 
1 1 1    1   11   65 o  1 1064.00   21.10 
1 1 1    1   11   66 o  1 1049.00   32.66 
1 1 1    1   11   67 o  1 1760.00   24.99 
1 1 1    1   11   68 o  1 2199.00   24.20 
1 1 1    1   11   69 o  1  694.40   58.30 
1 1 1    1   11   70 o  1  451.90   77.97 
1 1 1    1   11   71 o  1  282.60   46.63 
1 1 1    1   11   72 o  1 1657.00   35.77 
1 1 1    1   11   73 o  1  801.90   49.68 
1 1 1    1   11   74 o  1  180.80   85.29 
1 1 1    1   11   75 o  1 1604.00   31.82 
1 1 1    1   11   76 o  1  720.50   59.72 
1 1 1    1   11   77 o  1 1143.00   39.46 
1 1 1    1   11   78 o  1 1042.00   44.05 
1 1 1    1   11   79 o  1  249.90  100.60 
1 1 1    1   11   80 o  1  866.70   49.40 
1 1 1    1   11   81 o  1  506.60   37.08 
1 1 1    1   11   82 o  1  771.80   56.32 
1 1 1    1   11   83 o  1  423.20   95.26 
1 1 1    1   11   84 o  1  153.80   75.09 
1 1 1    1   11   85 o  1  589.30   65.63 
1 1 1    1   11   86 o  1  213.60   95.52 
1 1 1    1   13    0 o  1 1487.00   18.69 
1 1 1    1   13    1 o  1 3755.00   21.81 
1 1 1    1   13    2 o  1 3095.00   18.66 
1 1 1    1   13    3 o  1 4326.00   24.67 
1 1 1    1   13    4 o  1 7338.00   40.42 
1 1 1    1   13    5 o  1 2345.00   15.51 
1 1 1    1   13    6 o  1 2414.00   15.77 
1 1 1    1   13    7 o  1 3374.00   20.00 
1 1 1    1   13    8 o  1 3137.00   18.93 
1 1 1    1   13    9 o  1 2716.00   17.01 
1 1 1    1   13   10 o  1 3721.00   21.69 
1 1 1    1   13   11 o  1 4274.00   20.18 
1 1 1    1   13   12 o  1 4137.00   23.79 
1 1 1    1   13   13 o  1 4261.00   24.42 
1 1 1    1   13   14 o  1 2435.00   15.95 
1 1 1    1   13   15 o  1 4679.00   28.30 
1 1 1    1   13   16 o  1 2712.00   19.32 
1 1 1    1   13   17 o  1 7269.00   46.18 
1 1 1    1   13   18 o  1 7201.00   50.18 
1 1 1    1   13   19 o  1 4515.00   32.39 
1 1 1    1   13   20 o  1 3910.00   22.74 
1 1 1    1   13   21 o  1  382.10   12.64 
1 1 1    1   13   22 o  1 4359.00   32.24 
1 1 1    1   13   23 o  1 3175.00   23.49 
1 1 1    1   13   24 o  1 2437.00   19.10 
1 1 1    1   13   25 o  1 2916.00   18.35 
1 1 1    1   13   26 o  1 1647.00   11.36 
1 1 1    1   13   27 o  1 1026.00   13.76 
1 1 1    1   13   28 o  1 4550.00   33.25 
1 1 1    1   13   29 o  1 2861.00   19.21 
1 1 1    1   13   30 o  1 3103.00   34.79 
1 1 1    1   13   31 o  1 1333.00   21.34 
1 1 1    1   13   32 o  1  714.40   24.30 
1 1 1    1   13   33 o  1 1791.00   33.25 
1 1 1    1   13   34 o  1  327.00  103.00 
1 1 1    1   13   35 o  1 4372.00   37.28 
1 1 1    1   13   36 o  1 3206.00   36.02 
1 1 1    1   13   37 o  1 1354.00   24.50 
1 1 1    1   13   38 o  1  617.90   14.06 
1 1 1    1   13   39 o  1 1877.00   17.34 
1 1 1    1   13   40 o  1 1911.00   18.45 
1 1 1    1   13   41 o  1 3428.00   29.60 
1 1 1    1   13   42 o  1  163.60   65.20 
1 1 1    1   13   43 o  1 3549.00   25.40 
1 1 1    1   13   44 o  1 2331.00   23.95 
1 1 1    1   13   45 o  1 2983.00   27.74 
1 1 1    1   13   46 o  1 2570.00   25.73 
1 1 1    1   13   47 o  1  286.80   36.12 
1 1 1    1   13   48 f  0  853.30   29.01 
1 1 1    1   13   49 o  1 3337.00   29.98 
1 1 1    1   13   50 o  1 2302.00   25.59 
1 1 1    1   13   51 o  1 1408.00   19.33 
1 1 1    1   13   52 o  1 3381.00   30.64 
1 1 1    1   13   53 o  1 5458.00   43.35 
1 1 1    1   13   54 o  1 1564.00   26.72 
1 1 1    1   13   55 o  1 4234.00   30.28 
1 1 1    1   13   56 o  1 1926.00   23.17 
1 1 1    1   13   57 o  1 2107.00   23.48 
1 1 1    1   13   58 o  1 1967.00   23.64 
1 1 1    1   13   59 o  1  842.20   24.58 
1 1 1    1   13   60 o  1 1024.00   27.12 
1 1 1    1   13   61 o  1 2452.00   22.85 
1 1 1    1   13   62 o  1 3831.00   28.65 
1 1 1    1   13   63 o  1  572.20   48.21 
1 1 1    1   13   64 o  1 2365.00   18.82 
1 1 1    1   13   65 o  1  811.10   21.26 
1 1 1    1   13   66 o  1 1088.00   30.21 
1 1 1    1   13   67 o  1 1200.00   28.67 
1 1 1    1   13   68 o  1 2077.00   30.46 
1 1 1    1   13   69 o  1 3642.00   31.84 
1 1 1    1   13   70 o  1  916.40   40.08 
1 1 1    1   13   71 o  1 2179.00   31.06 
1 1 1    1   13   72 o  1 1063.00   42.42 
1 1 1    1   13   73 o  1 1419.00   30.18 
1 1 1    1   13   74 o  1 2453.00   26.20 
1 1 1    1   13   75 o  1  613.10   62.02 
1 1 1    1   13   76 o  1  364.70   97.83 
1 1 1    1   13   77 o  1  641.20   58.10 
1 1 1    1   13   78 o  1  299.50  101.20 
1 1 1    1   13   79 o  1  702.00   54.90 
1 1 1    1   13   80 o  1  582.60   64.81 
1 1 1    1   13   81 o  1  281.80  101.20 
1 1 1    1   13   82 o  1  323.80  104.10 
1 1 1    1   13   83 o  1  482.10   79.31 
1 1 1    1   13   84 o  1  233.20   96.05 
1 1 1    1   13   85 o  1  749.70   50.34 
1 1 1    1   13   86 o  1  290.40   47.54 
1 1 1    1   15    0 o  1 6098.00   48.10 
1 1 1    1   15    1 o  1 2556.00   16.85 
1 1 1    1   15    2 o  1 3526.00   21.02 
1 1 1    1   15    3 o  1 5420.00   30.46 
1 1 1    1   15    4 o  1 2829.00   17.93 
1 1 1    1   15    5 o  1 2370.00   13.99 
1 1 1    1   15    6 o  1 6234.00   34.72 
1 1 1    1   15    7 o  1 1884.00   15.11 
1 1 1    1   15    8 o  1 2421.00   16.34 
1 1 1    1   15    9 o  1 1191.00   14.94 
1 1 1    1   15   10 o  1 7416.00   47.21 
1 1 1    1   15   11 o  1 2768.00   20.11 
1 1 1    1   15   12 o  1 1242.00   15.98 
1 1 1    1   15   13 o  1 4492.00   29.58 
1 1 1    1   15   14 o  1 5782.00   37.28 
1 1 1    1   15   15 o  1 4648.00   26.62 
1 1 1    1   15   16 o  1 4273.00   23.37 
1 1 1    1   15   17 o  1 3937.00   26.31 
1 1 1    1   15   18 o  1 5368.00   42.83 
1 1 1    1   15   19 o  1 10180.00   58.33 
1 1 1    1   15   20 o  1 7963.00   45.81 
1 1 1    1   15   21 o  1 2322.00   21.16 
1 1 1    1   15   22 o  1  930.00   16.93 
1 1 1    1   15   23 o  1 6582.00   39.92 
1 1 1    1   15   24 f  0 7017.00   35.39 
1 1 1    1   15   25 o  1 2736.00   19.18 
1 1 1    1   15   26 o  1 2778.00   19.35 
1 1 1    1   15   27 o  1 2381.00   17.56 
1 1 1    1   15   28 o  1 5306.00   32.76 
1 1 1    1   15   29 f  0 1342.00   13.70 
1 1 1    1   15   30 o  1  860.10   13.83 
1 1 1    1   15   31 o  1 2571.00   27.45 
1 1 1    1   15   32 o  1 1929.00   16.84 
1 1 1    1   15   33 o  1 3014.00   29.62 
1 1 1    1   15   34 o  1 2308.00   27.44 
1 1 1    1   15   35 f  0 2318.00   19.27 
1 1 1    1   15   36 o  1 1737.00   34.88 
1 1 1    1   15   37 o  1 1690.00   35.41 
1 1 1    1   15   38 o  1 2897.00   34.93 
1 1 1    1   15   39 o  1 1028.00   97.23 
1 1 1    1   15   40 o  1 1943.00   35.22 
1 1 1    1   15   41 o  1 4338.00   41.42 
1 1 1    1   15   42 o  1 2947.00   37.19 
1 1 1    1   15   43 o  1  882.00   58.59 
1 1 1    1   15   44 o  1 3679.00   42.47 
1 1 1    1   15   45 o  1  796.80   63.63 
1 1 1    1   15   46 o  1 1610.00   41.24 
1 1 1    1   15   47 o  1 1111.00   50.21 
1 1 1    1   15   48 o  1 1713.00   41.69 
1 1 1    1   15   49 o  1 2109.00   24.54 
1 1 1    1   15   50 o  1 1988.00   23.66 
1 1 1    1   15   51 o  1 3621.00   26.15 
1 1 1    1   15   52 o  1 2107.00   24.49 
1 1 1    1   15   53 o  1  278.20   75.19 
1 1 1    1   15   54 o  1 4313.00   36.00 
1 1 1    1   15   55 o  1 1622.00   24.33 
1 1 1    1   15   56 o  1 2482.00   26.75 
1 1 1    1   15   57 o  1 1259.00   20.02 
1 1 1    1   15   58 o  1 2167.00   22.90 
1 1 1    1   15   59 o  1 1266.00   20.85 
1 1 1    1   15   60 o  1 1690.00   27.02 
1 1 1    1   15   61 o  1 3999.00   33.90 
1 1 1    1   15   62 o  1  742.10   64.44 
1 1 1    1   15   63 o  1 1423.00   33.86 
1 1 1    1   15   64 o  1 1982.00   29.27 
1 1 1    1   15   65 o  1 1522.00   28.47 
1 1 1    1   15   66 o  1 1543.00   28.93 
1 1 1    1   15   67 o  1  481.20   93.02 
1 1 1    1   15   68 o  1  781.20   45.64 
1 1 1    1   15   69 o  1 2505.00   28.77 
1 1 1    1   15   70 o  1 1172.00   38.27 
1 1 1    1   15   71 o  1 2367.00   23.95 
1 1 1    1   15   72 o  1  855.60   39.26 
1 1 1    1   15   73 o  1  686.50   47.21 
1 1 1    1   15   74 o  1 1100.00   31.94 
1 1 1    1   15   75 o  1  454.90   71.26 
1 1 1    1   15   76 o  1  811.60   40.94 
1 1 1    1   15   77 o  1  251.90   94.38 
1 1 1    1   15   78 o  1  490.80   68.51 
1 1 1    1   15   79 o  1  673.40   28.04 
1 1 1    1   15   80 o  1  928.60   38.20 
1 1 1    1   15   81 o  1  302.90   95.51 
1 1 1    1   15   82 o  1  198.50   86.58 
1 1 1    1   15   83 o  1  753.40   47.83 
1 1 1    1   15   84 o  1  336.20   94.80 
1 1 1    1   15   85 o  1  756.10   44.96 
1 1 1    1   17    0 o  1  831.20   11.56 
1 1 1    1   17    1 o  1 6425.00   35.83 
1 1 1    1   17    2 o  1 3570.00   21.47 
1 1 1    1   17    3 o  1 3429.00   20.83 
1 1 1    1   17    4 o  1 1994.00   15.53 
1 1 1    1   17    5 o  1 1430.00   11.47 
1 1 1    1   17    6 o  1 3560.00   24.71 
1 1 1    1   17    7 o  1 2205.00   18.59 
1 1 1    1   17    8 o  1 2521.00   19.64 
1 1 1    1   17    9 o  1 5042.00   33.07 
1 1 1    1   17   10 o  1 2202.00   16.13 
1 1 1    1   17   11 o  1 5038.00   32.98 
1 1 1    1   17   12 o  1 2781.00   20.58 
1 1 1    1   17   13 o  1 2552.00   19.56 
1 1 1    1   17   14 o  1 6738.00   43.17 
1 1 1    1   17   15 o  1 10430.00   65.91 
1 1 1    1   17   16 o  1 2760.00   18.15 
1 1 1    1   17   17 o  1 1871.00   20.70 
1 1 1    1   17   18 f  0 3896.00   25.22 
1 1 1    1   17   19 o  1 3500.00   23.23 
1 1 1    1   17   20 o  1 1500.00   20.08 
1 1 1    1   17   21 o  1 2434.00   17.05 
1 1 1    1   17   22 o  1 5910.00   30.25 
1 1 1    1   17   23 o  1 5526.00   34.10 
1 1 1    1   17   24 o  1 2147.00   17.38 
1 1 1    1   17   25 o  1 2659.00   16.51 
1 1 1    1   17   26 o  1 3654.00   19.87 
1 1 1    1   17   27 o  1  754.40   19.70 
1 1 1    1   17   28 o  1 2592.00   19.00 
1 1 1    1   17   29 o  1 3664.00   24.04 
1 1 1    1   17   30 o  1 1839.00   16.95 
1 1 1    1   17   31 o  1 1150.00   16.05 
1 1 1    1   17   32 o  1 1398.00   16.20 
1 1 1    1   17   33 o  1 1468.00   15.30 
1 1 1    1   17   34 o  1 2924.00   17.77 
1 1 1    1   17   35 o  1 2350.00   33.04 
1 1 1    1   17   36 o  1 2036.00   21.69 
1 1 1    1   17   37 f  0  678.80   12.96 
1 1 1    1   17   38 o  1 1928.00   26.82 
1 1 1    1   17   39 o  1 3047.00   37.77 
1 1 1    1   17   40 o  1 1275.00   19.17 
1 1 1    1   17   41 f  0 4148.00   44.76 
1 1 1    1   17   42 o  1 1216.00   49.72 
1 1 1    1   17   43 o  1 4592.00   47.98 
1 1 1    1   17   44 o  1 2403.00   37.58 
1 1 1    1   17   45 o  1 1333.00   48.26 
1 1 1    1   17   46 o  1 1986.00   39.64 
1 1 1    1   17   47 o  1 1041.00   84.90 
1 1 1    1   17   48 o  1 2027.00   39.85 
1 1 1    1   17   49 o  1 2817.00   39.62 
1 1 1    1   17   50 o  1 3536.00   42.30 
1 1 1    1   17   51 o  1 3436.00   42.14 
1 1 1    1   17   52 o  1 4190.00   44.42 
1 1 1    1   17   53 f  0 2050.00   43.04 
1 1 1    1   17   54 o  1 3681.00   43.58 
1 1 1    1   17   55 o  1  905.80   76.13 
1 1 1    1   17   56 o  1 3151.00   41.97 
1 1 1    1   17   57 o  1 2080.00   43.39 
1 1 1    1   17   58 o  1 2509.00   64.79 
1 1 1    1   17   59 o  1 1718.00   70.62 
1 1 1    1   17   60 o  1  722.50  165.90 
1 1 1    1   17   61 o  1 1748.00   74.14 
1 1 1    1   17   62 o  1 1665.00   66.28 
1 1 1    1   17   63 o  1 2046.00   49.03 
1 1 1    1   17   64 o  1 2236.00   62.73 
1 1 1    1   17   65 o  1 1919.00   27.67 
1 1 1    1   17   66 o  1 1500.00   28.00 
1 1 1    1   17   67 o  1  879.30   26.07 
1 1 1    1   17   68 o  1 1759.00   28.90 
1 1 1    1   17   69 o  1 1227.00   31.52 
1 1 1    1   17   70 o  1  726.00   59.54 
1 1 1    1   17   71 o  1 1510.00   23.59 
1 1 1    1   17   72 o  1  712.90   52.55 
1 1 1    1   17   73 o  1  673.30   22.99 
1 1 1    1   17   74 o  1 1510.00   21.71 
1 1 1    1   17   75 f  0  573.40   40.90 
1 1 1    1   17   76 o  1  748.30   35.64 
1 1 1    1   17   77 o  1  476.50   53.90 
1 1 1    1   17   78 o  1  940.20   25.92 
1 1 1    1   17   79 o  1 1367.00   27.35 
1 1 1    1   17   80 o  1  445.50   71.68 
1 1 1    1   17   81 o  1  794.60   45.30 
1 1 1    1   17   82 o  1  314.80   92.42 
1 1 1    1   17   83 o  1  683.40   32.21 
1 1 1    1   17   84 o  1  315.40   44.73 
1 1 1    1   17   85 o  1  167.30   75.21 
1 1 1    1   19    0 o  1 4971.00   57.24 
1 1 1    1   19    1 o  1 2040.00   19.04 
1 1 1    1   19    2 o  1 3744.00   26.11 
1 1 1    1   19    3 o  1 4044.00   23.49 
1 1 1    1   19    4 o  1 4247.00   28.81 
1 1 1    1   19    5 o  1 4550.00   26.49 
1 1 1    1   19    6 f  0 2005.00   18.59 
1 1 1    1   19    7 f  0 3834.00   26.45 
1 1 1    1   19    8 o  1 6483.00   41.82 
1 1 1    1   19    9 o  1 5063.00   28.24 
1 1 1    1   19   10 o  1 3058.00   22.41 
1 1 1    1   19   11 o  1 2686.00   14.57 
1 1 1    1   19   12 o  1 2327.00   17.24 
1 1 1    1   19   13 o  1 7351.00   40.85 
1 1 1    1   19   14 o  1 8747.00   40.35 
1 1 1    1   19   15 o  1 11630.00   69.37 
1 1 1    1   19   16 o  1 4392.00   32.80 
1 1 1    1   19   17 o  1 1207.00   18.71 
1 1 1    1   19   18 o  1 2700.00   20.05 
1 1 1    1   19   19 o  1 4800.00   32.48 
1 1 1    1   19   20 o  1 6616.00   40.37 
1 1 1    1   19   21 o  1 6247.00   38.25 
1 1 1    1   19   22 o  1 3519.00   23.56 
1 1 1    1   19   23 o  1 1187.00   18.58 
1 1 1    1   19   24 o  1 4828.00   25.61 
1 1 1    1   19   25 o  1 4061.00   26.38 
1 1 1    1   19   26 o  1 3590.00   24.04 
1 1 1    1   19   27 o  1 3670.00   24.38 
1 1 1    1   19   28 o  1 1314.00   17.55 
1 1 1    1   19   29 o  1 3470.00   24.76 
1 1 1    1   19   30 o  1 1492.00   17.40 
1 1 1    1   19   31 o  1 5613.00   36.86 
1 1 1    1   19   32 o  1 1254.00   17.54 
1 1 1    1   19   33 o  1 3732.00   23.23 
1 1 1    1   19   34 o  1 3813.00   26.61 
1 1 1    1   19   35 o  1 2622.00   20.62 
1 1 1    1   19   36 o  1 2652.00   22.65 
1 1 1    1   19   37 f  0 1682.00   16.78 
1 1 1    1   19   38 o  1 1093.00   16.10 
1 1 1    1   19   39 o  1  638.20   31.28 
1 1 1    1   19   40 o  1 4564.00   33.82 
1 1 1    1   19   41 o  1  378.40   54.65 
1 1 1    1   19   42 o  1 2968.00   39.39 
1 1 1    1   19   43 o  1 1357.00   46.15 
1 1 1    1   19   44 o  1 2087.00   39.80 
1 1 1    1   19   45 o  1 1338.00   47.15 
1 1 1    1   19   46 o  1 1238.00   53.16 
1 1 1    1   19   47 f  0 1281.00   52.47 
1 1 1    1   19   48 o  1 2469.00   39.42 
1 1 1    1   19   49 o  1 5293.00   50.04 
1 1 1    1   19   50 o  1 2398.00   40.80 
1 1 1    1   19   51 o  1 2197.00   41.24 
1 1 1    1   19   52 o  1 5026.00   52.47 
1 1 1    1   19   53 o  1 3319.00   63.40 
1 1 1    1   19   54 o  1 3272.00   63.96 
1 1 1    1   19   55 o  1 1399.00   83.68 
1 1 1    1   19   56 o  1 1264.00   96.00 
1 1 1    1   19   57 o  1 2296.00   53.83 
1 1 1    1   19   58 o  1 3462.00   38.47 
1 1 1    1   19   59 o  1 2383.00   59.99 
1 1 1    1   19   60 o  1 5745.00   82.39 
1 1 1    1   19   61 o  1 1351.00   75.61 
1 1 1    1   19   62 f  0 2628.00   59.67 
1 1 1    1   19   63 o  1 1982.00   50.61 
1 1 1    1   19   64 o  1 2290.00   46.47 
1 1 1    1   19   65 o  1  475.30  145.10 
1 1 1    1   19   66 o  1 1874.00   50.90 
1 1 1    1   19   67 o  1 2199.00   48.94 
1 1 1    1   19   68 o  1 1100.00   79.16 
1 1 1    1   19   69 o  1  705.30  115.30 
1 1 1    1   19   70 o  1  428.00   63.23 
1 1 1    1   19   71 o  1 1064.00   29.75 
1 1 1    1   19   72 o  1  612.30  129.70 
1 1 1    1   19   73 o  1  930.40   90.36 
1 1 1    1   19   74 f  0 1039.00   75.86 
1 1 1    1   19   75 o  1  345.50  142.60 
1 1 1    1   19   76 o  1  636.20  124.60 
1 1 1    1   19   77 o  1 1368.00   65.38 
1 1 1    1   19   78 o  1 1604.00   58.76 
1 1 1    1   19   79 o  1  365.60  144.00 
1 1 1    1   19   80 o  1  229.60  110.60 
1 1 1    1   19   81 o  1  593.50  167.10 
1 1 1    1   19   82 o  1  696.20  115.70 
1 1 1    1   19   83 o  1  475.10  149.00 
1 1 1    1   19   84 o  1  226.50  113.20 
1 1 1    1   21    0 o  1  824.00   35.17 
1 1 1    1   21    1 o  1 7808.00   61.31 
1 1 1    1   21    2 o  1 4628.00   38.32 
1 1 1    1   21    3 o  1 3184.00   29.07 
1 1 1    1   21    4 o  1 3352.00   23.74 
1 1 1    1   21    5 o  1 1642.00   24.17 
1 1 1    1   21    6 o  1  273.40   63.54 
1 1 1    1   21    7 o  1 2480.00   18.10 
1 1 1    1   21    8 o  1 4927.00   28.58 
1 1 1    1   21    9 o  1 4694.00   23.27 
1 1 1    1   21   10 o  1 4943.00   28.64 
1 1 1    1   21   11 o  1 8025.00   48.51 
1 1 1    1   21   12 o  1 3687.00   24.79 
1 1 1    1   21   13 o  1 1566.00   11.88 
1 1 1    1   21   14 o  1 3802.00   21.43 
1 1 1    1   21   15 o  1 7115.00   50.22 
1 1 1    1   21   16 o  1 3251.00   22.73 
1 1 1    1   21   17 o  1 4228.00   27.48 
1 1 1    1   21   18 o  1 3722.00   26.78 
1 1 1    1   21   19 o  1 3743.00   25.16 
1 1 1    1   21   20 o  1  915.20   23.64 
1 1 1    1   21   21 o  1 4464.00   24.15 
1 1 1    1   21   22 o  1 1231.00   19.40 
1 1 1    1   21   23 o  1 3223.00   22.58 
1 1 1    1   21   24 o  1 1922.00   18.26 
1 1 1    1   21   25 o  1 4417.00   28.43 
1 1 1    1   21   26 o  1 1818.00   17.12 
1 1 1    1   21   27 o  1  548.80   65.00 
1 1 1    1   21   28 o  1 3503.00   25.27 
1 1 1    1   21   29 o  1 1974.00   19.12 
1 1 1    1   21   30 o  1 4659.00   31.56 
1 1 1    1   21   31 o  1 1803.00   18.71 
1 1 1    1   21   32 o  1 3685.00   26.17 
1 1 1    1   21   33 o  1 2280.00   20.75 
1 1 1    1   21   34 o  1 3390.00   20.72 
1 1 1    1   21   35 o  1 2058.00   15.11 
1 1 1    1   21   36 o  1 1769.00   18.47 
1 1 1    1   21   37 o  1 1299.00   18.94 
1 1 1    1   21   38 o  1 1563.00   17.83 
1 1 1    1   21   39 o  1 2613.00   21.46 
1 1 1    1   21   40 o  1  610.60   15.12 
1 1 1    1   21   41 o  1 1385.00   13.24 
1 1 1    1   21   42 o  1  998.20   25.11 
1 1 1    1   21   43 o  1 2666.00   27.22 
1 1 1    1   21   44 o  1 2291.00   30.66 
1 1 1    1   21   45 o  1 1501.00   46.69 
1 1 1    1   21   46 o  1 2687.00   40.61 
1 1 1    1   21   47 o  1  873.70   75.11 
1 1 1    1   21   48 o  1 2561.00   61.43 
1 1 1    1   21   49 o  1 1894.00   70.16 
1 1 1    1   21   50 o  1 2173.00   62.49 
1 1 1    1   21   51 o  1 2719.00   63.60 
1 1 1    1   21   52 o  1 1729.00   37.17 
1 1 1    1   21   53 o  1 1075.00   73.50 
1 1 1    1   21   54 o  1 2071.00   60.67 
1 1 1    1   21   55 o  1 1489.00   69.94 
1 1 1    1   21   56 o  1 1165.00   84.13 
1 1 1    1   21   57 o  1 3299.00   60.13 
1 1 1    1   21   58 o  1 2403.00   46.04 
1 1 1    1   21   59 o  1 4016.00   48.02 
1 1 1    1   21   60 o  1 3435.00   44.74 
1 1 1    1   21   61 o  1 1090.00   73.92 
1 1 1    1   21   62 o  1 1269.00   66.64 
1 1 1    1   21   63 f  0 2367.00   32.27 
1 1 1    1   21   64 o  1 1626.00   58.82 
1 1 1    1   21   65 o  1  610.70  131.10 
1 1 1    1   21   66 o  1 1155.00   34.67 
1 1 1    1   21   67 o  1  670.00  132.30 
1 1 1    1   21   68 o  1 2331.00   47.91 
1 1 1    1   21   69 o  1  691.70  126.90 
1 1 1    1   21   70 o  1  364.30  144.40 
1 1 1    1   21   71 o  1 1223.00   74.45 
1 1 1    1   21   72 o  1  588.50  140.80 
1 1 1    1   21   73 o  1  867.00   96.07 
1 1 1    1   21   74 o  1  792.90  107.20 
1 1 1    1   21   75 o  1 1015.00   84.37 
1 1 1    1   21   76 o  1  652.20  135.00 
1 1 1    1   21   77 o  1  995.90   87.62 
1 1 1    1   21   78 o  1  297.70  131.50 
1 1 1    1   21   79 o  1 1557.00   59.77 
1 1 1    1   21   80 o  1 1469.00   64.57 
1 1 1    1   21   81 o  1  497.50   53.93 
1 1 1    1   21   82 o  1  384.60  160.90 
1 1 1    1   21   83 o  1  497.20  143.00 
1 1 1    1   21   84 o  1  225.30  109.70 
1 1 1    1   23    0 o  1 10850.00   84.40 
1 1 1    1   23    1 o  1 1492.00   21.17 
1 1 1    1   23    2 o  1 5164.00   34.54 
1 1 1    1   23    3 o  1 1334.00   11.78 
1 1 1    1   23    4 o  1 7302.00   51.41 
1 1 1    1   23    5 o  1 4559.00   25.61 
1 1 1    1   23    6 o  1 1396.00   11.08 
1 1 1    1   23    7 o  1 1882.00   22.88 
1 1 1    1   23    8 o  1 5020.00   36.95 
1 1 1    1   23    9 o  1 2416.00   17.28 
1 1 1    1   23   10 o  1 4608.00   27.82 
1 1 1    1   23   11 o  1 5153.00   32.59 
1 1 1    1   23   12 o  1 4789.00   30.63 
1 1 1    1   23   13 o  1 1988.00   19.43 
1 1 1    1   23   14 o  1 3824.00   24.05 
1 1 1    1   23   15 o  1 2316.00   20.02 
1 1 1    1   23   16 o  1 2951.00   21.93 
1 1 1    1   23   17 o  1 1365.00   22.11 
1 1 1    1   23   18 o  1 2373.00   21.81 
1 1 1    1   23   19 o  1 4446.00   28.83 
1 1 1    1   23   20 o  1 1480.00   19.62 
1 1 1    1   23   21 o  1 3234.00   23.05 
1 1 1    1   23   22 o  1 2157.00   19.43 
1 1 1    1   23   23 o  1 2376.00   19.79 
1 1 1    1   23   24 o  1  604.60   12.87 
1 1 1    1   23   25 o  1  758.70   29.10 
1 1 1    1   23   26 o  1  384.60   19.01 
1 1 1    1   23   27 o  1  934.30   25.56 
1 1 1    1   23   28 o  1 3174.00   24.02 
1 1 1    1   23   29 o  1 1897.00   19.73 
1 1 1    1   23   30 o  1 2037.00   19.97 
1 1 1    1   23   31 o  1 2961.00   23.11 
1 1 1    1   23   32 o  1 1615.00   19.25 
1 1 1    1   23   33 o  1 1985.00   19.70 
1 1 1    1   23   34 o  1 2175.00   21.71 
1 1 1    1   23   35 o  1  957.10   23.68 
1 1 1    1   23   36 o  1 1852.00   19.80 
1 1 1    1   23   37 o  1 1883.00   19.92 
1 1 1    1   23   38 o  1 1646.00   16.17 
1 1 1    1   23   39 o  1 1712.00   19.31 
1 1 1    1   23   40 o  1 1266.00   19.78 
1 1 1    1   23   41 o  1 2428.00   21.37 
1 1 1    1   23   42 o  1 2070.00   15.74 
1 1 1    1   23   43 o  1 2116.00   21.03 
1 1 1    1   23   44 o  1 3525.00   24.39 
1 1 1    1   23   45 o  1 1422.00   26.33 
1 1 1    1   23   46 o  1 3140.00   29.32 
1 1 1    1   23   47 o  1 2506.00   49.72 
1 1 1    1   23   48 o  1 6357.00   72.83 
1 1 1    1   23   49 o  1 2726.00   56.17 
1 1 1    1   23   50 o  1 1959.00   59.44 
1 1 1    1   23   51 o  1 2053.00   62.19 
1 1 1    1   23   52 o  1 2368.00   58.76 
1 1 1    1   23   53 o  1 2106.00   46.03 
1 1 1    1   23   54 o  1 1816.00   48.82 
1 1 1    1   23   55 o  1 1943.00   48.46 
1 1 1    1   23   56 o  1  820.80   95.40 
1 1 1    1   23   57 o  1  410.70  143.20 
1 1 1    1   23   58 o  1 3684.00   46.40 
1 1 1    1   23   59 o  1  970.60   84.20 
1 1 1    1   23   60 o  1 1592.00   55.73 
1 1 1    1   23   61 o  1  407.30  146.20 
1 1 1    1   23   62 o  1 1904.00   53.51 
1 1 1    1   23   63 o  1  494.60  144.20 
1 1 1    1   23   64 o  1 1108.00   81.79 
1 1 1    1   23   65 o  1 1708.00   56.67 
1 1 1    1   23   66 o  1  428.50  151.30 
1 1 1    1   23   67 o  1 1335.00   68.05 
1 1 1    1   23   68 o  1 1327.00   68.03 
1 1 1    1   23   69 o  1 1951.00   52.96 
1 1 1    1   23   70 o  1  633.30  132.50 
1 1 1    1   23   71 o  1  462.30   65.39 
1 1 1    1   23   72 o  1 2533.00   49.47 
1 1 1    1   23   73 o  1  392.20  152.90 
1 1 1    1   23   74 o  1  893.60   96.30 
1 1 1    1   23   75 o  1  320.50  138.30 
1 1 1    1   23   76 o  1  926.40   95.67 
1 1 1    1   23   77 o  1  383.80  147.50 
1 1 1    1   23   78 o  1 1279.00   72.81 
1 1 1    1   23   79 o  1  214.40  105.90 
1 1 1    1   23   80 o  1  358.90  143.80 
1 1 1    1   23   81 o  1  276.10  127.50 
1 1 1    1   23   82 o  1 1110.00   76.69 
1 1 1    1   23   83 o  1  366.10  161.60 
1 1 1    1   25    0 o  1 2606.00   22.65 
1 1 1    1   25    1 o  1 2168.00   13.64 
1 1 1    1   25    2 o  1 5294.00   33.53 
1 1 1    1   25    3 o  1 6154.00   38.26 
1 1 1    1   25    4 o  1 2472.00   21.12 
1 1 1    1   25    5 o  1  669.70   13.21 
1 1 1    1   25    6 o  1 5852.00   42.24 
1 1 1    1   25    7 o  1 1579.00   24.85 
1 1 1    1   25    8 o  1 5545.00   40.31 
1 1 1    1   25    9 o  1 3027.00   27.47 
1 1 1    1   25   10 o  1 1329.00   23.68 
1 1 1    1   25   11 o  1 5732.00   38.39 
1 1 1    1   25   12 o  1 2283.00   24.30 
1 1 1    1   25   13 o  1  664.80   43.18 
1 1 1    1   25   14 f  0 1880.00   24.23 
1 1 1    1   25   15 o  1 3484.00   28.74 
1 1 1    1   25   16 f  0 1984.00   13.15 
1 1 1    1   25   17 f  0  330.70   79.60 
1 1 1    1   25   18 o  1 1491.00   11.87 
1 1 1    1   25   19 o  1  415.50   53.62 
1 1 1    1   25   20 o  1 3082.00   22.73 
1 1 1    1   25   21 o  1 1535.00   20.29 
1 1 1    1   25   22 o  1  524.70   45.00 
1 1 1    1   25   23 o  1 1505.00   21.65 
1 1 1    1   25   24 o  1 2005.00   20.81 
1 1 1    1   25   25 o  1 1842.00   20.95 
1 1 1    1   25   26 o  1 1607.00   21.12 
1 1 1    1   25   27 o  1 2679.00   17.16 
1 1 1    1   25   28 o  1 2594.00   22.24 
1 1 1    1   25   29 o  1 1741.00   20.81 
1 1 1    1   25   30 o  1 1228.00   22.61 
1 1 1    1   25   31 f  0 2528.00   17.26 
1 1 1    1   25   32 o  1 1580.00   20.76 
1 1 1    1   25   33 o  1 2055.00   21.51 
1 1 1    1   25   34 o  1 1075.00   24.10 
1 1 1    1   25   35 o  1 1883.00   22.32 
1 1 1    1   25   36 o  1 2876.00   23.96 
1 1 1    1   25   37 o  1  820.90   28.96 
1 1 1    1   25   38 o  1 1253.00   23.34 
1 1 1    1   25   39 o  1 2885.00   26.46 
1 1 1    1   25   40 o  1 2258.00   23.37 
1 1 1    1   25   41 o  1 1413.00   21.39 
1 1 1    1   25   42 o  1 1645.00   20.22 
1 1 1    1   25   43 o  1 3239.00   24.37 
1 1 1    1   25   44 o  1 1596.00   18.96 
1 1 1    1   25   45 o  1 1635.00   18.01 
1 1 1    1   25   46 o  1 3263.00   27.81 
1 1 1    1   25   47 o  1 1530.00   19.23 
1 1 1    1   25   48 o  1  876.90   32.40 
1 1 1    1   25   49 o  1 4770.00   39.84 
1 1 1    1   25   50 o  1 1213.00   63.96 
1 1 1    1   25   51 o  1 3052.00   43.48 
1 1 1    1   25   52 o  1 3872.00   46.89 
1 1 1    1   25   53 o  1 1532.00   54.15 
1 1 1    1   25   54 o  1 1201.00   64.57 
1 1 1    1   25   55 o  1 5643.00   52.38 
1 1 1    1   25   56 o  1 2465.00   45.98 
1 1 1    1   25   57 o  1  864.10   32.22 
1 1 1    1   25   58 o  1  709.80  112.80 
1 1 1    1   25   59 o  1 1673.00   57.97 
1 1 1    1   25   60 o  1 2078.00   49.04 
1 1 1    1   25   61 o  1 2185.00   49.03 
1 1 1    1   25   62 o  1  796.40  105.30 
1 1 1    1   25   63 o  1 2059.00   51.90 
1 1 1    1   25   64 o  1  584.60  144.60 
1 1 1    1   25   65 o  1 1330.00   70.89 
1 1 1    1   25   66 o  1 1410.00   78.58 
1 1 1    1   25   67 o  1  988.70   89.94 
1 1 1    1   25   68 o  1  640.70  133.20 
1 1 1    1   25   69 o  1  634.70  144.70 
1 1 1    1   25   70 o  1 1879.00   52.57 
1 1 1    1   25   71 o  1 1867.00   58.60 
1 1 1    1   25   72 o  1 2068.00   93.06 
1 1 1    1   25   73 o  1  952.10   40.91 
1 1 1    1   25   74 o  1  442.10  154.10 
1 1 1    1   25   75 o  1 1438.00   62.65 
1 1 1    1   25   76 o  1  921.50   92.95 
1 1 1    1   25   77 o  1  857.30  110.50 
1 1 1    1   25   78 o  1  389.80  149.60 
1 1 1    1   25   79 o  1  331.90  142.40 
1 1 1    1   25   80 o  1  236.60  113.60 
1 1 1    1   25   81 o  1  230.20  111.70 
1 1 1    1   25   82 o  1  449.40  154.30 
1 1 1    1   27    0 o  1 4773.00   43.84 
1 1 1    1   27    1 o  1 2568.00   21.80 
1 1 1    1   27    2 o  1 3871.00   26.56 
1 1 1    1   27    3 o  1 5643.00   35.58 
1 1 1    1   27    4 o  1 2720.00   16.18 
1 1 1    1   27    5 o  1 5270.00   33.60 
1 1 1    1   27    6 o  1 1675.00   21.52 
1 1 1    1   27    7 o  1 3466.00   24.75 
1 1 1    1   27    8 o  1 4200.00   28.06 
1 1 1    1   27    9 f  0 5129.00   32.83 
1 1 1    1   27   10 o  1 1195.00   44.58 
1 1 1    1   27   11 o  1 7110.00   42.95 
1 1 1    1   27   12 o  1 3303.00   35.02 
1 1 1    1   27   13 o  1  332.20   86.20 
1 1 1    1   27   14 o  1 2109.00   24.39 
1 1 1    1   27   15 o  1 3201.00   25.42 
1 1 1    1   27   16 o  1 3979.00   34.73 
1 1 1    1   27   17 o  1  828.30   39.13 
1 1 1    1   27   18 o  1  752.60   43.04 
1 1 1    1   27   19 o  1 5548.00   40.77 
1 1 1    1   27   20 o  1 1373.00   53.21 
1 1 1    1   27   21 o  1 1349.00   26.58 
1 1 1    1   27   22 o  1 2371.00   22.23 
1 1 1    1   27   23 o  1 1532.00   22.42 
1 1 1    1   27   24 o  1 3505.00   26.36 
1 1 1    1   27   25 o  1 1382.00   13.81 
1 1 1    1   27   26 o  1 2191.00   22.12 
1 1 1    1   27   27 o  1 2890.00   23.78 
1 1 1    1   27   28 o  1 1847.00   21.73 
1 1 1    1   27   29 o  1  314.30   75.75 
1 1 1    1   27   30 o  1 1192.00   24.25 
1 1 1    1   27   31 o  1  734.50   35.42 
1 1 1    1   27   32 o  1  585.90   43.11 
1 1 1    1   27   33 o  1  776.90   35.30 
1 1 1    1   27   34 o  1 1065.00   27.94 
1 1 1    1   27   35 o  1 1911.00   23.85 
1 1 1    1   27   36 o  1 2531.00   28.41 
1 1 1    1   27   37 o  1 1465.00   23.03 
1 1 1    1   27   38 o  1 5183.00   38.71 
1 1 1    1   27   39 o  1 1977.00   23.66 
1 1 1    1   27   40 o  1 3117.00   27.80 
1 1 1    1   27   41 o  1  632.30   18.82 
1 1 1    1   27   42 o  1 1753.00   22.45 
1 1 1    1   27   43 o  1 1322.00   22.32 
1 1 1    1   27   44 o  1 2197.00   21.84 
1 1 1    1   27   45 o  1 2236.00   21.82 
1 1 1    1   27   46 o  1 2329.00   20.19 
1 1 1    1   27   47 o  1 1785.00   15.03 
1 1 1    1   27   48 o  1 2706.00   23.32 
1 1 1    1   27   49 o  1 2156.00   21.09 
1 1 1    1   27   50 o  1  647.90   31.00 
1 1 1    1   27   51 o  1 1935.00   26.74 
1 1 1    1   27   52 f  0  674.60   62.21 
1 1 1    1   27   53 o  1 1174.00   69.32 
1 1 1    1   27   54 o  1 1856.00   50.74 
1 1 1    1   27   55 o  1  568.20   46.62 
1 1 1    1   27   56 o  1 1156.00   73.88 
1 1 1    1   27   57 o  1 2436.00   47.59 
1 1 1    1   27   58 o  1 2275.00   49.00 
1 1 1    1   27   59 o  1 1158.00   75.98 
1 1 1    1   27   60 o  1 1560.00  115.20 
1 1 1    1   27   61 o  1  367.30  148.60 
1 1 1    1   27   62 o  1 1707.00   59.44 
1 1 1    1   27   63 o  1  834.10   37.71 
1 1 1    1   27   64 o  1  980.60  112.40 
1 1 1    1   27   65 o  1  574.00  143.70 
1 1 1    1   27   66 o  1 1116.00   88.20 
1 1 1    1   27   67 o  1  551.70  152.80 
1 1 1    1   27   68 o  1 1381.00   69.85 
1 1 1    1   27   69 o  1 1010.00  108.80 
1 1 1    1   27   70 o  1  334.20  143.60 
1 1 1    1   27   71 o  1 1004.00   91.38 
1 1 1    1   27   72 o  1 1763.00   61.65 
1 1 1    1   27   73 o  1  245.50  118.10 
1 1 1    1   27   74 o  1  525.40  161.30 
1 1 1    1   27   75 o  1  363.00  149.70 
1 1 1    1   27   76 o  1  578.70  150.90 
1 1 1    1   27   77 o  1  715.00  128.80 
1 1 1    1   27   78 o  1  404.00  151.10 
1 1 1    1   27   79 o  1  959.90   93.15 
1 1 1    1   27   80 o  1  393.00  151.10 
1 1 1    1   27   81 o  1  557.00  153.50 
1 1 1    1   27   82 o  1  436.70  160.80 
1 1 1    1   29    0 f  0 1260.00   35.92 
1 1 1    1   29    1 o  1 1071.00   28.44 
1 1 1    1   29    2 o  1 3936.00   27.18 
1 1 1    1   29    3 o  1 2778.00   22.66 
1 1 1    1   29    4 o  1 1127.00   27.23 
1 1 1    1   29    5 o  1 1794.00   22.10 
1 1 1    1   29    6 o  1 5514.00   30.03 
1 1 1    1   29    7 o  1 1803.00   21.81 
1 1 1    1   29    8 o  1 2076.00   21.59 
1 1 1    1   29    9 o  1 1814.00   21.91 
1 1 1    1   29   10 f  0  862.50   12.55 
1 1 1    1   29   11 o  1 1477.00   14.60 
1 1 1    1   29   12 o  1 2668.00   22.47 
1 1 1    1   29   13 o  1 3007.00   23.34 
1 1 1    1   29   14 o  1  525.00   49.82 
1 1 1    1   29   15 o  1 5695.00   41.79 
1 1 1    1   29   16 o  1 1261.00   14.12 
1 1 1    1   29   17 o  1 1526.00   28.66 
1 1 1    1   29   18 o  1 1379.00   30.41 
1 1 1    1   29   19 o  1 4043.00   29.55 
1 1 1    1   29   20 o  1  730.50   42.71 
1 1 1    1   29   21 o  1 2778.00   24.19 
1 1 1    1   29   22 o  1  318.10   98.55 
1 1 1    1   29   23 o  1 2132.00   27.80 
1 1 1    1   29   24 o  1 1293.00   32.42 
1 1 1    1   29   25 o  1  550.10   65.43 
1 1 1    1   29   26 o  1 1166.00   30.76 
1 1 1    1   29   27 o  1  730.00   38.94 
1 1 1    1   29   28 o  1 2026.00   17.97 
1 1 1    1   29   29 o  1  550.20   52.80 
1 1 1    1   29   30 o  1 2881.00   27.97 
1 1 1    1   29   31 o  1  723.10   41.69 
1 1 1    1   29   32 o  1 3077.00   25.78 
1 1 1    1   29   33 o  1 2827.00   24.84 
1 1 1    1   29   34 o  1  744.70   39.12 
1 1 1    1   29   35 o  1 2387.00   25.39 
1 1 1    1   29   36 o  1 2253.00   25.34 
1 1 1    1   29   37 o  1 1595.00   25.03 
1 1 1    1   29   38 o  1  873.90   32.74 
1 1 1    1   29   39 o  1 2523.00   23.82 
1 1 1    1   29   40 o  1 2748.00   25.87 
1 1 1    1   29   41 o  1 3461.00   27.48 
1 1 1    1   29   42 o  1  408.20   63.69 
1 1 1    1   29   43 o  1  526.20   19.91 
1 1 1    1   29   44 f  0 5277.00   36.90 
1 1 1    1   29   45 o  1 5418.00   37.54 
1 1 1    1   29   46 o  1 1641.00   22.38 
1 1 1    1   29   47 o  1 2406.00   23.19 
1 1 1    1   29   48 o  1 3327.00   24.72 
1 1 1    1   29   49 o  1 2103.00   17.51 
1 1 1    1   29   50 o  1 3179.00   23.88 
1 1 1    1   29   51 o  1  535.10   39.77 
1 1 1    1   29   52 o  1 4463.00   32.43 
1 1 1    1   29   53 o  1 1702.00   20.64 
1 1 1    1   29   54 o  1 3126.00   31.56 
1 1 1    1   29   55 o  1 2355.00   28.27 
1 1 1    1   29   56 o  1 1611.00   60.28 
1 1 1    1   29   57 o  1 1319.00   72.81 
1 1 1    1   29   58 o  1 2205.00   51.86 
1 1 1    1   29   59 o  1  682.40  124.00 
1 1 1    1   29   60 o  1 2501.00   50.25 
1 1 1    1   29   61 o  1 1161.00   79.53 
1 1 1    1   29   62 o  1  636.50  142.10 
1 1 1    1   29   63 o  1 1560.00   66.25 
1 1 1    1   29   64 o  1 1516.00   64.77 
1 1 1    1   29   65 o  1 1540.00   66.83 
1 1 1    1   29   66 o  1 1427.00   70.18 
1 1 1    1   29   67 o  1  959.50  101.60 
1 1 1    1   29   68 o  1  361.30  148.50 
1 1 1    1   29   69 o  1 1433.00   72.44 
1 1 1    1   29   70 o  1  710.90   44.45 
1 1 1    1   29   71 o  1 1246.00   79.89 
1 1 1    1   29   72 o  1  892.00  108.60 
1 1 1    1   29   73 o  1  899.70  106.20 
1 1 1    1   29   74 f  0  465.30  158.70 
1 1 1    1   29   75 o  1  360.50  150.30 
1 1 1    1   29   76 o  1  497.10  158.90 
1 1 1    1   29   77 o  1  442.30  156.40 
1 1 1    1   29   78 o  1  334.50  148.50 
1 1 1    1   29   79 o  1  304.50  147.10 
1 1 1    1   29   80 f  0  414.80  174.70 
1 1 1    1   29   81 o  1  275.20  136.00 
1 1 1    1   31    0 o  1 1239.00   38.91 
1 1 1    1   31    1 o  1 1445.00   24.34 
1 1 1    1   31    2 o  1 2832.00   23.27 
1 1 1    1   31    3 o  1 2411.00   22.25 
1 1 1    1   31    4 f  0 1512.00   11.80 
1 1 1    1   31    5 o  1  509.00   18.93 
1 1 1    1   31    6 o  1 2925.00   18.47 
1 1 1    1   31    7 o  1 3334.00   24.99 
1 1 1    1   31    8 o  1 4288.00   29.02 
1 1 1    1   31    9 o  1 3854.00   27.13 
1 1 1    1   31   10 o  1  608.80   55.40 
1 1 1    1   31   11 o  1  566.00   53.12 
1 1 1    1   31   12 o  1  691.10   43.59 
1 1 1    1   31   13 o  1 2556.00   24.24 
1 1 1    1   31   14 o  1 2254.00   27.38 
1 1 1    1   31   15 o  1 1630.00   24.87 
1 1 1    1   31   16 o  1  608.30   48.01 
1 1 1    1   31   17 o  1 3371.00   25.52 
1 1 1    1   31   18 f  0  476.10   62.84 
1 1 1    1   31   19 o  1 1248.00   14.76 
1 1 1    1   31   20 o  1 3065.00   25.47 
1 1 1    1   31   21 o  1 2060.00   28.06 
1 1 1    1   31   22 o  1  999.80   38.07 
1 1 1    1   31   23 o  1 1559.00   34.59 
1 1 1    1   31   24 o  1  801.30   19.68 
1 1 1    1   31   25 o  1 3067.00   31.84 
1 1 1    1   31   26 o  1 1350.00   33.42 
1 1 1    1   31   27 o  1  466.70   91.85 
1 1 1    1   31   28 o  1 1434.00   39.40 
1 1 1    1   31   29 o  1 3158.00   27.35 
1 1 1    1   31   30 o  1 1898.00   34.29 
1 1 1    1   31   31 o  1 1137.00   40.72 
1 1 1    1   31   32 o  1 2299.00   26.31 
1 1 1    1   31   33 o  1 1321.00   27.47 
1 1 1    1   31   34 o  1 2716.00   25.24 
1 1 1    1   31   35 o  1 2084.00   24.11 
1 1 1    1   31   36 o  1 1397.00   26.82 
1 1 1    1   31   37 o  1  966.50   33.41 
1 1 1    1   31   38 o  1 2192.00   25.76 
1 1 1    1   31   39 o  1 4807.00   34.52 
1 1 1    1   31   40 o  1 2933.00   25.87 
1 1 1    1   31   41 o  1 3766.00   32.85 
1 1 1    1   31   42 o  1 3290.00   27.08 
1 1 1    1   31   43 o  1 2649.00   24.70 
1 1 1    1   31   44 o  1 2593.00   24.48 
1 1 1    1   31   45 o  1 1012.00   30.99 
1 1 1    1   31   46 o  1 2838.00   25.27 
1 1 1    1   31   47 o  1  512.60   54.69 
1 1 1    1   31   48 o  1 3007.00   28.33 
1 1 1    1   31   49 o  1 1436.00   24.78 
1 1 1    1   31   50 f  0 1867.00   23.18 
1 1 1    1   31   51 o  1  791.90   20.43 
1 1 1    1   31   52 o  1  758.00   35.88 
1 1 1    1   31   53 o  1 1935.00   20.17 
1 1 1    1   31   54 o  1 1246.00   21.90 
1 1 1    1   31   55 o  1 1228.00   23.70 
1 1 1    1   31   56 o  1 1297.00   22.33 
1 1 1    1   31   57 o  1  321.30   95.34 
1 1 1    1   31   58 o  1  496.20   62.65 
1 1 1    1   31   59 o  1  820.20   37.68 
1 1 1    1   31   60 o  1 1445.00   69.51 
1 1 1    1   31   61 o  1 1079.00   88.13 
1 1 1    1   31   62 o  1  812.90  219.80 
1 1 1    1   31   63 o  1 1077.00   93.94 
1 1 1    1   31   64 o  1  732.40   44.85 
1 1 1    1   31   65 o  1 1065.00   90.73 
1 1 1    1   31   66 f  0  924.10   36.82 
1 1 1    1   31   67 o  1  606.00  151.60 
1 1 1    1   31   68 o  1  264.40  125.80 
1 1 1    1   31   69 o  1  700.70  140.50 
1 1 1    1   31   70 o  1  973.10   96.95 
1 1 1    1   31   71 o  1  218.00  107.70 
1 1 1    1   31   72 o  1  241.20  117.30 
1 1 1    1   31   73 o  1  541.20  197.70 
1 1 1    1   31   74 o  1  315.30  153.50 
1 1 1    1   31   75 o  1  356.60  163.90 
1 1 1    1   31   76 o  1  359.90  167.10 
1 1 1    1   31   77 o  1  383.00  161.30 
1 1 1    1   31   78 o  1  328.10  142.10 
1 1 1    1   31   79 o  1  272.40  132.50 
1 1 1    1   31   80 o  1  307.70  143.60 
1 1 1    1   33    0 o  1 2579.00   35.07 
1 1 1    1   33    1 o  1 3085.00   26.03 
1 1 1    1   33    2 o  1 3149.00   26.07 
1 1 1    1   33    3 o  1 2334.00   17.30 
1 1 1    1   33    4 o  1 5406.00   33.72 
1 1 1    1   33    5 o  1 1977.00   24.77 
1 1 1    1   33    6 o  1 2954.00   25.75 
1 1 1    1   33    7 o  1 1297.00   54.89 
1 1 1    1   33    8 o  1 2865.00   25.16 
1 1 1    1   33    9 f  0 3380.00   22.29 
1 1 1    1   33   10 o  1  738.00   45.48 
1 1 1    1   33   11 o  1 2510.00   24.69 
1 1 1    1   33   12 o  1 1960.00   25.04 
1 1 1    1   33   13 o  1 2920.00   29.60 
1 1 1    1   33   14 o  1 3725.00   28.46 
1 1 1    1   33   15 o  1 2689.00   24.73 
1 1 1    1   33   16 o  1 3970.00   29.37 
1 1 1    1   33   17 o  1 1642.00   25.84 
1 1 1    1   33   18 o  1 1918.00   27.54 
1 1 1    1   33   19 f  0 2176.00   27.50 
1 1 1    1   33   20 o  1 1621.00   29.35 
1 1 1    1   33   21 o  1 3624.00   31.96 
1 1 1    1   33   22 o  1  987.00   14.44 
1 1 1    1   33   23 f  0 1623.00   27.77 
1 1 1    1   33   24 o  1  213.90   89.81 
1 1 1    1   33   25 o  1 1492.00   29.21 
1 1 1    1   33   26 o  1 2965.00   32.46 
1 1 1    1   33   27 o  1  830.10   53.34 
1 1 1    1   33   28 o  1 2000.00   19.38 
1 1 1    1   33   29 o  1 1491.00   34.38 
1 1 1    1   33   30 f  0  438.30   83.98 
1 1 1    1   33   31 o  1 2590.00   28.22 
1 1 1    1   33   32 o  1 3414.00   34.17 
1 1 1    1   33   33 o  1 3565.00   34.75 
1 1 1    1   33   34 o  1 2810.00   32.00 
1 1 1    1   33   35 o  1 2375.00   21.63 
1 1 1    1   33   36 o  1 2707.00   26.19 
1 1 1    1   33   37 o  1 3897.00   30.12 
1 1 1    1   33   38 o  1 1608.00   26.74 
1 1 1    1   33   39 o  1 2481.00   26.20 
1 1 1    1   33   40 o  1 1177.00   30.40 
1 1 1    1   33   41 o  1 2444.00   25.05 
1 1 1    1   33   42 o  1 5102.00   41.29 
1 1 1    1   33   43 o  1 2185.00   24.73 
1 1 1    1   33   44 o  1 2105.00   24.71 
1 1 1    1   33   45 o  1 2045.00   18.93 
1 1 1    1   33   46 o  1 1441.00   26.93 
1 1 1    1   33   47 o  1 2217.00   24.84 
1 1 1    1   33   48 o  1 2680.00   25.72 
1 1 1    1   33   49 o  1 2913.00   26.22 
1 1 1    1   33   50 o  1 2827.00   25.74 
1 1 1    1   33   51 o  1  451.10   65.44 
1 1 1    1   33   52 o  1  748.00   40.69 
1 1 1    1   33   53 o  1 2338.00   24.32 
1 1 1    1   33   54 o  1 2204.00   17.32 
1 1 1    1   33   55 o  1  768.50   32.64 
1 1 1    1   33   56 o  1 2031.00   18.24 
1 1 1    1   33   57 o  1 2849.00   23.20 
1 1 1    1   33   58 o  1  610.10   43.53 
1 1 1    1   33   59 o  1 1239.00   33.61 
1 1 1    1   33   60 o  1  737.30   50.49 
1 1 1    1   33   61 o  1  315.80  115.80 
1 1 1    1   33   62 o  1 2349.00   92.25 
1 1 1    1   33   63 f  0  926.70  108.90 
1 1 1    1   33   64 o  1  818.80  233.00 
1 1 1    1   33   65 o  1 2243.00   55.98 
1 1 1    1   33   66 o  1  242.30  118.70 
1 1 1    1   33   67 o  1  327.70  145.90 
1 1 1    1   33   68 o  1  788.30  206.70 
1 1 1    1   33   69 o  1 1453.00  115.70 
1 1 1    1   33   70 o  1  789.30  202.60 
1 1 1    1   33   71 o  1  358.70  165.30 
1 1 1    1   33   72 o  1  399.70  165.50 
1 1 1    1   33   73 o  1  234.50  116.40 
1 1 1    1   33   74 o  1  690.10  183.60 
1 1 1    1   33   75 o  1  385.10  162.20 
1 1 1    1   33   76 o  1  431.50  175.20 
1 1 1    1   33   77 o  1  943.40  135.00 
1 1 1    1   33   78 o  1  360.40  145.50 
1 1 1    1   33   79 o  1  274.10  128.70 
1 1 1    1   35    0 o  1 1388.00   41.47 
1 1 1    1   35    1 o  1 2817.00   25.86 
1 1 1    1   35    2 o  1 1382.00   13.14 
1 1 1    1   35    3 o  1 1527.00   28.07 
1 1 1    1   35    4 o  1 1891.00   25.68 
1 1 1    1   35    5 o  1 3290.00   27.18 
1 1 1    1   35    6 o  1 3051.00   26.31 
1 1 1    1   35    7 o  1 1593.00   26.84 
1 1 1    1   35    8 f  0 1695.00   26.93 
1 1 1    1   35    9 o  1 2210.00   27.37 
1 1 1    1   35   10 o  1 1447.00   28.27 
1 1 1    1   35   11 o  1 1647.00   27.33 
1 1 1    1   35   12 o  1 2696.00   30.35 
1 1 1    1   35   13 o  1 2584.00   28.82 
1 1 1    1   35   14 o  1  498.60   74.40 
1 1 1    1   35   15 o  1  563.00   23.13 
1 1 1    1   35   16 o  1 1709.00   29.75 
1 1 1    1   35   17 o  1  713.80   48.55 
1 1 1    1   35   18 f  0  738.20   50.54 
1 1 1    1   35   19 o  1 1233.00   33.43 
1 1 1    1   35   20 o  1 1553.00   53.46 
1 1 1    1   35   21 o  1  860.20   18.68 
1 1 1    1   35   22 o  1 1417.00   31.93 
1 1 1    1   35   23 o  1  855.40   41.54 
1 1 1    1   35   24 f  0 1892.00   26.51 
1 1 1    1   35   25 f  0 2081.00   25.86 
1 1 1    1   35   26 o  1 2618.00   26.05 
1 1 1    1   35   27 o  1 2661.00   26.29 
1 1 1    1   35   28 o  1  230.50   92.83 
1 1 1    1   35   29 o  1 1293.00   30.65 
1 1 1    1   35   30 o  1 1716.00   27.04 
1 1 1    1   35   31 o  1  456.00   87.14 
1 1 1    1   35   32 o  1 2136.00   31.11 
1 1 1    1   35   33 o  1  373.10   38.56 
1 1 1    1   35   34 o  1 2907.00   32.04 
1 1 1    1   35   35 o  1 1473.00   32.25 
1 1 1    1   35   36 o  1 2876.00   29.38 
1 1 1    1   35   37 o  1  727.70   63.70 
1 1 1    1   35   38 o  1 1769.00   20.71 
1 1 1    1   35   39 o  1 1554.00   38.43 
1 1 1    1   35   40 f  0 3039.00   30.12 
1 1 1    1   35   41 o  1 2566.00   26.19 
1 1 1    1   35   42 o  1 1682.00   26.73 
1 1 1    1   35   43 o  1 1431.00   30.82 
1 1 1    1   35   44 o  1 3093.00   27.30 
1 1 1    1   35   45 o  1 4835.00   35.24 
1 1 1    1   35   46 o  1  920.30   39.68 
1 1 1    1   35   47 o  1 1179.00   32.61 
1 1 1    1   35   48 o  1 1543.00   27.60 
1 1 1    1   35   49 o  1 1359.00   29.25 
1 1 1    1   35   50 o  1 1558.00   26.95 
1 1 1    1   35   51 o  1 1615.00   26.48 
1 1 1    1   35   52 o  1 1096.00   32.57 
1 1 1    1   35   53 o  1  532.30   22.51 
1 1 1    1   35   54 o  1 2337.00   24.93 
1 1 1    1   35   55 f  0 1290.00   31.26 
1 1 1    1   35   56 o  1 1450.00   18.55 
1 1 1    1   35   57 o  1 1058.00   19.04 
1 1 1    1   35   58 o  1  610.30   46.27 
1 1 1    1   35   59 o  1 1038.00   23.00 
1 1 1    1   35   60 o  1 1084.00   27.07 
1 1 1    1   35   61 o  1  930.30   19.87 
1 1 1    1   35   62 o  1 2012.00   41.57 
1 1 1    1   35   63 o  1 2367.00   33.23 
1 1 1    1   35   64 o  1  904.80  183.80 
1 1 1    1   35   65 o  1  590.30  202.00 
1 1 1    1   35   66 o  1  406.70  185.30 
1 1 1    1   35   67 o  1  597.50  247.30 
1 1 1    1   35   68 o  1  804.40  128.80 
1 1 1    1   35   69 o  1  845.50  144.50 
1 1 1    1   35   70 o  1  409.80  168.50 
1 1 1    1   35   71 o  1  666.00  182.80 
1 1 1    1   35   72 o  1 1696.00   80.60 
1 1 1    1   35   73 o  1  304.10  138.50 
1 1 1    1   35   74 o  1  256.80  123.50 
1 1 1    1   35   75 o  1  549.60  147.70 
1 1 1    1   35   76 o  1  356.20  149.10 
1 1 1    1   35   77 o  1  277.70  129.40 
1 1 1    1   35   78 o  1  491.70   62.32 
1 1 1    1   37    0 o  1 1911.00   37.67 
1 1 1    1   37    1 o  1 1199.00   33.72 
1 1 1    1   37    2 o  1 1120.00   35.73 
1 1 1    1   37    3 o  1 1539.00   52.92 
1 1 1    1   37    4 o  1 2265.00   26.09 
1 1 1    1   37    5 o  1 2651.00   17.73 
1 1 1    1   37    6 o  1 3375.00   28.03 
1 1 1    1   37    7 o  1 3318.00   32.23 
1 1 1    1   37    8 o  1 1989.00   39.15 
1 1 1    1   37    9 o  1 1112.00   40.38 
1 1 1    1   37   10 o  1  467.90   87.47 
1 1 1    1   37   11 o  1 1042.00   20.11 
1 1 1    1   37   12 f  0 2746.00   28.13 
1 1 1    1   37   13 o  1 1498.00   31.59 
1 1 1    1   37   14 o  1  241.30   98.67 
1 1 1    1   37   15 o  1 1175.00   37.38 
1 1 1    1   37   16 o  1 2630.00   30.05 
1 1 1    1   37   17 o  1  250.40  100.00 
1 1 1    1   37   18 o  1 1607.00   28.70 
1 1 1    1   37   19 o  1 2290.00   26.28 
1 1 1    1   37   20 o  1  766.50   46.53 
1 1 1    1   37   21 o  1 1378.00   31.13 
1 1 1    1   37   22 o  1 1014.00   38.83 
1 1 1    1   37   23 o  1 1912.00   27.13 
1 1 1    1   37   24 o  1 1012.00   37.55 
1 1 1    1   37   25 o  1 3190.00   28.22 
1 1 1    1   37   26 o  1 2505.00   26.85 
1 1 1    1   37   27 o  1 2763.00   36.82 
1 1 1    1   37   28 o  1  968.60   41.49 
1 1 1    1   37   29 o  1 1368.00   31.58 
1 1 1    1   37   30 o  1 1217.00   17.83 
1 1 1    1   37   31 o  1 2454.00   26.81 
1 1 1    1   37   32 o  1 2678.00   27.34 
1 1 1    1   37   33 o  1 4709.00   34.93 
1 1 1    1   37   34 o  1 2676.00   27.30 
1 1 1    1   37   35 o  1 1082.00   38.05 
1 1 1    1   37   36 o  1 3234.00   33.90 
1 1 1    1   37   37 o  1 1889.00   33.69 
1 1 1    1   37   38 o  1 2666.00   32.53 
1 1 1    1   37   39 o  1 2338.00   32.53 
1 1 1    1   37   40 o  1 1757.00   34.04 
1 1 1    1   37   41 o  1 2082.00   30.09 
1 1 1    1   37   42 o  1 2501.00   33.46 
1 1 1    1   37   43 o  1 2602.00   44.10 
1 1 1    1   37   44 o  1  869.00   64.99 
1 1 1    1   37   45 o  1 2235.00   29.69 
1 1 1    1   37   46 o  1  992.40   39.11 
1 1 1    1   37   47 o  1 2680.00   26.88 
1 1 1    1   37   48 o  1  767.50   25.10 
1 1 1    1   37   49 o  1 2289.00   26.56 
1 1 1    1   37   50 o  1 1481.00   20.80 
1 1 1    1   37   51 o  1 1318.00   31.31 
1 1 1    1   37   52 o  1  325.30   38.78 
1 1 1    1   37   53 o  1  898.60   40.68 
1 1 1    1   37   54 o  1 1047.00   36.29 
1 1 1    1   37   55 o  1 1596.00   27.85 
1 1 1    1   37   56 o  1 2009.00   23.41 
1 1 1    1   37   57 o  1 1527.00   26.31 
1 1 1    1   37   58 o  1  424.70   79.31 
1 1 1    1   37   59 o  1  704.70   43.14 
1 1 1    1   37   60 o  1 1463.00   25.38 
1 1 1    1   37   61 o  1 1200.00   41.36 
1 1 1    1   37   62 o  1  734.50   25.70 
1 1 1    1   37   63 o  1  793.10   25.14 
1 1 1    1   37   64 o  1 1208.00   26.78 
1 1 1    1   37   65 o  1 1136.00   39.11 
1 1 1    1   37   66 o  1 1098.00   25.12 
1 1 1    1   37   67 o  1  396.80  173.20 
1 1 1    1   37   68 o  1  297.60  136.90 
1 1 1    1   37   69 o  1  688.30   46.57 
1 1 1    1   37   70 o  1  619.40  155.00 
1 1 1    1   37   71 o  1  626.10  148.80 
1 1 1    1   37   72 o  1  290.30  132.40 
1 1 1    1   37   73 o  1  449.10  153.90 
1 1 1    1   37   74 o  1  375.50  152.50 
1 1 1    1   37   75 o  1  285.50  130.90 
1 1 1    1   37   76 o  1  288.60  132.90 
1 1 1    1   37   77 f  0  250.80  121.20 
1 1 1    1   39    0 o  1 1205.00   52.07 
1 1 1    1   39    1 o  1  244.40   97.76 
1 1 1    1   39    2 o  1 2680.00   31.37 
1 1 1    1   39    3 o  1 1680.00   34.24 
1 1 1    1   39    4 o  1 1230.00   40.37 
1 1 1    1   39    5 o  1 3345.00   32.89 
1 1 1    1   39    6 f  0 1853.00   32.54 
1 1 1    1   39    7 o  1 1653.00   36.62 
1 1 1    1   39    8 o  1 1971.00   32.01 
1 1 1    1   39    9 o  1 4669.00   42.63 
1 1 1    1   39   10 o  1 2113.00   37.74 
1 1 1    1   39   11 o  1  248.70  101.30 
1 1 1    1   39   12 o  1 1206.00   36.06 
1 1 1    1   39   13 o  1  679.10   19.75 
1 1 1    1   39   14 o  1  892.30   46.92 
1 1 1    1   39   15 o  1 1752.00   29.34 
1 1 1    1   39   16 o  1 1548.00   31.10 
1 1 1    1   39   17 o  1 2960.00   28.07 
1 1 1    1   39   18 f  0 1213.00   35.24 
1 1 1    1   39   19 o  1 1715.00   29.03 
1 1 1    1   39   20 o  1  730.60   53.14 
1 1 1    1   39   21 o  1 1410.00   32.04 
1 1 1    1   39   22 o  1  528.00   74.96 
1 1 1    1   39   23 o  1 1404.00   37.08 
1 1 1    1   39   24 o  1 1571.00   31.59 
1 1 1    1   39   25 o  1 1524.00   31.24 
1 1 1    1   39   26 o  1 1974.00   31.18 
1 1 1    1   39   27 o  1 2277.00   27.19 
1 1 1    1   39   28 o  1 2178.00   27.58 
1 1 1    1   39   29 o  1 1631.00   30.69 
1 1 1    1   39   30 o  1 3055.00   28.40 
1 1 1    1   39   31 o  1 1353.00   34.08 
1 1 1    1   39   32 o  1 4181.00   30.17 
1 1 1    1   39   33 o  1 2230.00   28.02 
1 1 1    1   39   34 o  1 3726.00   28.25 
1 1 1    1   39   35 o  1  940.70   44.42 
1 1 1    1   39   36 o  1 1456.00   32.98 
1 1 1    1   39   37 o  1 5079.00   32.21 
1 1 1    1   39   38 o  1 2484.00   28.29 
1 1 1    1   39   39 o  1 3475.00   29.97 
1 1 1    1   39   40 o  1  878.60   21.49 
1 1 1    1   39   41 o  1  820.40   23.62 
1 1 1    1   39   42 o  1 1336.00   41.48 
1 1 1    1   39   43 o  1 2128.00   34.36 
1 1 1    1   39   44 o  1  352.50  110.70 
1 1 1    1   39   45 o  1 2912.00   33.61 
1 1 1    1   39   46 o  1 2192.00   35.27 
1 1 1    1   39   47 o  1  501.60  107.50 
1 1 1    1   39   48 o  1  884.30   61.93 
1 1 1    1   39   49 o  1 3344.00   32.08 
1 1 1    1   39   50 o  1 1142.00   38.39 
1 1 1    1   39   51 o  1 1422.00   21.58 
1 1 1    1   39   52 f  0 1305.00   33.94 
1 1 1    1   39   53 o  1 1028.00   40.46 
1 1 1    1   39   54 o  1 1051.00   40.44 
1 1 1    1   39   55 o  1 1018.00   41.57 
1 1 1    1   39   56 o  1 1016.00   42.35 
1 1 1    1   39   57 o  1 1316.00   40.09 
1 1 1    1   39   58 f  0  451.40   81.96 
1 1 1    1   39   59 o  1 1246.00   32.90 
1 1 1    1   39   60 o  1  564.00   88.31 
1 1 1    1   39   61 o  1  212.90   87.71 
1 1 1    1   39   62 o  1  588.60   51.25 
1 1 1    1   39   63 o  1  654.90   26.45 
1 1 1    1   39   64 o  1  396.20   65.97 
1 1 1    1   39   65 o  1  699.20   35.43 
1 1 1    1   39   66 o  1 1517.00   22.52 
1 1 1    1   39   67 o  1  870.70   33.29 
1 1 1    1   39   68 f  0  785.30   46.91 
1 1 1    1   39   69 o  1  560.00  154.80 
1 1 1    1   39   70 o  1  306.60  138.40 
1 1 1    1   39   71 o  1  261.50  124.30 
1 1 1    1   39   72 o  1  258.30  122.50 
1 1 1    1   39   73 o  1  301.10  135.80 
1 1 1    1   39   74 o  1  218.70  108.20 
1 1 1    1   39   75 f  0  361.20  151.60 
1 1 1    1   39   76 o  1  283.20  133.00 
1 1 1    1   41    0 o  1  584.90  174.40 
1 1 1    1   41    1 o  1 1324.00   53.77 
1 1 1    1   41    2 o  1 1453.00   40.85 
1 1 1    1   41    3 o  1  482.90  120.80 
1 1 1    1   41    4 o  1 3478.00   34.64 
1 1 1    1   41    5 o  1  269.90  108.70 
1 1 1    1   41    6 o  1  631.10   96.89 
1 1 1    1   41    7 o  1 1152.00   39.87 
1 1 1    1   41    8 o  1 4100.00   32.82 
1 1 1    1   41    9 o  1 2064.00   31.01 
1 1 1    1   41   10 o  1 1282.00   15.65 
1 1 1    1   41   11 o  1 2469.00   28.43 
1 1 1    1   41   12 o  1 5939.00   36.35 
1 1 1    1   41   13 o  1 2591.00   28.26 
1 1 1    1   41   14 o  1 1273.00   36.30 
1 1 1    1   41   15 o  1 2750.00   28.20 
1 1 1    1   41   16 o  1 1902.00   29.48 
1 1 1    1   41   17 o  1 2587.00   28.58 
1 1 1    1   41   18 f  0 1643.00   32.14 
1 1 1    1   41   19 o  1  785.30   56.34 
1 1 1    1   41   20 o  1  289.60  104.60 
1 1 1    1   41   21 o  1 2077.00   29.34 
1 1 1    1   41   22 o  1 2056.00   29.27 
1 1 1    1   41   23 o  1 3318.00   29.71 
1 1 1    1   41   24 o  1 1079.00   16.52 
1 1 1    1   41   25 o  1 2338.00   28.14 
1 1 1    1   41   26 o  1  701.60   60.10 
1 1 1    1   41   27 o  1 1919.00   29.16 
1 1 1    1   41   28 o  1 3094.00   30.62 
1 1 1    1   41   29 o  1  875.70   49.18 
1 1 1    1   41   30 o  1 1299.00   36.42 
1 1 1    1   41   31 o  1  695.00   59.80 
1 1 1    1   41   32 o  1  833.50   53.13 
1 1 1    1   41   33 o  1 2193.00   28.60 
1 1 1    1   41   34 o  1 1555.00   33.19 
1 1 1    1   41   35 o  1 2124.00   29.67 
1 1 1    1   41   36 o  1  933.30   47.35 
1 1 1    1   41   37 o  1  919.80   48.35 
1 1 1    1   41   38 o  1 1807.00   30.52 
1 1 1    1   41   39 o  1 1352.00   36.11 
1 1 1    1   41   40 o  1 1417.00   34.97 
1 1 1    1   41   41 o  1 2354.00   28.81 
1 1 1    1   41   42 f  0 1328.00   18.50 
1 1 1    1   41   43 o  1 2775.00   28.77 
1 1 1    1   41   44 o  1 1065.00   41.77 
1 1 1    1   41   45 o  1 2715.00   30.87 
1 1 1    1   41   46 o  1  966.90   25.37 
1 1 1    1   41   47 o  1  300.10  117.20 
1 1 1    1   41   48 o  1 2500.00   37.77 
1 1 1    1   41   49 o  1 1148.00   50.85 
1 1 1    1   41   50 o  1 1380.00   51.81 
1 1 1    1   41   51 o  1 2547.00   62.10 
1 1 1    1   41   52 o  1  698.10   88.64 
1 1 1    1   41   53 o  1  200.40   93.35 
1 1 1    1   41   54 o  1 1309.00   35.78 
1 1 1    1   41   55 o  1  495.40   87.37 
1 1 1    1   41   56 o  1  239.40  108.70 
1 1 1    1   41   57 o  1 1136.00   40.51 
1 1 1    1   41   58 o  1  384.90   38.07 
1 1 1    1   41   59 o  1  772.50   62.86 
1 1 1    1   41   60 o  1  679.10   54.71 
1 1 1    1   41   61 o  1  668.60   55.15 
1 1 1    1   41   62 o  1  609.50   58.65 
1 1 1    1   41   63 o  1 1034.00   23.59 
1 1 1    1   41   64 o  1 1130.00   30.10 
1 1 1    1   41   65 o  1  163.70   75.77 
1 1 1    1   41   66 f  0  944.10   26.64 
1 1 1    1   41   67 o  1  379.60   30.84 
1 1 1    1   41   68 o  1  288.40   89.09 
1 1 1    1   41   69 o  1  251.50   85.59 
1 1 1    1   41   70 o  1  477.60   84.51 
1 1 1    1   41   71 o  1  163.70   77.06 
1 1 1    1   41   72 o  1  263.60  125.00 
1 1 1    1   41   73 o  1  772.00  125.70 
1 1 1    1   41   74 o  1  262.90  125.30 
1 1 1    1   41   75 o  1  336.60  149.60 
1 1 1    1   43    0 o  1  208.30  139.20 
1 1 1    1   43    1 o  1 3242.00   56.60 
1 1 1    1   43    2 o  1 1090.00   51.50 
1 1 1    1   43    3 o  1  496.10   97.12 
1 1 1    1   43    4 o  1 2006.00   30.85 
1 1 1    1   43    5 o  1 4885.00   45.86 
1 1 1    1   43    6 o  1 2681.00   34.70 
1 1 1    1   43    7 o  1  876.00   23.54 
1 1 1    1   43    8 o  1  667.50   93.18 
1 1 1    1   43    9 o  1 1982.00   31.27 
1 1 1    1   43   10 o  1  720.80   61.55 
1 1 1    1   43   11 o  1 2572.00   31.31 
1 1 1    1   43   12 o  1  436.60  103.10 
1 1 1    1   43   13 o  1  343.20  108.10 
1 1 1    1   43   14 o  1 1028.00   45.49 
1 1 1    1   43   15 o  1 1496.00   34.48 
1 1 1    1   43   16 o  1 1421.00   36.07 
1 1 1    1   43   17 o  1 4782.00   32.11 
1 1 1    1   43   18 o  1 1912.00   54.46 
1 1 1    1   43   19 o  1 1893.00   31.26 
1 1 1    1   43   20 o  1  869.40   19.31 
1 1 1    1   43   21 o  1  315.40  109.60 
1 1 1    1   43   22 o  1  752.30   58.17 
1 1 1    1   43   23 o  1  644.80   70.28 
1 1 1    1   43   24 o  1 3353.00   38.93 
1 1 1    1   43   25 o  1 3452.00   30.82 
1 1 1    1   43   26 f  0 1849.00   54.30 
1 1 1    1   43   27 o  1 1383.00   36.12 
1 1 1    1   43   28 o  1  264.10  105.90 
1 1 1    1   43   29 o  1 1442.00   35.15 
1 1 1    1   43   30 o  1 1968.00   30.51 
1 1 1    1   43   31 o  1 3024.00   29.52 
1 1 1    1   43   32 o  1 2641.00   29.09 
1 1 1    1   43   33 o  1 1944.00   30.80 
1 1 1    1   43   34 o  1 2857.00   29.54 
1 1 1    1   43   35 o  1 2614.00   29.43 
1 1 1    1   43   36 o  1 1615.00   33.59 
1 1 1    1   43   37 o  1  863.40   20.40 
1 1 1    1   43   38 o  1 1981.00   30.88 
1 1 1    1   43   39 o  1 2025.00   42.97 
1 1 1    1   43   40 o  1 1891.00   31.30 
1 1 1    1   43   41 o  1  899.40  101.70 
1 1 1    1   43   42 o  1 2201.00   20.74 
1 1 1    1   43   43 o  1  928.40   57.31 
1 1 1    1   43   44 o  1 2019.00   33.07 
1 1 1    1   43   45 o  1 2638.00   32.01 
1 1 1    1   43   46 o  1 1830.00   33.96 
1 1 1    1   43   47 o  1 1439.00   38.15 
1 1 1    1   43   48 o  1 2682.00   29.70 
1 1 1    1   43   49 o  1 1821.00   36.53 
1 1 1    1   43   50 o  1  762.20   79.91 
1 1 1    1   43   51 o  1  854.00   71.74 
1 1 1    1   43   52 o  1 1580.00   44.51 
1 1 1    1   43   53 o  1  267.20  110.20 
1 1 1    1   43   54 o  1 1771.00   54.44 
1 1 1    1   43   55 o  1 1921.00   52.55 
1 1 1    1   43   56 o  1 1246.00   49.77 
1 1 1    1   43   57 o  1 1398.00   39.32 
1 1 1    1   43   58 o  1  622.80   89.80 
1 1 1    1   43   59 o  1  789.60   53.07 
1 1 1    1   43   60 o  1  934.00   43.33 
1 1 1    1   43   61 o  1  435.70   89.49 
1 1 1    1   43   62 o  1  336.20  100.40 
1 1 1    1   43   63 o  1 1148.00   36.06 
1 1 1    1   43   64 o  1  707.60   54.79 
1 1 1    1   43   65 o  1 1340.00   28.00 
1 1 1    1   43   66 f  0  603.40   51.49 
1 1 1    1   43   67 f  0  714.20   44.19 
1 1 1    1   43   68 o  1  339.70   78.17 
1 1 1    1   43   69 o  1  273.30   84.68 
1 1 1    1   43   70 o  1  561.40   44.25 
1 1 1    1   43   71 o  1  376.80   36.71 
1 1 1    1   43   72 o  1  403.20   98.02 
1 1 1    1   43   73 o  1  814.20   46.43 
1 1 1    1   43   74 o  1  257.20  124.00 
1 1 1    1   45    0 o  1  299.50  158.30 
1 1 1    1   45    1 o  1 1317.00   77.15 
1 1 1    1   45    2 o  1 2474.00   30.30 
1 1 1    1   45    3 o  1 1684.00   35.16 
1 1 1    1   45    4 o  1  499.50  130.00 
1 1 1    1   45    5 o  1 2122.00   19.34 
1 1 1    1   45    6 o  1 2691.00   35.16 
1 1 1    1   45    7 o  1 2578.00   34.72 
1 1 1    1   45    8 o  1  405.00  117.70 
1 1 1    1   45    9 o  1 1787.00   34.05 
1 1 1    1   45   10 f  0 1577.00   43.60 
1 1 1    1   45   11 o  1 1775.00   19.91 
1 1 1    1   45   12 o  1 1021.00   59.39 
1 1 1    1   45   13 o  1 2930.00   35.76 
1 1 1    1   45   14 o  1  673.20   76.67 
1 1 1    1   45   15 o  1 1872.00   32.94 
1 1 1    1   45   16 o  1 1763.00   34.03 
1 1 1    1   45   17 o  1  516.90   92.13 
1 1 1    1   45   18 o  1 1744.00   33.28 
1 1 1    1   45   19 o  1 1784.00   33.85 
1 1 1    1   45   20 o  1 2154.00   30.60 
1 1 1    1   45   21 o  1 1448.00   37.01 
1 1 1    1   45   22 o  1 2062.00   30.43 
1 1 1    1   45   23 o  1  978.80   48.77 
1 1 1    1   45   24 o  1 3098.00   31.58 
1 1 1    1   45   25 o  1 1041.00   46.32 
1 1 1    1   45   26 o  1 2502.00   45.58 
1 1 1    1   45   27 o  1 1160.00   42.73 
1 1 1    1   45   28 o  1  483.10   92.37 
1 1 1    1   45   29 o  1 1053.00   45.60 
1 1 1    1   45   30 o  1 4453.00   31.53 
1 1 1    1   45   31 o  1 1302.00   40.18 
1 1 1    1   45   32 o  1 2346.00   30.16 
1 1 1    1   45   33 o  1 1149.00   43.43 
1 1 1    1   45   34 f  0 1157.00   42.58 
1 1 1    1   45   35 o  1 1968.00   31.66 
1 1 1    1   45   36 o  1 1492.00   37.23 
1 1 1    1   45   37 o  1 3340.00   33.54 
1 1 1    1   45   38 o  1 3168.00   32.93 
1 1 1    1   45   39 o  1 1870.00   36.34 
1 1 1    1   45   40 o  1 1981.00   36.14 
1 1 1    1   45   41 o  1 1795.00   37.49 
1 1 1    1   45   42 f  0 2901.00   32.45 
1 1 1    1   45   43 o  1  899.40   56.37 
1 1 1    1   45   44 o  1 1660.00   37.61 
1 1 1    1   45   45 o  1 1878.00   35.04 
1 1 1    1   45   46 o  1  430.90  110.10 
1 1 1    1   45   47 o  1  311.40  117.10 
1 1 1    1   45   48 o  1  451.80   36.19 
1 1 1    1   45   49 o  1 1538.00   34.89 
1 1 1    1   45   50 o  1  382.90  110.30 
1 1 1    1   45   51 o  1 1839.00   31.93 
1 1 1    1   45   52 o  1  515.50   32.43 
1 1 1    1   45   53 o  1  816.20   65.70 
1 1 1    1   45   54 o  1  738.90  140.00 
1 1 1    1   45   55 o  1 2246.00   38.66 
1 1 1    1   45   56 o  1  919.30   24.80 
1 1 1    1   45   57 o  1 1021.00   58.53 
1 1 1    1   45   58 o  1 1395.00   41.33 
1 1 1    1   45   59 o  1  865.40   65.79 
1 1 1    1   45   60 o  1  417.80  120.10 
1 1 1    1   45   61 o  1  944.00   50.56 
1 1 1    1   45   62 o  1  419.40   94.16 
1 1 1    1   45   63 o  1  898.00   44.71 
1 1 1    1   45   64 o  1  512.20   77.91 
1 1 1    1   45   65 o  1  675.00   57.64 
1 1 1    1   45   66 o  1  892.20   44.58 
1 1 1    1   45   67 o  1  263.70   94.46 
1 1 1    1   45   68 o  1  232.50   91.85 
1 1 1    1   45   69 o  1  199.30   85.59 
1 1 1    1   45   70 o  1  271.90   86.23 
1 1 1    1   45   71 o  1  740.00   37.37 
1 1 1    1   45   72 o  1  264.90   83.18 
1 1 1    1   47    0 o  1 1185.00   61.46 
1 1 1    1   47    1 o  1 2094.00   32.31 
1 1 1    1   47    2 o  1  953.80   19.79 
1 1 1    1   47    3 o  1 3086.00   36.85 
1 1 1    1   47    4 o  1 1366.00   41.25 
1 1 1    1   47    5 o  1 1868.00   34.07 
1 1 1    1   47    6 o  1 3642.00   32.65 
1 1 1    1   47    7 o  1 1128.00   49.49 
1 1 1    1   47    8 o  1  936.20   54.48 
1 1 1    1   47    9 o  1 2221.00   36.35 
1 1 1    1   47   10 o  1 3883.00   41.82 
1 1 1    1   47   11 o  1 3456.00   36.24 
1 1 1    1   47   12 o  1 2199.00   35.88 
1 1 1    1   47   13 o  1  462.30  117.20 
1 1 1    1   47   14 o  1 1046.00   52.00 
1 1 1    1   47   15 o  1 2101.00   39.55 
1 1 1    1   47   16 o  1  973.90   67.41 
1 1 1    1   47   17 o  1 1384.00   50.26 
1 1 1    1   47   18 o  1 1987.00   40.70 
1 1 1    1   47   19 o  1  783.20   70.33 
1 1 1    1   47   20 o  1  869.30   58.00 
1 1 1    1   47   21 o  1  993.70   51.00 
1 1 1    1   47   22 o  1  664.50   25.89 
1 1 1    1   47   23 o  1 1410.00   38.58 
1 1 1    1   47   24 o  1 1687.00   35.00 
1 1 1    1   47   25 o  1 2336.00   31.51 
1 1 1    1   47   26 o  1 2202.00   31.21 
1 1 1    1   47   27 o  1  517.70   96.60 
1 1 1    1   47   28 o  1 1252.00   42.40 
1 1 1    1   47   29 o  1  381.80  113.20 
1 1 1    1   47   30 o  1  823.30   59.54 
1 1 1    1   47   31 f  0 1601.00   17.92 
1 1 1    1   47   32 o  1 1031.00   50.59 
1 1 1    1   47   33 o  1 1329.00   22.11 
1 1 1    1   47   34 f  0  389.30  120.60 
1 1 1    1   47   35 o  1 1491.00   41.24 
1 1 1    1   47   36 o  1 2265.00   35.62 
1 1 1    1   47   37 o  1  289.30  117.20 
1 1 1    1   47   38 o  1 1241.00   45.19 
1 1 1    1   47   39 o  1 3055.00   34.05 
1 1 1    1   47   40 o  1 1203.00   47.14 
1 1 1    1   47   41 o  1  822.50   67.16 
1 1 1    1   47   42 o  1 1310.00   44.76 
1 1 1    1   47   43 o  1 2036.00   50.23 
1 1 1    1   47   44 o  1  299.20  115.90 
1 1 1    1   47   45 o  1 1182.00   46.80 
1 1 1    1   47   46 o  1 1223.00   44.80 
1 1 1    1   47   47 o  1  671.60   27.35 
1 1 1    1   47   48 o  1 1346.00   42.63 
1 1 1    1   47   49 o  1 2579.00   29.00 
1 1 1    1   47   50 o  1  540.30   32.54 
1 1 1    1   47   51 o  1 1206.00   43.46 
1 1 1    1   47   52 f  0  491.60   98.81 
1 1 1    1   47   53 o  1  279.30  118.60 
1 1 1    1   47   54 o  1  754.50   24.43 
1 1 1    1   47   55 o  1 1137.00   45.36 
1 1 1    1   47   56 o  1 1038.00   59.70 
1 1 1    1   47   57 o  1  576.60   91.46 
1 1 1    1   47   58 o  1  336.10  125.20 
1 1 1    1   47   59 o  1  315.70  121.00 
1 1 1    1   47   60 o  1  826.70   69.06 
1 1 1    1   47   61 o  1  631.80   92.72 
1 1 1    1   47   62 o  1  526.80  104.10 
1 1 1    1   47   63 o  1  619.50   33.49 
1 1 1    1   47   64 o  1  267.40  107.60 
1 1 1    1   47   65 o  1  787.20   87.66 
1 1 1    1   47   66 o  1  237.10   97.25 
1 1 1    1   47   67 o  1  460.70   87.95 
1 1 1    1   47   68 o  1  586.90   67.07 
1 1 1    1   47   69 o  1  147.20   71.35 
1 1 1    1   47   70 o  1  452.20   75.51 
1 1 1    1   47   71 o  1  180.50   81.78 
1 1 1    1   49    0 o  1 2477.00   45.67 
1 1 1    1   49    1 o  1 4813.00   42.81 
1 1 1    1   49    2 o  1 2284.00   39.78 
1 1 1    1   49    3 o  1 1008.00   54.82 
1 1 1    1   49    4 o  1 2481.00   32.43 
1 1 1    1   49    5 o  1 3173.00   32.21 
1 1 1    1   49    6 o  1  268.80  113.70 
1 1 1    1   49    7 o  1  553.00   94.13 
1 1 1    1   49    8 f  0 2187.00   33.22 
1 1 1    1   49    9 o  1 2916.00   31.48 
1 1 1    1   49   10 o  1 3956.00   33.80 
1 1 1    1   49   11 o  1 2146.00   33.26 
1 1 1    1   49   12 o  1 2032.00   33.94 
1 1 1    1   49   13 o  1 1464.00   40.02 
1 1 1    1   49   14 o  1 1549.00   40.42 
1 1 1    1   49   15 o  1 1691.00   41.23 
1 1 1    1   49   16 o  1 2491.00   60.90 
1 1 1    1   49   17 o  1 1820.00   41.03 
1 1 1    1   49   18 o  1 1112.00   56.17 
1 1 1    1   49   19 o  1 2729.00   31.94 
1 1 1    1   49   20 o  1 1161.00   58.68 
1 1 1    1   49   21 o  1  604.40  107.30 
1 1 1    1   49   22 o  1 1496.00   49.36 
1 1 1    1   49   23 o  1  276.80  120.60 
1 1 1    1   49   24 o  1 1086.00   56.47 
1 1 1    1   49   25 o  1 1931.00   34.44 
1 1 1    1   49   26 o  1 2055.00   33.61 
1 1 1    1   49   27 o  1 2495.00   31.96 
1 1 1    1   49   28 o  1 1250.00   50.21 
1 1 1    1   49   29 o  1 1255.00   49.14 
1 1 1    1   49   30 o  1 1173.00   52.15 
1 1 1    1   49   31 o  1 2169.00   36.98 
1 1 1    1   49   32 o  1 1958.00   38.82 
1 1 1    1   49   33 o  1  867.10   22.65 
1 1 1    1   49   34 o  1 1701.00   70.90 
1 1 1    1   49   35 o  1 2054.00   36.22 
1 1 1    1   49   36 f  0 1212.00   25.30 
1 1 1    1   49   37 o  1 2296.00   35.56 
1 1 1    1   49   38 o  1 2781.00   32.10 
1 1 1    1   49   39 o  1 1798.00   36.27 
1 1 1    1   49   40 o  1 1753.00   36.84 
1 1 1    1   49   41 o  1 1919.00   34.45 
1 1 1    1   49   42 o  1  541.40   97.44 
1 1 1    1   49   43 o  1 1046.00   20.63 
1 1 1    1   49   44 o  1 1122.00   50.39 
1 1 1    1   49   45 o  1  938.40   59.45 
1 1 1    1   49   46 o  1 1130.00   48.76 
1 1 1    1   49   47 f  0 1564.00   38.35 
1 1 1    1   49   48 o  1 1417.00   41.23 
1 1 1    1   49   49 o  1 2495.00   34.38 
1 1 1    1   49   50 o  1  853.20   59.16 
1 1 1    1   49   51 o  1  498.10   98.74 
1 1 1    1   49   52 o  1  481.60  129.40 
1 1 1    1   49   53 o  1  725.30   67.70 
1 1 1    1   49   54 o  1 1333.00   45.50 
1 1 1    1   49   55 o  1  459.10  125.70 
1 1 1    1   49   56 o  1  650.30   73.50 
1 1 1    1   49   57 o  1  248.00  104.20 
1 1 1    1   49   58 o  1  602.40   76.86 
1 1 1    1   49   59 o  1 1011.00   47.85 
1 1 1    1   49   60 o  1  259.00  106.30 
1 1 1    1   49   61 o  1  170.70   83.39 
1 1 1    1   49   62 o  1  468.00  118.30 
1 1 1    1   49   63 o  1  907.40   61.11 
1 1 1    1   49   64 o  1  244.80  105.30 
1 1 1    1   49   65 o  1  789.40   63.98 
1 1 1    1   49   66 o  1  451.10  115.50 
1 1 1    1   49   67 o  1  238.30  107.10 
1 1 1    1   49   68 o  1  449.00  104.00 
1 1 1    1   49   69 o  1  320.10  107.90 
1 1 1    1   51    0 o  1  319.00  172.90 
1 1 1    1   51    1 o  1 2582.00   38.32 
1 1 1    1   51    2 o  1 1308.00   46.43 
1 1 1    1   51    3 o  1  814.30   68.84 
1 1 1    1   51    4 o  1 2088.00   20.03 
1 1 1    1   51    5 o  1 2984.00   36.90 
1 1 1    1   51    6 o  1 1271.00   46.66 
1 1 1    1   51    7 f  0 1833.00   37.00 
1 1 1    1   51    8 o  1 1655.00   38.40 
1 1 1    1   51    9 o  1  965.00   57.98 
1 1 1    1   51   10 o  1  248.30  109.50 
1 1 1    1   51   11 o  1 3715.00   38.70 
1 1 1    1   51   12 o  1  427.90  116.10 
1 1 1    1   51   13 o  1  872.70   22.32 
1 1 1    1   51   14 o  1 1846.00   35.64 
1 1 1    1   51   15 o  1 1490.00   41.69 
1 1 1    1   51   16 o  1  364.50  121.10 
1 1 1    1   51   17 o  1  724.10   73.61 
1 1 1    1   51   18 o  1 1313.00   44.53 
1 1 1    1   51   19 o  1  803.00   67.45 
1 1 1    1   51   20 o  1  993.00   64.73 
1 1 1    1   51   21 o  1  390.60  131.80 
1 1 1    1   51   22 o  1 1475.00   48.83 
1 1 1    1   51   23 o  1 1743.00   50.77 
1 1 1    1   51   24 f  0  338.70  131.60 
1 1 1    1   51   25 f  0  918.20   76.83 
1 1 1    1   51   26 o  1 2161.00   51.85 
1 1 1    1   51   27 o  1 1794.00   59.16 
1 1 1    1   51   28 o  1 2916.00   61.18 
1 1 1    1   51   29 o  1 2277.00   32.49 
1 1 1    1   51   30 o  1 2168.00   46.86 
1 1 1    1   51   31 o  1 1929.00   39.25 
1 1 1    1   51   32 o  1 2537.00   35.96 
1 1 1    1   51   33 o  1  972.70   60.00 
1 1 1    1   51   34 o  1 1441.00   41.36 
1 1 1    1   51   35 o  1  661.20   28.17 
1 1 1    1   51   36 o  1 3207.00   32.74 
1 1 1    1   51   37 o  1 1799.00   37.65 
1 1 1    1   51   38 o  1  221.60  102.70 
1 1 1    1   51   39 o  1 1026.00   56.76 
1 1 1    1   51   40 o  1 1380.00   44.61 
1 1 1    1   51   41 o  1 1452.00   42.05 
1 1 1    1   51   42 o  1 1414.00   41.70 
1 1 1    1   51   43 o  1  834.60   66.03 
1 1 1    1   51   44 o  1 1035.00   55.26 
1 1 1    1   51   45 o  1  333.00  122.60 
1 1 1    1   51   46 o  1 1281.00   47.38 
1 1 1    1   51   47 o  1  446.40  118.10 
1 1 1    1   51   48 o  1  754.40   75.68 
1 1 1    1   51   49 o  1  712.70   76.72 
1 1 1    1   51   50 o  1  252.00  110.70 
1 1 1    1   51   51 o  1  369.90  133.90 
1 1 1    1   51   52 o  1 1104.00   49.44 
1 1 1    1   51   53 o  1  668.00   78.48 
1 1 1    1   51   54 o  1  526.60  122.40 
1 1 1    1   51   55 o  1  379.50  117.40 
1 1 1    1   51   56 o  1  410.30   41.92 
1 1 1    1   51   57 o  1 1543.00   60.90 
1 1 1    1   51   58 o  1  396.50  114.30 
1 1 1    1   51   59 o  1  438.30   40.39 
1 1 1    1   51   60 o  1  229.10  100.70 
1 1 1    1   51   61 o  1  904.40   51.60 
1 1 1    1   51   62 o  1  620.40   72.93 
1 1 1    1   51   63 o  1  275.20  108.80 
1 1 1    1   51   64 o  1  505.00   90.72 
1 1 1    1   51   65 o  1  494.40   99.76 
1 1 1    1   51   66 o  1  281.80  117.80 
1 1 1    1   51   67 o  1  324.50  122.90 
1 1 1    1   51   68 o  1  629.70   97.71 
1 1 1    1   53    0 o  1  255.40  169.90 
1 1 1    1   53    1 f  0  347.30  125.00 
1 1 1    1   53    2 o  1  229.30  104.90 
1 1 1    1   53    3 o  1 2254.00   34.60 
1 1 1    1   53    4 o  1 2716.00   37.52 
1 1 1    1   53    5 o  1 1417.00   44.01 
1 1 1    1   53    6 f  0  796.20   72.22 
1 1 1    1   53    7 o  1 1885.00   36.73 
1 1 1    1   53    8 o  1  601.70   93.60 
1 1 1    1   53    9 o  1  631.30   89.51 
1 1 1    1   53   10 o  1  513.00   36.31 
1 1 1    1   53   11 o  1 3758.00   34.00 
1 1 1    1   53   12 o  1 1771.00   39.28 
1 1 1    1   53   13 o  1 4932.00   36.98 
1 1 1    1   53   14 f  0  439.70   43.87 
1 1 1    1   53   15 o  1 2102.00   34.99 
1 1 1    1   53   16 f  0  952.80   58.42 
1 1 1    1   53   17 o  1  911.60   63.27 
1 1 1    1   53   18 o  1 2824.00   49.98 
1 1 1    1   53   19 o  1 1170.00   60.17 
1 1 1    1   53   20 o  1 1304.00   51.89 
1 1 1    1   53   21 o  1 2019.00   40.50 
1 1 1    1   53   22 o  1  728.10   87.03 
1 1 1    1   53   23 o  1 1854.00   38.48 
1 1 1    1   53   24 o  1 2424.00   37.24 
1 1 1    1   53   25 o  1 1545.00   54.78 
1 1 1    1   53   26 o  1 1666.00   52.39 
1 1 1    1   53   27 o  1 2284.00   46.32 
1 1 1    1   53   28 o  1  783.70   83.96 
1 1 1    1   53   29 o  1  811.60   27.80 
1 1 1    1   53   30 o  1  345.50  131.70 
1 1 1    1   53   31 o  1 2277.00   76.12 
1 1 1    1   53   32 o  1  407.10  141.40 
1 1 1    1   53   33 o  1 1284.00   61.42 
1 1 1    1   53   34 o  1 1857.00   49.31 
1 1 1    1   53   35 o  1 1320.00   48.41 
1 1 1    1   53   36 o  1  699.00   84.35 
1 1 1    1   53   37 o  1 1810.00   38.56 
1 1 1    1   53   38 o  1  549.90  106.50 
1 1 1    1   53   39 o  1  624.60   31.92 
1 1 1    1   53   40 o  1  266.60  114.50 
1 1 1    1   53   41 o  1  635.50   89.42 
1 1 1    1   53   42 o  1 1229.00   47.93 
1 1 1    1   53   43 o  1  599.80   32.86 
1 1 1    1   53   44 o  1  523.70  110.80 
1 1 1    1   53   45 o  1  387.50  127.00 
1 1 1    1   53   46 o  1  875.40   66.98 
1 1 1    1   53   47 o  1 1367.00   47.09 
1 1 1    1   53   48 o  1  714.70   75.81 
1 1 1    1   53   49 o  1  901.40   62.86 
1 1 1    1   53   50 o  1  805.60   97.96 
1 1 1    1   53   51 o  1  498.00   38.49 
1 1 1    1   53   52 o  1  673.90   82.57 
1 1 1    1   53   53 o  1  287.10  124.70 
1 1 1    1   53   54 o  1  647.50   83.66 
1 1 1    1   53   55 o  1  889.20   60.04 
1 1 1    1   53   56 o  1  411.20  116.80 
1 1 1    1   53   57 o  1  368.90  117.80 
1 1 1    1   53   58 o  1  712.30   26.26 
1 1 1    1   53   59 o  1  687.20   72.14 
1 1 1    1   53   60 o  1  207.10   95.86 
1 1 1    1   53   61 o  1  457.20   37.65 
1 1 1    1   53   62 o  1  661.00   73.99 
1 1 1    1   53   63 o  1  215.10   98.14 
1 1 1    1   53   64 o  1  303.70  112.40 
1 1 1    1   53   65 o  1  519.50  149.50 
1 1 1    1   53   66 o  1  328.40  111.60 
1 1 1    1   55    0 o  1 1463.00   64.63 
1 1 1    1   55    1 o  1  712.70   99.75 
1 1 1    1   55    2 o  1  398.20  127.10 
1 1 1    1   55    3 o  1 1306.00   54.88 
1 1 1    1   55    4 o  1 2220.00   35.31 
1 1 1    1   55    5 f  0 1349.00   47.40 
1 1 1    1   55    6 o  1 2107.00   36.11 
1 1 1    1   55    7 o  1  613.10   31.36 
1 1 1    1   55    8 o  1 2123.00   35.58 
1 1 1    1   55    9 o  1 3015.00   33.49 
1 1 1    1   55   10 f  0 2793.00   33.51 
1 1 1    1   55   11 f  0  497.60  116.20 
1 1 1    1   55   12 o  1  522.80  116.10 
1 1 1    1   55   13 o  1 1240.00   58.94 
1 1 1    1   55   14 o  1 3552.00   39.25 
1 1 1    1   55   15 o  1 2512.00   39.62 
1 1 1    1   55   16 o  1 1752.00   22.34 
1 1 1    1   55   17 o  1 1658.00   78.14 
1 1 1    1   55   18 o  1  741.90   88.24 
1 1 1    1   55   19 o  1 1081.00   60.51 
1 1 1    1   55   20 o  1 1201.00   54.90 
1 1 1    1   55   21 o  1  862.70   75.13 
1 1 1    1   55   22 o  1 1389.00   98.22 
1 1 1    1   55   23 o  1 1247.00   50.78 
1 1 1    1   55   24 o  1  648.30   93.09 
1 1 1    1   55   25 o  1  350.50  127.60 
1 1 1    1   55   26 o  1 1800.00   39.57 
1 1 1    1   55   27 o  1  831.50   71.86 
1 1 1    1   55   28 f  0  622.60   96.59 
1 1 1    1   55   29 o  1  361.10  128.10 
1 1 1    1   55   30 o  1  516.00  132.70 
1 1 1    1   55   31 o  1 1101.00   65.38 
1 1 1    1   55   32 o  1  374.10  136.70 
1 1 1    1   55   33 o  1 1197.00   63.93 
1 1 1    1   55   34 o  1 1382.00   53.22 
1 1 1    1   55   35 o  1 1217.00   61.66 
1 1 1    1   55   36 f  0  560.90  135.60 
1 1 1    1   55   37 f  0  803.00   97.39 
1 1 1    1   55   38 o  1  498.50  142.00 
1 1 1    1   55   39 o  1 1038.00   68.29 
1 1 1    1   55   40 o  1  320.30  125.80 
1 1 1    1   55   41 o  1 1150.00   54.28 
1 1 1    1   55   42 o  1 1361.00   47.52 
1 1 1    1   55   43 o  1 1760.00   39.22 
1 1 1    1   55   44 o  1  355.10  126.90 
1 1 1    1   55   45 o  1  412.20  125.10 
1 1 1    1   55   46 o  1  737.80   77.32 
1 1 1    1   55   47 o  1  533.90  107.90 
1 1 1    1   55   48 o  1  596.10  108.40 
1 1 1    1   55   49 o  1  413.60  143.10 
1 1 1    1   55   50 o  1  356.60  125.80 
1 1 1    1   55   51 o  1 1165.00   56.56 
1 1 1    1   55   52 o  1  863.80   81.85 
1 1 1    1   55   53 o  1  587.30   98.18 
1 1 1    1   55   54 o  1  204.20   96.56 
1 1 1    1   55   55 o  1  254.60  109.00 
1 1 1    1   55   56 o  1  424.40  115.00 
1 1 1    1   55   57 o  1  296.30  115.60 
1 1 1    1   55   58 o  1  236.30  104.80 
1 1 1    1   55   59 o  1  346.60  116.40 
1 1 1    1   55   60 o  1  350.70  116.70 
1 1 1    1   55   61 o  1  711.40   70.56 
1 1 1    1   55   62 o  1  743.00   85.12 
1 1 1    1   55   63 o  1  310.80  117.00 
1 1 1    1   55   64 o  1  268.60  111.40 
1 1 1    1   57    0 o  1  249.80  159.80 
1 1 1    1   57    1 o  1 1821.00   42.19 
1 1 1    1   57    2 o  1 1876.00   51.46 
1 1 1    1   57    3 o  1 2400.00   36.25 
1 1 1    1   57    4 o  1 1046.00   61.47 
1 1 1    1   57    5 o  1  286.10  121.00 
1 1 1    1   57    6 f  0  306.50  124.50 
1 1 1    1   57    7 o  1  285.80  122.30 
1 1 1    1   57    8 o  1  500.80   48.50 
1 1 1    1   57    9 o  1  611.40  115.50 
1 1 1    1   57   10 o  1 2131.00   42.90 
1 1 1    1   57   11 o  1 1243.00   62.07 
1 1 1    1   57   12 o  1  375.20  130.20 
1 1 1    1   57   13 o  1 1093.00   64.96 
1 1 1    1   57   14 o  1 1056.00   66.10 
1 1 1    1   57   15 o  1 1572.00   22.29 
1 1 1    1   57   16 o  1  968.10   72.89 
1 1 1    1   57   17 o  1 1362.00   54.93 
1 1 1    1   57   18 o  1  394.70  130.90 
1 1 1    1   57   19 o  1  913.50   68.07 
1 1 1    1   57   20 o  1 1077.00   60.19 
1 1 1    1   57   21 o  1  528.30  114.20 
1 1 1    1   57   22 o  1 1872.00   39.53 
1 1 1    1   57   23 o  1 1027.00   61.34 
1 1 1    1   57   24 o  1  790.00   81.99 
1 1 1    1   57   25 o  1 1492.00   44.52 
1 1 1    1   57   26 o  1  343.70  128.70 
1 1 1    1   57   27 o  1 1398.00   49.74 
1 1 1    1   57   28 o  1 2297.00   36.24 
1 1 1    1   57   29 o  1  774.90   81.99 
1 1 1    1   57   30 o  1  939.90   67.61 
1 1 1    1   57   31 o  1  737.10   82.03 
1 1 1    1   57   32 o  1  822.10   75.73 
1 1 1    1   57   33 o  1 2782.00   41.17 
1 1 1    1   57   34 o  1  577.60   38.25 
1 1 1    1   57   35 o  1 1281.00   61.80 
1 1 1    1   57   36 o  1  601.70  123.80 
1 1 1    1   57   37 o  1  437.30  144.40 
1 1 1    1   57   38 o  1 2038.00   46.86 
1 1 1    1   57   39 o  1 2701.00   38.41 
1 1 1    1   57   40 o  1 1013.00   72.77 
1 1 1    1   57   41 o  1  241.10  114.00 
1 1 1    1   57   42 o  1  236.20  112.50 
1 1 1    1   57   43 o  1  474.40  146.10 
1 1 1    1   57   44 o  1  806.10   86.08 
1 1 1    1   57   45 o  1  291.50  122.10 
1 1 1    1   57   46 o  1  586.70   36.82 
1 1 1    1   57   47 o  1  585.60  102.90 
1 1 1    1   57   48 o  1  321.20  136.60 
1 1 1    1   57   49 o  1  227.20  105.40 
1 1 1    1   57   50 o  1  278.80  117.60 
1 1 1    1   57   51 o  1  532.30  131.40 
1 1 1    1   57   52 o  1  226.60  106.70 
1 1 1    1   57   53 o  1  519.70  105.60 
1 1 1    1   57   54 o  1  679.80   82.65 
1 1 1    1   57   55 o  1  246.50  109.10 
1 1 1    1   57   56 o  1  458.70  116.00 
1 1 1    1   57   57 o  1  488.40  112.70 
1 1 1    1   57   58 o  1  604.40   92.37 
1 1 1    1   57   59 o  1  765.00  135.50 
1 1 1    1   57   60 o  1  378.20  124.30 
1 1 1    1   57   61 o  1  255.70  108.90 
1 1 1    1   57   62 o  1  267.40  112.20 
1 1 1    1   59    0 o  1  844.90  121.30 
1 1 1    1   59    1 f  0 1393.00   57.53 
1 1 1    1   59    2 o  1  324.40  133.70 
1 1 1    1   59    3 f  0 2256.00   44.45 
1 1 1    1   59    4 o  1  750.70   34.66 
1 1 1    1   59    5 o  1 1427.00   58.23 
1 1 1    1   59    6 o  1  759.50   98.56 
1 1 1    1   59    7 o  1 1428.00   49.48 
1 1 1    1   59    8 o  1  834.50   90.51 
1 1 1    1   59    9 o  1 1501.00   53.26 
1 1 1    1   59   10 o  1 1427.00  108.90 
1 1 1    1   59   11 o  1  924.30   79.15 
1 1 1    1   59   12 o  1  404.80  139.90 
1 1 1    1   59   13 o  1  705.40   92.95 
1 1 1    1   59   14 o  1  370.30  131.40 
1 1 1    1   59   15 o  1  678.60   98.07 
1 1 1    1   59   16 o  1 1906.00   39.92 
1 1 1    1   59   17 o  1  395.40  131.70 
1 1 1    1   59   18 o  1  721.70   92.83 
1 1 1    1   59   19 f  0  291.20  123.90 
1 1 1    1   59   20 o  1  514.10  127.40 
1 1 1    1   59   21 o  1 1164.00   57.58 
1 1 1    1   59   22 o  1 2694.00   58.12 
1 1 1    1   59   23 o  1  263.80  118.60 
1 1 1    1   59   24 o  1  950.00   24.90 
1 1 1    1   59   25 o  1 1868.00   40.66 
1 1 1    1   59   26 o  1 1225.00   55.62 
1 1 1    1   59   27 f  0 1560.00   46.36 
1 1 1    1   59   28 o  1 1124.00   57.59 
1 1 1    1   59   29 o  1  695.40   97.24 
1 1 1    1   59   30 o  1 1656.00   43.68 
1 1 1    1   59   31 o  1  588.20  109.30 
1 1 1    1   59   32 o  1  410.90  135.80 
1 1 1    1   59   33 o  1  416.40  133.30 
1 1 1    1   59   34 o  1  591.80  106.20 
1 1 1    1   59   35 o  1  574.20  115.40 
1 1 1    1   59   36 o  1  610.70  106.70 
1 1 1    1   59   37 o  1  364.30  129.90 
1 1 1    1   59   38 o  1 1466.00   47.27 
1 1 1    1   59   39 o  1  379.30  131.70 
1 1 1    1   59   40 o  1  419.50  140.60 
1 1 1    1   59   41 o  1  505.30  137.40 
1 1 1    1   59   42 o  1  271.50  122.30 
1 1 1    1   59   43 f  0 1117.00   69.94 
1 1 1    1   59   44 o  1  722.50   88.70 
1 1 1    1   59   45 o  1  437.60  149.60 
1 1 1    1   59   46 f  0  714.70  111.30 
1 1 1    1   59   47 o  1  325.10  136.90 
1 1 1    1   59   48 o  1  375.10  144.40 
1 1 1    1   59   49 o  1  251.70  114.20 
1 1 1    1   59   50 o  1 1004.00   76.21 
1 1 1    1   59   51 o  1  229.10  106.00 
1 1 1    1   59   52 o  1  267.50  117.60 
1 1 1    1   59   53 o  1  277.00  120.10 
1 1 1    1   59   54 o  1  358.70  129.10 
1 1 1    1   59   55 o  1  966.30   64.71 
1 1 1    1   59   56 o  1  193.70   93.78 
1 1 1    1   59   57 o  1  251.60  112.50 
1 1 1    1   59   58 o  1  361.90  126.20 
1 1 1    1   59   59 o  1  313.70  122.30 
1 1 1    1   59   60 o  1  149.70   75.55 
1 1 1    1   61    1 o  1 2324.00   61.89 
1 1 1    1   61    2 o  1 3308.00   43.96 
1 1 1    1   61    3 o  1 1260.00   37.34 
1 1 1    1   61    4 o  1  217.00  106.70 
1 1 1    1   61    5 o  1  783.70  102.80 
1 1 1    1   61    6 o  1  654.80  117.30 
1 1 1    1   61    7 o  1 1942.00   42.96 
1 1 1    1   61    8 o  1 1559.00   47.87 
1 1 1    1   61    9 o  1  945.40   26.50 
1 1 1    1   61   10 o  1 2155.00   40.44 
1 1 1    1   61   11 o  1  972.20   69.52 
1 1 1    1   61   12 o  1  288.50  124.50 
1 1 1    1   61   13 o  1 1120.00   60.75 
1 1 1    1   61   14 o  1 1181.00   59.04 
1 1 1    1   61   15 o  1  838.10   80.51 
1 1 1    1   61   16 o  1  862.20   78.77 
1 1 1    1   61   17 o  1 1236.00   59.20 
1 1 1    1   61   18 o  1  506.50  126.70 
1 1 1    1   61   19 o  1 1246.00   58.03 
1 1 1    1   61   20 o  1  292.90  124.20 
1 1 1    1   61   21 f  0  599.00  113.80 
1 1 1    1   61   22 o  1 1330.00   54.97 
1 1 1    1   61   23 o  1  678.20   96.68 
1 1 1    1   61   24 o  1  261.70  117.50 
1 1 1    1   61   25 o  1 1437.00   49.90 
1 1 1    1   61   26 o  1  553.60  119.30 
1 1 1    1   61   27 o  1  509.90  123.40 
1 1 1    1   61   28 o  1  898.80   72.43 
1 1 1    1   61   29 o  1  667.50   99.22 
1 1 1    1   61   30 o  1 2010.00   40.30 
1 1 1    1   61   31 o  1 1791.00   80.87 
1 1 1    1   61   32 o  1  647.70  103.90 
1 1 1    1   61   33 o  1  351.80  133.20 
1 1 1    1   61   34 o  1  874.00   27.57 
1 1 1    1   61   35 o  1 1313.00   52.63 
1 1 1    1   61   36 o  1  666.80   34.72 
1 1 1    1   61   37 o  1  247.80  111.80 
1 1 1    1   61   38 o  1  235.30  109.30 
1 1 1    1   61   39 o  1  221.70  104.30 
1 1 1    1   61   40 o  1  865.70   74.05 
1 1 1    1   61   41 o  1  731.20   85.09 
1 1 1    1   61   42 o  1  686.30   90.55 
1 1 1    1   61   43 o  1  767.90   79.46 
1 1 1    1   61   44 o  1  292.60  124.10 
1 1 1    1   61   45 o  1  385.70  140.40 
1 1 1    1   61   46 o  1  250.80  123.70 
1 1 1    1   61   47 o  1  413.60  153.20 
1 1 1    1   61   48 o  1  417.20  146.50 
1 1 1    1   61   49 o  1  651.70   63.41 
1 1 1    1   61   50 o  1  232.20  116.20 
1 1 1    1   61   51 f  0  201.40   99.58 
1 1 1    1   61   52 o  1  357.10  141.20 
1 1 1    1   61   53 o  1  301.70  128.60 
1 1 1    1   61   54 o  1  283.40  122.50 
1 1 1    1   61   55 o  1  434.90  128.30 
1 1 1    1   61   56 o  1  250.30  112.20 
1 1 1    1   61   57 o  1  325.50  125.50 
1 1 1    1   61   58 o  1  337.80  125.30 
1 1 1    1   63    0 o  1 1412.00   99.94 
1 1 1    1   63    1 o  1  641.00  144.10 
1 1 1    1   63    2 o  1  648.50  129.50 
1 1 1    1   63    3 o  1  253.50  117.00 
1 1 1    1   63    4 o  1 1083.00   83.55 
1 1 1    1   63    5 o  1  926.70   95.74 
1 1 1    1   63    6 o  1  504.40  151.70 
1 1 1    1   63    7 f  0  391.00  151.80 
1 1 1    1   63    8 o  1  719.00  121.30 
1 1 1    1   63    9 o  1  823.20   87.97 
1 1 1    1   63   10 o  1  822.20   29.88 
1 1 1    1   63   11 o  1  398.30  140.90 
1 1 1    1   63   12 o  1  391.00  137.60 
1 1 1    1   63   13 o  1  840.00   83.34 
1 1 1    1   63   14 o  1  701.00  103.20 
1 1 1    1   63   15 o  1  304.10  128.30 
1 1 1    1   63   16 o  1 1128.00   62.66 
1 1 1    1   63   17 o  1 1514.00   97.68 
1 1 1    1   63   18 o  1  510.10  132.90 
1 1 1    1   63   19 o  1 1114.00  129.70 
1 1 1    1   63   20 o  1  870.70   78.99 
1 1 1    1   63   21 o  1 1774.00   44.67 
1 1 1    1   63   22 o  1  665.00   98.89 
1 1 1    1   63   23 o  1  450.50  137.50 
1 1 1    1   63   24 o  1  517.90  125.50 
1 1 1    1   63   25 o  1 1134.00   60.76 
1 1 1    1   63   26 o  1  677.30   94.50 
1 1 1    1   63   27 o  1  630.40  111.80 
1 1 1    1   63   28 o  1  665.80   99.57 
1 1 1    1   63   29 o  1  866.90   77.71 
1 1 1    1   63   30 o  1  647.20  102.80 
1 1 1    1   63   31 o  1  309.10  126.60 
1 1 1    1   63   32 o  1  460.50   46.80 
1 1 1    1   63   33 o  1  256.80  115.10 
1 1 1    1   63   34 o  1  608.90  110.00 
1 1 1    1   63   35 o  1  476.80  130.20 
1 1 1    1   63   36 o  1  386.90  137.80 
1 1 1    1   63   37 o  1  798.00   81.35 
1 1 1    1   63   38 o  1  390.60  133.20 
1 1 1    1   63   39 o  1  347.80  131.70 
1 1 1    1   63   40 f  0  275.30  119.60 
1 1 1    1   63   41 o  1  308.10  124.90 
1 1 1    1   63   42 o  1  230.20  108.80 
1 1 1    1   63   43 o  1  498.10  130.20 
1 1 1    1   63   44 o  1  630.40  111.20 
1 1 1    1   63   45 o  1  391.50  156.90 
1 1 1    1   63   46 o  1  471.20  126.60 
1 1 1    1   63   47 o  1  454.20  133.00 
1 1 1    1   63   48 o  1  300.00  133.40 
1 1 1    1   63   49 o  1  294.80  127.20 
1 1 1    1   63   50 o  1  285.30  126.70 
1 1 1    1   63   51 f  0  351.30  140.20 
1 1 1    1   63   52 o  1  327.00  134.30 
1 1 1    1   63   53 o  1  244.30  112.10 
1 1 1    1   63   54 o  1  304.90  130.60 
1 1 1    1   63   55 o  1  209.90  103.20 
1 1 1    1   65    0 o  1  577.70  199.90 
1 1 1    1   65    1 o  1  721.40  105.60 
1 1 1    1   65    2 o  1  486.50  150.80 
1 1 1    1   65    3 o  1  381.80  140.80 
1 1 1    1   65    4 o  1 2102.00   87.93 
1 1 1    1   65    5 o  1  706.80  132.20 
1 1 1    1   65    6 o  1  871.50  102.70 
1 1 1    1   65    7 o  1  550.80  146.30 
1 1 1    1   65    8 o  1  312.70  135.90 
1 1 1    1   65    9 o  1 1202.00   63.87 
1 1 1    1   65   10 o  1  400.90  151.70 
1 1 1    1   65   11 o  1 1074.00   85.99 
1 1 1    1   65   12 o  1 1254.00   36.84 
1 1 1    1   65   13 o  1  863.10  102.30 
1 1 1    1   65   14 o  1  602.30  118.70 
1 1 1    1   65   15 o  1  817.10   87.39 
1 1 1    1   65   16 o  1  702.00   35.19 
1 1 1    1   65   17 o  1  822.00   85.74 
1 1 1    1   65   18 o  1  504.80  134.50 
1 1 1    1   65   19 o  1  947.70   75.28 
1 1 1    1   65   20 o  1  742.50   93.48 
1 1 1    1   65   21 o  1  300.70  127.60 
1 1 1    1   65   22 o  1  622.70   37.06 
1 1 1    1   65   23 o  1 1340.00   54.30 
1 1 1    1   65   24 o  1  557.40  119.70 
1 1 1    1   65   25 o  1  906.10   74.42 
1 1 1    1   65   26 o  1 1461.00   96.65 
1 1 1    1   65   27 o  1  545.50  119.80 
1 1 1    1   65   28 o  1  733.60   88.88 
1 1 1    1   65   29 o  1  270.80  119.60 
1 1 1    1   65   30 o  1  769.20   31.55 
1 1 1    1   65   31 o  1  750.80   85.85 
1 1 1    1   65   32 o  1  332.90  134.00 
1 1 1    1   65   33 o  1  310.70  128.20 
1 1 1    1   65   34 o  1  343.90  133.20 
1 1 1    1   65   35 o  1  490.90  133.70 
1 1 1    1   65   36 o  1 1117.00   60.06 
1 1 1    1   65   37 o  1  809.30   93.84 
1 1 1    1   65   38 o  1  296.70  128.80 
1 1 1    1   65   39 o  1  272.30  121.30 
1 1 1    1   65   40 o  1  351.50  135.10 
1 1 1    1   65   41 o  1  314.50  127.00 
1 1 1    1   65   42 o  1  251.30  115.00 
1 1 1    1   65   43 o  1  352.80  134.40 
1 1 1    1   65   44 o  1  315.60  141.20 
1 1 1    1   65   45 o  1  301.60  126.30 
1 1 1    1   65   46 o  1  226.70  106.10 
1 1 1    1   65   47 o  1  262.00  119.80 
1 1 1    1   65   48 o  1  324.40  127.30 
1 1 1    1   65   49 o  1  348.80  130.60 
1 1 1    1   65   50 o  1  330.00  129.30 
1 1 1    1   65   51 o  1  317.70  127.50 
1 1 1    1   65   52 o  1  321.10  128.60 
1 1 1    1   67    0 o  1  355.60  200.40 
1 1 1    1   67    1 o  1 1510.00   53.98 
1 1 1    1   67    2 f  0  414.80  142.60 
1 1 1    1   67    3 o  1  726.20  133.50 
1 1 1    1   67    4 o  1  811.90   93.24 
1 1 1    1   67    5 o  1  789.30   93.24 
1 1 1    1   67    6 o  1  392.80  151.70 
1 1 1    1   67    7 o  1  236.40  112.60 
1 1 1    1   67    8 o  1  228.20  109.80 
1 1 1    1   67    9 o  1  637.40  126.00 
1 1 1    1   67   10 o  1  493.60  150.90 
1 1 1    1   67   11 o  1  486.50  151.40 
1 1 1    1   67   12 o  1 1715.00  107.20 
1 1 1    1   67   13 o  1  462.50  150.80 
1 1 1    1   67   14 o  1  455.30  140.90 
1 1 1    1   67   15 o  1  895.20  101.70 
1 1 1    1   67   16 o  1  515.30  157.80 
1 1 1    1   67   17 f  0  498.00  154.30 
1 1 1    1   67   18 o  1  823.70  105.80 
1 1 1    1   67   19 o  1 1072.00   73.40 
1 1 1    1   67   20 o  1  233.50  110.40 
1 1 1    1   67   21 o  1  615.50  118.10 
1 1 1    1   67   22 f  0  364.20  138.40 
1 1 1    1   67   23 o  1  311.20  129.70 
1 1 1    1   67   24 o  1  687.70  102.60 
1 1 1    1   67   25 o  1  273.70  121.60 
1 1 1    1   67   26 o  1  649.80  105.60 
1 1 1    1   67   27 o  1  203.60   98.88 
1 1 1    1   67   28 o  1  457.80  137.10 
1 1 1    1   67   29 f  0  197.20   96.42 
1 1 1    1   67   30 o  1  623.30  109.20 
1 1 1    1   67   31 o  1  239.70  111.40 
1 1 1    1   67   32 o  1  473.70  143.10 
1 1 1    1   67   33 o  1  677.30  109.00 
1 1 1    1   67   34 o  1  391.70  141.00 
1 1 1    1   67   35 o  1  499.70  139.70 
1 1 1    1   67   36 o  1  448.40  133.30 
1 1 1    1   67   37 o  1  316.00  132.10 
1 1 1    1   67   38 o  1  262.80  119.30 
1 1 1    1   67   39 o  1  529.00  134.40 
1 1 1    1   67   40 o  1  384.90  137.30 
1 1 1    1   67   41 o  1  570.30  120.20 
1 1 1    1   67   42 o  1  750.60   84.65 
1 1 1    1   67   43 o  1  265.70  121.70 
1 1 1    1   67   44 o  1  238.50  109.60 
1 1 1    1   67   45 o  1  320.90  127.80 
1 1 1    1   67   46 o  1  245.90  115.80 
1 1 1    1   67   47 o  1  215.30  102.70 
1 1 1    1   67   48 o  1  247.70  112.70 
1 1 1    1   67   49 o  1  211.00  101.30 
1 1 1    1   69    0 o  1  531.90  209.30 
1 1 1    1   69    1 o  1  719.00  105.00 
1 1 1    1   69    2 o  1  486.10   47.89 
1 1 1    1   69    3 o  1  906.90   82.82 
1 1 1    1   69    4 o  1  786.30  104.00 
1 1 1    1   69    5 o  1  582.70  127.30 
1 1 1    1   69    6 o  1  586.30  125.00 
1 1 1    1   69    7 o  1  254.70  121.10 
1 1 1    1   69    8 o  1  696.40   36.34 
1 1 1    1   69    9 o  1  766.60   97.38 
1 1 1    1   69   10 o  1  189.40   94.24 
1 1 1    1   69   11 o  1  494.00  137.90 
1 1 1    1   69   12 o  1  721.90  102.60 
1 1 1    1   69   13 f  0  352.60  137.80 
1 1 1    1   69   14 o  1  718.90  104.70 
1 1 1    1   69   15 o  1  522.30  145.90 
1 1 1    1   69   16 o  1  524.80  149.40 
1 1 1    1   69   17 o  1  232.10  111.80 
1 1 1    1   69   18 o  1  385.90  146.60 
1 1 1    1   69   19 o  1  334.00  137.40 
1 1 1    1   69   20 o  1  251.00  119.90 
1 1 1    1   69   21 o  1  339.90  144.00 
1 1 1    1   69   22 o  1  870.10  100.90 
1 1 1    1   69   23 o  1  312.70  137.60 
1 1 1    1   69   24 o  1  837.30  101.60 
1 1 1    1   69   25 o  1  667.80  101.20 
1 1 1    1   69   26 o  1  268.60  120.30 
1 1 1    1   69   27 o  1  450.20  146.10 
1 1 1    1   69   28 o  1  577.20  133.00 
1 1 1    1   69   29 f  0  471.50  142.50 
1 1 1    1   69   30 o  1  399.80  145.20 
1 1 1    1   69   31 o  1  436.80  135.40 
1 1 1    1   69   32 f  0  846.00   84.50 
1 1 1    1   69   33 o  1  417.20   58.91 
1 1 1    1   69   34 o  1  349.20  134.40 
1 1 1    1   69   35 o  1  486.80  136.40 
1 1 1    1   69   36 o  1  394.40  136.30 
1 1 1    1   69   37 o  1  340.60  129.10 
1 1 1    1   69   38 o  1  292.20  124.90 
1 1 1    1   69   39 o  1  283.00  121.70 
1 1 1    1   69   40 o  1  217.30  103.20 
1 1 1    1   69   41 f  0  329.30  130.00 
1 1 1    1   69   42 o  1  176.10   89.09 
1 1 1    1   69   43 o  1  730.50   91.47 
1 1 1    1   69   44 o  1  279.60  121.10 
1 1 1    1   69   45 o  1  740.00  110.00 
1 1 1    1   69   46 f  0  325.90  130.30 
1 1 1    1   71    0 o  1  268.70  171.90 
1 1 1    1   71    1 o  1  321.00  133.60 
1 1 1    1   71    2 o  1  376.90  141.30 
1 1 1    1   71    3 o  1  950.30   80.54 
1 1 1    1   71    4 o  1  753.20  102.70 
1 1 1    1   71    5 o  1  296.90  132.40 
1 1 1    1   71    6 o  1  458.00  141.20 
1 1 1    1   71    7 o  1  683.50  108.50 
1 1 1    1   71    8 o  1  773.10  112.30 
1 1 1    1   71    9 o  1  535.80  136.90 
1 1 1    1   71   10 o  1  426.70  141.70 
1 1 1    1   71   11 o  1  595.90  123.40 
1 1 1    1   71   12 o  1  487.20  137.50 
1 1 1    1   71   13 o  1  380.30  138.00 
1 1 1    1   71   14 o  1  876.90   82.02 
1 1 1    1   71   15 o  1  747.50   97.34 
1 1 1    1   71   16 o  1  865.60   82.99 
1 1 1    1   71   17 o  1  332.80  134.80 
1 1 1    1   71   18 o  1 1261.00   62.42 
1 1 1    1   71   19 o  1  485.90  135.60 
1 1 1    1   71   20 o  1  311.70  135.60 
1 1 1    1   71   21 o  1  445.60  155.40 
1 1 1    1   71   22 o  1  296.10  137.00 
1 1 1    1   71   23 o  1  516.40  172.30 
1 1 1    1   71   24 o  1  293.70  133.00 
1 1 1    1   71   25 o  1  596.30  157.30 
1 1 1    1   71   26 o  1  457.50  159.80 
1 1 1    1   71   27 o  1  282.50  132.90 
1 1 1    1   71   28 f  0  443.60  163.60 
1 1 1    1   71   29 o  1  770.10  137.70 
1 1 1    1   71   30 o  1  366.40  143.10 
1 1 1    1   71   31 f  0  505.90  132.00 
1 1 1    1   71   32 o  1  422.90  136.90 
1 1 1    1   71   33 o  1  223.30  105.60 
1 1 1    1   71   34 o  1  221.50  104.70 
1 1 1    1   71   35 o  1  199.50   97.26 
1 1 1    1   71   36 o  1  661.40   99.34 
1 1 1    1   71   37 o  1  451.90  134.50 
1 1 1    1   71   38 o  1  371.40  134.40 
1 1 1    1   71   39 o  1  383.90  136.60 
1 1 1    1   71   40 o  1  507.90  131.50 
1 1 1    1   71   41 o  1  309.30  136.10 
1 1 1    1   71   42 o  1  194.30   95.85 
1 1 1    1   71   43 o  1  286.60  122.50 
1 1 1    1   73    0 o  1  415.80  208.70 
1 1 1    1   73    1 o  1  337.30  138.00 
1 1 1    1   73    2 o  1  521.90  139.80 
1 1 1    1   73    3 o  1  312.30  132.90 
1 1 1    1   73    4 o  1  295.30  129.40 
1 1 1    1   73    5 o  1  589.00  127.70 
1 1 1    1   73    6 o  1  594.80  135.50 
1 1 1    1   73    7 o  1  354.20  138.80 
1 1 1    1   73    8 o  1  501.80  134.80 
1 1 1    1   73    9 o  1  346.50  143.50 
1 1 1    1   73   10 o  1  317.30  134.10 
1 1 1    1   73   11 o  1  405.20  144.10 
1 1 1    1   73   12 o  1  258.70  119.00 
1 1 1    1   73   13 o  1  246.50  115.20 
1 1 1    1   73   14 o  1  390.50  140.40 
1 1 1    1   73   15 o  1  277.40  123.20 
1 1 1    1   73   16 o  1  269.70  121.40 
1 1 1    1   73   17 o  1  441.90  149.90 
1 1 1    1   73   18 o  1  281.70  127.90 
1 1 1    1   73   19 o  1  454.20  155.00 
1 1 1    1   73   20 o  1  290.80  131.90 
1 1 1    1   73   21 o  1  193.40   95.71 
1 1 1    1   73   22 o  1  564.80  144.00 
1 1 1    1   73   23 o  1  423.80  151.40 
1 1 1    1   73   24 o  1  624.20  130.60 
1 1 1    1   73   25 o  1  265.10  124.80 
1 1 1    1   73   26 o  1  380.40  146.40 
1 1 1    1   73   27 o  1  299.90  133.80 
1 1 1    1   73   28 o  1  208.90  102.60 
1 1 1    1   73   29 f  0  624.90  133.00 
1 1 1    1   73   30 o  1  186.90   92.47 
1 1 1    1   73   31 o  1  227.90  111.30 
1 1 1    1   73   32 o  1  446.50  154.40 
1 1 1    1   73   33 o  1  304.00  134.70 
1 1 1    1   73   34 o  1  343.50  143.70 
1 1 1    1   73   35 o  1  222.90  107.20 
1 1 1    1   73   36 o  1  327.60  131.00 
1 1 1    1   73   37 o  1  239.50  111.60 
1 1 1    1   73   38 o  1  326.10  132.30 
1 1 1    1   73   39 o  1  277.10  123.70 
1 1 1    1   75    0 f  0  624.10  188.30 
1 1 1    1   75    1 o  1  314.00  132.50 
1 1 1    1   75    2 o  1  432.80  141.70 
1 1 1    1   75    3 o  1  426.60  142.20 
1 1 1    1   75    4 o  1  252.00  116.80 
1 1 1    1   75    5 o  1  326.30  134.40 
1 1 1    1   75    6 o  1  598.80  130.60 
1 1 1    1   75    7 o  1  810.50   99.02 
1 1 1    1   75    8 o  1  432.00  143.70 
1 1 1    1   75    9 o  1  351.20  137.90 
1 1 1    1   75   10 o  1  573.60  145.90 
1 1 1    1   75   11 o  1  493.90  153.40 
1 1 1    1   75   12 o  1  214.80  106.00 
1 1 1    1   75   13 o  1  405.90  152.50 
1 1 1    1   75   14 o  1  296.90  133.50 
1 1 1    1   75   15 o  1  665.10  129.90 
1 1 1    1   75   16 o  1  320.50  134.30 
1 1 1    1   75   17 o  1  222.80  107.90 
1 1 1    1   75   18 o  1  449.20  148.10 
1 1 1    1   75   19 o  1  251.10  118.80 
1 1 1    1   75   20 o  1  243.40  116.10 
1 1 1    1   75   21 o  1  406.80  144.70 
1 1 1    1   75   22 o  1  407.80  142.00 
1 1 1    1   75   23 o  1  383.80  139.80 
1 1 1    1   75   24 o  1  301.00  128.90 
1 1 1    1   75   25 f  0  265.60  119.60 
1 1 1    1   75   26 o  1  321.60  133.70 
1 1 1    1   75   27 o  1  321.50  131.60 
1 1 1    1   75   28 o  1  319.10  131.10 
1 1 1    1   75   29 o  1  271.10  121.80 
1 1 1    1   75   30 o  1  231.10  110.80 
1 1 1    1   75   31 f  0  532.10  156.00 
1 1 1    1   75   32 o  1  221.80  108.30 
1 1 1    1   75   33 o  1  410.40  153.00 
1 1 1    1   75   34 o  1  226.40  110.60 
1 1 1    1   77    0 o  1  227.80  153.80 
1 1 1    1   77    1 o  1  296.90  129.10 
1 1 1    1   77    2 o  1  230.30  110.70 
1 1 1    1   77    3 o  1  335.90  138.00 
1 1 1    1   77    4 o  1  206.70  101.30 
1 1 1    1   77    5 o  1  435.30  144.60 
1 1 1    1   77    6 f  0  338.50  144.10 
1 1 1    1   77    7 o  1  283.40  131.00 
1 1 1    1   77    8 o  1  387.60  157.50 
1 1 1    1   77    9 o  1  577.90  146.00 
1 1 1    1   77   10 o  1  621.40  123.20 
1 1 1    1   77   11 o  1  380.30  156.50 
1 1 1    1   77   12 o  1  788.80  108.70 
1 1 1    1   77   13 o  1  285.20  128.70 
1 1 1    1   77   14 o  1  983.50   84.74 
1 1 1    1   77   15 o  1  265.30  123.30 
1 1 1    1   77   16 o  1  372.60  139.30 
1 1 1    1   77   17 o  1  474.20  136.30 
1 1 1    1   77   18 o  1  198.70   97.79 
1 1 1    1   77   19 o  1  314.50  131.60 
1 1 1    1   77   20 o  1  312.20  131.10 
1 1 1    1   77   21 f  0  331.40  134.50 
1 1 1    1   77   22 o  1  274.00  122.50 
1 1 1    1   77   23 o  1  267.90  121.50 
1 1 1    1   77   24 o  1  388.60  140.60 
1 1 1    1   77   25 o  1  203.30   99.82 
1 1 1    1   77   26 o  1  239.20  112.70 
1 1 1    1   77   27 o  1  219.70  106.20 
1 1 1    1   77   28 o  1  246.80  115.70 
1 1 1    1   77   29 o  1  187.30   93.42 
1 1 1    1   79    0 o  1  216.10  148.40 
1 1 1    1   79    1 o  1  197.40   98.81 
1 1 1    1   79    2 o  1  228.70  111.50 
1 1 1    1   79    3 f  0  288.00  131.40 
1 1 1    1   79    4 o  1  321.50  139.90 
1 1 1    1   79    5 o  1  250.80  117.30 
1 1 1    1   79    6 o  1  343.60  143.70 
1 1 1    1   79    7 o  1  286.10  128.80 
1 1 1    1   79    8 o  1  244.10  116.40 
1 1 1    1   79    9 o  1  235.00  113.70 
1 1 1    1   79   10 o  1  217.70  106.10 
1 1 1    1   79   11 o  1  252.40  117.10 
1 1 1    1   79   12 o  1  377.40  148.40 
1 1 1    1   79   13 f  0  208.20  102.00 
1 1 1    1   79   14 o  1  257.70  119.10 
1 1 1    1   79   15 o  1  358.80  139.10 
1 1 1    1   79   16 o  1  215.60  104.80 
1 1 1    1   79   17 o  1  230.50  111.10 
1 1 1    1   79   19 o  1  450.00  143.90 
1 1 1    1   79   20 o  1  177.40   89.31 
1 1 1    1   79   21 o  1  228.20  109.40 
1 1 1    1   79   22 o  1  295.00  129.30 
1 1 1    1   81    0 o  1  147.00  107.80 
1 1 1    1   81    1 o  1  214.90  108.00 
1 1 1    1   81    2 o  1  497.30  171.00 
1 1 1    1   81    3 o  1  247.10  121.30 
1 1 1    1   81    4 o  1  224.90  112.70 
1 1 1    1   81    5 f  0  317.90  141.30 
1 1 1    1   81    6 o  1  261.90  121.70 
1 1 1    1   81    7 o  1  207.80  102.20 
1 1 1    1   81    8 o  1  269.70  124.30 
1 1 1    1   81    9 o  1  311.60  135.00 
1 1 1    1   81   10 o  1  369.20  146.60 
1 1 1    1   81   11 o  1  274.00  124.80 
1 1 1    2    0    5 o  1 1810.00   17.68 
1 1 1    2    0    6 o  1 3876.00   42.93 
1 1 1    2    0    7 o  1 1620.00   20.61 
1 1 1    2    0    8 o  1 10610.00  115.40 
1 1 1    2    0    9 o  1 3738.00   28.51 
1 1 1    2    0   10 o  1 1211.00   16.10 
1 1 1    2    0   11 o  1 2196.00   18.32 
1 1 1    2    0   12 o  1  341.90   26.26 
1 1 1    2    0   13 o  1 7021.00   54.31 
1 1 1    2    0   14 o  1 6052.00   47.01 
1 1 1    2    0   15 o  1 9854.00   75.91 
1 1 1    2    0   16 o  1  991.90   15.92 
1 1 1    2    0   17 o  1 4167.00   33.05 
1 1 1    2    0   18 o  1  141.60   69.95 
1 1 1    2    0   19 o  1 3698.00   29.81 
1 1 1    2    0   20 o  1 2363.00   20.94 
1 1 1    2    0   21 o  1 6922.00   44.90 
1 1 1    2    0   22 f  0 4245.00   33.95 
1 1 1    2    0   23 o  1 6783.00   43.83 
1 1 1    2    0   24 o  1 2411.00   31.02 
1 1 1    2    0   25 o  1 1449.00   20.76 
1 1 1    2    0   26 o  1 2050.00   22.33 
1 1 1    2    0   27 o  1 8349.00   70.59 
1 1 1    2    0   28 o  1 6955.00   83.84 
1 1 1    2    0   29 o  1 4816.00   41.96 
1 1 1    2    0   30 o  1 1017.00   24.75 
1 1 1    2    0   31 o  1 1752.00   17.21 
1 1 1    2    0   32 o  1 2415.00   25.27 
1 1 1    2    0   33 o  1 1519.00   22.91 
1 1 1    2    0   34 o  1 2432.00   25.57 
1 1 1    2    0   35 o  1  464.20   56.84 
1 1 1    2    0   36 o  1 2216.00   26.49 
1 1 1    2    0   37 o  1 3093.00   27.43 
1 1 1    2    0   38 f  0 2639.00   29.13 
1 1 1    2    0   39 o  1 4229.00   33.87 
1 1 1    2    0   40 o  1 2150.00   27.37 
1 1 1    2    0   41 o  1 3998.00   38.87 
1 1 1    2    0   42 o  1 2152.00   27.87 
1 1 1    2    0   43 o  1 3179.00   34.14 
1 1 1    2    0   44 o  1  142.50   92.81 
1 1 1    2    0   45 o  1 2850.00   32.57 
1 1 1    2    0   46 o  1 3062.00   34.06 
1 1 1    2    0   47 o  1  991.70   22.71 
1 1 1    2    0   48 o  1 1468.00   37.71 
1 1 1    2    0   49 o  1 4192.00   48.83 
1 1 1    2    0   50 o  1 1898.00   46.13 
1 1 1    2    0   51 o  1 1203.00   56.47 
1 1 1    2    0   52 o  1 1140.00   60.27 
1 1 1    2    0   53 f  0 1537.00   40.99 
1 1 1    2    0   54 o  1 4362.00   62.07 
1 1 1    2    0   55 o  1 1696.00   37.70 
1 1 1    2    0   56 f  0  780.70   75.86 
1 1 1    2    0   57 o  1  742.80   80.40 
1 1 1    2    0   58 o  1 2004.00   44.77 
1 1 1    2    0   59 o  1 1949.00   27.20 
1 1 1    2    0   60 o  1  377.80  142.70 
1 1 1    2    0   61 f  0  692.50   71.41 
1 1 1    2    0   62 o  1 4516.00   46.06 
1 1 1    2    0   63 o  1 1552.00   39.08 
1 1 1    2    0   64 o  1 1780.00   47.74 
1 1 1    2    0   65 o  1 1208.00   47.26 
1 1 1    2    0   66 o  1 4399.00   45.22 
1 1 1    2    0   67 o  1  672.40   85.27 
1 1 1    2    0   68 o  1 1942.00   38.03 
1 1 1    2    0   69 o  1 1451.00   42.51 
1 1 1    2    0   70 o  1  290.70  146.50 
1 1 1    2    0   71 o  1 3727.00   33.80 
1 1 1    2    0   72 o  1 2520.00   37.15 
1 1 1    2    0   73 o  1  231.90  138.10 
1 1 1    2    0   74 o  1  558.00  224.50 
1 1 1    2    0   75 o  1  558.80  113.40 
1 1 1    2    0   76 o  1  213.20  132.00 
1 1 1    2    0   77 o  1  246.90  157.00 
1 1 1    2    0   78 o  1  238.30  138.80 
1 1 1    2    0   79 o  1  425.20  142.70 
1 1 1    2    0   80 o  1  355.50  154.10 
1 1 1    2    0   81 o  1 1469.00   45.88 
1 1 1    2    0   82 o  1  574.40  115.80 
1 1 1    2    0   83 f  0  570.70  116.40 
1 1 1    2    0   84 o  1  307.20  154.40 
1 1 1    2    0   85 o  1  249.90  143.50 
1 1 1    2    0   86 o  1  149.00  104.10 
1 1 1    2    0   87 o  1  153.40  106.60 
1 1 1    2    2    4 o  1 1410.00   10.53 
1 1 1    2    2    5 o  1 6613.00   32.22 
1 1 1    2    2    6 o  1 1589.00    8.96 
1 1 1    2    2    7 o  1 1835.00   14.35 
1 1 1    2    2    8 o  1 17650.00  101.00 
1 1 1    2    2    9 o  1 5078.00   23.21 
1 1 1    2    2   10 o  1 6275.00   30.56 
1 1 1    2    2   11 o  1 1847.00   13.61 
1 1 1    2    2   12 o  1 3574.00   23.27 
1 1 1    2    2   13 o  1 1014.00   11.92 
1 1 1    2    2   14 o  1 3871.00   25.15 
1 1 1    2    2   15 o  1 6302.00   33.31 
1 1 1    2    2   16 o  1 4851.00   25.89 
1 1 1    2    2   17 o  1  518.70   18.39 
1 1 1    2    2   18 o  1 2700.00   17.35 
1 1 1    2    2   19 o  1 3761.00   19.18 
1 1 1    2    2   20 o  1  943.30   12.64 
1 1 1    2    2   21 o  1  976.70   12.91 
1 1 1    2    2   22 o  1 4444.00   25.04 
1 1 1    2    2   23 o  1 6039.00   29.85 
1 1 1    2    2   24 o  1 1151.00   13.44 
1 1 1    2    2   25 o  1 2847.00   21.76 
1 1 1    2    2   26 o  1 5141.00   31.39 
1 1 1    2    2   27 o  1 1308.00   18.03 
1 1 1    2    2   28 f  0 11090.00   66.01 
1 1 1    2    2   29 o  1 2247.00   18.01 
1 1 1    2    2   30 f  0 2963.00   20.02 
1 1 1    2    2   31 o  1 7523.00   45.23 
1 1 1    2    2   32 o  1 3639.00   19.83 
1 1 1    2    2   33 o  1 3525.00   23.03 
1 1 1    2    2   34 o  1 1579.00   12.86 
1 1 1    2    2   35 o  1  276.00   63.94 
1 1 1    2    2   36 o  1 1474.00   13.16 
1 1 1    2    2   37 o  1 3649.00   25.30 
1 1 1    2    2   38 o  1 1649.00   18.40 
1 1 1    2    2   39 o  1 1121.00   21.13 
1 1 1    2    2   40 o  1 1204.00   20.85 
1 1 1    2    2   41 o  1 1174.00   21.30 
1 1 1    2    2   42 o  1 1975.00   20.01 
1 1 1    2    2   43 o  1 2255.00   21.94 
1 1 1    2    2   44 o  1 3868.00   32.15 
1 1 1    2    2   45 o  1 1140.00   28.31 
1 1 1    2    2   46 o  1  891.60   34.81 
1 1 1    2    2   47 o  1  246.70   41.87 
1 1 1    2    2   48 o  1 4258.00   34.85 
1 1 1    2    2   49 o  1 3334.00   27.06 
1 1 1    2    2   50 o  1 3052.00   27.55 
1 1 1    2    2   51 o  1 3100.00   27.91 
1 1 1    2    2   52 o  1  218.20   87.24 
1 1 1    2    2   53 o  1 2398.00   26.28 
1 1 1    2    2   54 o  1 3054.00   28.71 
1 1 1    2    2   55 f  0 1132.00   35.16 
1 1 1    2    2   56 o  1 1931.00   27.96 
1 1 1    2    2   57 o  1 1251.00   35.97 
1 1 1    2    2   58 o  1 2443.00   25.81 
1 1 1    2    2   59 o  1 4615.00   31.97 
1 1 1    2    2   60 o  1 2123.00   27.80 
1 1 1    2    2   61 o  1 1242.00   31.95 
1 1 1    2    2   62 o  1 1639.00   30.00 
1 1 1    2    2   63 o  1 4970.00   34.15 
1 1 1    2    2   64 o  1 5681.00   37.82 
1 1 1    2    2   65 o  1 2999.00   27.66 
1 1 1    2    2   66 o  1 1507.00   30.03 
1 1 1    2    2   67 o  1 3126.00   26.58 
1 1 1    2    2   68 o  1  461.10   82.32 
1 1 1    2    2   69 o  1  942.30   23.98 
1 1 1    2    2   70 o  1  689.30   56.05 
1 1 1    2    2   71 o  1  652.40   60.65 
1 1 1    2    2   72 o  1 1953.00   27.65 
1 1 1    2    2   73 o  1 1318.00   37.87 
1 1 1    2    2   74 f  0  337.80  106.70 
1 1 1    2    2   75 o  1 1800.00   20.36 
1 1 1    2    2   76 f  0  777.40   64.43 
1 1 1    2    2   77 o  1  337.50  105.70 
1 1 1    2    2   78 o  1  914.50   49.23 
1 1 1    2    2   79 o  1  853.50   48.40 
1 1 1    2    2   80 o  1  730.00   55.87 
1 1 1    2    2   81 o  1  436.70   96.58 
1 1 1    2    2   82 o  1  278.50  105.90 
1 1 1    2    2   83 o  1 1411.00   55.91 
1 1 1    2    2   84 o  1  205.00   92.37 
1 1 1    2    2   85 o  1  241.10  100.40 
1 1 1    2    2   86 o  1  319.70   48.35 
1 1 1    2    2   87 o  1  189.80   88.42 
1 1 1    2    4    0 f  0   87.55   52.37 
1 1 1    2    4    1 o  1   69.66   32.54 
1 1 1    2    4    2 o  1   77.70   37.27 
1 1 1    2    4    3 o  1 9728.00   61.06 
1 1 1    2    4    4 o  1 10200.00   55.44 
1 1 1    2    4    5 o  1 10400.00   53.25 
1 1 1    2    4    6 o  1 4323.00   18.75 
1 1 1    2    4    7 o  1 1224.00    9.41 
1 1 1    2    4    8 o  1 4335.00   22.59 
1 1 1    2    4    9 o  1 6787.00   33.14 
1 1 1    2    4   10 o  1 5032.00   24.75 
1 1 1    2    4   11 o  1 2566.00   14.04 
1 1 1    2    4   12 o  1 2564.00   14.06 
1 1 1    2    4   13 o  1  385.10   16.48 
1 1 1    2    4   14 o  1 7475.00   43.73 
1 1 1    2    4   15 o  1 6102.00   29.88 
1 1 1    2    4   16 o  1 1395.00   11.85 
1 1 1    2    4   17 o  1 1063.00   13.13 
1 1 1    2    4   18 o  1  361.00   27.39 
1 1 1    2    4   19 o  1 3328.00   22.40 
1 1 1    2    4   20 o  1 1751.00   12.09 
1 1 1    2    4   21 o  1 1983.00   16.00 
1 1 1    2    4   22 o  1 1051.00   12.73 
1 1 1    2    4   23 f  0 4445.00   29.17 
1 1 1    2    4   24 o  1 2500.00   17.16 
1 1 1    2    4   25 o  1 4822.00   31.69 
1 1 1    2    4   26 o  1 2390.00   19.39 
1 1 1    2    4   27 o  1 5400.00   27.29 
1 1 1    2    4   28 o  1 6171.00   31.22 
1 1 1    2    4   29 o  1 3029.00   21.58 
1 1 1    2    4   30 o  1 2733.00   17.09 
1 1 1    2    4   31 o  1 3497.00   18.68 
1 1 1    2    4   32 o  1 3964.00   20.83 
1 1 1    2    4   33 o  1  905.20   19.32 
1 1 1    2    4   34 o  1 3444.00   22.63 
1 1 1    2    4   35 o  1  695.30   14.94 
1 1 1    2    4   36 o  1 2012.00   18.25 
1 1 1    2    4   37 o  1 2494.00   21.01 
1 1 1    2    4   38 o  1 2790.00   22.47 
1 1 1    2    4   39 f  0 2162.00   21.68 
1 1 1    2    4   40 f  0 2281.00   22.26 
1 1 1    2    4   41 o  1 3550.00   28.79 
1 1 1    2    4   42 o  1 2825.00   23.98 
1 1 1    2    4   43 o  1 2373.00   21.99 
1 1 1    2    4   44 o  1 2316.00   21.91 
1 1 1    2    4   45 o  1 1383.00   23.88 
1 1 1    2    4   46 o  1 1363.00   30.69 
1 1 1    2    4   47 o  1 2611.00   25.21 
1 1 1    2    4   48 o  1 2680.00   24.27 
1 1 1    2    4   49 o  1 5377.00   38.97 
1 1 1    2    4   50 o  1 2508.00   19.90 
1 1 1    2    4   51 o  1 1035.00   20.44 
1 1 1    2    4   52 o  1 2328.00   22.53 
1 1 1    2    4   53 o  1 1882.00   22.71 
1 1 1    2    4   54 o  1 2743.00   18.89 
1 1 1    2    4   55 f  0 2153.00   22.88 
1 1 1    2    4   56 o  1 1104.00   30.33 
1 1 1    2    4   57 o  1  908.10   35.84 
1 1 1    2    4   58 o  1 2879.00   24.79 
1 1 1    2    4   59 o  1 2078.00   26.06 
1 1 1    2    4   60 o  1 2111.00   26.20 
1 1 1    2    4   61 o  1 1913.00   30.10 
1 1 1    2    4   62 o  1 2814.00   26.75 
1 1 1    2    4   63 o  1 2352.00   29.87 
1 1 1    2    4   64 o  1 5056.00   31.93 
1 1 1    2    4   65 o  1  640.40   66.62 
1 1 1    2    4   66 o  1 1695.00   32.20 
1 1 1    2    4   67 o  1  434.30   92.28 
1 1 1    2    4   68 o  1 2563.00   29.41 
1 1 1    2    4   69 o  1 1228.00   38.60 
1 1 1    2    4   70 o  1 1482.00   34.93 
1 1 1    2    4   71 o  1  508.70   82.96 
1 1 1    2    4   72 o  1  329.00  112.60 
1 1 1    2    4   73 o  1 1019.00   26.35 
1 1 1    2    4   74 o  1  849.00   49.44 
1 1 1    2    4   75 o  1  986.90   58.24 
1 1 1    2    4   76 o  1  359.40  105.80 
1 1 1    2    4   77 o  1  293.90  106.40 
1 1 1    2    4   78 o  1 1353.00   36.83 
1 1 1    2    4   79 o  1  608.70   71.31 
1 1 1    2    4   80 o  1  603.60   70.52 
1 1 1    2    4   81 o  1  413.50   36.87 
1 1 1    2    4   82 o  1  878.30   47.54 
1 1 1    2    4   83 o  1  381.80  101.40 
1 1 1    2    4   84 o  1  346.00  104.40 
1 1 1    2    4   85 o  1  489.20   85.90 
1 1 1    2    4   86 o  1  226.60   98.01 
1 1 1    2    6    0 o  1 12510.00   80.01 
1 1 1    2    6    1 o  1 8063.00   39.14 
1 1 1    2    6    2 o  1 9155.00   49.87 
1 1 1    2    6    3 o  1 2988.00   17.28 
1 1 1    2    6    4 o  1 13500.00   73.38 
1 1 1    2    6    5 o  1 8309.00   45.30 
1 1 1    2    6    6 o  1 3176.00   18.17 
1 1 1    2    6    7 o  1 2353.00   14.20 
1 1 1    2    6    8 o  1 6299.00   34.54 
1 1 1    2    6    9 o  1 3095.00   14.75 
1 1 1    2    6   10 o  1 2357.00   11.21 
1 1 1    2    6   11 o  1 3791.00   20.07 
1 1 1    2    6   12 o  1 3530.00   18.82 
1 1 1    2    6   13 o  1 3230.00   14.41 
1 1 1    2    6   14 o  1 5557.00   27.35 
1 1 1    2    6   15 o  1 4317.00   21.52 
1 1 1    2    6   16 f  0 1332.00    9.59 
1 1 1    2    6   17 o  1 4843.00   25.38 
1 1 1    2    6   18 o  1 5516.00   25.46 
1 1 1    2    6   19 o  1 2377.00   15.92 
1 1 1    2    6   20 o  1 1274.00   12.12 
1 1 1    2    6   21 o  1 5140.00   30.74 
1 1 1    2    6   22 o  1 5557.00   35.77 
1 1 1    2    6   23 o  1 5303.00   34.32 
1 1 1    2    6   24 o  1 7647.00   53.00 
1 1 1    2    6   25 o  1 6610.00   46.11 
1 1 1    2    6   26 o  1 6773.00   47.23 
1 1 1    2    6   27 o  1 8689.00   61.22 
1 1 1    2    6   28 o  1 1295.00   18.13 
1 1 1    2    6   29 o  1 3654.00   27.38 
1 1 1    2    6   30 o  1 4553.00   27.25 
1 1 1    2    6   31 o  1 4028.00   29.49 
1 1 1    2    6   32 o  1 5350.00   37.92 
1 1 1    2    6   33 o  1  351.20   52.99 
1 1 1    2    6   34 o  1 3228.00   28.86 
1 1 1    2    6   35 o  1  856.20   22.97 
1 1 1    2    6   36 o  1 3280.00   26.53 
1 1 1    2    6   37 o  1 2256.00   16.97 
1 1 1    2    6   38 o  1  894.60   22.93 
1 1 1    2    6   39 o  1 1253.00   14.26 
1 1 1    2    6   40 o  1 2769.00   23.80 
1 1 1    2    6   41 o  1 1846.00   20.39 
1 1 1    2    6   42 o  1 1325.00   21.93 
1 1 1    2    6   43 o  1 3775.00   28.91 
1 1 1    2    6   44 o  1 1860.00   20.05 
1 1 1    2    6   45 o  1 2517.00   21.57 
1 1 1    2    6   46 o  1 3281.00   24.94 
1 1 1    2    6   47 o  1 1264.00   15.57 
1 1 1    2    6   48 o  1 2210.00   21.33 
1 1 1    2    6   49 o  1  948.10   28.20 
1 1 1    2    6   50 o  1 4143.00   29.52 
1 1 1    2    6   51 o  1 3418.00   25.94 
1 1 1    2    6   52 o  1 5553.00   37.68 
1 1 1    2    6   53 o  1 1449.00   24.11 
1 1 1    2    6   54 o  1 4038.00   24.82 
1 1 1    2    6   55 o  1  369.80   78.82 
1 1 1    2    6   56 o  1 5060.00   34.93 
1 1 1    2    6   57 o  1 1880.00   23.37 
1 1 1    2    6   58 o  1 1929.00   18.05 
1 1 1    2    6   59 o  1  817.90   40.20 
1 1 1    2    6   60 o  1 1255.00   48.49 
1 1 1    2    6   61 f  0 2706.00   24.61 
1 1 1    2    6   62 o  1 2984.00   25.81 
1 1 1    2    6   63 o  1 1752.00   25.73 
1 1 1    2    6   64 o  1 1210.00   32.16 
1 1 1    2    6   65 o  1 2903.00   27.75 
1 1 1    2    6   66 o  1  198.90   90.04 
1 1 1    2    6   67 o  1 1644.00   31.16 
1 1 1    2    6   68 o  1 1369.00   38.80 
1 1 1    2    6   69 o  1  770.70   62.66 
1 1 1    2    6   70 o  1 1453.00   33.81 
1 1 1    2    6   71 o  1  575.50   89.02 
1 1 1    2    6   72 o  1  859.90   54.03 
1 1 1    2    6   73 o  1 1297.00   38.36 
1 1 1    2    6   74 o  1 1073.00   46.61 
1 1 1    2    6   75 o  1 1089.00   46.61 
1 1 1    2    6   76 o  1  600.40   86.95 
1 1 1    2    6   77 o  1  806.60   55.49 
1 1 1    2    6   78 o  1  724.70   61.52 
1 1 1    2    6   79 o  1  326.10  115.50 
1 1 1    2    6   80 o  1  806.70   56.56 
1 1 1    2    6   81 o  1  176.70   84.13 
1 1 1    2    6   82 o  1  903.30   46.39 
1 1 1    2    6   83 o  1  808.90   52.83 
1 1 1    2    6   84 o  1 1314.00   35.13 
1 1 1    2    6   85 o  1  359.70  108.20 
1 1 1    2    6   86 o  1  251.80  102.00 
1 1 1    2    8    0 o  1 5639.00   44.03 
1 1 1    2    8    1 o  1 9491.00   51.74 
1 1 1    2    8    2 o  1 2533.00   13.01 
1 1 1    2    8    3 o  1 1340.00   11.21 
1 1 1    2    8    4 o  1 3210.00   18.59 
1 1 1    2    8    5 o  1 4245.00   23.85 
1 1 1    2    8    6 o  1 2219.00   13.97 
1 1 1    2    8    7 o  1 2782.00   16.52 
1 1 1    2    8    8 f  0 4021.00   22.69 
1 1 1    2    8    9 o  1 3567.00   20.40 
1 1 1    2    8   10 o  1 4991.00   27.75 
1 1 1    2    8   11 o  1 1793.00   12.40 
1 1 1    2    8   12 o  1 3229.00   15.68 
1 1 1    2    8   13 o  1 2938.00   17.33 
1 1 1    2    8   14 o  1 6721.00   30.78 
1 1 1    2    8   15 o  1 5187.00   28.85 
1 1 1    2    8   16 o  1 3540.00   19.11 
1 1 1    2    8   17 o  1 3953.00   21.11 
1 1 1    2    8   18 o  1 2915.00   14.32 
1 1 1    2    8   19 o  1 4523.00   19.87 
1 1 1    2    8   20 o  1 7245.00   39.87 
1 1 1    2    8   21 o  1 3347.00   25.52 
1 1 1    2    8   22 o  1 3739.00   19.24 
1 1 1    2    8   23 o  1 2346.00   13.48 
1 1 1    2    8   24 o  1 3682.00   23.28 
1 1 1    2    8   25 o  1 3086.00   20.07 
1 1 1    2    8   26 o  1 2594.00   19.18 
1 1 1    2    8   27 o  1 2848.00   24.36 
1 1 1    2    8   28 o  1 4140.00   40.86 
1 1 1    2    8   29 o  1 6737.00   57.73 
1 1 1    2    8   30 o  1 3619.00   27.89 
1 1 1    2    8   31 o  1 2547.00   25.88 
1 1 1    2    8   32 o  1 1145.00   39.64 
1 1 1    2    8   33 o  1 3054.00   22.50 
1 1 1    2    8   34 o  1 1146.00   23.73 
1 1 1    2    8   35 o  1 2712.00   28.73 
1 1 1    2    8   36 o  1 1376.00   20.90 
1 1 1    2    8   37 o  1 1016.00   23.18 
1 1 1    2    8   38 o  1 1257.00   20.96 
1 1 1    2    8   39 o  1 2423.00   21.27 
1 1 1    2    8   40 f  0 2671.00   22.47 
1 1 1    2    8   41 o  1 1747.00   18.30 
1 1 1    2    8   42 o  1 2117.00   19.67 
1 1 1    2    8   43 o  1  860.80   24.88 
1 1 1    2    8   44 o  1  588.30   20.14 
1 1 1    2    8   45 o  1 2106.00   20.01 
1 1 1    2    8   46 f  0 2995.00   19.99 
1 1 1    2    8   47 o  1  453.00   46.93 
1 1 1    2    8   48 o  1 2391.00   16.88 
1 1 1    2    8   49 f  0 3167.00   24.42 
1 1 1    2    8   50 o  1 1667.00   20.93 
1 1 1    2    8   51 o  1 2817.00   19.96 
1 1 1    2    8   52 o  1 1399.00   23.25 
1 1 1    2    8   53 o  1 1209.00   25.68 
1 1 1    2    8   54 o  1 1754.00   22.31 
1 1 1    2    8   55 o  1 1346.00   24.71 
1 1 1    2    8   56 o  1 7520.00   49.57 
1 1 1    2    8   57 o  1 2134.00   22.88 
1 1 1    2    8   58 o  1 2050.00   16.76 
1 1 1    2    8   59 o  1 1868.00   23.61 
1 1 1    2    8   60 o  1  542.60   57.06 
1 1 1    2    8   61 o  1 2136.00   23.68 
1 1 1    2    8   62 o  1  965.60   35.26 
1 1 1    2    8   63 o  1 3005.00   25.54 
1 1 1    2    8   64 o  1 1701.00   25.78 
1 1 1    2    8   65 o  1  538.50   63.02 
1 1 1    2    8   66 o  1 1698.00   26.06 
1 1 1    2    8   67 o  1  791.10   47.17 
1 1 1    2    8   68 o  1 1511.00   28.30 
1 1 1    2    8   69 o  1  294.20  100.50 
1 1 1    2    8   70 o  1 1218.00   36.95 
1 1 1    2    8   71 o  1  784.50   50.50 
1 1 1    2    8   72 o  1  200.30   91.80 
1 1 1    2    8   73 o  1  700.40   64.65 
1 1 1    2    8   74 o  1  447.60  101.50 
1 1 1    2    8   75 o  1 2420.00   31.61 
1 1 1    2    8   76 o  1  414.50  114.00 
1 1 1    2    8   77 o  1  565.70   38.51 
1 1 1    2    8   78 o  1  275.70  108.30 
1 1 1    2    8   79 o  1 1516.00   37.94 
1 1 1    2    8   80 o  1  848.10   66.21 
1 1 1    2    8   81 o  1  298.50  108.60 
1 1 1    2    8   82 o  1 1372.00   37.74 
1 1 1    2    8   83 o  1  549.40  101.00 
1 1 1    2    8   84 o  1  362.30  122.90 
1 1 1    2    8   85 o  1  757.90   67.37 
1 1 1    2    8   86 o  1  251.60  108.60 
1 1 1    2   10    0 o  1 3399.00   27.96 
1 1 1    2   10    1 o  1 2196.00   14.27 
1 1 1    2   10    2 o  1 2764.00   13.81 
1 1 1    2   10    3 o  1 1612.00   10.93 
1 1 1    2   10    4 o  1 2393.00   15.19 
1 1 1    2   10    5 o  1 5833.00   32.30 
1 1 1    2   10    6 o  1 1874.00   13.24 
1 1 1    2   10    7 o  1 4888.00   27.34 
1 1 1    2   10    8 o  1 4224.00   19.98 
1 1 1    2   10    9 o  1 2177.00   14.28 
1 1 1    2   10   10 o  1 1320.00   12.20 
1 1 1    2   10   11 o  1 6123.00   33.85 
1 1 1    2   10   12 o  1 3892.00   22.30 
1 1 1    2   10   13 o  1 4041.00   23.07 
1 1 1    2   10   14 o  1 3757.00   18.07 
1 1 1    2   10   15 o  1 2443.00   13.17 
1 1 1    2   10   16 o  1 5158.00   28.82 
1 1 1    2   10   17 o  1 5808.00   26.85 
1 1 1    2   10   18 o  1 3518.00   20.46 
1 1 1    2   10   19 o  1 3763.00   21.73 
1 1 1    2   10   20 o  1 4520.00   29.79 
1 1 1    2   10   21 o  1 9036.00   41.19 
1 1 1    2   10   22 o  1 5132.00   22.45 
1 1 1    2   10   23 o  1 4573.00   35.64 
1 1 1    2   10   24 o  1 4162.00   36.83 
1 1 1    2   10   25 o  1 3593.00   23.91 
1 1 1    2   10   26 o  1 3200.00   29.61 
1 1 1    2   10   27 o  1 4512.00   29.94 
1 1 1    2   10   28 o  1 5419.00   42.09 
1 1 1    2   10   29 o  1 3172.00   24.29 
1 1 1    2   10   30 o  1 1904.00   30.64 
1 1 1    2   10   31 o  1 4130.00   32.69 
1 1 1    2   10   32 o  1  606.90   15.42 
1 1 1    2   10   33 o  1 2025.00   17.48 
1 1 1    2   10   34 o  1 3082.00   23.63 
1 1 1    2   10   35 o  1 1119.00   13.15 
1 1 1    2   10   36 o  1 1797.00   18.05 
1 1 1    2   10   37 o  1 1721.00   20.41 
1 1 1    2   10   38 o  1 1719.00   15.80 
1 1 1    2   10   39 o  1 5333.00   40.74 
1 1 1    2   10   40 f  0 1979.00   22.26 
1 1 1    2   10   41 o  1 1171.00   24.47 
1 1 1    2   10   42 o  1  742.60   34.89 
1 1 1    2   10   43 o  1 1959.00   16.29 
1 1 1    2   10   44 o  1 1367.00   21.97 
1 1 1    2   10   45 o  1 3683.00   24.39 
1 1 1    2   10   46 o  1 1113.00   24.27 
1 1 1    2   10   47 o  1 2720.00   24.21 
1 1 1    2   10   48 o  1 2723.00   22.32 
1 1 1    2   10   49 o  1  785.10   28.35 
1 1 1    2   10   50 o  1 3561.00   26.36 
1 1 1    2   10   51 o  1  780.70   30.70 
1 1 1    2   10   52 o  1 3682.00   27.28 
1 1 1    2   10   53 o  1 2376.00   21.94 
1 1 1    2   10   54 o  1 2123.00   21.76 
1 1 1    2   10   55 o  1 2053.00   21.87 
1 1 1    2   10   56 o  1 2856.00   23.89 
1 1 1    2   10   57 o  1 4626.00   27.26 
1 1 1    2   10   58 o  1 1916.00   22.40 
1 1 1    2   10   59 o  1 2080.00   22.79 
1 1 1    2   10   60 o  1 2322.00   20.29 
1 1 1    2   10   61 o  1 1326.00   17.29 
1 1 1    2   10   62 o  1 2959.00   20.13 
1 1 1    2   10   63 o  1 1423.00   26.70 
1 1 1    2   10   64 o  1  321.90   91.17 
1 1 1    2   10   65 o  1 1818.00   24.55 
1 1 1    2   10   66 o  1  417.90   80.64 
1 1 1    2   10   67 o  1 1117.00   32.74 
1 1 1    2   10   68 o  1 1255.00   30.80 
1 1 1    2   10   69 o  1  577.90   67.61 
1 1 1    2   10   70 f  0 1666.00   28.52 
1 1 1    2   10   71 o  1 1668.00   26.99 
1 1 1    2   10   72 o  1  626.60   29.67 
1 1 1    2   10   73 o  1 1079.00   43.12 
1 1 1    2   10   74 o  1 1201.00   22.33 
1 1 1    2   10   75 o  1 1385.00   21.41 
1 1 1    2   10   76 o  1  614.70   68.75 
1 1 1    2   10   77 o  1  714.60   59.73 
1 1 1    2   10   78 o  1  249.40  104.10 
1 1 1    2   10   79 o  1  311.70  117.80 
1 1 1    2   10   80 o  1  688.90   76.16 
1 1 1    2   10   81 o  1 1066.00   52.02 
1 1 1    2   10   82 o  1  430.30  111.40 
1 1 1    2   10   83 o  1  426.50  146.50 
1 1 1    2   10   84 o  1  261.10  112.30 
1 1 1    2   10   85 o  1  376.00  125.40 
1 1 1    2   10   86 o  1 1276.00   41.42 
1 1 1    2   12    0 o  1 2563.00   22.99 
1 1 1    2   12    1 o  1 1075.00   13.42 
1 1 1    2   12    2 o  1 3170.00   15.63 
1 1 1    2   12    3 o  1 6232.00   34.52 
1 1 1    2   12    4 o  1 6695.00   30.85 
1 1 1    2   12    5 o  1 3604.00   21.04 
1 1 1    2   12    6 o  1  224.50   48.65 
1 1 1    2   12    7 o  1 5375.00   30.05 
1 1 1    2   12    8 o  1 1230.00   13.20 
1 1 1    2   12    9 o  1 2664.00   16.72 
1 1 1    2   12   10 o  1 2898.00   17.78 
1 1 1    2   12   11 o  1 5659.00   31.55 
1 1 1    2   12   12 o  1 1995.00   11.42 
1 1 1    2   12   13 o  1 5675.00   26.38 
1 1 1    2   12   14 o  1 6499.00   36.00 
1 1 1    2   12   15 o  1 3742.00   21.79 
1 1 1    2   12   16 o  1 1444.00   13.14 
1 1 1    2   12   17 o  1  716.20   17.20 
1 1 1    2   12   18 o  1 2218.00   16.81 
1 1 1    2   12   19 f  0 7361.00   57.41 
1 1 1    2   12   20 o  1 2191.00   13.74 
1 1 1    2   12   21 o  1 6089.00   42.41 
1 1 1    2   12   22 o  1 6097.00   42.74 
1 1 1    2   12   23 o  1 1909.00   17.54 
1 1 1    2   12   24 o  1 5309.00   37.24 
1 1 1    2   12   25 o  1 4878.00   34.39 
1 1 1    2   12   26 o  1 6844.00   36.65 
1 1 1    2   12   27 o  1 5136.00   39.84 
1 1 1    2   12   28 o  1 1390.00   23.40 
1 1 1    2   12   29 o  1  439.90   16.68 
1 1 1    2   12   30 o  1 1406.00   18.70 
1 1 1    2   12   31 o  1 1116.00   13.97 
1 1 1    2   12   32 o  1 2649.00   23.73 
1 1 1    2   12   33 o  1  869.70   22.18 
1 1 1    2   12   34 o  1 1127.00   17.43 
1 1 1    2   12   35 o  1 1810.00   17.11 
1 1 1    2   12   36 o  1 1619.00   16.79 
1 1 1    2   12   37 o  1 1834.00   20.77 
1 1 1    2   12   38 o  1 4846.00   31.15 
1 1 1    2   12   39 o  1 3674.00   30.27 
1 1 1    2   12   40 o  1 2001.00   22.15 
1 1 1    2   12   41 o  1 3136.00   23.38 
1 1 1    2   12   42 o  1  306.70   42.67 
1 1 1    2   12   43 o  1 1393.00   18.53 
1 1 1    2   12   44 o  1 1950.00   19.88 
1 1 1    2   12   45 o  1 1127.00   17.27 
1 1 1    2   12   46 o  1 4700.00   29.35 
1 1 1    2   12   47 o  1 2173.00   24.37 
1 1 1    2   12   48 o  1 1797.00   24.11 
1 1 1    2   12   49 o  1  238.50   78.62 
1 1 1    2   12   50 o  1 4122.00   31.61 
1 1 1    2   12   51 o  1 2345.00   23.32 
1 1 1    2   12   52 o  1 2587.00   24.54 
1 1 1    2   12   53 o  1 2207.00   23.61 
1 1 1    2   12   54 o  1 1609.00   24.00 
1 1 1    2   12   55 o  1 3063.00   24.42 
1 1 1    2   12   56 o  1 2694.00   23.06 
1 1 1    2   12   57 o  1 1356.00   22.78 
1 1 1    2   12   58 o  1 2845.00   23.87 
1 1 1    2   12   59 o  1 3819.00   28.36 
1 1 1    2   12   60 o  1 4128.00   30.09 
1 1 1    2   12   61 o  1 4681.00   33.18 
1 1 1    2   12   62 o  1 2409.00   23.17 
1 1 1    2   12   63 o  1 3084.00   25.24 
1 1 1    2   12   64 o  1  816.60   58.93 
1 1 1    2   12   65 o  1 1708.00   17.61 
1 1 1    2   12   66 o  1 1167.00   29.20 
1 1 1    2   12   67 o  1 1900.00   24.32 
1 1 1    2   12   68 o  1  432.50   28.49 
1 1 1    2   12   69 o  1 1794.00   27.20 
1 1 1    2   12   70 o  1  529.70   66.08 
1 1 1    2   12   71 o  1  310.40  101.20 
1 1 1    2   12   72 o  1  431.80  120.90 
1 1 1    2   12   73 o  1 1536.00   30.66 
1 1 1    2   12   74 o  1  943.90   42.76 
1 1 1    2   12   75 o  1 1644.00   29.08 
1 1 1    2   12   76 o  1 1231.00   34.35 
1 1 1    2   12   77 o  1  399.40   95.32 
1 1 1    2   12   78 o  1  547.90   73.36 
1 1 1    2   12   79 o  1 1090.00   39.33 
1 1 1    2   12   80 o  1  770.20   84.39 
1 1 1    2   12   81 f  0  535.10   73.93 
1 1 1    2   12   82 o  1  497.30   31.49 
1 1 1    2   12   83 o  1  859.60   46.56 
1 1 1    2   12   84 o  1  915.70   42.63 
1 1 1    2   12   85 o  1  741.00   50.12 
1 1 1    2   12   86 o  1  304.70  101.50 
1 1 1    2   14    0 o  1 1052.00   21.09 
1 1 1    2   14    1 o  1 5344.00   30.00 
1 1 1    2   14    2 o  1 4005.00   23.22 
1 1 1    2   14    3 o  1 2480.00   16.33 
1 1 1    2   14    4 o  1 1646.00   14.20 
1 1 1    2   14    5 o  1 4294.00   24.67 
1 1 1    2   14    6 o  1 3027.00   18.63 
1 1 1    2   14    7 o  1 3465.00   20.65 
1 1 1    2   14    8 o  1 3517.00   17.74 
1 1 1    2   14    9 o  1 3451.00   20.59 
1 1 1    2   14   10 o  1 1803.00   13.76 
1 1 1    2   14   11 o  1 1166.00    9.64 
1 1 1    2   14   12 o  1 4480.00   27.37 
1 1 1    2   14   13 o  1 1515.00   11.41 
1 1 1    2   14   14 o  1 7881.00   50.07 
1 1 1    2   14   15 o  1 2362.00   14.75 
1 1 1    2   14   16 o  1 9119.00   57.65 
1 1 1    2   14   17 o  1 2738.00   17.56 
1 1 1    2   14   18 o  1 2555.00   23.75 
1 1 1    2   14   19 o  1 1931.00   16.23 
1 1 1    2   14   20 o  1 2341.00   15.97 
1 1 1    2   14   21 o  1 6488.00   37.71 
1 1 1    2   14   22 o  1 3928.00   31.44 
1 1 1    2   14   23 o  1 2044.00   16.41 
1 1 1    2   14   24 o  1 1872.00   15.75 
1 1 1    2   14   25 o  1 3056.00   20.63 
1 1 1    2   14   26 o  1 3988.00   21.22 
1 1 1    2   14   27 o  1 5231.00   32.28 
1 1 1    2   14   28 o  1  590.80   20.00 
1 1 1    2   14   29 o  1 4976.00   30.90 
1 1 1    2   14   30 o  1 2919.00   18.86 
1 1 1    2   14   31 o  1 2769.00   24.81 
1 1 1    2   14   32 o  1 2101.00   25.29 
1 1 1    2   14   33 o  1 1527.00   26.07 
1 1 1    2   14   34 o  1 1729.00   30.03 
1 1 1    2   14   35 o  1 2134.00   25.46 
1 1 1    2   14   36 o  1 3000.00   25.01 
1 1 1    2   14   37 o  1 1510.00   20.38 
1 1 1    2   14   38 o  1 1005.00   16.14 
1 1 1    2   14   39 o  1 3584.00   25.14 
1 1 1    2   14   40 o  1 3015.00   27.41 
1 1 1    2   14   41 o  1 1440.00   21.12 
1 1 1    2   14   42 o  1 2989.00   27.32 
1 1 1    2   14   43 o  1 2523.00   25.05 
1 1 1    2   14   44 o  1  929.40   21.55 
1 1 1    2   14   45 o  1 1437.00   28.39 
1 1 1    2   14   46 o  1 2891.00   22.30 
1 1 1    2   14   47 o  1 2989.00   27.98 
1 1 1    2   14   48 o  1  208.90   79.67 
1 1 1    2   14   49 o  1 2503.00   20.96 
1 1 1    2   14   50 o  1 2007.00   24.74 
1 1 1    2   14   51 o  1  671.90   42.51 
1 1 1    2   14   52 o  1 7294.00   40.25 
1 1 1    2   14   53 o  1  159.70   66.60 
1 1 1    2   14   54 o  1 3641.00   29.21 
1 1 1    2   14   55 o  1 3563.00   23.88 
1 1 1    2   14   56 o  1 4010.00   26.27 
1 1 1    2   14   57 o  1 6023.00   40.61 
1 1 1    2   14   58 o  1 1854.00   23.45 
1 1 1    2   14   59 o  1 3935.00   26.84 
1 1 1    2   14   60 o  1 6591.00   47.45 
1 1 1    2   14   61 o  1 3229.00   23.84 
1 1 1    2   14   62 o  1 1225.00   28.23 
1 1 1    2   14   63 o  1  697.10   43.10 
1 1 1    2   14   64 o  1  796.90   34.39 
1 1 1    2   14   65 o  1 3020.00   25.06 
1 1 1    2   14   66 o  1  872.60   36.42 
1 1 1    2   14   67 o  1  518.80   23.80 
1 1 1    2   14   68 f  0 3129.00   36.68 
1 1 1    2   14   69 o  1  635.10   49.90 
1 1 1    2   14   70 o  1 2751.00   26.19 
1 1 1    2   14   71 o  1  795.10   60.63 
1 1 1    2   14   72 o  1 1932.00   22.89 
1 1 1    2   14   73 o  1  220.70   91.67 
1 1 1    2   14   74 o  1 1598.00   27.63 
1 1 1    2   14   75 o  1  327.90   96.84 
1 1 1    2   14   76 o  1  713.30   29.54 
1 1 1    2   14   77 o  1  890.90   41.49 
1 1 1    2   14   78 o  1  805.00   43.92 
1 1 1    2   14   79 o  1  418.20   86.06 
1 1 1    2   14   80 o  1  223.90   92.69 
1 1 1    2   14   81 o  1  843.00   42.56 
1 1 1    2   14   82 o  1 1222.00   34.16 
1 1 1    2   14   83 o  1 1072.00   34.96 
1 1 1    2   14   84 o  1  456.30   30.83 
1 1 1    2   14   85 o  1  485.10   74.58 
1 1 1    2   16    0 o  1 4829.00   38.99 
1 1 1    2   16    1 o  1 4189.00   24.37 
1 1 1    2   16    2 o  1 3428.00   20.78 
1 1 1    2   16    3 o  1 3703.00   22.03 
1 1 1    2   16    4 o  1 2876.00   15.95 
1 1 1    2   16    5 o  1 2707.00   17.66 
1 1 1    2   16    6 o  1 6205.00   34.67 
1 1 1    2   16    7 o  1 2296.00   14.52 
1 1 1    2   16    8 o  1 3932.00   26.63 
1 1 1    2   16    9 o  1 3351.00   23.43 
1 1 1    2   16   10 o  1 1841.00   17.04 
1 1 1    2   16   11 o  1 4794.00   31.54 
1 1 1    2   16   12 o  1 2532.00   17.10 
1 1 1    2   16   13 o  1 6819.00   36.25 
1 1 1    2   16   14 o  1 3062.00   21.79 
1 1 1    2   16   15 o  1 7675.00   48.85 
1 1 1    2   16   16 o  1 1249.00   16.64 
1 1 1    2   16   17 o  1 4255.00   35.10 
1 1 1    2   16   18 o  1 4270.00   27.13 
1 1 1    2   16   19 o  1 7559.00   45.58 
1 1 1    2   16   20 o  1 5908.00   36.15 
1 1 1    2   16   21 o  1 6176.00   36.29 
1 1 1    2   16   22 o  1 5139.00   31.87 
1 1 1    2   16   23 o  1 5200.00   32.23 
1 1 1    2   16   24 o  1 3745.00   24.43 
1 1 1    2   16   25 o  1 2799.00   19.78 
1 1 1    2   16   26 o  1 4252.00   27.05 
1 1 1    2   16   27 o  1 6510.00   39.64 
1 1 1    2   16   28 o  1 2217.00   17.41 
1 1 1    2   16   29 o  1 1861.00   12.88 
1 1 1    2   16   30 o  1 1637.00   13.10 
1 1 1    2   16   31 o  1 1867.00   17.87 
1 1 1    2   16   32 f  0 1310.00   15.08 
1 1 1    2   16   33 o  1 1843.00   16.45 
1 1 1    2   16   34 o  1 1264.00   20.91 
1 1 1    2   16   35 o  1  279.00   25.45 
1 1 1    2   16   36 o  1 3493.00   32.92 
1 1 1    2   16   37 o  1 1475.00   25.02 
1 1 1    2   16   38 o  1  487.30   46.36 
1 1 1    2   16   39 o  1 1236.00   26.23 
1 1 1    2   16   40 o  1 2562.00   29.03 
1 1 1    2   16   41 o  1 2628.00   30.10 
1 1 1    2   16   42 o  1 3106.00   32.29 
1 1 1    2   16   43 o  1  214.80   78.88 
1 1 1    2   16   44 o  1  855.20   31.08 
1 1 1    2   16   45 o  1 2588.00   29.94 
1 1 1    2   16   46 o  1  546.40   44.96 
1 1 1    2   16   47 o  1 2471.00   25.53 
1 1 1    2   16   48 f  0 1591.00   22.07 
1 1 1    2   16   49 o  1 4333.00   36.09 
1 1 1    2   16   50 o  1 3822.00   32.99 
1 1 1    2   16   51 o  1 1545.00   23.35 
1 1 1    2   16   52 o  1 1325.00   23.72 
1 1 1    2   16   53 o  1 3907.00   33.61 
1 1 1    2   16   54 o  1 1536.00   24.23 
1 1 1    2   16   55 o  1 2746.00   32.92 
1 1 1    2   16   56 o  1 1399.00   21.97 
1 1 1    2   16   57 o  1  848.80   47.21 
1 1 1    2   16   58 o  1 2390.00   27.15 
1 1 1    2   16   59 o  1 1855.00   23.28 
1 1 1    2   16   60 f  0 4432.00   41.13 
1 1 1    2   16   61 o  1 2632.00   41.72 
1 1 1    2   16   62 o  1  882.20   49.34 
1 1 1    2   16   63 o  1 1278.00   32.35 
1 1 1    2   16   64 f  0 1294.00   28.12 
1 1 1    2   16   65 o  1  580.70   71.53 
1 1 1    2   16   66 o  1 1925.00   20.58 
1 1 1    2   16   67 o  1  837.50   48.68 
1 1 1    2   16   68 o  1 2073.00   26.77 
1 1 1    2   16   69 f  0  982.20   28.62 
1 1 1    2   16   70 o  1 1585.00   25.64 
1 1 1    2   16   71 o  1 1224.00   24.86 
1 1 1    2   16   72 o  1  527.00   50.93 
1 1 1    2   16   73 o  1 2394.00   25.55 
1 1 1    2   16   74 o  1  464.50   29.79 
1 1 1    2   16   75 o  1  697.20   39.22 
1 1 1    2   16   76 o  1  544.20   50.68 
1 1 1    2   16   77 o  1  888.60   30.29 
1 1 1    2   16   78 o  1  604.30   43.71 
1 1 1    2   16   79 o  1  250.70   92.44 
1 1 1    2   16   80 o  1  396.70   84.66 
1 1 1    2   16   81 o  1  736.00   44.59 
1 1 1    2   16   82 o  1  327.00   90.58 
1 1 1    2   16   83 o  1  172.70   79.71 
1 1 1    2   16   84 o  1 1630.00   24.89 
1 1 1    2   16   85 o  1  749.80   42.23 
1 1 1    2   18    0 o  1 4964.00   40.23 
1 1 1    2   18    1 o  1 2169.00   16.41 
1 1 1    2   18    2 o  1 4839.00   32.07 
1 1 1    2   18    3 o  1 4170.00   28.27 
1 1 1    2   18    4 o  1 3245.00   23.30 
1 1 1    2   18    5 o  1 2098.00   18.43 
1 1 1    2   18    6 o  1 4902.00   32.41 
1 1 1    2   18    7 o  1 2956.00   19.11 
1 1 1    2   18    8 o  1 1896.00   18.10 
1 1 1    2   18    9 o  1 3958.00   26.99 
1 1 1    2   18   10 o  1 6019.00   32.27 
1 1 1    2   18   11 o  1 3046.00   22.11 
1 1 1    2   18   12 o  1 3403.00   20.56 
1 1 1    2   18   13 o  1 5945.00   33.49 
1 1 1    2   18   14 o  1 5304.00   30.20 
1 1 1    2   18   15 o  1 7965.00   36.59 
1 1 1    2   18   16 o  1 3498.00   27.46 
1 1 1    2   18   17 o  1 4974.00   31.16 
1 1 1    2   18   18 o  1 4401.00   28.06 
1 1 1    2   18   19 o  1 2702.00   19.87 
1 1 1    2   18   20 o  1 5030.00   36.62 
1 1 1    2   18   21 o  1 3682.00   24.34 
1 1 1    2   18   22 o  1 7189.00   43.61 
1 1 1    2   18   23 o  1 2772.00   17.82 
1 1 1    2   18   24 o  1 3919.00   25.54 
1 1 1    2   18   25 o  1 3017.00   21.17 
1 1 1    2   18   26 o  1 1093.00   18.03 
1 1 1    2   18   27 f  0 4826.00   30.35 
1 1 1    2   18   28 f  0 1533.00   16.35 
1 1 1    2   18   29 o  1 2068.00   18.36 
1 1 1    2   18   30 o  1 2673.00   20.74 
1 1 1    2   18   31 o  1 3272.00   18.50 
1 1 1    2   18   32 o  1 3420.00   27.28 
1 1 1    2   18   33 o  1 4339.00   29.46 
1 1 1    2   18   34 o  1 1826.00   17.13 
1 1 1    2   18   35 o  1 2456.00   19.73 
1 1 1    2   18   36 o  1 2353.00   19.76 
1 1 1    2   18   37 o  1 1696.00   21.70 
1 1 1    2   18   38 o  1 2504.00   20.80 
1 1 1    2   18   39 o  1  936.60   31.86 
1 1 1    2   18   40 o  1 2155.00   20.50 
1 1 1    2   18   41 o  1 1898.00   27.92 
1 1 1    2   18   42 o  1 2091.00   22.85 
1 1 1    2   18   43 o  1  936.10   30.45 
1 1 1    2   18   44 o  1 1937.00   27.60 
1 1 1    2   18   45 o  1 1438.00   27.36 
1 1 1    2   18   46 o  1 3564.00   35.79 
1 1 1    2   18   47 o  1 1079.00   55.93 
1 1 1    2   18   48 o  1 3104.00   40.64 
1 1 1    2   18   49 o  1 3727.00   43.16 
1 1 1    2   18   50 o  1 2700.00   28.79 
1 1 1    2   18   51 o  1  915.10   68.60 
1 1 1    2   18   52 f  0 2684.00   27.52 
1 1 1    2   18   53 o  1 4211.00   39.89 
1 1 1    2   18   54 f  0 2160.00   42.99 
1 1 1    2   18   55 o  1 5714.00   66.89 
1 1 1    2   18   56 o  1 3098.00   63.37 
1 1 1    2   18   57 o  1 3401.00   63.61 
1 1 1    2   18   58 o  1 2517.00   67.25 
1 1 1    2   18   59 o  1 3191.00   51.99 
1 1 1    2   18   60 o  1  611.50  134.70 
1 1 1    2   18   61 o  1  498.50  168.90 
1 1 1    2   18   62 o  1 1122.00   89.10 
1 1 1    2   18   63 o  1 1885.00   65.97 
1 1 1    2   18   64 o  1 2026.00   27.99 
1 1 1    2   18   65 o  1  202.30   82.08 
1 1 1    2   18   66 f  0  395.30   32.89 
1 1 1    2   18   67 o  1 2143.00   27.23 
1 1 1    2   18   68 o  1  571.70   53.38 
1 1 1    2   18   69 o  1 1040.00   32.48 
1 1 1    2   18   70 o  1 1544.00   27.76 
1 1 1    2   18   71 o  1 2086.00   27.70 
1 1 1    2   18   72 o  1 1806.00   22.27 
1 1 1    2   18   73 o  1 1369.00   29.78 
1 1 1    2   18   74 o  1 1812.00   28.09 
1 1 1    2   18   75 o  1  718.60   48.53 
1 1 1    2   18   76 o  1 1504.00   23.31 
1 1 1    2   18   77 o  1 1778.00   29.21 
1 1 1    2   18   78 o  1  291.50  101.50 
1 1 1    2   18   79 o  1  804.00   47.64 
1 1 1    2   18   80 o  1  990.70   39.96 
1 1 1    2   18   81 o  1  196.40   84.81 
1 1 1    2   18   82 o  1  723.70   41.78 
1 1 1    2   18   83 o  1  619.50   49.19 
1 1 1    2   18   84 o  1  294.10   92.98 
1 1 1    2   20    0 o  1 5903.00   66.92 
1 1 1    2   20    1 o  1 3086.00   28.44 
1 1 1    2   20    2 o  1 1475.00   20.01 
1 1 1    2   20    3 o  1 2643.00   25.87 
1 1 1    2   20    4 o  1 5147.00   28.77 
1 1 1    2   20    5 o  1 5255.00   34.67 
1 1 1    2   20    6 o  1 7404.00   47.49 
1 1 1    2   20    7 o  1 2022.00   18.95 
1 1 1    2   20    8 o  1 4704.00   27.38 
1 1 1    2   20    9 o  1 1078.00   18.91 
1 1 1    2   20   10 o  1 2634.00   18.37 
1 1 1    2   20   11 o  1 5773.00   32.75 
1 1 1    2   20   12 o  1 5758.00   32.66 
1 1 1    2   20   13 o  1 2795.00   20.61 
1 1 1    2   20   14 o  1 4875.00   30.76 
1 1 1    2   20   15 o  1 7174.00   46.67 
1 1 1    2   20   16 o  1 2277.00   19.07 
1 1 1    2   20   17 o  1 2708.00   20.41 
1 1 1    2   20   18 o  1 5070.00   31.84 
1 1 1    2   20   19 o  1 5727.00   41.22 
1 1 1    2   20   20 o  1 5265.00   32.94 
1 1 1    2   20   21 o  1 6303.00   38.68 
1 1 1    2   20   22 o  1 2021.00   17.01 
1 1 1    2   20   23 o  1 2268.00   18.92 
1 1 1    2   20   24 o  1 1600.00   17.72 
1 1 1    2   20   25 o  1 3302.00   22.83 
1 1 1    2   20   26 o  1 3924.00   25.81 
1 1 1    2   20   27 o  1 1379.00   18.98 
1 1 1    2   20   28 o  1 3038.00   22.76 
1 1 1    2   20   29 f  0 1722.00   18.26 
1 1 1    2   20   30 o  1 1356.00   18.58 
1 1 1    2   20   31 o  1 3355.00   24.38 
1 1 1    2   20   32 o  1 1640.00   18.16 
1 1 1    2   20   33 o  1 4121.00   32.05 
1 1 1    2   20   34 o  1 1734.00   16.31 
1 1 1    2   20   35 o  1 3240.00   18.52 
1 1 1    2   20   36 o  1 1337.00   17.77 
1 1 1    2   20   37 f  0 2352.00   17.79 
1 1 1    2   20   38 o  1 2949.00   22.94 
1 1 1    2   20   39 o  1 1494.00   19.09 
1 1 1    2   20   40 o  1 1490.00   23.06 
1 1 1    2   20   41 o  1 1233.00   24.05 
1 1 1    2   20   42 o  1 1161.00   30.20 
1 1 1    2   20   43 o  1  547.80   47.97 
1 1 1    2   20   44 o  1 4415.00   35.61 
1 1 1    2   20   45 o  1 1031.00   29.40 
1 1 1    2   20   46 o  1 2692.00   31.78 
1 1 1    2   20   47 o  1 2821.00   30.25 
1 1 1    2   20   48 o  1 2799.00   40.97 
1 1 1    2   20   49 o  1 1648.00   51.61 
1 1 1    2   20   50 o  1 3616.00   51.13 
1 1 1    2   20   51 o  1 2042.00   64.60 
1 1 1    2   20   52 o  1 1280.00   86.94 
1 1 1    2   20   53 o  1 2402.00   65.60 
1 1 1    2   20   54 o  1 3457.00   52.22 
1 1 1    2   20   55 o  1 1751.00   28.43 
1 1 1    2   20   56 o  1 2247.00   60.07 
1 1 1    2   20   57 o  1 3535.00   60.65 
1 1 1    2   20   58 o  1 2078.00   63.71 
1 1 1    2   20   59 o  1 3075.00   60.09 
1 1 1    2   20   60 o  1 2488.00   52.36 
1 1 1    2   20   61 o  1 2099.00   46.71 
1 1 1    2   20   62 o  1 2971.00   30.42 
1 1 1    2   20   63 o  1 1480.00   58.39 
1 1 1    2   20   64 o  1  257.10  120.30 
1 1 1    2   20   65 o  1  573.50  139.40 
1 1 1    2   20   66 o  1  765.20  112.90 
1 1 1    2   20   67 o  1 2081.00   49.45 
1 1 1    2   20   68 o  1 1108.00   80.09 
1 1 1    2   20   69 o  1  512.50   55.86 
1 1 1    2   20   70 o  1  848.40   95.80 
1 1 1    2   20   71 o  1 1625.00   60.71 
1 1 1    2   20   72 o  1 1064.00   79.05 
1 1 1    2   20   73 o  1  983.80   34.76 
1 1 1    2   20   74 o  1 1146.00   74.45 
1 1 1    2   20   75 o  1  313.50  137.50 
1 1 1    2   20   76 o  1  689.00   41.88 
1 1 1    2   20   77 o  1  990.80   86.36 
1 1 1    2   20   78 o  1 1089.00   72.94 
1 1 1    2   20   79 f  0  759.60   40.10 
1 1 1    2   20   80 o  1  338.10  138.40 
1 1 1    2   20   81 o  1  350.70  143.90 
1 1 1    2   20   82 o  1  679.10  135.60 
1 1 1    2   20   83 o  1  487.10  151.00 
1 1 1    2   20   84 o  1  350.20  141.20 
1 1 1    2   22    0 o  1 1333.00   37.31 
1 1 1    2   22    1 o  1 4329.00   36.30 
1 1 1    2   22    2 o  1 3983.00   30.59 
1 1 1    2   22    3 o  1 4852.00   28.30 
1 1 1    2   22    4 o  1 4461.00   28.28 
1 1 1    2   22    5 o  1 2645.00   22.03 
1 1 1    2   22    6 o  1 5611.00   37.10 
1 1 1    2   22    7 o  1 2281.00   20.91 
1 1 1    2   22    8 o  1 2429.00   23.37 
1 1 1    2   22    9 o  1 5496.00   34.36 
1 1 1    2   22   10 o  1 1868.00   18.75 
1 1 1    2   22   11 f  0 2744.00   20.93 
1 1 1    2   22   12 o  1 2150.00   19.31 
1 1 1    2   22   13 f  0 4582.00   29.45 
1 1 1    2   22   14 o  1 4743.00   32.47 
1 1 1    2   22   15 o  1 2604.00   22.20 
1 1 1    2   22   16 o  1 4831.00   30.79 
1 1 1    2   22   17 o  1 3843.00   25.76 
1 1 1    2   22   18 o  1 5543.00   40.26 
1 1 1    2   22   19 o  1 2587.00   20.42 
1 1 1    2   22   20 o  1 1935.00   18.94 
1 1 1    2   22   21 o  1 2916.00   21.57 
1 1 1    2   22   22 o  1 3573.00   24.38 
1 1 1    2   22   23 o  1 1946.00   18.81 
1 1 1    2   22   24 o  1 3784.00   21.84 
1 1 1    2   22   25 f  0 1004.00   22.48 
1 1 1    2   22   26 o  1 1298.00   20.58 
1 1 1    2   22   27 o  1 1942.00   19.54 
1 1 1    2   22   28 o  1  423.70   46.20 
1 1 1    2   22   29 o  1 1664.00   19.34 
1 1 1    2   22   30 o  1 1958.00   19.53 
1 1 1    2   22   31 f  0  919.40   14.71 
1 1 1    2   22   32 o  1 1815.00   18.93 
1 1 1    2   22   33 o  1 3390.00   24.89 
1 1 1    2   22   34 o  1 1327.00   15.06 
1 1 1    2   22   35 o  1 2934.00   23.23 
1 1 1    2   22   36 o  1 2855.00   22.91 
1 1 1    2   22   37 o  1 1149.00   18.60 
1 1 1    2   22   38 o  1 3461.00   24.38 
1 1 1    2   22   39 o  1  937.40   19.36 
1 1 1    2   22   40 o  1 1613.00   16.24 
1 1 1    2   22   41 o  1 1670.00   16.72 
1 1 1    2   22   42 o  1 3145.00   24.46 
1 1 1    2   22   43 o  1 1509.00   19.76 
1 1 1    2   22   44 o  1 3873.00   27.77 
1 1 1    2   22   45 o  1  531.70   19.87 
1 1 1    2   22   46 o  1 1214.00   34.70 
1 1 1    2   22   47 f  0 2688.00   39.75 
1 1 1    2   22   48 o  1 6025.00   59.26 
1 1 1    2   22   49 o  1  900.60   87.51 
1 1 1    2   22   50 o  1 5084.00   61.12 
1 1 1    2   22   51 f  0 4193.00   66.09 
1 1 1    2   22   52 o  1 3546.00   61.56 
1 1 1    2   22   53 o  1 3182.00   60.17 
1 1 1    2   22   54 o  1 2246.00   59.07 
1 1 1    2   22   55 o  1 1641.00   28.93 
1 1 1    2   22   56 o  1 5386.00   51.90 
1 1 1    2   22   57 o  1 2328.00   45.64 
1 1 1    2   22   58 o  1 2893.00   44.81 
1 1 1    2   22   59 f  0 1767.00   53.58 
1 1 1    2   22   60 o  1 1208.00   68.01 
1 1 1    2   22   61 o  1  805.00  101.50 
1 1 1    2   22   62 o  1 1645.00   55.01 
1 1 1    2   22   63 o  1 1988.00   49.59 
1 1 1    2   22   64 o  1 1191.00   74.21 
1 1 1    2   22   65 o  1 2802.00   45.62 
1 1 1    2   22   66 o  1 2665.00   46.52 
1 1 1    2   22   67 o  1  310.60  135.20 
1 1 1    2   22   68 o  1 2004.00   53.58 
1 1 1    2   22   69 o  1  596.10   48.27 
1 1 1    2   22   70 o  1 1119.00   81.22 
1 1 1    2   22   71 o  1 1035.00   87.64 
1 1 1    2   22   72 o  1 1943.00   52.79 
1 1 1    2   22   73 o  1  443.90  155.60 
1 1 1    2   22   74 o  1 1261.00  135.00 
1 1 1    2   22   75 o  1  866.60   98.65 
1 1 1    2   22   76 f  0  376.60  147.50 
1 1 1    2   22   77 o  1  831.40   36.08 
1 1 1    2   22   78 o  1  837.20  100.10 
1 1 1    2   22   79 o  1  964.10   92.19 
1 1 1    2   22   80 o  1  232.80  111.90 
1 1 1    2   22   81 o  1  488.70  153.20 
1 1 1    2   22   82 o  1  520.90  164.10 
1 1 1    2   22   83 o  1  248.10  118.20 
1 1 1    2   24    0 o  1 6770.00   58.82 
1 1 1    2   24    1 o  1 1862.00   19.94 
1 1 1    2   24    2 o  1 3059.00   22.58 
1 1 1    2   24    3 o  1 2999.00   23.85 
1 1 1    2   24    4 o  1 2617.00   24.29 
1 1 1    2   24    5 o  1  983.30   29.94 
1 1 1    2   24    6 o  1 3555.00   28.62 
1 1 1    2   24    7 f  0 7167.00   50.68 
1 1 1    2   24    8 o  1 3870.00   22.95 
1 1 1    2   24    9 o  1 3392.00   25.57 
1 1 1    2   24   10 o  1 2562.00   24.71 
1 1 1    2   24   11 o  1 4729.00   35.29 
1 1 1    2   24   12 o  1  172.20   76.14 
1 1 1    2   24   13 o  1 4447.00   33.74 
1 1 1    2   24   14 o  1 1872.00   33.62 
1 1 1    2   24   15 o  1  876.50   14.32 
1 1 1    2   24   16 o  1 2749.00   21.50 
1 1 1    2   24   17 o  1 2513.00   18.62 
1 1 1    2   24   18 f  0 2324.00   20.25 
1 1 1    2   24   19 o  1 2717.00   19.15 
1 1 1    2   24   20 o  1 3424.00   24.10 
1 1 1    2   24   21 o  1 1656.00   19.92 
1 1 1    2   24   22 o  1 1536.00   20.37 
1 1 1    2   24   23 o  1  985.70   25.92 
1 1 1    2   24   24 o  1 3669.00   21.74 
1 1 1    2   24   25 o  1  590.50   38.85 
1 1 1    2   24   26 o  1 1839.00   19.31 
1 1 1    2   24   27 o  1 1440.00   15.22 
1 1 1    2   24   28 o  1 1048.00   24.03 
1 1 1    2   24   29 o  1 1662.00   19.39 
1 1 1    2   24   30 o  1 2006.00   20.36 
1 1 1    2   24   31 o  1 1859.00   15.19 
1 1 1    2   24   32 o  1 1851.00   20.16 
1 1 1    2   24   33 o  1 4766.00   27.38 
1 1 1    2   24   34 o  1 2184.00   21.20 
1 1 1    2   24   35 o  1 1526.00   21.19 
1 1 1    2   24   36 o  1  751.80   28.19 
1 1 1    2   24   37 o  1 2226.00   21.20 
1 1 1    2   24   38 o  1 1428.00   21.31 
1 1 1    2   24   39 o  1 1081.00   22.62 
1 1 1    2   24   40 o  1 1948.00   21.87 
1 1 1    2   24   41 o  1  849.70   23.29 
1 1 1    2   24   42 o  1  745.20   16.85 
1 1 1    2   24   43 o  1 1152.00   19.14 
1 1 1    2   24   44 o  1  875.90   24.21 
1 1 1    2   24   45 o  1 6425.00   45.98 
1 1 1    2   24   46 o  1 1756.00   15.84 
1 1 1    2   24   47 o  1 1143.00   39.06 
1 1 1    2   24   48 o  1 1779.00   27.45 
1 1 1    2   24   49 o  1 1961.00   35.67 
1 1 1    2   24   50 o  1 1388.00   32.24 
1 1 1    2   24   51 o  1 4006.00   40.08 
1 1 1    2   24   52 o  1 1673.00   49.07 
1 1 1    2   24   53 o  1 1691.00   50.18 
1 1 1    2   24   54 o  1 2444.00   46.36 
1 1 1    2   24   55 o  1 1380.00   59.60 
1 1 1    2   24   56 o  1 3330.00   48.31 
1 1 1    2   24   57 o  1 2398.00   45.93 
1 1 1    2   24   58 o  1  323.00  136.30 
1 1 1    2   24   59 o  1  804.50  104.00 
1 1 1    2   24   60 o  1 1499.00   58.67 
1 1 1    2   24   61 o  1  696.30  117.90 
1 1 1    2   24   62 o  1  773.80  108.00 
1 1 1    2   24   63 o  1  465.60  153.80 
1 1 1    2   24   64 o  1 1038.00   31.67 
1 1 1    2   24   65 o  1  782.30  108.00 
1 1 1    2   24   66 o  1  546.80  154.50 
1 1 1    2   24   67 o  1 1617.00   56.48 
1 1 1    2   24   68 o  1 1391.00   68.98 
1 1 1    2   24   69 o  1 1785.00   56.67 
1 1 1    2   24   70 o  1  217.50  106.90 
1 1 1    2   24   71 o  1  877.50   45.29 
1 1 1    2   24   72 o  1 1847.00   55.59 
1 1 1    2   24   73 o  1  746.70  122.30 
1 1 1    2   24   74 o  1  927.90   94.03 
1 1 1    2   24   75 o  1 1208.00   77.04 
1 1 1    2   24   76 o  1  380.80  145.60 
1 1 1    2   24   77 o  1  283.90  131.00 
1 1 1    2   24   78 o  1  384.40  151.90 
1 1 1    2   24   79 o  1 1363.00   65.32 
1 1 1    2   24   80 o  1  221.70  109.00 
1 1 1    2   24   81 o  1  354.50  143.70 
1 1 1    2   24   82 o  1  343.70  143.80 
1 1 1    2   24   83 o  1  724.80  169.60 
1 1 1    2   26    0 o  1  102.10   72.45 
1 1 1    2   26    1 o  1 1709.00   20.87 
1 1 1    2   26    2 o  1  577.00   41.93 
1 1 1    2   26    3 o  1 1296.00   23.26 
1 1 1    2   26    4 o  1 1860.00   20.90 
1 1 1    2   26    5 o  1 2282.00   20.81 
1 1 1    2   26    6 o  1 3866.00   26.43 
1 1 1    2   26    7 o  1 3664.00   25.50 
1 1 1    2   26    8 o  1 4449.00   31.25 
1 1 1    2   26    9 o  1 4750.00   30.68 
1 1 1    2   26   10 o  1 4648.00   35.08 
1 1 1    2   26   11 o  1 2484.00   24.78 
1 1 1    2   26   12 o  1 5943.00   36.47 
1 1 1    2   26   13 o  1 1866.00   25.26 
1 1 1    2   26   14 o  1 3545.00   23.47 
1 1 1    2   26   15 o  1 2378.00   24.99 
1 1 1    2   26   16 o  1 4410.00   37.57 
1 1 1    2   26   17 o  1 2287.00   35.67 
1 1 1    2   26   18 o  1 2668.00   25.81 
1 1 1    2   26   19 o  1 1634.00   23.08 
1 1 1    2   26   20 o  1 1600.00   20.79 
1 1 1    2   26   21 f  0 2807.00   23.21 
1 1 1    2   26   22 o  1 1733.00   14.73 
1 1 1    2   26   23 o  1 3583.00   26.58 
1 1 1    2   26   24 o  1 2367.00   22.06 
1 1 1    2   26   25 o  1  364.50   67.42 
1 1 1    2   26   26 o  1 1051.00   25.94 
1 1 1    2   26   27 o  1 1229.00   14.68 
1 1 1    2   26   28 o  1  513.60   47.05 
1 1 1    2   26   29 o  1 1930.00   21.30 
1 1 1    2   26   30 o  1 1083.00   24.96 
1 1 1    2   26   31 o  1  239.20   79.69 
1 1 1    2   26   32 o  1 1420.00   26.22 
1 1 1    2   26   33 o  1 1211.00   23.53 
1 1 1    2   26   34 o  1  769.10   32.21 
1 1 1    2   26   35 o  1 1799.00   23.86 
1 1 1    2   26   36 o  1 2934.00   28.74 
1 1 1    2   26   37 o  1  981.00   27.75 
1 1 1    2   26   38 o  1 1091.00   25.94 
1 1 1    2   26   39 o  1 2925.00   27.11 
1 1 1    2   26   40 o  1 1623.00   21.62 
1 1 1    2   26   41 o  1 2387.00   23.88 
1 1 1    2   26   42 o  1 1729.00   22.10 
1 1 1    2   26   43 o  1 1781.00   19.69 
1 1 1    2   26   44 o  1 4278.00   31.74 
1 1 1    2   26   45 o  1 2102.00   19.26 
1 1 1    2   26   46 o  1 2376.00   20.02 
1 1 1    2   26   47 o  1  861.70   23.41 
1 1 1    2   26   48 o  1 1828.00   20.16 
1 1 1    2   26   49 o  1 1642.00   16.78 
1 1 1    2   26   50 o  1 1016.00   32.55 
1 1 1    2   26   51 o  1 1396.00   28.03 
1 1 1    2   26   52 o  1 3552.00   37.87 
1 1 1    2   26   53 o  1 1047.00   36.93 
1 1 1    2   26   54 o  1 1212.00   63.88 
1 1 1    2   26   55 o  1 1761.00   51.85 
1 1 1    2   26   56 o  1  850.10   98.11 
1 1 1    2   26   57 o  1  974.60   82.12 
1 1 1    2   26   58 o  1  376.90  145.10 
1 1 1    2   26   59 o  1  773.40  107.30 
1 1 1    2   26   60 o  1 2294.00   49.55 
1 1 1    2   26   61 o  1 2297.00   59.84 
1 1 1    2   26   62 o  1  715.90   40.15 
1 1 1    2   26   63 o  1 1037.00   87.27 
1 1 1    2   26   64 o  1  410.40  155.20 
1 1 1    2   26   65 o  1  362.10  146.30 
1 1 1    2   26   66 o  1 3069.00   71.10 
1 1 1    2   26   67 o  1 2711.00   54.95 
1 1 1    2   26   68 o  1  432.10  158.10 
1 1 1    2   26   69 o  1 2628.00   76.90 
1 1 1    2   26   70 o  1 2639.00   80.79 
1 1 1    2   26   71 o  1  307.50  141.60 
1 1 1    2   26   72 o  1 1179.00   36.84 
1 1 1    2   26   73 o  1  720.40  132.90 
1 1 1    2   26   74 o  1 1178.00   76.36 
1 1 1    2   26   75 o  1  760.00  119.30 
1 1 1    2   26   76 o  1 1490.00   67.37 
1 1 1    2   26   77 o  1  316.00  137.70 
1 1 1    2   26   78 o  1  321.70  141.90 
1 1 1    2   26   79 o  1  497.90  152.50 
1 1 1    2   26   80 o  1  386.60  150.60 
1 1 1    2   26   81 o  1  676.00  130.20 
1 1 1    2   26   82 o  1  267.80  126.70 
1 1 1    2   28    0 o  1  142.60   94.43 
1 1 1    2   28    1 o  1 2347.00   21.49 
1 1 1    2   28    2 o  1 5845.00   36.76 
1 1 1    2   28    3 o  1 4740.00   30.93 
1 1 1    2   28    4 o  1  881.60   31.22 
1 1 1    2   28    5 o  1 2140.00   31.76 
1 1 1    2   28    6 o  1  422.20   64.88 
1 1 1    2   28    7 o  1 3267.00   24.14 
1 1 1    2   28    8 o  1 2562.00   21.83 
1 1 1    2   28    9 o  1 2052.00   21.36 
1 1 1    2   28   10 o  1 2087.00   28.28 
1 1 1    2   28   11 o  1 3669.00   25.78 
1 1 1    2   28   12 o  1  996.70   35.40 
1 1 1    2   28   13 o  1 3714.00   26.10 
1 1 1    2   28   14 f  0 2931.00   26.79 
1 1 1    2   28   15 o  1 2971.00   26.98 
1 1 1    2   28   16 o  1 3424.00   28.90 
1 1 1    2   28   17 o  1  869.30   37.70 
1 1 1    2   28   18 o  1  451.60   68.20 
1 1 1    2   28   19 o  1 1587.00   25.31 
1 1 1    2   28   20 o  1 3586.00   31.28 
1 1 1    2   28   21 o  1 3290.00   30.47 
1 1 1    2   28   22 o  1 3734.00   32.51 
1 1 1    2   28   23 o  1 2334.00   27.38 
1 1 1    2   28   24 o  1 2437.00   24.98 
1 1 1    2   28   25 o  1  188.30   79.12 
1 1 1    2   28   26 o  1  235.80   85.12 
1 1 1    2   28   27 o  1  764.70   36.05 
1 1 1    2   28   28 o  1  650.00   40.62 
1 1 1    2   28   29 o  1 1158.00   25.91 
1 1 1    2   28   30 o  1 1130.00   29.00 
1 1 1    2   28   31 o  1  580.80   48.95 
1 1 1    2   28   32 o  1  711.90   40.13 
1 1 1    2   28   33 o  1 1801.00   24.71 
1 1 1    2   28   34 o  1 3477.00   23.75 
1 1 1    2   28   35 o  1 2324.00   23.30 
1 1 1    2   28   36 f  0 1002.00   29.78 
1 1 1    2   28   37 o  1  744.30   37.65 
1 1 1    2   28   38 o  1 1855.00   24.03 
1 1 1    2   28   39 o  1 1545.00   23.92 
1 1 1    2   28   40 o  1  762.70   35.82 
1 1 1    2   28   41 o  1 2421.00   23.14 
1 1 1    2   28   42 o  1  669.70   38.43 
1 1 1    2   28   43 o  1 2277.00   18.35 
1 1 1    2   28   44 o  1 3775.00   28.59 
1 1 1    2   28   45 o  1 3830.00   22.63 
1 1 1    2   28   46 o  1 3104.00   19.29 
1 1 1    2   28   47 o  1 1375.00   16.06 
1 1 1    2   28   48 o  1 2016.00   19.69 
1 1 1    2   28   49 o  1 1112.00   21.79 
1 1 1    2   28   50 o  1 2571.00   21.28 
1 1 1    2   28   51 o  1 2097.00   21.31 
1 1 1    2   28   52 o  1  378.90   54.35 
1 1 1    2   28   53 o  1 2414.00   23.38 
1 1 1    2   28   54 o  1 2868.00   30.38 
1 1 1    2   28   55 o  1 1553.00   35.53 
1 1 1    2   28   56 o  1 2997.00   36.45 
1 1 1    2   28   57 o  1  490.30  153.10 
1 1 1    2   28   58 o  1 2052.00   50.79 
1 1 1    2   28   59 o  1 1186.00   76.48 
1 1 1    2   28   60 o  1 1509.00   63.41 
1 1 1    2   28   61 o  1 1770.00   58.58 
1 1 1    2   28   62 o  1  827.10   37.54 
1 1 1    2   28   63 o  1 1392.00   68.86 
1 1 1    2   28   64 o  1  818.00  112.20 
1 1 1    2   28   65 o  1  425.00  159.10 
1 1 1    2   28   66 o  1  640.70  141.40 
1 1 1    2   28   67 f  0 2098.00   54.00 
1 1 1    2   28   68 o  1  727.10  136.70 
1 1 1    2   28   69 o  1 1749.00   59.83 
1 1 1    2   28   70 o  1 1292.00   76.29 
1 1 1    2   28   71 o  1  320.20  142.20 
1 1 1    2   28   72 o  1  850.40  114.70 
1 1 1    2   28   73 o  1  426.20  160.60 
1 1 1    2   28   74 o  1 1116.00   84.27 
1 1 1    2   28   75 f  0  732.00  136.30 
1 1 1    2   28   76 f  0  603.60  144.50 
1 1 1    2   28   77 o  1  560.10  154.10 
1 1 1    2   28   78 o  1  218.30  107.30 
1 1 1    2   28   79 o  1  350.90  145.50 
1 1 1    2   28   80 o  1  298.80  139.70 
1 1 1    2   28   81 f  0  751.50  183.70 
1 1 1    2   30    0 o  1  201.30  115.70 
1 1 1    2   30    1 o  1 2480.00   22.24 
1 1 1    2   30    2 o  1 3863.00   24.07 
1 1 1    2   30    3 o  1 2097.00   21.93 
1 1 1    2   30    4 o  1 3097.00   23.96 
1 1 1    2   30    5 o  1 1828.00   22.41 
1 1 1    2   30    6 o  1 2048.00   21.93 
1 1 1    2   30    7 o  1 3659.00   26.09 
1 1 1    2   30    8 o  1  726.00   39.83 
1 1 1    2   30    9 o  1 2179.00   21.94 
1 1 1    2   30   10 o  1 3852.00   26.99 
1 1 1    2   30   11 o  1 1353.00   30.68 
1 1 1    2   30   12 o  1 1350.00   25.00 
1 1 1    2   30   13 o  1 1316.00   26.27 
1 1 1    2   30   14 o  1 1160.00   30.59 
1 1 1    2   30   15 o  1 3757.00   28.30 
1 1 1    2   30   16 o  1 2465.00   25.37 
1 1 1    2   30   17 o  1 2464.00   23.50 
1 1 1    2   30   18 o  1 4008.00   29.48 
1 1 1    2   30   19 o  1 2872.00   26.51 
1 1 1    2   30   20 o  1 3560.00   24.88 
1 1 1    2   30   21 o  1 5371.00   42.51 
1 1 1    2   30   22 o  1  378.20   92.56 
1 1 1    2   30   23 o  1 1555.00   27.08 
1 1 1    2   30   24 o  1 2113.00   25.43 
1 1 1    2   30   25 o  1 2278.00   33.36 
1 1 1    2   30   26 o  1 1678.00   35.26 
1 1 1    2   30   27 o  1 2274.00   33.81 
1 1 1    2   30   28 o  1  334.90  109.00 
1 1 1    2   30   29 o  1 2984.00   30.00 
1 1 1    2   30   30 o  1  628.60   47.08 
1 1 1    2   30   31 o  1 3366.00   24.55 
1 1 1    2   30   32 o  1 1316.00   47.25 
1 1 1    2   30   33 o  1 2718.00   24.85 
1 1 1    2   30   34 o  1  434.60   67.46 
1 1 1    2   30   35 o  1 1874.00   23.82 
1 1 1    2   30   36 o  1  746.10   19.58 
1 1 1    2   30   37 o  1 3374.00   30.12 
1 1 1    2   30   38 o  1  604.50   19.18 
1 1 1    2   30   39 o  1 1490.00   17.01 
1 1 1    2   30   40 o  1 3405.00   27.51 
1 1 1    2   30   41 o  1 2528.00   26.25 
1 1 1    2   30   42 o  1 3261.00   26.70 
1 1 1    2   30   43 o  1 2946.00   20.71 
1 1 1    2   30   44 f  0 4575.00   32.99 
1 1 1    2   30   45 o  1 3297.00   22.00 
1 1 1    2   30   46 o  1  532.80   24.60 
1 1 1    2   30   47 o  1 1494.00   17.53 
1 1 1    2   30   48 o  1 1411.00   21.88 
1 1 1    2   30   49 o  1 3053.00   23.68 
1 1 1    2   30   50 o  1 2457.00   18.24 
1 1 1    2   30   51 o  1  930.00   25.19 
1 1 1    2   30   52 o  1 1914.00   20.07 
1 1 1    2   30   53 o  1 2750.00   19.04 
1 1 1    2   30   54 o  1  239.00   77.82 
1 1 1    2   30   55 o  1 3164.00   32.35 
1 1 1    2   30   56 o  1 2601.00   30.39 
1 1 1    2   30   57 o  1 4573.00   39.87 
1 1 1    2   30   58 o  1  620.10   66.78 
1 1 1    2   30   59 o  1 1442.00   67.75 
1 1 1    2   30   60 o  1 1476.00   66.79 
1 1 1    2   30   61 o  1 2253.00   63.92 
1 1 1    2   30   62 o  1 1364.00   83.30 
1 1 1    2   30   63 o  1 1183.00   78.00 
1 1 1    2   30   64 o  1 1204.00   80.94 
1 1 1    2   30   65 o  1 1558.00   68.62 
1 1 1    2   30   66 o  1 1068.00   89.76 
1 1 1    2   30   67 o  1 1151.00   84.69 
1 1 1    2   30   68 o  1 1379.00   74.00 
1 1 1    2   30   69 o  1  913.10   38.26 
1 1 1    2   30   70 f  0  945.40  206.60 
1 1 1    2   30   71 o  1  297.70  133.50 
1 1 1    2   30   72 o  1 1041.00   96.41 
1 1 1    2   30   73 o  1  786.90  120.90 
1 1 1    2   30   74 o  1 1065.00   91.19 
1 1 1    2   30   75 o  1  304.20  143.50 
1 1 1    2   30   76 o  1  335.30  158.50 
1 1 1    2   30   77 o  1  478.30  190.70 
1 1 1    2   30   78 o  1  294.70  143.50 
1 1 1    2   30   79 o  1  445.40  180.20 
1 1 1    2   30   80 o  1  326.10  143.80 
1 1 1    2   30   81 o  1  251.00  124.10 
1 1 1    2   32    0 o  1 4067.00   39.92 
1 1 1    2   32    1 o  1 3175.00   24.62 
1 1 1    2   32    2 o  1 2161.00   22.56 
1 1 1    2   32    3 o  1 3781.00   24.87 
1 1 1    2   32    4 o  1 2812.00   23.46 
1 1 1    2   32    5 o  1 2988.00   25.35 
1 1 1    2   32    6 o  1  959.10   34.65 
1 1 1    2   32    7 o  1  967.10   35.01 
1 1 1    2   32    8 o  1 3527.00   27.47 
1 1 1    2   32    9 o  1 1479.00   26.45 
1 1 1    2   32   10 o  1 2730.00   28.35 
1 1 1    2   32   11 o  1 2060.00   17.92 
1 1 1    2   32   12 o  1 2017.00   24.17 
1 1 1    2   32   13 o  1 2170.00   25.86 
1 1 1    2   32   14 o  1  458.10   70.18 
1 1 1    2   32   15 o  1 1777.00   24.55 
1 1 1    2   32   16 o  1 1638.00   25.25 
1 1 1    2   32   17 o  1  936.80   19.54 
1 1 1    2   32   18 o  1  639.40   47.52 
1 1 1    2   32   19 o  1  655.60   48.06 
1 1 1    2   32   20 o  1 2094.00   30.53 
1 1 1    2   32   21 o  1 1517.00   28.48 
1 1 1    2   32   22 o  1 4523.00   30.19 
1 1 1    2   32   23 o  1 1490.00   29.51 
1 1 1    2   32   24 o  1 1839.00   26.90 
1 1 1    2   32   25 o  1 1394.00   36.27 
1 1 1    2   32   26 o  1  843.20   54.17 
1 1 1    2   32   27 o  1 3832.00   41.68 
1 1 1    2   32   28 o  1 2755.00   31.61 
1 1 1    2   32   29 o  1 1951.00   30.37 
1 1 1    2   32   30 o  1 1529.00   31.65 
1 1 1    2   32   31 o  1 1974.00   40.45 
1 1 1    2   32   32 o  1 1711.00   32.67 
1 1 1    2   32   33 o  1 1302.00   32.59 
1 1 1    2   32   34 o  1  170.20   79.17 
1 1 1    2   32   35 o  1 3100.00   26.82 
1 1 1    2   32   36 o  1 2623.00   25.58 
1 1 1    2   32   37 o  1 2387.00   24.86 
1 1 1    2   32   38 o  1 5792.00   45.66 
1 1 1    2   32   39 o  1 2693.00   20.31 
1 1 1    2   32   40 o  1 2956.00   26.08 
1 1 1    2   32   41 o  1 1738.00   24.94 
1 1 1    2   32   42 o  1 1231.00   29.22 
1 1 1    2   32   43 o  1 3939.00   30.13 
1 1 1    2   32   44 o  1 1738.00   24.37 
1 1 1    2   32   45 o  1 1809.00   17.30 
1 1 1    2   32   46 o  1 1425.00   26.80 
1 1 1    2   32   47 o  1  759.00   41.36 
1 1 1    2   32   48 f  0 1660.00   27.61 
1 1 1    2   32   49 f  0 1854.00   24.18 
1 1 1    2   32   50 o  1 2673.00   24.94 
1 1 1    2   32   51 o  1 1404.00   21.64 
1 1 1    2   32   52 o  1 2204.00   21.58 
1 1 1    2   32   53 o  1 1051.00   26.57 
1 1 1    2   32   54 o  1 1343.00   17.52 
1 1 1    2   32   55 o  1  972.00   18.54 
1 1 1    2   32   56 o  1 3067.00   23.92 
1 1 1    2   32   57 f  0  719.20   33.65 
1 1 1    2   32   58 o  1 1460.00   40.61 
1 1 1    2   32   59 o  1 1170.00   35.37 
1 1 1    2   32   60 o  1  385.90  108.10 
1 1 1    2   32   61 o  1 1627.00   35.66 
1 1 1    2   32   62 o  1  570.00  154.20 
1 1 1    2   32   63 o  1 1002.00   43.49 
1 1 1    2   32   64 o  1  376.70  153.00 
1 1 1    2   32   65 o  1 2028.00   56.96 
1 1 1    2   32   66 o  1 2055.00   59.04 
1 1 1    2   32   67 o  1  880.70  107.60 
1 1 1    2   32   68 o  1 1136.00   88.42 
1 1 1    2   32   69 o  1 1441.00   77.96 
1 1 1    2   32   70 o  1 1383.00   91.47 
1 1 1    2   32   71 o  1  499.40  191.20 
1 1 1    2   32   72 o  1  525.00  204.10 
1 1 1    2   32   73 o  1  358.10  165.20 
1 1 1    2   32   74 o  1  612.50  214.50 
1 1 1    2   32   75 o  1 1110.00   86.53 
1 1 1    2   32   76 o  1  279.30  134.40 
1 1 1    2   32   77 o  1  375.90  165.60 
1 1 1    2   32   78 o  1  299.30  140.00 
1 1 1    2   32   79 o  1  223.70  112.80 
1 1 1    2   32   80 o  1  704.40  177.80 
1 1 1    2   34    0 o  1 1662.00   37.80 
1 1 1    2   34    1 o  1 1565.00   26.88 
1 1 1    2   34    2 o  1  931.60   14.36 
1 1 1    2   34    3 o  1 2485.00   25.01 
1 1 1    2   34    4 o  1 4240.00   27.57 
1 1 1    2   34    5 o  1 2832.00   26.61 
1 1 1    2   34    6 o  1  597.40   54.97 
1 1 1    2   34    7 o  1 2585.00   25.06 
1 1 1    2   34    8 o  1 1299.00   29.25 
1 1 1    2   34    9 o  1  612.90   22.41 
1 1 1    2   34   10 o  1 1205.00   32.02 
1 1 1    2   34   11 o  1 2516.00   25.16 
1 1 1    2   34   12 o  1 2216.00   27.09 
1 1 1    2   34   13 o  1 3688.00   23.82 
1 1 1    2   34   14 o  1 2004.00   39.37 
1 1 1    2   34   15 o  1  784.90   46.81 
1 1 1    2   34   16 o  1 1526.00   30.72 
1 1 1    2   34   17 o  1 1496.00   31.09 
1 1 1    2   34   18 o  1 1569.00   29.71 
1 1 1    2   34   19 o  1 1386.00   29.50 
1 1 1    2   34   20 o  1 2472.00   26.48 
1 1 1    2   34   21 o  1 1557.00   29.30 
1 1 1    2   34   22 o  1 1842.00   28.96 
1 1 1    2   34   23 o  1 2262.00   28.30 
1 1 1    2   34   24 o  1 1579.00   29.44 
1 1 1    2   34   25 o  1 1475.00   15.58 
1 1 1    2   34   26 o  1 1909.00   25.98 
1 1 1    2   34   27 o  1 1873.00   26.15 
1 1 1    2   34   28 o  1  365.20   31.95 
1 1 1    2   34   29 o  1 1144.00   36.11 
1 1 1    2   34   30 o  1 1708.00   32.41 
1 1 1    2   34   31 o  1 2729.00   22.81 
1 1 1    2   34   32 o  1 5706.00   46.90 
1 1 1    2   34   33 o  1 1143.00   36.61 
1 1 1    2   34   34 o  1 1570.00   36.46 
1 1 1    2   34   35 o  1 2601.00   31.95 
1 1 1    2   34   36 o  1 2970.00   33.76 
1 1 1    2   34   37 o  1  540.60   84.10 
1 1 1    2   34   38 o  1 1143.00   36.05 
1 1 1    2   34   39 o  1 1418.00   33.46 
1 1 1    2   34   40 o  1  414.40   79.81 
1 1 1    2   34   41 o  1 1687.00   26.30 
1 1 1    2   34   42 o  1 1844.00   44.70 
1 1 1    2   34   43 f  0 2861.00   27.57 
1 1 1    2   34   44 f  0 1250.00   30.05 
1 1 1    2   34   45 o  1 1617.00   18.84 
1 1 1    2   34   46 o  1 4038.00   31.08 
1 1 1    2   34   47 o  1 2132.00   19.27 
1 1 1    2   34   48 o  1  700.10   47.50 
1 1 1    2   34   49 o  1  703.00   47.16 
1 1 1    2   34   50 o  1  982.90   35.29 
1 1 1    2   34   51 o  1 2541.00   25.35 
1 1 1    2   34   52 o  1  491.40   24.80 
1 1 1    2   34   53 f  0 1177.00   26.46 
1 1 1    2   34   54 o  1  861.60   32.78 
1 1 1    2   34   55 o  1 1761.00   17.59 
1 1 1    2   34   56 o  1 1036.00   27.54 
1 1 1    2   34   57 o  1 1067.00   27.24 
1 1 1    2   34   58 o  1  603.70   43.17 
1 1 1    2   34   59 o  1  770.00   44.50 
1 1 1    2   34   60 o  1 1984.00   17.21 
1 1 1    2   34   61 o  1 2056.00   31.21 
1 1 1    2   34   62 o  1 1429.00   43.77 
1 1 1    2   34   63 o  1  306.30  112.00 
1 1 1    2   34   64 o  1 1103.00   91.11 
1 1 1    2   34   65 o  1 1164.00  110.00 
1 1 1    2   34   66 o  1  698.10  208.40 
1 1 1    2   34   67 o  1  899.70  175.70 
1 1 1    2   34   68 o  1  639.60  205.20 
1 1 1    2   34   69 o  1 1546.00  110.00 
1 1 1    2   34   70 o  1  361.30  152.60 
1 1 1    2   34   71 o  1  909.00  147.60 
1 1 1    2   34   72 f  0  380.00  163.50 
1 1 1    2   34   73 o  1 1454.00   90.38 
1 1 1    2   34   74 o  1 1223.00  112.20 
1 1 1    2   34   75 o  1  580.70  158.40 
1 1 1    2   34   76 o  1  330.20  143.30 
1 1 1    2   34   77 o  1  550.20  158.70 
1 1 1    2   34   78 o  1  231.40  112.80 
1 1 1    2   34   79 o  1  312.20  155.40 
1 1 1    2   36    0 o  1 1886.00   37.08 
1 1 1    2   36    1 o  1  565.60   21.03 
1 1 1    2   36    2 o  1  877.60   41.55 
1 1 1    2   36    3 o  1 2861.00   25.96 
1 1 1    2   36    4 o  1  953.70   38.18 
1 1 1    2   36    5 o  1 1950.00   26.21 
1 1 1    2   36    6 o  1 3008.00   19.50 
1 1 1    2   36    7 o  1  385.10   88.81 
1 1 1    2   36    8 o  1  306.50  107.00 
1 1 1    2   36    9 o  1  819.90   44.17 
1 1 1    2   36   10 o  1 2954.00   30.37 
1 1 1    2   36   11 o  1 1063.00   41.33 
1 1 1    2   36   12 o  1  266.70  105.80 
1 1 1    2   36   13 o  1  799.50   20.46 
1 1 1    2   36   14 o  1 2421.00   25.74 
1 1 1    2   36   15 o  1 1126.00   37.83 
1 1 1    2   36   16 o  1 5098.00   36.27 
1 1 1    2   36   17 o  1 2418.00   28.29 
1 1 1    2   36   18 o  1 1655.00   30.41 
1 1 1    2   36   19 o  1  486.40   76.26 
1 1 1    2   36   20 o  1 1122.00   34.94 
1 1 1    2   36   21 o  1 1380.00   30.38 
1 1 1    2   36   22 o  1 1843.00   27.50 
1 1 1    2   36   23 o  1 1792.00   27.48 
1 1 1    2   36   24 o  1 1795.00   27.75 
1 1 1    2   36   25 o  1  960.50   39.36 
1 1 1    2   36   26 o  1 2308.00   26.39 
1 1 1    2   36   27 o  1 2051.00   26.52 
1 1 1    2   36   28 o  1 1843.00   27.13 
1 1 1    2   36   29 o  1 1274.00   32.89 
1 1 1    2   36   30 o  1 2408.00   25.97 
1 1 1    2   36   31 o  1 1674.00   18.37 
1 1 1    2   36   32 o  1 1995.00   27.44 
1 1 1    2   36   33 o  1 3224.00   30.70 
1 1 1    2   36   34 o  1  978.90   18.19 
1 1 1    2   36   35 o  1 2536.00   22.26 
1 1 1    2   36   36 o  1  317.30  110.70 
1 1 1    2   36   37 o  1 2280.00   29.07 
1 1 1    2   36   38 o  1 2207.00   29.52 
1 1 1    2   36   39 o  1 2379.00   29.56 
1 1 1    2   36   40 o  1 2491.00   37.91 
1 1 1    2   36   41 o  1 2763.00   32.95 
1 1 1    2   36   42 o  1 1703.00   47.69 
1 1 1    2   36   43 o  1  625.60   64.49 
1 1 1    2   36   44 o  1 1652.00   27.80 
1 1 1    2   36   45 o  1 2168.00   26.39 
1 1 1    2   36   46 o  1 2352.00   26.33 
1 1 1    2   36   47 f  0 1492.00   28.74 
1 1 1    2   36   48 o  1 1787.00   26.72 
1 1 1    2   36   49 o  1 1902.00   26.48 
1 1 1    2   36   50 o  1 1416.00   29.41 
1 1 1    2   36   51 f  0  354.20   36.56 
1 1 1    2   36   52 o  1 2173.00   25.54 
1 1 1    2   36   53 o  1 1422.00   28.57 
1 1 1    2   36   54 o  1 1591.00   25.64 
1 1 1    2   36   55 o  1  174.40   80.68 
1 1 1    2   36   56 o  1 2284.00   23.16 
1 1 1    2   36   57 o  1 1416.00   25.14 
1 1 1    2   36   58 o  1  853.20   45.37 
1 1 1    2   36   59 o  1  291.30   89.00 
1 1 1    2   36   60 o  1 1158.00   27.62 
1 1 1    2   36   61 o  1  681.10   62.80 
1 1 1    2   36   62 o  1 1432.00   24.24 
1 1 1    2   36   63 o  1 1657.00   21.74 
1 1 1    2   36   64 o  1 1110.00   41.80 
1 1 1    2   36   65 o  1 1537.00   23.78 
1 1 1    2   36   66 o  1  971.60   51.77 
1 1 1    2   36   67 o  1 1334.00  107.10 
1 1 1    2   36   68 o  1  618.30  192.90 
1 1 1    2   36   69 o  1  369.00  161.60 
1 1 1    2   36   70 o  1  840.40  139.50 
1 1 1    2   36   71 o  1  541.40  166.00 
1 1 1    2   36   72 o  1 1260.00   76.30 
1 1 1    2   36   73 o  1  376.60  151.90 
1 1 1    2   36   74 o  1  346.20  145.60 
1 1 1    2   36   75 o  1  415.00  158.70 
1 1 1    2   36   76 o  1  260.70  123.50 
1 1 1    2   36   77 o  1  373.00  151.90 
1 1 1    2   36   78 o  1  307.50  140.00 
1 1 1    2   38    0 o  1  321.20  147.20 
1 1 1    2   38    1 o  1 1473.00   30.36 
1 1 1    2   38    2 o  1 1643.00   28.68 
1 1 1    2   38    3 o  1  614.60   59.24 
1 1 1    2   38    4 o  1 3115.00   29.50 
1 1 1    2   38    5 o  1 1336.00   37.70 
1 1 1    2   38    6 o  1  599.50   71.90 
1 1 1    2   38    7 o  1  257.90  112.90 
1 1 1    2   38    8 o  1 1859.00   17.47 
1 1 1    2   38    9 o  1 3337.00   28.43 
1 1 1    2   38   10 o  1 1210.00   37.86 
1 1 1    2   38   11 o  1  576.40   85.23 
1 1 1    2   38   12 o  1  778.60   55.24 
1 1 1    2   38   13 o  1 1203.00   16.12 
1 1 1    2   38   14 o  1 1073.00   40.63 
1 1 1    2   38   15 o  1 1476.00   31.17 
1 1 1    2   38   16 o  1 3786.00   30.61 
1 1 1    2   38   17 o  1  991.30   39.06 
1 1 1    2   38   18 o  1  362.00   94.52 
1 1 1    2   38   19 o  1 1025.00   40.22 
1 1 1    2   38   20 o  1 2778.00   26.02 
1 1 1    2   38   21 o  1 1353.00   32.67 
1 1 1    2   38   22 o  1 1943.00   27.65 
1 1 1    2   38   23 o  1 1723.00   28.55 
1 1 1    2   38   24 o  1  779.90   49.70 
1 1 1    2   38   25 o  1 1486.00   31.88 
1 1 1    2   38   26 o  1  671.00   58.58 
1 1 1    2   38   27 o  1 1338.00   33.15 
1 1 1    2   38   28 o  1 2365.00   27.33 
1 1 1    2   38   29 o  1  284.50  103.10 
1 1 1    2   38   30 o  1 2546.00   27.45 
1 1 1    2   38   31 o  1 2642.00   27.51 
1 1 1    2   38   32 f  0 3323.00   29.24 
1 1 1    2   38   33 o  1 1793.00   29.08 
1 1 1    2   38   34 o  1  800.20   22.03 
1 1 1    2   38   35 o  1 2495.00   27.31 
1 1 1    2   38   36 o  1  348.20  102.50 
1 1 1    2   38   37 o  1 1405.00   32.74 
1 1 1    2   38   38 o  1 2890.00   30.39 
1 1 1    2   38   39 o  1 3318.00   31.87 
1 1 1    2   38   40 o  1 3936.00   37.44 
1 1 1    2   38   41 o  1 2947.00   35.90 
1 1 1    2   38   42 o  1  885.10   49.76 
1 1 1    2   38   43 o  1 1863.00   26.52 
1 1 1    2   38   44 o  1  424.40  110.00 
1 1 1    2   38   45 o  1 1959.00   57.70 
1 1 1    2   38   46 o  1 1677.00   38.55 
1 1 1    2   38   47 o  1 1597.00   33.05 
1 1 1    2   38   48 o  1  379.80  103.40 
1 1 1    2   38   49 o  1 2375.00   26.90 
1 1 1    2   38   50 o  1 2353.00   27.01 
1 1 1    2   38   51 o  1 1980.00   27.49 
1 1 1    2   38   52 o  1  539.40   68.93 
1 1 1    2   38   53 o  1 1105.00   36.54 
1 1 1    2   38   54 o  1 2089.00   26.97 
1 1 1    2   38   55 o  1 1103.00   25.92 
1 1 1    2   38   56 o  1  183.40   84.92 
1 1 1    2   38   57 o  1 1145.00   52.96 
1 1 1    2   38   58 o  1  303.20   94.07 
1 1 1    2   38   59 o  1  597.20   53.09 
1 1 1    2   38   60 f  0 1173.00   33.52 
1 1 1    2   38   61 o  1 2010.00   24.01 
1 1 1    2   38   62 o  1 1515.00   24.91 
1 1 1    2   38   63 o  1  216.30   86.80 
1 1 1    2   38   64 o  1 1280.00   25.65 
1 1 1    2   38   65 o  1 1104.00   27.10 
1 1 1    2   38   66 o  1 1035.00   35.63 
1 1 1    2   38   67 o  1 1018.00   30.34 
1 1 1    2   38   68 o  1  568.70   79.11 
1 1 1    2   38   69 o  1  934.90  101.70 
1 1 1    2   38   70 f  0  376.60  151.50 
1 1 1    2   38   71 o  1  463.90  161.90 
1 1 1    2   38   72 o  1 1143.00  165.90 
1 1 1    2   38   73 o  1  291.20  132.00 
1 1 1    2   38   74 o  1  391.50  184.00 
1 1 1    2   38   75 o  1  240.10  117.30 
1 1 1    2   38   76 o  1  627.20  155.40 
1 1 1    2   38   77 o  1  568.30  158.80 
1 1 1    2   40    0 o  1  316.90  176.40 
1 1 1    2   40    1 o  1 1875.00   38.77 
1 1 1    2   40    2 o  1  850.30   58.04 
1 1 1    2   40    3 o  1 1811.00   38.55 
1 1 1    2   40    4 o  1  497.20   81.65 
1 1 1    2   40    5 o  1  219.60   97.87 
1 1 1    2   40    6 o  1 3004.00   40.41 
1 1 1    2   40    7 o  1 3636.00   33.89 
1 1 1    2   40    8 o  1 2282.00   32.30 
1 1 1    2   40    9 o  1 3385.00   33.94 
1 1 1    2   40   10 o  1 1168.00   44.15 
1 1 1    2   40   11 o  1 1377.00   33.29 
1 1 1    2   40   12 o  1 1192.00   37.74 
1 1 1    2   40   13 o  1 3195.00   29.01 
1 1 1    2   40   14 o  1  990.20   42.86 
1 1 1    2   40   15 o  1 3002.00   28.59 
1 1 1    2   40   16 o  1 1022.00   41.14 
1 1 1    2   40   17 o  1 1141.00   38.14 
1 1 1    2   40   18 o  1 2396.00   20.22 
1 1 1    2   40   19 f  0 1295.00   35.45 
1 1 1    2   40   20 o  1  715.30   54.85 
1 1 1    2   40   21 o  1 1842.00   29.89 
1 1 1    2   40   22 o  1 3102.00   29.92 
1 1 1    2   40   23 o  1 1597.00   32.21 
1 1 1    2   40   24 o  1  286.10  106.20 
1 1 1    2   40   25 o  1 1297.00   36.28 
1 1 1    2   40   26 o  1 2275.00   28.50 
1 1 1    2   40   27 o  1 1968.00   29.10 
1 1 1    2   40   28 f  0 1287.00   36.44 
1 1 1    2   40   29 o  1 1076.00   41.72 
1 1 1    2   40   30 o  1 2296.00   28.12 
1 1 1    2   40   31 o  1 1544.00   32.12 
1 1 1    2   40   32 o  1 2752.00   36.92 
1 1 1    2   40   33 o  1 2116.00   44.76 
1 1 1    2   40   34 o  1 4722.00   35.25 
1 1 1    2   40   35 o  1 1802.00   30.39 
1 1 1    2   40   36 o  1 2108.00   29.40 
1 1 1    2   40   37 o  1  449.80   93.41 
1 1 1    2   40   38 o  1  349.80  107.80 
1 1 1    2   40   39 o  1  963.90   46.27 
1 1 1    2   40   40 o  1 1852.00   29.67 
1 1 1    2   40   41 o  1  948.00   47.00 
1 1 1    2   40   42 f  0 4432.00   36.14 
1 1 1    2   40   43 o  1  854.80   53.89 
1 1 1    2   40   44 o  1  842.80   61.40 
1 1 1    2   40   45 o  1 2457.00   27.97 
1 1 1    2   40   46 o  1 2058.00   31.30 
1 1 1    2   40   47 o  1 1098.00   53.37 
1 1 1    2   40   48 o  1 3957.00   34.81 
1 1 1    2   40   49 o  1 1741.00   38.99 
1 1 1    2   40   50 o  1 2521.00   35.34 
1 1 1    2   40   51 o  1 1290.00   43.36 
1 1 1    2   40   52 o  1 1019.00   86.59 
1 1 1    2   40   53 o  1  813.90   53.87 
1 1 1    2   40   54 o  1 1719.00   22.81 
1 1 1    2   40   55 o  1  594.30   68.26 
1 1 1    2   40   56 o  1 1197.00   52.40 
1 1 1    2   40   57 o  1  475.80   87.44 
1 1 1    2   40   58 o  1 1427.00   32.96 
1 1 1    2   40   59 o  1  224.20   98.55 
1 1 1    2   40   60 o  1  609.50   55.62 
1 1 1    2   40   61 o  1  671.00   47.50 
1 1 1    2   40   62 o  1  315.20   91.31 
1 1 1    2   40   63 o  1 1082.00   31.12 
1 1 1    2   40   64 o  1 1074.00   31.26 
1 1 1    2   40   65 o  1 1762.00   23.25 
1 1 1    2   40   66 o  1  516.70   47.82 
1 1 1    2   40   67 o  1  872.10   33.27 
1 1 1    2   40   68 f  0  250.70   85.80 
1 1 1    2   40   69 o  1  252.40   96.87 
1 1 1    2   40   70 o  1  243.90   98.76 
1 1 1    2   40   71 o  1  528.70  155.10 
1 1 1    2   40   72 o  1  194.10   98.15 
1 1 1    2   40   73 o  1  322.10  140.60 
1 1 1    2   40   74 o  1  233.90  114.00 
1 1 1    2   40   75 o  1  312.80  142.50 
1 1 1    2   42    0 o  1 1348.00   71.27 
1 1 1    2   42    1 o  1  658.80   76.95 
1 1 1    2   42    2 o  1 2442.00   41.11 
1 1 1    2   42    3 o  1 1835.00   43.59 
1 1 1    2   42    4 o  1 2531.00   36.94 
1 1 1    2   42    5 o  1 1478.00   45.42 
1 1 1    2   42    6 o  1 3040.00   34.80 
1 1 1    2   42    7 o  1 1233.00   39.37 
1 1 1    2   42    8 o  1 1017.00   17.26 
1 1 1    2   42    9 o  1 3555.00   45.03 
1 1 1    2   42   10 o  1 1244.00   37.38 
1 1 1    2   42   11 o  1  613.40   68.11 
1 1 1    2   42   12 o  1 3315.00   29.88 
1 1 1    2   42   13 o  1 2575.00   42.36 
1 1 1    2   42   14 o  1 2275.00   29.22 
1 1 1    2   42   15 o  1 1447.00   35.09 
1 1 1    2   42   16 o  1 4414.00   31.98 
1 1 1    2   42   17 o  1  825.90   55.80 
1 1 1    2   42   18 o  1 2259.00   45.33 
1 1 1    2   42   19 f  0 2152.00   48.45 
1 1 1    2   42   20 o  1 2943.00   29.16 
1 1 1    2   42   21 o  1  675.50   22.82 
1 1 1    2   42   22 o  1 2361.00   28.82 
1 1 1    2   42   23 o  1 3955.00   29.16 
1 1 1    2   42   24 o  1  248.10  102.60 
1 1 1    2   42   25 o  1  293.80  108.40 
1 1 1    2   42   26 o  1 3269.00   29.85 
1 1 1    2   42   27 o  1 1426.00   16.37 
1 1 1    2   42   28 o  1 2464.00   29.19 
1 1 1    2   42   29 o  1 3142.00   29.31 
1 1 1    2   42   30 f  0 2108.00   29.73 
1 1 1    2   42   31 o  1 2794.00   28.99 
1 1 1    2   42   32 f  0 1018.00   44.73 
1 1 1    2   42   33 o  1 1391.00   36.10 
1 1 1    2   42   34 o  1 1758.00   31.98 
1 1 1    2   42   35 o  1 2040.00   30.48 
1 1 1    2   42   36 o  1  936.30   20.10 
1 1 1    2   42   37 o  1 1638.00   33.39 
1 1 1    2   42   38 o  1  281.20  107.60 
1 1 1    2   42   39 o  1 1651.00   32.19 
1 1 1    2   42   40 o  1  728.20   63.70 
1 1 1    2   42   41 o  1 2221.00   30.07 
1 1 1    2   42   42 o  1 2485.00   30.35 
1 1 1    2   42   43 o  1 2118.00   29.62 
1 1 1    2   42   44 o  1  244.40  101.00 
1 1 1    2   42   45 o  1 2495.00   29.22 
1 1 1    2   42   46 o  1  700.80   24.78 
1 1 1    2   42   47 o  1 2268.00   34.97 
1 1 1    2   42   48 o  1 2906.00   36.33 
1 1 1    2   42   49 o  1 3580.00   49.50 
1 1 1    2   42   50 o  1  958.80   58.93 
1 1 1    2   42   51 o  1 1367.00   42.14 
1 1 1    2   42   52 o  1 1215.00   54.37 
1 1 1    2   42   53 o  1 1064.00   24.50 
1 1 1    2   42   54 o  1  874.60   71.90 
1 1 1    2   42   55 o  1 1272.00   50.54 
1 1 1    2   42   56 o  1  800.50   60.59 
1 1 1    2   42   57 o  1  213.10   95.58 
1 1 1    2   42   58 o  1  923.10   21.49 
1 1 1    2   42   59 o  1  480.70   87.48 
1 1 1    2   42   60 o  1  381.20   38.59 
1 1 1    2   42   61 o  1  862.70   45.65 
1 1 1    2   42   62 o  1 1077.00   32.88 
1 1 1    2   42   63 o  1  586.80   56.20 
1 1 1    2   42   64 o  1  623.20   52.84 
1 1 1    2   42   65 o  1  395.70   80.01 
1 1 1    2   42   66 o  1  745.70   41.63 
1 1 1    2   42   67 o  1  225.30   88.88 
1 1 1    2   42   68 f  0  291.20   80.99 
1 1 1    2   42   69 o  1  436.30   67.06 
1 1 1    2   42   70 o  1  742.40   26.72 
1 1 1    2   42   71 o  1  290.10   95.79 
1 1 1    2   42   72 o  1  185.80   85.80 
1 1 1    2   42   73 o  1  283.90  107.60 
1 1 1    2   42   74 o  1  270.20  128.40 
1 1 1    2   44    0 o  1  382.60   59.46 
1 1 1    2   44    1 o  1 1697.00   33.95 
1 1 1    2   44    2 o  1 1607.00   38.64 
1 1 1    2   44    3 o  1 1323.00   43.73 
1 1 1    2   44    4 o  1 1999.00   67.97 
1 1 1    2   44    5 o  1 1828.00   40.81 
1 1 1    2   44    6 o  1 1347.00   42.11 
1 1 1    2   44    7 o  1 1155.00   47.17 
1 1 1    2   44    8 o  1 2822.00   43.72 
1 1 1    2   44    9 f  0 2065.00   37.89 
1 1 1    2   44   10 o  1 2145.00   37.41 
1 1 1    2   44   11 o  1 1377.00   47.40 
1 1 1    2   44   12 o  1 2623.00   30.18 
1 1 1    2   44   13 o  1 3245.00   35.04 
1 1 1    2   44   14 o  1 3506.00   31.04 
1 1 1    2   44   15 f  0 1076.00   46.28 
1 1 1    2   44   16 o  1 1712.00   33.67 
1 1 1    2   44   17 o  1 3168.00   30.47 
1 1 1    2   44   18 o  1 1590.00   34.76 
1 1 1    2   44   19 o  1  559.60   82.00 
1 1 1    2   44   20 o  1 1828.00   20.07 
1 1 1    2   44   21 o  1 1897.00   31.50 
1 1 1    2   44   22 o  1  801.60   59.74 
1 1 1    2   44   23 o  1 4109.00   35.65 
1 1 1    2   44   24 o  1 3655.00   31.83 
1 1 1    2   44   25 o  1 1680.00   20.94 
1 1 1    2   44   26 o  1  569.70   80.20 
1 1 1    2   44   27 o  1  517.60   92.12 
1 1 1    2   44   28 o  1  387.10  110.50 
1 1 1    2   44   29 o  1 1167.00   42.05 
1 1 1    2   44   30 o  1 2153.00   30.65 
1 1 1    2   44   31 o  1 4373.00   34.34 
1 1 1    2   44   32 o  1  924.40   51.42 
1 1 1    2   44   33 o  1  850.50   55.59 
1 1 1    2   44   34 o  1 1787.00   37.46 
1 1 1    2   44   35 o  1  865.00   53.73 
1 1 1    2   44   36 o  1 2560.00   22.34 
1 1 1    2   44   37 o  1  264.10  107.50 
1 1 1    2   44   38 o  1 2754.00   30.37 
1 1 1    2   44   39 o  1 1533.00   22.13 
1 1 1    2   44   40 o  1  995.60   50.24 
1 1 1    2   44   41 o  1 1812.00   36.59 
1 1 1    2   44   42 o  1  366.70  119.80 
1 1 1    2   44   43 o  1 1503.00   42.30 
1 1 1    2   44   44 o  1 1622.00   37.47 
1 1 1    2   44   45 o  1  329.60  111.90 
1 1 1    2   44   46 o  1  769.10   62.10 
1 1 1    2   44   47 o  1  859.70   58.77 
1 1 1    2   44   48 o  1  523.00   90.22 
1 1 1    2   44   49 o  1 1062.00   46.09 
1 1 1    2   44   50 o  1 1041.00   46.95 
1 1 1    2   44   51 o  1  539.90   92.46 
1 1 1    2   44   52 o  1 1194.00   44.68 
1 1 1    2   44   53 o  1  344.30  124.30 
1 1 1    2   44   54 o  1  744.90  104.80 
1 1 1    2   44   55 o  1  227.00  101.40 
1 1 1    2   44   56 o  1  924.30   63.34 
1 1 1    2   44   57 o  1 1050.00   26.74 
1 1 1    2   44   58 o  1  369.90  138.30 
1 1 1    2   44   59 f  0  730.40   66.22 
1 1 1    2   44   60 o  1 1065.00   46.53 
1 1 1    2   44   61 o  1  884.60   79.21 
1 1 1    2   44   62 o  1  382.90   98.44 
1 1 1    2   44   63 o  1 1138.00   37.55 
1 1 1    2   44   64 o  1 1521.00   29.59 
1 1 1    2   44   65 o  1 1465.00   28.09 
1 1 1    2   44   66 o  1  482.00   69.01 
1 1 1    2   44   67 f  0  414.90   78.34 
1 1 1    2   44   68 o  1  507.30   62.63 
1 1 1    2   44   69 o  1  185.80   82.13 
1 1 1    2   44   70 o  1  375.00   69.98 
1 1 1    2   44   71 o  1  156.00   71.05 
1 1 1    2   44   72 o  1  894.10   33.09 
1 1 1    2   44   73 o  1  123.30   60.15 
1 1 1    2   46    0 o  1 1732.00   48.62 
1 1 1    2   46    1 o  1 1403.00   38.71 
1 1 1    2   46    2 o  1 2351.00   31.03 
1 1 1    2   46    3 o  1 4172.00   43.78 
1 1 1    2   46    4 o  1  431.20  120.40 
1 1 1    2   46    5 o  1 1220.00   44.22 
1 1 1    2   46    6 o  1  732.20   71.60 
1 1 1    2   46    7 o  1 1513.00   42.19 
1 1 1    2   46    8 o  1 2268.00   20.92 
1 1 1    2   46    9 o  1 2565.00   35.19 
1 1 1    2   46   10 o  1 2135.00   36.26 
1 1 1    2   46   11 o  1  384.80  119.10 
1 1 1    2   46   12 o  1 1508.00   41.72 
1 1 1    2   46   13 o  1 2086.00   38.84 
1 1 1    2   46   14 o  1 2783.00   36.34 
1 1 1    2   46   15 o  1 1723.00   22.15 
1 1 1    2   46   16 o  1 2156.00   38.75 
1 1 1    2   46   17 o  1 2102.00   35.43 
1 1 1    2   46   18 o  1 1447.00   38.14 
1 1 1    2   46   19 o  1 2194.00   30.82 
1 1 1    2   46   20 o  1  747.90   23.27 
1 1 1    2   46   21 o  1  695.50   70.32 
1 1 1    2   46   22 o  1  372.40  115.10 
1 1 1    2   46   23 o  1 1323.00   41.63 
1 1 1    2   46   24 o  1 1389.00   19.60 
1 1 1    2   46   25 o  1  744.70   64.00 
1 1 1    2   46   26 o  1 1698.00   34.68 
1 1 1    2   46   27 o  1 1665.00   34.92 
1 1 1    2   46   28 o  1  955.40   52.14 
1 1 1    2   46   29 o  1 1076.00   47.78 
1 1 1    2   46   30 o  1 1876.00   32.63 
1 1 1    2   46   31 f  0  335.70  115.50 
1 1 1    2   46   32 o  1 1908.00   32.72 
1 1 1    2   46   33 o  1  283.30  111.70 
1 1 1    2   46   34 o  1 3185.00   31.00 
1 1 1    2   46   35 o  1 1904.00   62.71 
1 1 1    2   46   36 o  1 1692.00   39.26 
1 1 1    2   46   37 o  1 1667.00   55.74 
1 1 1    2   46   38 o  1 2042.00   27.05 
1 1 1    2   46   39 o  1 1096.00   52.18 
1 1 1    2   46   40 o  1 2907.00   36.96 
1 1 1    2   46   41 o  1  589.20   92.57 
1 1 1    2   46   42 o  1 2555.00   33.86 
1 1 1    2   46   43 o  1 1694.00   38.05 
1 1 1    2   46   44 o  1  981.50   54.33 
1 1 1    2   46   45 o  1 1568.00   37.78 
1 1 1    2   46   46 o  1 2041.00   41.44 
1 1 1    2   46   47 o  1  266.80  109.00 
1 1 1    2   46   48 o  1 1092.00   46.60 
1 1 1    2   46   49 f  0 1770.00   32.70 
1 1 1    2   46   50 o  1  401.30  111.60 
1 1 1    2   46   51 o  1  985.40   27.78 
1 1 1    2   46   52 o  1 1759.00   33.14 
1 1 1    2   46   53 o  1  671.60   84.87 
1 1 1    2   46   54 o  1 1330.00   39.59 
1 1 1    2   46   55 o  1  383.70   46.08 
1 1 1    2   46   56 o  1  618.60   80.77 
1 1 1    2   46   57 o  1  213.00   99.91 
1 1 1    2   46   58 o  1  912.50   64.70 
1 1 1    2   46   59 o  1  779.60   77.84 
1 1 1    2   46   60 o  1  296.80  120.60 
1 1 1    2   46   61 o  1 1061.00   58.20 
1 1 1    2   46   62 o  1  331.20  113.60 
1 1 1    2   46   63 o  1  624.40   74.54 
1 1 1    2   46   64 o  1  625.00   63.24 
1 1 1    2   46   65 o  1  391.80   96.96 
1 1 1    2   46   66 f  0  179.10   83.73 
1 1 1    2   46   67 o  1  307.00   97.21 
1 1 1    2   46   68 o  1  264.60   96.73 
1 1 1    2   46   69 o  1  700.30   47.98 
1 1 1    2   46   70 o  1  282.20   94.27 
1 1 1    2   46   71 o  1  214.30   88.87 
1 1 1    2   48    0 o  1 2487.00   44.62 
1 1 1    2   48    1 o  1 2092.00   33.40 
1 1 1    2   48    2 o  1 3989.00   36.29 
1 1 1    2   48    3 o  1  362.90  125.70 
1 1 1    2   48    4 o  1  678.40   75.74 
1 1 1    2   48    5 o  1 1223.00   46.45 
1 1 1    2   48    6 o  1  216.50  101.80 
1 1 1    2   48    7 o  1 2591.00   21.84 
1 1 1    2   48    8 o  1  312.70  116.20 
1 1 1    2   48    9 o  1 1602.00   36.78 
1 1 1    2   48   10 o  1  245.50  106.20 
1 1 1    2   48   11 o  1 1413.00   41.92 
1 1 1    2   48   12 o  1 1073.00   21.17 
1 1 1    2   48   13 o  1  313.20  121.90 
1 1 1    2   48   14 o  1 1817.00   74.55 
1 1 1    2   48   15 o  1 1913.00   38.81 
1 1 1    2   48   16 o  1  853.60   66.78 
1 1 1    2   48   17 o  1  316.10  119.60 
1 1 1    2   48   18 o  1 1541.00   46.32 
1 1 1    2   48   19 o  1  820.60   79.15 
1 1 1    2   48   20 o  1  664.80   95.41 
1 1 1    2   48   21 o  1  717.30   90.15 
1 1 1    2   48   22 o  1  328.30  123.50 
1 1 1    2   48   23 o  1  619.80   86.41 
1 1 1    2   48   24 o  1 2926.00   32.92 
1 1 1    2   48   25 o  1  768.30   24.02 
1 1 1    2   48   26 o  1  459.50   37.54 
1 1 1    2   48   27 o  1  807.60   64.77 
1 1 1    2   48   28 o  1 1099.00   49.42 
1 1 1    2   48   29 o  1 1229.00   82.41 
1 1 1    2   48   30 o  1  436.50  111.90 
1 1 1    2   48   31 o  1 3353.00   36.07 
1 1 1    2   48   32 o  1  931.70   63.20 
1 1 1    2   48   33 o  1  991.30   22.50 
1 1 1    2   48   34 o  1 1677.00   41.71 
1 1 1    2   48   35 o  1 1111.00   51.29 
1 1 1    2   48   36 o  1  885.50   61.74 
1 1 1    2   48   37 o  1  641.20   85.58 
1 1 1    2   48   38 o  1  479.50  113.80 
1 1 1    2   48   39 o  1 2031.00   35.78 
1 1 1    2   48   40 o  1 1799.00   37.04 
1 1 1    2   48   41 o  1 1961.00   34.49 
1 1 1    2   48   42 o  1 1244.00   43.83 
1 1 1    2   48   43 o  1  489.40  107.60 
1 1 1    2   48   44 o  1  659.80   79.42 
1 1 1    2   48   45 o  1  962.20  114.60 
1 1 1    2   48   46 o  1  719.80   70.12 
1 1 1    2   48   47 f  0  443.40  113.40 
1 1 1    2   48   48 o  1 2087.00   33.59 
1 1 1    2   48   49 o  1  909.60   56.76 
1 1 1    2   48   50 o  1 1454.00   65.43 
1 1 1    2   48   51 o  1 1296.00   40.68 
1 1 1    2   48   52 o  1  314.40  120.20 
1 1 1    2   48   53 o  1  249.60  105.90 
1 1 1    2   48   54 o  1  471.30   37.24 
1 1 1    2   48   55 o  1  978.80   51.68 
1 1 1    2   48   56 f  0  662.50   30.10 
1 1 1    2   48   57 o  1  521.30   89.25 
1 1 1    2   48   58 o  1  214.90   97.04 
1 1 1    2   48   59 o  1  606.40   81.73 
1 1 1    2   48   60 o  1 1059.00   49.77 
1 1 1    2   48   61 o  1 1179.00   52.06 
1 1 1    2   48   62 o  1  541.60   93.25 
1 1 1    2   48   63 o  1  209.10   99.10 
1 1 1    2   48   64 o  1  761.70   65.91 
1 1 1    2   48   65 o  1  466.80  116.70 
1 1 1    2   48   66 o  1  465.50   39.23 
1 1 1    2   48   67 o  1  866.40   54.86 
1 1 1    2   48   68 o  1  510.80   83.41 
1 1 1    2   48   69 o  1  605.40   59.92 
1 1 1    2   48   70 o  1  275.30   97.31 
1 1 1    2   50    0 f  0  929.90   89.44 
1 1 1    2   50    1 o  1 3371.00   45.61 
1 1 1    2   50    2 o  1 2334.00   35.68 
1 1 1    2   50    3 o  1 1369.00   42.99 
1 1 1    2   50    4 o  1 1872.00   35.73 
1 1 1    2   50    5 o  1  641.30   94.24 
1 1 1    2   50    6 o  1  915.10   21.66 
1 1 1    2   50    7 o  1  923.80   58.05 
1 1 1    2   50    8 o  1  704.70   77.69 
1 1 1    2   50    9 o  1 1834.00   35.52 
1 1 1    2   50   10 o  1 1352.00   42.38 
1 1 1    2   50   11 o  1  266.50  112.90 
1 1 1    2   50   12 o  1  373.00  118.20 
1 1 1    2   50   13 o  1  991.00   20.35 
1 1 1    2   50   14 o  1 1815.00   35.71 
1 1 1    2   50   15 o  1  695.10   79.41 
1 1 1    2   50   16 o  1 1910.00   35.03 
1 1 1    2   50   17 o  1 1772.00   40.18 
1 1 1    2   50   18 o  1  996.50   61.98 
1 1 1    2   50   19 o  1 1783.00   42.66 
1 1 1    2   50   20 o  1 2665.00   37.60 
1 1 1    2   50   21 o  1 2440.00   37.36 
1 1 1    2   50   22 o  1 1181.00   51.19 
1 1 1    2   50   23 o  1 1531.00   51.86 
1 1 1    2   50   24 o  1 1451.00   51.39 
1 1 1    2   50   25 o  1 1624.00   48.44 
1 1 1    2   50   26 o  1 1614.00   24.54 
1 1 1    2   50   27 o  1 2046.00   44.96 
1 1 1    2   50   28 o  1 2038.00   39.33 
1 1 1    2   50   29 o  1 2829.00   36.50 
1 1 1    2   50   30 o  1 1964.00   35.58 
1 1 1    2   50   31 o  1 1050.00   67.43 
1 1 1    2   50   32 o  1 1095.00   56.21 
1 1 1    2   50   33 o  1  502.40  114.10 
1 1 1    2   50   34 o  1  421.40  123.50 
1 1 1    2   50   35 o  1 1626.00   38.74 
1 1 1    2   50   36 o  1  316.70  119.30 
1 1 1    2   50   37 o  1  553.40  100.50 
1 1 1    2   50   38 o  1 1762.00   36.77 
1 1 1    2   50   39 o  1 1110.00   51.81 
1 1 1    2   50   40 o  1 1290.00   45.29 
1 1 1    2   50   41 o  1 1601.00   38.73 
1 1 1    2   50   42 o  1 1282.00   46.82 
1 1 1    2   50   43 o  1 1624.00   21.97 
1 1 1    2   50   44 o  1  984.40   55.90 
1 1 1    2   50   45 o  1 1374.00   42.95 
1 1 1    2   50   46 o  1 1630.00   39.14 
1 1 1    2   50   47 o  1  776.40   69.28 
1 1 1    2   50   48 o  1  916.30   59.76 
1 1 1    2   50   49 f  0  244.90  109.80 
1 1 1    2   50   50 o  1 1362.00   41.32 
1 1 1    2   50   51 o  1  480.80  118.70 
1 1 1    2   50   52 o  1  541.40   97.69 
1 1 1    2   50   53 o  1  383.40  114.50 
1 1 1    2   50   54 o  1  577.70   31.65 
1 1 1    2   50   55 o  1 1389.00   44.29 
1 1 1    2   50   56 o  1  639.80   75.17 
1 1 1    2   50   57 o  1  700.90   67.19 
1 1 1    2   50   58 o  1  449.60  102.90 
1 1 1    2   50   59 o  1  947.20   52.21 
1 1 1    2   50   60 o  1  975.60   53.81 
1 1 1    2   50   61 o  1  171.00   82.73 
1 1 1    2   50   62 o  1  428.00  104.10 
1 1 1    2   50   63 o  1  234.40  103.30 
1 1 1    2   50   64 f  0  560.20   87.25 
1 1 1    2   50   65 o  1  474.30  113.10 
1 1 1    2   50   66 o  1  242.20  108.30 
1 1 1    2   50   67 o  1  950.90   63.79 
1 1 1    2   50   68 o  1  210.80   98.95 
1 1 1    2   52    0 o  1 2905.00   46.41 
1 1 1    2   52    1 o  1 1088.00   63.96 
1 1 1    2   52    2 o  1 2586.00   32.84 
1 1 1    2   52    3 o  1 3921.00   43.66 
1 1 1    2   52    4 o  1 1241.00   54.93 
1 1 1    2   52    5 o  1 2508.00   33.19 
1 1 1    2   52    6 o  1 1008.00   56.41 
1 1 1    2   52    7 o  1 1726.00   37.67 
1 1 1    2   52    8 o  1 1526.00   42.23 
1 1 1    2   52    9 o  1 1879.00   36.82 
1 1 1    2   52   10 o  1 2682.00   32.41 
1 1 1    2   52   11 o  1 1078.00   52.80 
1 1 1    2   52   12 o  1 1986.00   35.93 
1 1 1    2   52   13 o  1 1849.00   36.42 
1 1 1    2   52   14 o  1 1559.00   40.66 
1 1 1    2   52   15 o  1 1038.00   21.22 
1 1 1    2   52   16 o  1 2213.00   33.28 
1 1 1    2   52   17 f  0 1660.00   38.54 
1 1 1    2   52   18 o  1  905.20   62.50 
1 1 1    2   52   19 o  1 1782.00   37.08 
1 1 1    2   52   20 o  1 1111.00   52.04 
1 1 1    2   52   21 o  1 1514.00   45.03 
1 1 1    2   52   22 o  1  557.00  126.60 
1 1 1    2   52   23 o  1  551.50  130.60 
1 1 1    2   52   24 o  1  820.20   97.03 
1 1 1    2   52   25 o  1  750.70   31.33 
1 1 1    2   52   26 o  1  535.20  132.30 
1 1 1    2   52   27 o  1 2210.00   64.70 
1 1 1    2   52   28 o  1  973.30   79.80 
1 1 1    2   52   29 f  0  351.70  144.50 
1 1 1    2   52   30 o  1 1359.00   60.01 
1 1 1    2   52   31 o  1  797.10   97.17 
1 1 1    2   52   32 o  1 2291.00   64.45 
1 1 1    2   52   33 o  1 1223.00   50.11 
1 1 1    2   52   34 o  1  686.20   84.43 
1 1 1    2   52   35 o  1  353.10  125.70 
1 1 1    2   52   36 o  1  409.00  120.80 
1 1 1    2   52   37 o  1 1689.00   39.87 
1 1 1    2   52   38 o  1 2368.00   33.61 
1 1 1    2   52   39 f  0  906.70   64.12 
1 1 1    2   52   40 o  1  623.20   94.11 
1 1 1    2   52   41 f  0 1588.00   40.14 
1 1 1    2   52   42 o  1 1094.00   21.63 
1 1 1    2   52   43 o  1 1426.00   43.31 
1 1 1    2   52   44 o  1  811.60   68.49 
1 1 1    2   52   45 o  1 1045.00   25.75 
1 1 1    2   52   46 o  1 1551.00   42.39 
1 1 1    2   52   47 o  1  757.00   74.44 
1 1 1    2   52   48 o  1  857.30   64.21 
1 1 1    2   52   49 o  1  557.40   98.65 
1 1 1    2   52   50 o  1  674.10  103.50 
1 1 1    2   52   51 o  1  848.80   74.10 
1 1 1    2   52   52 o  1  578.50   93.84 
1 1 1    2   52   53 o  1  890.20   59.78 
1 1 1    2   52   54 o  1  274.00  116.40 
1 1 1    2   52   55 o  1  227.70  102.10 
1 1 1    2   52   56 o  1  672.60   74.23 
1 1 1    2   52   57 o  1  225.30  101.20 
1 1 1    2   52   58 o  1 1023.00   90.08 
1 1 1    2   52   59 o  1  376.90  115.70 
1 1 1    2   52   60 o  1  561.90   85.85 
1 1 1    2   52   61 o  1  661.00   70.56 
1 1 1    2   52   62 o  1  200.80   92.80 
1 1 1    2   52   63 o  1  794.40   59.80 
1 1 1    2   52   64 o  1  724.10  114.30 
1 1 1    2   52   65 o  1  239.00  103.70 
1 1 1    2   52   66 o  1  213.10   97.89 
1 1 1    2   52   67 o  1  342.20  117.50 
1 1 1    2   54    0 o  1  859.50  165.60 
1 1 1    2   54    1 o  1 1007.00   59.21 
1 1 1    2   54    2 o  1 2060.00   36.11 
1 1 1    2   54    3 o  1  311.20  125.20 
1 1 1    2   54    4 o  1  221.10  103.20 
1 1 1    2   54    5 o  1 3122.00   48.48 
1 1 1    2   54    6 o  1 1626.00   40.91 
1 1 1    2   54    7 o  1 1973.00   39.49 
1 1 1    2   54    8 f  0 1266.00   47.72 
1 1 1    2   54    9 o  1 1366.00   46.00 
1 1 1    2   54   10 o  1 1122.00   55.16 
1 1 1    2   54   11 o  1 1869.00   37.55 
1 1 1    2   54   12 f  0 2242.00   34.95 
1 1 1    2   54   13 o  1 2294.00   59.09 
1 1 1    2   54   14 o  1 3067.00   33.34 
1 1 1    2   54   15 o  1 1497.00   22.11 
1 1 1    2   54   16 o  1  756.40   91.37 
1 1 1    2   54   17 o  1 1317.00   21.96 
1 1 1    2   54   18 o  1 2179.00   40.46 
1 1 1    2   54   19 o  1 1653.00   47.35 
1 1 1    2   54   20 o  1  832.40   69.50 
1 1 1    2   54   21 o  1 1348.00   51.58 
1 1 1    2   54   22 o  1 2230.00   42.68 
1 1 1    2   54   23 o  1  770.10   81.30 
1 1 1    2   54   24 o  1 1349.00   51.90 
1 1 1    2   54   25 o  1 1581.00   78.20 
1 1 1    2   54   26 o  1 1108.00   53.96 
1 1 1    2   54   27 o  1 1222.00   55.17 
1 1 1    2   54   28 o  1 1117.00   62.44 
1 1 1    2   54   29 o  1 1874.00   44.63 
1 1 1    2   54   30 o  1 1393.00   54.14 
1 1 1    2   54   31 o  1  233.90  110.80 
1 1 1    2   54   32 o  1  288.90  124.80 
1 1 1    2   54   33 o  1 1361.00   53.12 
1 1 1    2   54   34 o  1  833.90   92.29 
1 1 1    2   54   35 o  1  464.50  147.00 
1 1 1    2   54   36 o  1  885.10   90.80 
1 1 1    2   54   37 o  1 1032.00   64.74 
1 1 1    2   54   38 o  1  618.40   97.68 
1 1 1    2   54   39 o  1 1423.00   45.25 
1 1 1    2   54   40 o  1  479.50  121.00 
1 1 1    2   54   41 o  1  344.10  124.60 
1 1 1    2   54   42 o  1  835.60   70.98 
1 1 1    2   54   43 o  1 2189.00   35.80 
1 1 1    2   54   44 o  1  941.20   62.63 
1 1 1    2   54   45 o  1  554.80  104.90 
1 1 1    2   54   46 o  1 1207.00   49.79 
1 1 1    2   54   47 o  1  514.30  112.10 
1 1 1    2   54   48 o  1  368.90  126.60 
1 1 1    2   54   49 o  1  347.50  132.30 
1 1 1    2   54   50 o  1  877.80   72.48 
1 1 1    2   54   51 o  1  345.30  126.30 
1 1 1    2   54   52 o  1  482.30   42.20 
1 1 1    2   54   53 o  1  749.70   85.15 
1 1 1    2   54   54 o  1  447.00   42.29 
1 1 1    2   54   55 o  1  322.80  117.60 
1 1 1    2   54   56 o  1  266.10  109.80 
1 1 1    2   54   57 o  1  320.30  118.00 
1 1 1    2   54   58 o  1  220.80  100.80 
1 1 1    2   54   59 o  1  617.40   82.04 
1 1 1    2   54   60 o  1  723.20   69.13 
1 1 1    2   54   61 o  1  187.70   89.61 
1 1 1    2   54   62 o  1  540.70   92.89 
1 1 1    2   54   63 o  1  238.70  105.00 
1 1 1    2   54   64 o  1  173.20   85.24 
1 1 1    2   54   65 o  1  438.50  114.10 
1 1 1    2   56    0 o  1 2782.00   48.67 
1 1 1    2   56    1 o  1  648.60  115.40 
1 1 1    2   56    2 o  1  342.00  130.80 
1 1 1    2   56    3 o  1 2802.00   34.54 
1 1 1    2   56    4 o  1 1734.00   40.78 
1 1 1    2   56    5 o  1  567.50  108.70 
1 1 1    2   56    6 o  1 1169.00   22.65 
1 1 1    2   56    7 o  1  287.60  120.50 
1 1 1    2   56    8 o  1 2335.00   34.94 
1 1 1    2   56    9 o  1  948.10   64.93 
1 1 1    2   56   10 o  1 1117.00   63.59 
1 1 1    2   56   11 o  1 1454.00   52.36 
1 1 1    2   56   12 o  1  246.70  114.50 
1 1 1    2   56   13 f  0 2504.00   40.27 
1 1 1    2   56   14 o  1 1141.00   63.94 
1 1 1    2   56   15 o  1  880.20   71.15 
1 1 1    2   56   16 o  1  747.40   30.46 
1 1 1    2   56   17 o  1  232.30  109.40 
1 1 1    2   56   18 o  1 1277.00   23.63 
1 1 1    2   56   19 o  1 1287.00   56.54 
1 1 1    2   56   20 o  1 1444.00   47.47 
1 1 1    2   56   21 o  1 1626.00   43.45 
1 1 1    2   56   22 o  1  384.20  128.70 
1 1 1    2   56   23 o  1  487.50  116.80 
1 1 1    2   56   24 o  1 1598.00   81.09 
1 1 1    2   56   25 o  1  754.30   27.65 
1 1 1    2   56   26 o  1 1331.00   49.85 
1 1 1    2   56   27 o  1 1776.00   73.11 
1 1 1    2   56   28 o  1  826.40   72.02 
1 1 1    2   56   29 o  1  478.50  124.40 
1 1 1    2   56   30 o  1 1685.00   42.42 
1 1 1    2   56   31 o  1 1682.00   41.12 
1 1 1    2   56   32 o  1  531.70  122.20 
1 1 1    2   56   33 o  1 1340.00   59.83 
1 1 1    2   56   34 o  1 1890.00   46.65 
1 1 1    2   56   35 o  1  820.30   90.12 
1 1 1    2   56   36 o  1  644.50  118.20 
1 1 1    2   56   37 o  1 1104.00   64.18 
1 1 1    2   56   38 o  1  450.70   57.46 
1 1 1    2   56   39 o  1 1167.00   73.76 
1 1 1    2   56   40 o  1  805.10   98.76 
1 1 1    2   56   41 o  1  655.20  121.60 
1 1 1    2   56   42 o  1 1037.00   67.11 
1 1 1    2   56   43 o  1  564.00  110.00 
1 1 1    2   56   44 o  1 1594.00   42.00 
1 1 1    2   56   45 o  1  222.90  103.90 
1 1 1    2   56   46 o  1  301.10  121.40 
1 1 1    2   56   47 o  1  619.40   96.02 
1 1 1    2   56   48 o  1  233.10  110.70 
1 1 1    2   56   49 o  1  220.90  104.80 
1 1 1    2   56   50 o  1  818.40   27.61 
1 1 1    2   56   51 o  1  375.00  128.60 
1 1 1    2   56   52 o  1  717.30   93.24 
1 1 1    2   56   53 o  1  251.20  110.90 
1 1 1    2   56   54 o  1  410.80  120.60 
1 1 1    2   56   55 o  1  320.90  120.60 
1 1 1    2   56   56 o  1  625.70   85.33 
1 1 1    2   56   57 o  1  621.20   30.74 
1 1 1    2   56   58 o  1  356.50  117.70 
1 1 1    2   56   59 o  1  226.30  102.40 
1 1 1    2   56   60 o  1  608.60   90.48 
1 1 1    2   56   61 o  1  225.20  102.70 
1 1 1    2   56   62 o  1  599.90   93.33 
1 1 1    2   56   63 o  1  360.00  119.60 
1 1 1    2   58    0 o  1 4487.00   68.50 
1 1 1    2   58    1 o  1 2949.00   48.40 
1 1 1    2   58    2 o  1 2537.00   42.54 
1 1 1    2   58    3 o  1 1298.00   52.64 
1 1 1    2   58    4 o  1  579.90  112.90 
1 1 1    2   58    5 o  1  636.80  121.30 
1 1 1    2   58    6 o  1 1699.00   22.02 
1 1 1    2   58    7 o  1 1962.00   46.28 
1 1 1    2   58    8 o  1 2540.00   41.98 
1 1 1    2   58    9 o  1  454.20  136.20 
1 1 1    2   58   10 o  1  473.80  133.90 
1 1 1    2   58   11 o  1  833.80   89.23 
1 1 1    2   58   12 o  1  770.60   93.65 
1 1 1    2   58   13 o  1  295.80  125.70 
1 1 1    2   58   14 o  1  528.90  129.90 
1 1 1    2   58   15 f  0  887.90   26.08 
1 1 1    2   58   16 o  1 2937.00   53.01 
1 1 1    2   58   17 o  1 1603.00   45.17 
1 1 1    2   58   18 o  1 2172.00   37.64 
1 1 1    2   58   19 o  1 1134.00   58.96 
1 1 1    2   58   20 f  0  596.50  111.00 
1 1 1    2   58   21 f  0 1396.00   50.13 
1 1 1    2   58   22 o  1  731.20   84.88 
1 1 1    2   58   23 o  1 1294.00   53.73 
1 1 1    2   58   24 o  1 1685.00   43.28 
1 1 1    2   58   25 o  1 1502.00   47.39 
1 1 1    2   58   26 o  1 1812.00   42.01 
1 1 1    2   58   27 o  1  960.30   68.85 
1 1 1    2   58   28 f  0  811.50   77.34 
1 1 1    2   58   29 o  1  376.20  134.70 
1 1 1    2   58   30 o  1  831.70   75.45 
1 1 1    2   58   31 o  1  263.00  117.10 
1 1 1    2   58   32 o  1 1084.00   60.75 
1 1 1    2   58   33 o  1  583.00  107.80 
1 1 1    2   58   34 o  1  729.50  175.30 
1 1 1    2   58   35 o  1  873.10   71.27 
1 1 1    2   58   36 o  1  628.00  101.10 
1 1 1    2   58   37 o  1 1040.00   69.30 
1 1 1    2   58   38 o  1  501.40  138.40 
1 1 1    2   58   39 o  1  303.10  128.50 
1 1 1    2   58   40 o  1 1263.00   60.93 
1 1 1    2   58   41 o  1  217.00  103.70 
1 1 1    2   58   42 o  1  276.90  122.80 
1 1 1    2   58   43 o  1  459.00  135.50 
1 1 1    2   58   44 o  1  660.80  120.60 
1 1 1    2   58   45 o  1  995.70   80.95 
1 1 1    2   58   46 o  1  572.40   42.55 
1 1 1    2   58   47 f  0  825.40   99.48 
1 1 1    2   58   48 o  1  597.30  114.50 
1 1 1    2   58   49 o  1  287.20  122.10 
1 1 1    2   58   50 o  1  302.70  121.90 
1 1 1    2   58   51 o  1  547.60   44.34 
1 1 1    2   58   52 o  1  205.80   98.98 
1 1 1    2   58   53 o  1  207.90   98.58 
1 1 1    2   58   54 o  1  227.20  104.30 
1 1 1    2   58   55 o  1  523.90  114.80 
1 1 1    2   58   56 o  1  243.30  110.40 
1 1 1    2   58   57 o  1  658.00  161.70 
1 1 1    2   58   58 o  1  735.90   74.32 
1 1 1    2   58   59 o  1  205.90   96.90 
1 1 1    2   58   60 o  1  324.10  121.20 
1 1 1    2   58   61 o  1  426.40  121.00 
1 1 1    2   60    0 o  1  264.40  187.20 
1 1 1    2   60    1 o  1  755.30  125.70 
1 1 1    2   60    2 o  1  581.30  135.60 
1 1 1    2   60    3 o  1 1104.00   73.00 
1 1 1    2   60    4 o  1 1849.00   44.69 
1 1 1    2   60    5 o  1 1798.00   49.06 
1 1 1    2   60    6 o  1 2361.00   42.48 
1 1 1    2   60    7 o  1 1037.00   73.28 
1 1 1    2   60    8 o  1 1051.00   72.43 
1 1 1    2   60    9 o  1  988.30   77.79 
1 1 1    2   60   10 o  1  684.50   97.12 
1 1 1    2   60   11 o  1  425.30  136.00 
1 1 1    2   60   12 o  1 1280.00   54.63 
1 1 1    2   60   13 o  1  878.50   76.28 
1 1 1    2   60   14 f  0 1644.00   45.93 
1 1 1    2   60   15 o  1  703.60   95.37 
1 1 1    2   60   16 o  1  668.80  104.10 
1 1 1    2   60   17 o  1 1353.00   52.47 
1 1 1    2   60   18 o  1  719.00   88.77 
1 1 1    2   60   19 o  1  807.40   85.05 
1 1 1    2   60   20 f  0 1243.00   55.44 
1 1 1    2   60   21 o  1  575.90  118.80 
1 1 1    2   60   22 o  1 1144.00   59.30 
1 1 1    2   60   23 o  1 1398.00   98.44 
1 1 1    2   60   24 o  1 2795.00   35.99 
1 1 1    2   60   25 o  1 1117.00   62.76 
1 1 1    2   60   26 f  0  634.10  106.90 
1 1 1    2   60   27 o  1  355.20  130.90 
1 1 1    2   60   28 o  1 1368.00   98.21 
1 1 1    2   60   29 o  1 3141.00   34.95 
1 1 1    2   60   30 o  1  263.70  117.30 
1 1 1    2   60   31 f  0 1242.00   57.69 
1 1 1    2   60   32 o  1  528.10   42.33 
1 1 1    2   60   33 f  0 1053.00   61.12 
1 1 1    2   60   34 o  1 1862.00   41.84 
1 1 1    2   60   35 o  1  547.40  120.10 
1 1 1    2   60   36 o  1  777.00   82.70 
1 1 1    2   60   37 o  1  520.60  116.60 
1 1 1    2   60   38 o  1  930.50   70.04 
1 1 1    2   60   39 o  1  753.90   82.88 
1 1 1    2   60   40 o  1  507.30  119.50 
1 1 1    2   60   41 o  1  506.10  123.30 
1 1 1    2   60   42 o  1  254.70  115.80 
1 1 1    2   60   43 o  1  733.20  103.90 
1 1 1    2   60   44 o  1  880.80   84.19 
1 1 1    2   60   45 o  1  394.50  140.40 
1 1 1    2   60   46 o  1  714.00  101.70 
1 1 1    2   60   47 o  1  273.70  125.60 
1 1 1    2   60   48 o  1  362.90  143.00 
1 1 1    2   60   49 o  1  308.50  136.00 
1 1 1    2   60   51 o  1  218.40  105.60 
1 1 1    2   60   52 o  1  313.60  125.40 
1 1 1    2   60   53 o  1  410.70  131.30 
1 1 1    2   60   54 o  1  302.60  121.30 
1 1 1    2   60   55 o  1  419.30  128.70 
1 1 1    2   60   56 o  1  222.00  103.30 
1 1 1    2   60   57 o  1  830.30   74.15 
1 1 1    2   60   58 o  1  264.80  115.50 
1 1 1    2   60   59 o  1  256.00  111.50 
1 1 1    2   62    0 o  1 1022.00  148.30 
1 1 1    2   62    1 o  1  843.20   96.66 
1 1 1    2   62    2 o  1  734.30  141.60 
1 1 1    2   62    3 o  1 1739.00   66.59 
1 1 1    2   62    4 o  1  495.10  181.70 
1 1 1    2   62    5 o  1  625.10  139.80 
1 1 1    2   62    6 o  1  894.90   88.19 
1 1 1    2   62    7 o  1 1519.00   49.87 
1 1 1    2   62    8 o  1  297.60  126.40 
1 1 1    2   62    9 o  1  318.60  130.90 
1 1 1    2   62   10 o  1 1264.00   57.66 
1 1 1    2   62   11 o  1 1203.00   59.41 
1 1 1    2   62   12 o  1  301.80  128.20 
1 1 1    2   62   13 o  1 2503.00   37.79 
1 1 1    2   62   14 o  1  347.10  136.20 
1 1 1    2   62   15 o  1  415.90  137.70 
1 1 1    2   62   16 o  1 1209.00   60.51 
1 1 1    2   62   17 o  1 2035.00   41.08 
1 1 1    2   62   18 o  1  241.50  112.60 
1 1 1    2   62   19 o  1  597.00  113.30 
1 1 1    2   62   20 o  1 1084.00   65.70 
1 1 1    2   62   21 o  1  452.60  131.40 
1 1 1    2   62   22 o  1 1480.00   54.17 
1 1 1    2   62   23 o  1  519.30   42.48 
1 1 1    2   62   24 o  1  303.10  125.80 
1 1 1    2   62   25 o  1  403.20  133.70 
1 1 1    2   62   26 o  1  277.70  121.00 
1 1 1    2   62   27 o  1  613.20  107.30 
1 1 1    2   62   28 o  1  815.80   82.76 
1 1 1    2   62   29 o  1  605.00  112.10 
1 1 1    2   62   30 o  1  670.70   90.55 
1 1 1    2   62   31 o  1  326.40  131.20 
1 1 1    2   62   32 o  1  681.30   98.05 
1 1 1    2   62   33 o  1 1123.00   23.10 
1 1 1    2   62   34 o  1  368.50  134.60 
1 1 1    2   62   35 o  1 1635.00   81.03 
1 1 1    2   62   36 o  1  672.30   98.59 
1 1 1    2   62   37 o  1 1066.00   63.56 
1 1 1    2   62   38 o  1  250.40  113.80 
1 1 1    2   62   39 f  0  885.60   72.37 
1 1 1    2   62   40 o  1  457.30  130.60 
1 1 1    2   62   41 o  1  476.80  124.80 
1 1 1    2   62   42 o  1  360.80  131.00 
1 1 1    2   62   43 f  0  972.00   65.96 
1 1 1    2   62   44 o  1  253.80  114.20 
1 1 1    2   62   45 o  1  350.10  137.70 
1 1 1    2   62   46 o  1  276.90  126.40 
1 1 1    2   62   47 o  1  453.50  149.00 
1 1 1    2   62   48 o  1  783.30  113.60 
1 1 1    2   62   49 o  1  277.30  124.40 
1 1 1    2   62   50 o  1  314.70  133.50 
1 1 1    2   62   51 o  1  219.20  105.20 
1 1 1    2   62   52 o  1  294.50  128.20 
1 1 1    2   62   53 o  1  375.00  145.70 
1 1 1    2   62   54 f  0  367.80  151.50 
1 1 1    2   62   55 o  1  320.80  130.80 
1 1 1    2   62   56 o  1  179.50   89.11 
1 1 1    2   64    0 o  1  555.60  199.20 
1 1 1    2   64    1 o  1  444.50   58.53 
1 1 1    2   64    2 f  0  566.00  147.90 
1 1 1    2   64    3 o  1  546.60  142.50 
1 1 1    2   64    4 o  1  913.80   89.66 
1 1 1    2   64    5 o  1 1027.00  101.70 
1 1 1    2   64    6 o  1  271.40  123.30 
1 1 1    2   64    7 o  1 1583.00   61.26 
1 1 1    2   64    8 o  1  707.10  124.80 
1 1 1    2   64    9 o  1  356.20  145.70 
1 1 1    2   64   10 o  1  846.20  102.20 
1 1 1    2   64   11 o  1  869.90   35.36 
1 1 1    2   64   12 o  1 1013.00   70.63 
1 1 1    2   64   13 o  1  817.80   84.33 
1 1 1    2   64   14 o  1  666.00  104.30 
1 1 1    2   64   15 o  1  714.10   98.70 
1 1 1    2   64   16 o  1  910.60   77.57 
1 1 1    2   64   17 o  1  867.00   82.99 
1 1 1    2   64   18 o  1  319.10  131.80 
1 1 1    2   64   19 o  1  688.50   33.61 
1 1 1    2   64   20 o  1 1306.00   55.91 
1 1 1    2   64   21 o  1  503.90  134.20 
1 1 1    2   64   22 f  0  609.30  114.10 
1 1 1    2   64   23 o  1  761.80   88.72 
1 1 1    2   64   24 o  1  628.00   37.31 
1 1 1    2   64   25 o  1 1142.00   60.69 
1 1 1    2   64   26 o  1  682.00   98.58 
1 1 1    2   64   27 o  1  797.30   28.26 
1 1 1    2   64   28 o  1  331.20  135.20 
1 1 1    2   64   29 o  1  624.90  105.20 
1 1 1    2   64   30 o  1  762.00   88.63 
1 1 1    2   64   31 o  1  491.60  129.70 
1 1 1    2   64   32 o  1  627.90  190.40 
1 1 1    2   64   33 o  1  746.40   94.36 
1 1 1    2   64   34 o  1  949.40   71.85 
1 1 1    2   64   35 o  1  775.10   86.24 
1 1 1    2   64   36 o  1  551.40   41.92 
1 1 1    2   64   37 o  1  495.90  128.60 
1 1 1    2   64   38 o  1  811.70   81.84 
1 1 1    2   64   39 o  1  228.60  106.80 
1 1 1    2   64   40 o  1  292.10  126.10 
1 1 1    2   64   41 o  1  569.10  124.50 
1 1 1    2   64   42 o  1  302.80  127.10 
1 1 1    2   64   43 o  1  318.90  131.40 
1 1 1    2   64   44 o  1  229.40  107.40 
1 1 1    2   64   45 o  1  694.40  115.60 
1 1 1    2   64   46 o  1 1065.00   64.92 
1 1 1    2   64   47 o  1  251.80  114.90 
1 1 1    2   64   48 o  1  314.30  136.30 
1 1 1    2   64   49 o  1  468.40  125.80 
1 1 1    2   64   50 o  1  238.20  109.20 
1 1 1    2   64   51 f  0  460.10  138.00 
1 1 1    2   64   52 o  1  248.00  114.30 
1 1 1    2   64   53 o  1  207.00  101.90 
1 1 1    2   64   54 o  1  215.90  105.20 
1 1 1    2   66    0 o  1  382.30  200.10 
1 1 1    2   66    1 o  1  592.10  123.00 
1 1 1    2   66    2 o  1  638.80   39.79 
1 1 1    2   66    3 o  1  635.00  121.90 
1 1 1    2   66    4 o  1 1427.00   55.58 
1 1 1    2   66    5 o  1  891.60   83.71 
1 1 1    2   66    6 o  1  720.80  123.00 
1 1 1    2   66    7 o  1  691.90  126.20 
1 1 1    2   66    8 o  1  485.70  151.50 
1 1 1    2   66    9 o  1  901.50   96.93 
1 1 1    2   66   10 o  1  475.80  150.80 
1 1 1    2   66   11 o  1  355.90  141.40 
1 1 1    2   66   12 o  1  973.10   83.59 
1 1 1    2   66   13 o  1 1003.00   85.80 
1 1 1    2   66   14 o  1  599.10  138.20 
1 1 1    2   66   15 o  1  371.10  150.10 
1 1 1    2   66   16 o  1  328.80  141.60 
1 1 1    2   66   17 o  1  237.10  111.70 
1 1 1    2   66   18 o  1  560.10  123.00 
1 1 1    2   66   19 o  1  376.10  137.60 
1 1 1    2   66   20 o  1  865.90   81.51 
1 1 1    2   66   21 o  1  518.70  131.50 
1 1 1    2   66   22 o  1  291.40  126.20 
1 1 1    2   66   23 o  1  284.60  121.90 
1 1 1    2   66   24 f  0  265.60  120.00 
1 1 1    2   66   25 o  1  247.00  114.10 
1 1 1    2   66   26 o  1  449.20  135.60 
1 1 1    2   66   27 o  1  729.40   93.62 
1 1 1    2   66   28 o  1  382.80  135.60 
1 1 1    2   66   29 o  1  212.30  102.10 
1 1 1    2   66   30 o  1  332.50  130.90 
1 1 1    2   66   31 o  1  399.40  135.80 
1 1 1    2   66   32 f  0  413.30  130.10 
1 1 1    2   66   33 o  1  226.70  107.60 
1 1 1    2   66   34 f  0  695.00   99.02 
1 1 1    2   66   35 o  1  769.70   96.15 
1 1 1    2   66   36 o  1  292.40  129.30 
1 1 1    2   66   37 o  1  458.70  140.50 
1 1 1    2   66   38 o  1  255.60  117.70 
1 1 1    2   66   39 o  1  223.90  105.60 
1 1 1    2   66   40 o  1  402.70  136.00 
1 1 1    2   66   41 o  1  425.90  136.20 
1 1 1    2   66   42 o  1  245.70  114.00 
1 1 1    2   66   43 o  1  256.30  117.00 
1 1 1    2   66   44 o  1  188.60   93.65 
1 1 1    2   66   45 o  1  476.30  127.80 
1 1 1    2   66   46 o  1  411.90  133.20 
1 1 1    2   66   47 o  1  363.40  141.60 
1 1 1    2   66   48 o  1  314.60  126.50 
1 1 1    2   66   49 o  1  380.40  130.40 
1 1 1    2   66   50 f  0  348.10  130.50 
1 1 1    2   66   51 o  1  298.30  124.30 
1 1 1    2   68    0 o  1  327.00  192.60 
1 1 1    2   68    1 o  1  826.50   90.53 
1 1 1    2   68    2 o  1  498.30  135.60 
1 1 1    2   68    3 o  1  252.10  117.90 
1 1 1    2   68    4 o  1  638.60  117.60 
1 1 1    2   68    5 f  0 1473.00   54.00 
1 1 1    2   68    6 f  0  964.10   79.46 
1 1 1    2   68    7 o  1  743.10  117.20 
1 1 1    2   68    8 o  1  301.70  129.60 
1 1 1    2   68    9 o  1  497.10  139.00 
1 1 1    2   68   10 o  1 1061.00   73.27 
1 1 1    2   68   11 o  1  278.10  124.00 
1 1 1    2   68   12 o  1  618.40  126.30 
1 1 1    2   68   13 o  1  404.70  149.70 
1 1 1    2   68   14 o  1  417.90  151.70 
1 1 1    2   68   15 o  1  446.10  150.20 
1 1 1    2   68   16 o  1  774.30  101.40 
1 1 1    2   68   17 o  1  337.70  136.60 
1 1 1    2   68   18 o  1  841.00  107.60 
1 1 1    2   68   19 o  1  695.20  126.50 
1 1 1    2   68   20 o  1  470.30  153.70 
1 1 1    2   68   21 o  1  289.90  132.30 
1 1 1    2   68   22 o  1  775.80  105.50 
1 1 1    2   68   23 o  1 1135.00   66.01 
1 1 1    2   68   24 o  1  395.90  138.70 
1 1 1    2   68   25 o  1  369.30  135.20 
1 1 1    2   68   26 o  1  586.30  118.40 
1 1 1    2   68   27 o  1  376.80  135.70 
1 1 1    2   68   28 o  1  592.00  118.70 
1 1 1    2   68   29 o  1  214.60  104.20 
1 1 1    2   68   30 o  1  328.10  136.10 
1 1 1    2   68   31 o  1  330.50  135.50 
1 1 1    2   68   32 o  1  558.50  132.50 
1 1 1    2   68   33 o  1  499.20  138.40 
1 1 1    2   68   34 f  0  616.70  108.40 
1 1 1    2   68   35 o  1  287.90  124.20 
1 1 1    2   68   36 o  1  331.30  132.90 
1 1 1    2   68   37 o  1  350.10  137.70 
1 1 1    2   68   38 o  1  381.70  137.40 
1 1 1    2   68   39 o  1  349.30  132.80 
1 1 1    2   68   40 f  0  353.10  132.60 
1 1 1    2   68   41 o  1  408.00  131.00 
1 1 1    2   68   42 o  1  455.80  138.10 
1 1 1    2   68   43 o  1  376.10  139.70 
1 1 1    2   68   44 o  1  358.60  132.10 
1 1 1    2   68   45 f  0  543.20  121.50 
1 1 1    2   68   46 o  1  336.90  138.80 
1 1 1    2   68   47 f  0  209.20  101.20 
1 1 1    2   68   48 o  1  445.00  132.00 
1 1 1    2   70    0 o  1  285.70  178.30 
1 1 1    2   70    1 o  1  799.30   93.55 
1 1 1    2   70    2 o  1  284.40  126.70 
1 1 1    2   70    3 o  1  443.40  142.20 
1 1 1    2   70    4 f  0  535.40  145.30 
1 1 1    2   70    5 o  1  272.40  123.70 
1 1 1    2   70    6 o  1  641.40  117.50 
1 1 1    2   70    7 o  1  480.70  138.90 
1 1 1    2   70    8 o  1  351.30  144.00 
1 1 1    2   70    9 o  1  579.10  125.50 
1 1 1    2   70   10 o  1  219.60  105.90 
1 1 1    2   70   11 o  1  506.20  138.60 
1 1 1    2   70   12 o  1  215.90  104.70 
1 1 1    2   70   13 o  1  423.80  140.70 
1 1 1    2   70   14 o  1  813.40   88.61 
1 1 1    2   70   15 o  1 1146.00   65.64 
1 1 1    2   70   16 o  1  335.00  134.70 
1 1 1    2   70   17 o  1  698.40  114.50 
1 1 1    2   70   18 o  1  181.30   91.60 
1 1 1    2   70   19 o  1  326.80  138.70 
1 1 1    2   70   20 o  1  428.50  150.70 
1 1 1    2   70   21 o  1  414.50  152.20 
1 1 1    2   70   22 o  1  306.90  129.60 
1 1 1    2   70   23 o  1  224.80  110.20 
1 1 1    2   70   24 o  1  682.60  159.90 
1 1 1    2   70   25 o  1  321.40  146.90 
1 1 1    2   70   26 o  1  652.90  161.90 
1 1 1    2   70   27 o  1  428.60  153.60 
1 1 1    2   70   28 o  1  513.40  143.00 
1 1 1    2   70   29 o  1  451.60  146.50 
1 1 1    2   70   30 o  1  429.00  139.90 
1 1 1    2   70   31 o  1  449.40  139.70 
1 1 1    2   70   32 o  1  403.50  141.10 
1 1 1    2   70   33 o  1  208.90  102.20 
1 1 1    2   70   34 o  1  209.30  100.70 
1 1 1    2   70   35 o  1  292.90  124.30 
1 1 1    2   70   36 o  1  506.00  126.80 
1 1 1    2   70   37 o  1  492.40  128.60 
1 1 1    2   70   38 o  1  478.50  129.20 
1 1 1    2   70   39 o  1  361.10  133.90 
1 1 1    2   70   40 o  1  284.70  122.30 
1 1 1    2   70   41 o  1  303.60  129.20 
1 1 1    2   70   42 o  1  613.10  122.10 
1 1 1    2   70   43 o  1  199.90   98.37 
1 1 1    2   70   44 o  1  238.80  111.10 
1 1 1    2   72    0 o  1  186.30  131.50 
1 1 1    2   72    1 o  1 1085.00   70.44 
1 1 1    2   72    2 o  1  682.70  108.00 
1 1 1    2   72    3 o  1  759.60  100.80 
1 1 1    2   72    4 o  1  548.50  138.50 
1 1 1    2   72    5 o  1  612.50  134.70 
1 1 1    2   72    6 o  1  912.90   81.22 
1 1 1    2   72    7 o  1  434.50  140.80 
1 1 1    2   72    8 o  1  416.30  142.50 
1 1 1    2   72    9 o  1  223.70  108.90 
1 1 1    2   72   10 o  1  457.70  139.20 
1 1 1    2   72   11 o  1  294.60  128.20 
1 1 1    2   72   12 o  1  343.00  137.40 
1 1 1    2   72   13 o  1  364.40  139.30 
1 1 1    2   72   14 o  1  360.70  136.70 
1 1 1    2   72   15 o  1  582.60  124.30 
1 1 1    2   72   16 o  1  236.60  112.20 
1 1 1    2   72   17 o  1  320.90  130.90 
1 1 1    2   72   18 o  1  228.60  108.90 
1 1 1    2   72   19 o  1  322.70  138.60 
1 1 1    2   72   20 f  0  319.40  138.40 
1 1 1    2   72   21 o  1  369.70  147.80 
1 1 1    2   72   22 o  1  265.70  124.30 
1 1 1    2   72   23 o  1  248.90  118.30 
1 1 1    2   72   24 o  1  354.00  148.70 
1 1 1    2   72   25 o  1  358.40  153.40 
1 1 1    2   72   26 o  1  484.70  159.70 
1 1 1    2   72   27 o  1  340.60  144.70 
1 1 1    2   72   28 o  1  342.40  143.80 
1 1 1    2   72   29 f  0  742.90  125.10 
1 1 1    2   72   30 o  1  948.30   96.11 
1 1 1    2   72   31 o  1  277.90  128.40 
1 1 1    2   72   32 f  0  353.90  139.00 
1 1 1    2   72   33 o  1  553.30  121.60 
1 1 1    2   72   34 o  1  230.20  108.30 
1 1 1    2   72   35 o  1  331.00  131.00 
1 1 1    2   72   36 o  1  190.50   94.31 
1 1 1    2   72   37 o  1  393.00  137.70 
1 1 1    2   72   38 o  1  261.60  118.10 
1 1 1    2   72   39 o  1  559.80  131.20 
1 1 1    2   72   40 o  1  257.40  119.40 
1 1 1    2   72   41 o  1  202.90  100.40 
1 1 1    2   74    0 o  1  283.40  176.40 
1 1 1    2   74    1 o  1  573.00  128.90 
1 1 1    2   74    2 o  1  247.50  116.00 
1 1 1    2   74    3 o  1  221.60  107.10 
1 1 1    2   74    4 o  1  617.20  126.10 
1 1 1    2   74    5 f  0  351.80  138.70 
1 1 1    2   74    6 o  1  432.70  153.00 
1 1 1    2   74    7 o  1  321.70  133.50 
1 1 1    2   74    8 o  1  320.50  133.00 
1 1 1    2   74    9 o  1  371.00  139.50 
1 1 1    2   74   10 o  1  401.70  146.40 
1 1 1    2   74   11 f  0  569.30  130.00 
1 1 1    2   74   12 o  1  555.50  133.50 
1 1 1    2   74   13 o  1  291.40  127.30 
1 1 1    2   74   14 f  0  347.40  144.10 
1 1 1    2   74   15 o  1  694.30  122.10 
1 1 1    2   74   16 o  1  345.40  142.20 
1 1 1    2   74   17 o  1  227.20  110.30 
1 1 1    2   74   18 o  1  348.00  137.60 
1 1 1    2   74   19 o  1  326.20  137.50 
1 1 1    2   74   20 o  1  615.20  137.80 
1 1 1    2   74   21 o  1  471.50  152.50 
1 1 1    2   74   22 o  1  423.70  147.40 
1 1 1    2   74   23 o  1  291.30  127.90 
1 1 1    2   74   24 o  1  589.00  124.00 
1 1 1    2   74   25 o  1  307.80  129.40 
1 1 1    2   74   26 f  0  439.40  139.70 
1 1 1    2   74   27 o  1  264.50  120.10 
1 1 1    2   74   28 o  1  279.10  126.50 
1 1 1    2   74   29 o  1  384.50  148.70 
1 1 1    2   74   30 o  1  268.30  123.20 
1 1 1    2   74   31 o  1  241.80  116.20 
1 1 1    2   74   32 o  1  262.00  119.60 
1 1 1    2   74   33 o  1  281.20  127.50 
1 1 1    2   74   34 o  1  346.50  146.70 
1 1 1    2   74   35 o  1  273.60  127.40 
1 1 1    2   74   36 o  1  528.80  154.50 
1 1 1    2   76    0 o  1  225.90  153.10 
1 1 1    2   76    1 o  1  429.60  144.70 
1 1 1    2   76    2 o  1  295.70  129.40 
1 1 1    2   76    3 o  1  409.10  143.90 
1 1 1    2   76    4 o  1  374.70  139.30 
1 1 1    2   76    5 o  1  421.50  145.00 
1 1 1    2   76    6 o  1  708.10  110.50 
1 1 1    2   76    7 o  1  196.50   98.44 
1 1 1    2   76    8 o  1  404.60  150.50 
1 1 1    2   76    9 o  1  225.10  110.20 
1 1 1    2   76   10 o  1  371.00  149.30 
1 1 1    2   76   11 o  1  270.90  125.80 
1 1 1    2   76   12 o  1  432.30  152.70 
1 1 1    2   76   13 o  1  355.00  138.50 
1 1 1    2   76   14 o  1  397.50  148.40 
1 1 1    2   76   15 o  1  291.90  130.30 
1 1 1    2   76   16 o  1  262.90  122.20 
1 1 1    2   76   17 o  1  747.70  208.90 
1 1 1    2   76   18 o  1  218.50  105.00 
1 1 1    2   76   19 o  1  377.50  137.90 
1 1 1    2   76   20 o  1  235.50  110.60 
1 1 1    2   76   21 o  1  234.90  110.60 
1 1 1    2   76   22 o  1  236.90  112.20 
1 1 1    2   76   23 o  1  570.80  125.20 
1 1 1    2   76   24 o  1  231.50  109.80 
1 1 1    2   76   25 o  1  325.00  131.70 
1 1 1    2   76   26 o  1  305.40  128.60 
1 1 1    2   76   27 o  1  238.90  112.60 
1 1 1    2   76   28 o  1  242.60  113.10 
1 1 1    2   76   29 o  1  229.00  109.30 
1 1 1    2   76   30 o  1  314.00  136.10 
1 1 1    2   76   31 o  1  337.60  135.20 
1 1 1    2   78    0 o  1  199.20  138.10 
1 1 1    2   78    1 o  1  435.30  142.20 
1 1 1    2   78    2 o  1  203.60  100.20 
1 1 1    2   78    3 o  1  252.90  120.00 
1 1 1    2   78    4 o  1  334.70  142.00 
1 1 1    2   78    5 o  1  206.90  103.00 
1 1 1    2   78    6 o  1  266.10  124.70 
1 1 1    2   78    7 o  1  303.70  133.20 
1 1 1    2   78    8 o  1  243.40  116.70 
1 1 1    2   78    9 o  1  352.10  144.20 
1 1 1    2   78   10 o  1  431.40  148.80 
1 1 1    2   78   11 o  1  516.90  154.60 
1 1 1    2   78   12 o  1  333.00  142.70 
1 1 1    2   78   13 o  1  262.10  120.90 
1 1 1    2   78   14 o  1  238.90  112.70 
1 1 1    2   78   15 o  1  517.90  137.60 
1 1 1    2   78   16 o  1  294.40  128.80 
1 1 1    2   78   17 o  1  287.60  126.60 
1 1 1    2   78   18 o  1  236.80  111.90 
1 1 1    2   78   19 f  0  222.20  107.00 
1 1 1    2   78   20 o  1  216.70  105.10 
1 1 1    2   78   21 o  1  353.00  138.10 
1 1 1    2   78   22 o  1  407.80  141.40 
1 1 1    2   78   23 o  1  198.20   97.98 
1 1 1    2   78   24 o  1  408.50  145.10 
1 1 1    2   78   25 o  1  248.10  116.40 
1 1 1    2   80    0 o  1  260.20  179.40 
1 1 1    2   80    1 o  1  311.30  144.90 
1 1 1    2   80    2 o  1  305.50  137.30 
1 1 1    2   80    3 o  1  213.10  105.40 
1 1 1    2   80    4 o  1  346.70  144.50 
1 1 1    2   80    5 o  1  260.30  122.00 
1 1 1    2   80    6 o  1  280.90  128.90 
1 1 1    2   80    7 o  1  292.10  129.70 
1 1 1    2   80    8 o  1  309.20  133.50 
1 1 1    2   80    9 o  1  325.00  140.20 
1 1 1    2   80   10 o  1  255.60   82.89 
1 1 1    2   80   11 f  0  187.50   93.97 
1 1 1    2   80   12 o  1  254.80  120.80 
1 1 1    2   80   13 o  1  231.10  112.00 
1 1 1    2   80   14 o  1  367.20  141.90 
1 1 1    2   80   15 o  1  518.50  143.80 
1 1 1    2   80   16 o  1  291.20  129.00 
1 1 1    2   80   17 o  1  200.90   99.49 
1 1 1    3    1    2 o  1   94.69   34.29 
1 1 1    3    1    3 o  1 10820.00   55.39 
1 1 1    3    1    4 o  1 12160.00   66.00 
1 1 1    3    1    5 o  1 8697.00   42.32 
1 1 1    3    1    6 o  1 4726.00   23.30 
1 1 1    3    1    7 o  1 3443.00   17.31 
1 1 1    3    1    8 o  1 4381.00   18.09 
1 1 1    3    1    9 o  1 5959.00   29.21 
1 1 1    3    1   10 o  1 5952.00   25.65 
1 1 1    3    1   11 o  1 5254.00   28.97 
1 1 1    3    1   12 o  1 4281.00   23.89 
1 1 1    3    1   13 o  1 1197.00   10.68 
1 1 1    3    1   14 o  1 5019.00   27.82 
1 1 1    3    1   15 o  1 4653.00   25.94 
1 1 1    3    1   16 o  1 2607.00   15.78 
1 1 1    3    1   17 o  1 3127.00   15.16 
1 1 1    3    1   18 o  1 3989.00   22.64 
1 1 1    3    1   19 o  1 2075.00   13.83 
1 1 1    3    1   20 o  1 3034.00   18.01 
1 1 1    3    1   21 f  0 3321.00   19.46 
1 1 1    3    1   22 o  1 5651.00   31.38 
1 1 1    3    1   23 o  1 2906.00   17.67 
1 1 1    3    1   24 o  1 5594.00   36.05 
1 1 1    3    1   25 o  1 6790.00   43.64 
1 1 1    3    1   26 o  1 5496.00   33.45 
1 1 1    3    1   27 o  1 8150.00   52.22 
1 1 1    3    1   28 o  1 8085.00   55.96 
1 1 1    3    1   29 o  1 3048.00   20.44 
1 1 1    3    1   30 o  1 3851.00   24.56 
1 1 1    3    1   31 o  1 3925.00   25.03 
1 1 1    3    1   32 o  1 2752.00   19.41 
1 1 1    3    1   33 o  1 2975.00   20.46 
1 1 1    3    1   34 o  1 1579.00   15.46 
1 1 1    3    1   35 o  1 1331.00   13.36 
1 1 1    3    1   36 o  1 3773.00   21.86 
1 1 1    3    1   37 o  1 3181.00   23.03 
1 1 1    3    1   38 o  1 1608.00   18.92 
1 1 1    3    1   39 o  1 1666.00   19.08 
1 1 1    3    1   40 o  1 4404.00   24.58 
1 1 1    3    1   41 o  1 2581.00   20.91 
1 1 1    3    1   42 o  1 1930.00   20.09 
1 1 1    3    1   43 o  1 2912.00   23.09 
1 1 1    3    1   44 o  1 2632.00   23.72 
1 1 1    3    1   45 o  1 2121.00   22.64 
1 1 1    3    1   46 o  1 1150.00   29.73 
1 1 1    3    1   47 o  1 1763.00   25.18 
1 1 1    3    1   48 o  1  455.80   68.56 
1 1 1    3    1   49 o  1 3124.00   28.61 
1 1 1    3    1   50 o  1  871.00   41.46 
1 1 1    3    1   51 o  1  868.20   70.30 
1 1 1    3    1   52 o  1 3571.00   34.25 
1 1 1    3    1   53 o  1 3699.00   39.16 
1 1 1    3    1   54 o  1 1485.00   31.83 
1 1 1    3    1   55 f  0  548.20   72.06 
1 1 1    3    1   56 o  1  708.80   55.82 
1 1 1    3    1   57 o  1 2000.00   29.48 
1 1 1    3    1   58 o  1  471.50   77.83 
1 1 1    3    1   59 o  1 4198.00   30.33 
1 1 1    3    1   60 o  1 1218.00   33.40 
1 1 1    3    1   61 o  1  941.90   40.84 
1 1 1    3    1   62 o  1 2639.00   26.88 
1 1 1    3    1   63 o  1 2002.00   25.81 
1 1 1    3    1   64 o  1 3132.00   26.57 
1 1 1    3    1   65 o  1 3471.00   27.80 
1 1 1    3    1   66 o  1 1240.00   22.86 
1 1 1    3    1   67 o  1 1454.00   30.57 
1 1 1    3    1   68 o  1 1495.00   29.83 
1 1 1    3    1   69 o  1 1389.00   42.46 
1 1 1    3    1   70 o  1 2121.00   26.65 
1 1 1    3    1   71 o  1 1452.00   31.62 
1 1 1    3    1   72 o  1 1826.00   28.18 
1 1 1    3    1   73 o  1  462.60   94.52 
1 1 1    3    1   74 o  1 1192.00   41.39 
1 1 1    3    1   75 o  1 1084.00   21.58 
1 1 1    3    1   76 o  1  941.40   49.44 
1 1 1    3    1   77 f  0  575.50   87.17 
1 1 1    3    1   78 o  1 1158.00   38.46 
1 1 1    3    1   79 o  1 1008.00   41.93 
1 1 1    3    1   80 o  1  245.70  101.00 
1 1 1    3    1   81 o  1  251.80  102.10 
1 1 1    3    1   82 o  1 1032.00   42.62 
1 1 1    3    1   83 o  1  435.80   96.29 
1 1 1    3    1   84 o  1  482.10  143.00 
1 1 1    3    1   85 o  1  166.70   80.46 
1 1 1    3    1   86 o  1  535.80   79.61 
1 1 1    3    1   87 o  1  296.20  107.70 
1 1 1    3    3    1 o  1 1666.00   21.96 
1 1 1    3    3    2 o  1 2697.00   17.98 
1 1 1    3    3    3 o  1 9006.00   46.22 
1 1 1    3    3    4 o  1 9575.00   38.78 
1 1 1    3    3    5 o  1 2693.00   13.92 
1 1 1    3    3    6 o  1 3194.00   15.41 
1 1 1    3    3    7 o  1 5257.00   20.50 
1 1 1    3    3    8 o  1 6183.00   24.01 
1 1 1    3    3    9 o  1 4391.00   17.27 
1 1 1    3    3   10 o  1 3771.00   15.76 
1 1 1    3    3   11 o  1 1127.00    8.67 
1 1 1    3    3   12 o  1 4641.00   24.27 
1 1 1    3    3   13 o  1 2563.00   14.37 
1 1 1    3    3   14 o  1 1093.00    9.56 
1 1 1    3    3   15 o  1 4540.00   21.13 
1 1 1    3    3   16 o  1 4164.00   23.45 
1 1 1    3    3   17 o  1 2329.00   15.84 
1 1 1    3    3   18 o  1 5188.00   30.88 
1 1 1    3    3   19 o  1 2745.00   17.92 
1 1 1    3    3   20 o  1 2176.00   15.41 
1 1 1    3    3   21 o  1 7607.00   41.73 
1 1 1    3    3   22 o  1 11970.00   65.20 
1 1 1    3    3   23 o  1 3999.00   26.61 
1 1 1    3    3   24 o  1 5412.00   30.20 
1 1 1    3    3   25 o  1 4418.00   29.29 
1 1 1    3    3   26 o  1 3688.00   22.67 
1 1 1    3    3   27 o  1 5456.00   29.58 
1 1 1    3    3   28 o  1 1986.00   16.19 
1 1 1    3    3   29 o  1 3841.00   23.54 
1 1 1    3    3   30 o  1 7458.00   37.32 
1 1 1    3    3   31 o  1 2040.00   16.70 
1 1 1    3    3   32 o  1 1652.00   16.15 
1 1 1    3    3   33 o  1 2028.00   16.99 
1 1 1    3    3   34 o  1 1880.00   16.72 
1 1 1    3    3   35 o  1 1772.00   17.98 
1 1 1    3    3   36 o  1  540.90   35.03 
1 1 1    3    3   37 o  1  391.20   48.94 
1 1 1    3    3   38 o  1 1928.00   18.70 
1 1 1    3    3   39 o  1 1367.00   20.87 
1 1 1    3    3   40 o  1 2898.00   25.50 
1 1 1    3    3   41 o  1 2113.00   19.60 
1 1 1    3    3   42 o  1 1115.00   26.76 
1 1 1    3    3   43 o  1 1078.00   26.56 
1 1 1    3    3   44 o  1 4136.00   26.54 
1 1 1    3    3   45 o  1 2093.00   23.80 
1 1 1    3    3   46 o  1 4044.00   30.92 
1 1 1    3    3   47 o  1 1745.00   24.56 
1 1 1    3    3   48 o  1 4918.00   32.39 
1 1 1    3    3   49 o  1 2817.00   25.21 
1 1 1    3    3   50 o  1 3081.00   26.20 
1 1 1    3    3   51 o  1 4537.00   34.05 
1 1 1    3    3   52 o  1 2829.00   23.99 
1 1 1    3    3   53 o  1 3466.00   21.89 
1 1 1    3    3   54 o  1 2907.00   26.46 
1 1 1    3    3   55 o  1 1800.00   19.53 
1 1 1    3    3   56 o  1 3222.00   27.70 
1 1 1    3    3   57 o  1 2018.00   25.98 
1 1 1    3    3   58 o  1 2344.00   28.58 
1 1 1    3    3   59 o  1 2922.00   29.85 
1 1 1    3    3   60 o  1 1680.00   28.74 
1 1 1    3    3   61 o  1 1370.00   33.73 
1 1 1    3    3   62 o  1 2222.00   29.05 
1 1 1    3    3   63 o  1 2383.00   27.15 
1 1 1    3    3   64 o  1  928.90   43.80 
1 1 1    3    3   65 o  1 3353.00   31.49 
1 1 1    3    3   66 o  1  664.20   62.21 
1 1 1    3    3   67 o  1 1158.00   22.70 
1 1 1    3    3   68 o  1 3366.00   25.80 
1 1 1    3    3   69 o  1 1018.00   43.56 
1 1 1    3    3   70 o  1 1231.00   34.92 
1 1 1    3    3   71 o  1 2414.00   26.35 
1 1 1    3    3   72 o  1  307.40  109.20 
1 1 1    3    3   73 o  1 1525.00   31.61 
1 1 1    3    3   74 o  1  481.90   86.19 
1 1 1    3    3   75 o  1  942.10   50.66 
1 1 1    3    3   76 o  1  645.00   72.44 
1 1 1    3    3   77 o  1 1535.00   31.74 
1 1 1    3    3   78 o  1  707.10   27.08 
1 1 1    3    3   79 o  1 1489.00   32.39 
1 1 1    3    3   80 o  1  371.70  104.60 
1 1 1    3    3   81 o  1  224.10   97.27 
1 1 1    3    3   82 o  1 1470.00   32.75 
1 1 1    3    3   83 o  1  171.20   81.90 
1 1 1    3    3   84 o  1  222.10   96.30 
1 1 1    3    3   85 o  1  166.20   79.91 
1 1 1    3    3   86 o  1  484.10   86.73 
1 1 1    3    5    0 o  1 2575.00   18.32 
1 1 1    3    5    1 o  1 12830.00   74.55 
1 1 1    3    5    2 o  1 2245.00   11.45 
1 1 1    3    5    3 o  1 6706.00   36.74 
1 1 1    3    5    4 f  0 2242.00   10.73 
1 1 1    3    5    5 o  1 11200.00   45.35 
1 1 1    3    5    6 o  1 6097.00   24.93 
1 1 1    3    5    7 o  1 3738.00   18.82 
1 1 1    3    5    8 o  1 2820.00   14.66 
1 1 1    3    5    9 o  1 5798.00   23.71 
1 1 1    3    5   10 o  1 2785.00   12.05 
1 1 1    3    5   11 o  1 4980.00   23.47 
1 1 1    3    5   12 o  1 4218.00   17.52 
1 1 1    3    5   13 o  1 2299.00   10.38 
1 1 1    3    5   14 o  1  561.00    8.75 
1 1 1    3    5   15 o  1 4685.00   24.58 
1 1 1    3    5   16 o  1 1981.00   12.19 
1 1 1    3    5   17 o  1 4944.00   24.50 
1 1 1    3    5   18 o  1 2958.00   15.55 
1 1 1    3    5   19 o  1 3096.00   16.38 
1 1 1    3    5   20 o  1 3528.00   17.00 
1 1 1    3    5   21 o  1 4049.00   19.21 
1 1 1    3    5   22 o  1 4203.00   25.45 
1 1 1    3    5   23 o  1 2104.00   13.38 
1 1 1    3    5   24 o  1 5465.00   29.77 
1 1 1    3    5   25 o  1 9522.00   50.59 
1 1 1    3    5   26 o  1 4069.00   32.57 
1 1 1    3    5   27 o  1 4848.00   28.57 
1 1 1    3    5   28 o  1 7019.00   42.33 
1 1 1    3    5   29 o  1 1229.00   15.59 
1 1 1    3    5   30 o  1 2777.00   21.94 
1 1 1    3    5   31 o  1 3905.00   24.90 
1 1 1    3    5   32 o  1 3014.00   17.30 
1 1 1    3    5   33 o  1 3350.00   22.18 
1 1 1    3    5   34 o  1 1299.00   18.75 
1 1 1    3    5   35 f  0 1114.00   21.05 
1 1 1    3    5   36 o  1 3182.00   26.25 
1 1 1    3    5   37 o  1 2363.00   21.97 
1 1 1    3    5   38 o  1 1394.00   19.66 
1 1 1    3    5   39 o  1 1697.00   19.65 
1 1 1    3    5   40 o  1 2244.00   20.38 
1 1 1    3    5   41 o  1  372.30   55.51 
1 1 1    3    5   42 o  1 1836.00   21.72 
1 1 1    3    5   43 o  1 1775.00   22.11 
1 1 1    3    5   44 o  1 2752.00   23.93 
1 1 1    3    5   45 f  0 1812.00   20.23 
1 1 1    3    5   46 o  1 1771.00   19.81 
1 1 1    3    5   47 o  1 2048.00   21.26 
1 1 1    3    5   48 o  1 4728.00   33.03 
1 1 1    3    5   49 o  1 1503.00   22.73 
1 1 1    3    5   50 o  1 2895.00   23.84 
1 1 1    3    5   51 o  1 3249.00   25.40 
1 1 1    3    5   52 o  1 3390.00   26.05 
1 1 1    3    5   53 o  1 4387.00   31.16 
1 1 1    3    5   54 o  1 1147.00   28.41 
1 1 1    3    5   55 o  1 4493.00   31.87 
1 1 1    3    5   56 o  1 3627.00   27.56 
1 1 1    3    5   57 o  1 2125.00   23.50 
1 1 1    3    5   58 o  1 3658.00   23.57 
1 1 1    3    5   59 o  1 1477.00   26.83 
1 1 1    3    5   60 o  1  408.40   91.73 
1 1 1    3    5   61 o  1 2704.00   27.39 
1 1 1    3    5   62 o  1 3838.00   31.42 
1 1 1    3    5   63 o  1 1632.00   22.50 
1 1 1    3    5   64 o  1 1877.00   31.75 
1 1 1    3    5   65 o  1 2834.00   30.85 
1 1 1    3    5   66 o  1  606.80   26.07 
1 1 1    3    5   67 o  1 1166.00   25.42 
1 1 1    3    5   68 o  1  919.30   51.11 
1 1 1    3    5   69 o  1 1585.00   20.52 
1 1 1    3    5   70 o  1  816.70   51.71 
1 1 1    3    5   71 o  1 1741.00   32.46 
1 1 1    3    5   72 o  1 1722.00   32.81 
1 1 1    3    5   73 o  1  663.90   65.40 
1 1 1    3    5   74 f  0  368.50  109.70 
1 1 1    3    5   75 o  1  408.10  116.20 
1 1 1    3    5   76 o  1 1296.00   40.88 
1 1 1    3    5   77 o  1 1609.00   30.85 
1 1 1    3    5   78 o  1  738.90   57.79 
1 1 1    3    5   79 o  1  767.20  108.00 
1 1 1    3    5   80 o  1  490.10   88.62 
1 1 1    3    5   81 o  1  762.10   21.93 
1 1 1    3    5   82 o  1  863.80   85.36 
1 1 1    3    5   83 o  1  499.60   84.07 
1 1 1    3    5   84 o  1  312.50  106.90 
1 1 1    3    5   85 o  1  331.60  108.50 
1 1 1    3    5   86 o  1  521.60   82.09 
1 1 1    3    7    0 o  1 5004.00   39.34 
1 1 1    3    7    1 o  1 8254.00   45.10 
1 1 1    3    7    2 o  1 5925.00   32.67 
1 1 1    3    7    3 o  1 3990.00   22.54 
1 1 1    3    7    4 o  1 7310.00   40.04 
1 1 1    3    7    5 o  1 3932.00   22.26 
1 1 1    3    7    6 f  0 5485.00   25.23 
1 1 1    3    7    7 o  1 2902.00   14.20 
1 1 1    3    7    8 o  1 4187.00   19.60 
1 1 1    3    7    9 o  1 2839.00   15.81 
1 1 1    3    7   10 o  1 4444.00   22.22 
1 1 1    3    7   11 o  1 3131.00   14.40 
1 1 1    3    7   12 o  1 3633.00   18.50 
1 1 1    3    7   13 o  1 4988.00   20.65 
1 1 1    3    7   14 f  0 3260.00   17.83 
1 1 1    3    7   15 o  1 5127.00   21.19 
1 1 1    3    7   16 o  1  814.20    8.57 
1 1 1    3    7   17 o  1 5572.00   22.91 
1 1 1    3    7   18 o  1 6425.00   26.33 
1 1 1    3    7   19 o  1 1409.00    8.79 
1 1 1    3    7   20 o  1 1351.00    8.88 
1 1 1    3    7   21 o  1 3518.00   21.86 
1 1 1    3    7   22 o  1 2337.00   15.09 
1 1 1    3    7   23 o  1 3052.00   15.14 
1 1 1    3    7   24 o  1 4281.00   23.78 
1 1 1    3    7   25 o  1 6044.00   39.17 
1 1 1    3    7   26 o  1 6408.00   41.46 
1 1 1    3    7   27 o  1 3714.00   25.20 
1 1 1    3    7   28 o  1 3613.00   23.29 
1 1 1    3    7   29 o  1 4882.00   32.15 
1 1 1    3    7   30 o  1 4854.00   31.80 
1 1 1    3    7   31 o  1 2965.00   25.42 
1 1 1    3    7   32 o  1 1029.00   21.31 
1 1 1    3    7   33 o  1 1535.00   18.84 
1 1 1    3    7   34 o  1 1272.00   20.46 
1 1 1    3    7   35 o  1  605.10   33.56 
1 1 1    3    7   36 o  1 3541.00   28.09 
1 1 1    3    7   37 o  1 2066.00   20.26 
1 1 1    3    7   38 o  1 2129.00   20.60 
1 1 1    3    7   39 o  1 1238.00   14.92 
1 1 1    3    7   40 o  1 2032.00   19.50 
1 1 1    3    7   41 o  1 2764.00   18.55 
1 1 1    3    7   42 o  1 2527.00   21.13 
1 1 1    3    7   43 o  1  749.40   28.68 
1 1 1    3    7   44 o  1 1379.00   20.83 
1 1 1    3    7   45 o  1 1434.00   20.76 
1 1 1    3    7   46 o  1 1735.00   20.54 
1 1 1    3    7   47 o  1 4266.00   30.22 
1 1 1    3    7   48 o  1 2902.00   23.40 
1 1 1    3    7   49 o  1 2524.00   17.93 
1 1 1    3    7   50 o  1 2844.00   20.81 
1 1 1    3    7   51 o  1 1517.00   22.45 
1 1 1    3    7   52 o  1  537.70   49.12 
1 1 1    3    7   53 o  1 3269.00   25.70 
1 1 1    3    7   54 o  1 1001.00   30.31 
1 1 1    3    7   55 o  1  700.60   41.36 
1 1 1    3    7   56 o  1 1628.00   24.11 
1 1 1    3    7   57 o  1 3976.00   24.99 
1 1 1    3    7   58 o  1 3433.00   26.78 
1 1 1    3    7   59 o  1 2505.00   24.16 
1 1 1    3    7   60 o  1 3385.00   26.79 
1 1 1    3    7   61 o  1 3916.00   29.33 
1 1 1    3    7   62 o  1 1497.00   27.64 
1 1 1    3    7   63 o  1 1251.00   30.59 
1 1 1    3    7   64 o  1 2548.00   24.86 
1 1 1    3    7   65 o  1  399.50   90.80 
1 1 1    3    7   66 o  1  925.70   23.96 
1 1 1    3    7   67 o  1 1584.00   31.54 
1 1 1    3    7   68 f  0  797.50   53.99 
1 1 1    3    7   69 o  1  668.70   64.50 
1 1 1    3    7   70 o  1  233.20  100.60 
1 1 1    3    7   71 o  1  868.80   67.08 
1 1 1    3    7   72 o  1  551.40   81.13 
1 1 1    3    7   73 o  1 1389.00   38.04 
1 1 1    3    7   74 f  0 1641.00   40.70 
1 1 1    3    7   75 o  1 2368.00   31.06 
1 1 1    3    7   76 o  1  951.60   54.91 
1 1 1    3    7   77 f  0  551.70   83.58 
1 1 1    3    7   78 o  1 1056.00   43.52 
1 1 1    3    7   79 o  1  786.40   58.58 
1 1 1    3    7   80 o  1  491.30   97.86 
1 1 1    3    7   81 o  1 1194.00   40.36 
1 1 1    3    7   82 o  1  690.10   65.99 
1 1 1    3    7   83 o  1  772.40   58.77 
1 1 1    3    7   84 o  1  534.50   90.08 
1 1 1    3    7   85 o  1 1466.00   35.39 
1 1 1    3    7   86 f  0  516.20   94.53 
1 1 1    3    9    0 o  1 3527.00   23.92 
1 1 1    3    9    1 o  1 3179.00   18.70 
1 1 1    3    9    2 o  1 4624.00   25.97 
1 1 1    3    9    3 o  1 3766.00   21.61 
1 1 1    3    9    4 o  1 1178.00   12.44 
1 1 1    3    9    5 o  1 3472.00   20.17 
1 1 1    3    9    6 o  1 5847.00   26.94 
1 1 1    3    9    7 o  1 4301.00   20.31 
1 1 1    3    9    8 o  1 4109.00   23.34 
1 1 1    3    9    9 o  1 3509.00   20.34 
1 1 1    3    9   10 o  1 3552.00   20.57 
1 1 1    3    9   11 o  1 3543.00   20.56 
1 1 1    3    9   12 o  1 5913.00   32.77 
1 1 1    3    9   13 o  1 5304.00   27.84 
1 1 1    3    9   14 o  1 3545.00   16.08 
1 1 1    3    9   15 o  1 2195.00   11.14 
1 1 1    3    9   16 o  1 2043.00   12.19 
1 1 1    3    9   17 o  1 7489.00   32.32 
1 1 1    3    9   18 o  1 4210.00   22.51 
1 1 1    3    9   19 o  1 2009.00   12.91 
1 1 1    3    9   20 o  1 3668.00   21.31 
1 1 1    3    9   21 o  1 2492.00   11.64 
1 1 1    3    9   22 f  0 4261.00   21.61 
1 1 1    3    9   23 o  1 2695.00   17.07 
1 1 1    3    9   24 o  1 6552.00   45.60 
1 1 1    3    9   25 o  1 2610.00   17.88 
1 1 1    3    9   26 o  1 2005.00   17.01 
1 1 1    3    9   27 o  1 5453.00   38.22 
1 1 1    3    9   28 o  1 2848.00   19.36 
1 1 1    3    9   29 o  1 2369.00   15.41 
1 1 1    3    9   30 o  1 5906.00   41.52 
1 1 1    3    9   31 o  1 2234.00   20.44 
1 1 1    3    9   32 o  1 2618.00   24.58 
1 1 1    3    9   33 o  1 3231.00   28.25 
1 1 1    3    9   34 o  1 4971.00   34.92 
1 1 1    3    9   35 o  1 4323.00   30.82 
1 1 1    3    9   36 o  1 2413.00   15.70 
1 1 1    3    9   37 o  1 1678.00   17.28 
1 1 1    3    9   38 f  0  909.90   23.53 
1 1 1    3    9   39 o  1 4105.00   25.17 
1 1 1    3    9   40 o  1 1633.00   18.61 
1 1 1    3    9   41 o  1 2064.00   21.32 
1 1 1    3    9   42 o  1 1601.00   21.40 
1 1 1    3    9   43 o  1 1749.00   19.19 
1 1 1    3    9   44 o  1  457.40   42.93 
1 1 1    3    9   45 o  1 2239.00   20.52 
1 1 1    3    9   46 o  1  191.40   73.55 
1 1 1    3    9   47 o  1 1876.00   19.98 
1 1 1    3    9   48 o  1 1955.00   17.39 
1 1 1    3    9   49 o  1 2334.00   18.56 
1 1 1    3    9   50 o  1 2924.00   23.57 
1 1 1    3    9   51 o  1  395.10   62.31 
1 1 1    3    9   52 o  1 6638.00   44.28 
1 1 1    3    9   53 f  0 2018.00   22.04 
1 1 1    3    9   54 o  1 2016.00   22.10 
1 1 1    3    9   55 o  1  672.80   40.55 
1 1 1    3    9   56 o  1 2411.00   22.84 
1 1 1    3    9   57 o  1 3457.00   26.68 
1 1 1    3    9   58 f  0 2613.00   23.78 
1 1 1    3    9   59 o  1 4266.00   30.91 
1 1 1    3    9   60 o  1 5656.00   38.73 
1 1 1    3    9   61 o  1 1879.00   24.15 
1 1 1    3    9   62 o  1 2049.00   24.18 
1 1 1    3    9   63 o  1  891.40   38.46 
1 1 1    3    9   64 o  1  756.40   45.20 
1 1 1    3    9   65 o  1 1209.00   31.50 
1 1 1    3    9   66 o  1 1665.00   19.67 
1 1 1    3    9   67 o  1 2529.00   25.38 
1 1 1    3    9   68 o  1 1102.00   35.16 
1 1 1    3    9   69 o  1 1239.00   32.64 
1 1 1    3    9   70 o  1  437.30   35.25 
1 1 1    3    9   71 o  1 1455.00   30.04 
1 1 1    3    9   72 o  1  810.60   48.69 
1 1 1    3    9   73 o  1 1347.00   40.42 
1 1 1    3    9   74 o  1 1183.00   23.68 
1 1 1    3    9   75 o  1  322.30  112.50 
1 1 1    3    9   76 f  0  972.30   25.67 
1 1 1    3    9   77 o  1  451.00  104.70 
1 1 1    3    9   78 o  1  705.90   70.93 
1 1 1    3    9   79 o  1  892.80   55.95 
1 1 1    3    9   80 o  1  396.60  114.30 
1 1 1    3    9   81 o  1  673.10   83.57 
1 1 1    3    9   82 o  1  453.50  118.20 
1 1 1    3    9   83 o  1  232.90  103.70 
1 1 1    3    9   84 o  1  905.60   61.96 
1 1 1    3    9   85 o  1  918.60   57.65 
1 1 1    3    9   86 o  1  285.30  111.70 
1 1 1    3   11    0 o  1 5934.00   38.87 
1 1 1    3   11    1 o  1 6435.00   35.58 
1 1 1    3   11    2 o  1 5825.00   26.91 
1 1 1    3   11    3 o  1 2644.00   13.67 
1 1 1    3   11    4 o  1  668.50   17.74 
1 1 1    3   11    5 o  1 7157.00   39.44 
1 1 1    3   11    6 o  1 6062.00   33.65 
1 1 1    3   11    7 o  1 2002.00   12.54 
1 1 1    3   11    8 o  1 5506.00   30.71 
1 1 1    3   11    9 o  1 2437.00   15.76 
1 1 1    3   11   10 o  1 3612.00   17.61 
1 1 1    3   11   11 o  1 2457.00   15.95 
1 1 1    3   11   12 o  1 3451.00   20.37 
1 1 1    3   11   13 f  0 3346.00   16.71 
1 1 1    3   11   14 o  1 9031.00   41.22 
1 1 1    3   11   15 o  1 5584.00   26.00 
1 1 1    3   11   16 o  1 1836.00   13.81 
1 1 1    3   11   17 o  1 3792.00   17.30 
1 1 1    3   11   18 o  1 3727.00   17.03 
1 1 1    3   11   19 o  1 7388.00   36.20 
1 1 1    3   11   20 o  1 3709.00   24.77 
1 1 1    3   11   21 o  1 7582.00   48.07 
1 1 1    3   11   22 o  1 2636.00   18.92 
1 1 1    3   11   23 o  1 3835.00   30.61 
1 1 1    3   11   24 o  1 5534.00   30.12 
1 1 1    3   11   25 o  1 6513.00   36.96 
1 1 1    3   11   26 o  1 3818.00   19.69 
1 1 1    3   11   27 o  1 3107.00   17.68 
1 1 1    3   11   28 o  1 5408.00   35.07 
1 1 1    3   11   29 o  1  360.90   30.42 
1 1 1    3   11   30 o  1  750.20   16.19 
1 1 1    3   11   31 o  1 6618.00   40.19 
1 1 1    3   11   32 o  1 1010.00   15.04 
1 1 1    3   11   33 o  1 3410.00   20.78 
1 1 1    3   11   34 o  1 1667.00   13.70 
1 1 1    3   11   35 o  1 2043.00   17.13 
1 1 1    3   11   36 o  1  484.90   16.55 
1 1 1    3   11   37 o  1  284.10   45.77 
1 1 1    3   11   38 o  1 2221.00   15.04 
1 1 1    3   11   39 o  1 2148.00   18.22 
1 1 1    3   11   40 o  1  813.80   20.14 
1 1 1    3   11   41 o  1 1612.00   19.01 
1 1 1    3   11   42 o  1 3385.00   24.97 
1 1 1    3   11   43 o  1 3242.00   20.36 
1 1 1    3   11   44 o  1 3332.00   24.78 
1 1 1    3   11   45 o  1  690.20   27.10 
1 1 1    3   11   46 o  1 2184.00   19.93 
1 1 1    3   11   47 o  1 2313.00   22.52 
1 1 1    3   11   48 o  1 2448.00   20.39 
1 1 1    3   11   49 o  1 2064.00   22.60 
1 1 1    3   11   50 o  1 3777.00   24.93 
1 1 1    3   11   51 o  1 2868.00   19.28 
1 1 1    3   11   52 f  0 3575.00   26.75 
1 1 1    3   11   53 o  1 3718.00   23.04 
1 1 1    3   11   54 o  1 3582.00   22.72 
1 1 1    3   11   55 o  1 3617.00   27.16 
1 1 1    3   11   56 o  1 1693.00   21.80 
1 1 1    3   11   57 o  1 1126.00   27.06 
1 1 1    3   11   58 o  1 2814.00   24.25 
1 1 1    3   11   59 o  1 1106.00   28.57 
1 1 1    3   11   60 o  1 1676.00   23.84 
1 1 1    3   11   61 o  1 1852.00   23.37 
1 1 1    3   11   62 o  1 1810.00   24.04 
1 1 1    3   11   63 o  1 2346.00   23.75 
1 1 1    3   11   64 o  1 2409.00   24.03 
1 1 1    3   11   65 o  1 3388.00   23.12 
1 1 1    3   11   66 o  1 3202.00   26.71 
1 1 1    3   11   67 o  1 1791.00   25.29 
1 1 1    3   11   68 o  1  323.80   95.28 
1 1 1    3   11   69 o  1  827.30   51.46 
1 1 1    3   11   70 o  1  673.00   51.94 
1 1 1    3   11   71 o  1  714.50   50.69 
1 1 1    3   11   72 o  1 1334.00   44.15 
1 1 1    3   11   73 o  1  393.70   98.56 
1 1 1    3   11   74 o  1 1407.00   33.42 
1 1 1    3   11   75 o  1 1734.00   30.99 
1 1 1    3   11   76 o  1 2247.00   29.18 
1 1 1    3   11   77 o  1  298.90  106.60 
1 1 1    3   11   78 o  1  627.50   70.49 
1 1 1    3   11   79 o  1  720.70   56.68 
1 1 1    3   11   80 o  1  763.60   55.87 
1 1 1    3   11   81 o  1  319.50  118.40 
1 1 1    3   11   82 f  0  226.50  101.40 
1 1 1    3   11   83 o  1 1135.00   43.83 
1 1 1    3   11   84 o  1 1333.00   57.32 
1 1 1    3   11   85 o  1  308.80  111.00 
1 1 1    3   11   86 o  1  308.50  109.30 
1 1 1    3   13    0 o  1 3694.00   30.66 
1 1 1    3   13    1 o  1 1860.00   14.24 
1 1 1    3   13    2 o  1 3507.00   20.80 
1 1 1    3   13    3 o  1 1025.00   15.12 
1 1 1    3   13    4 f  0 1971.00   14.65 
1 1 1    3   13    5 o  1 3525.00   20.91 
1 1 1    3   13    6 o  1 1297.00   14.21 
1 1 1    3   13    7 o  1 3825.00   22.34 
1 1 1    3   13    8 o  1 2046.00   14.87 
1 1 1    3   13    9 o  1 5262.00   29.60 
1 1 1    3   13   10 o  1 2959.00   15.35 
1 1 1    3   13   11 o  1 2047.00   14.94 
1 1 1    3   13   12 o  1 5569.00   25.91 
1 1 1    3   13   13 o  1 7146.00   39.50 
1 1 1    3   13   14 o  1 4689.00   30.69 
1 1 1    3   13   15 o  1 4370.00   28.80 
1 1 1    3   13   16 o  1 3164.00   21.99 
1 1 1    3   13   17 o  1 8398.00   53.20 
1 1 1    3   13   18 o  1 8540.00   49.38 
1 1 1    3   13   19 o  1 2676.00   15.32 
1 1 1    3   13   20 o  1 5660.00   36.71 
1 1 1    3   13   21 o  1 4916.00   26.74 
1 1 1    3   13   22 o  1 4566.00   33.56 
1 1 1    3   13   23 o  1 5619.00   30.31 
1 1 1    3   13   24 o  1 8587.00   51.44 
1 1 1    3   13   25 o  1 1949.00   17.60 
1 1 1    3   13   26 o  1 1683.00   15.18 
1 1 1    3   13   27 o  1 1648.00   12.98 
1 1 1    3   13   28 o  1 3182.00   16.61 
1 1 1    3   13   29 o  1 2647.00   14.62 
1 1 1    3   13   30 o  1 2158.00   14.65 
1 1 1    3   13   31 o  1 3691.00   18.73 
1 1 1    3   13   32 o  1 2428.00   15.48 
1 1 1    3   13   33 o  1 2902.00   22.54 
1 1 1    3   13   34 o  1 3322.00   27.25 
1 1 1    3   13   35 o  1 2516.00   23.87 
1 1 1    3   13   36 f  0  959.30   22.54 
1 1 1    3   13   37 o  1 1815.00   18.29 
1 1 1    3   13   38 o  1  669.20   31.39 
1 1 1    3   13   39 o  1 3415.00   28.92 
1 1 1    3   13   40 o  1 1073.00   24.41 
1 1 1    3   13   41 o  1 2465.00   24.97 
1 1 1    3   13   42 o  1 2509.00   20.35 
1 1 1    3   13   43 o  1  680.60   21.59 
1 1 1    3   13   44 o  1 1704.00   17.51 
1 1 1    3   13   45 o  1 2338.00   16.47 
1 1 1    3   13   46 o  1  984.30   19.39 
1 1 1    3   13   47 o  1 2495.00   21.19 
1 1 1    3   13   48 o  1  749.50   22.90 
1 1 1    3   13   49 o  1 3987.00   28.55 
1 1 1    3   13   50 o  1 2864.00   23.05 
1 1 1    3   13   51 o  1  705.70   19.58 
1 1 1    3   13   52 o  1 6693.00   47.86 
1 1 1    3   13   53 o  1 2791.00   23.18 
1 1 1    3   13   54 o  1 2076.00   17.62 
1 1 1    3   13   55 o  1 2913.00   25.69 
1 1 1    3   13   56 o  1 3914.00   23.70 
1 1 1    3   13   57 o  1 1596.00   17.68 
1 1 1    3   13   58 o  1 1406.00   22.49 
1 1 1    3   13   59 o  1 1597.00   22.11 
1 1 1    3   13   60 o  1 1007.00   28.78 
1 1 1    3   13   61 o  1 1523.00   23.55 
1 1 1    3   13   62 o  1 2552.00   23.80 
1 1 1    3   13   63 o  1 1131.00   28.73 
1 1 1    3   13   64 o  1 2587.00   20.64 
1 1 1    3   13   65 o  1 1437.00   25.82 
1 1 1    3   13   66 o  1 2489.00   24.15 
1 1 1    3   13   67 o  1 1272.00   28.78 
1 1 1    3   13   68 o  1 1270.00   33.24 
1 1 1    3   13   69 o  1 2044.00   26.45 
1 1 1    3   13   70 o  1 1430.00   22.29 
1 1 1    3   13   71 o  1  166.70   80.72 
1 1 1    3   13   72 o  1  236.90   99.32 
1 1 1    3   13   73 o  1  824.10   44.65 
1 1 1    3   13   74 o  1 1326.00   30.96 
1 1 1    3   13   75 o  1 1050.00   41.20 
1 1 1    3   13   76 o  1  795.30   46.76 
1 1 1    3   13   77 o  1  372.30   39.18 
1 1 1    3   13   78 o  1 1286.00   42.77 
1 1 1    3   13   79 o  1 1294.00   42.94 
1 1 1    3   13   80 o  1 1064.00   36.87 
1 1 1    3   13   81 o  1  814.40   45.57 
1 1 1    3   13   82 o  1  272.70  102.50 
1 1 1    3   13   83 o  1  633.50   58.78 
1 1 1    3   13   84 o  1 1417.00   30.83 
1 1 1    3   13   85 o  1  213.90   91.89 
1 1 1    3   15    0 o  1 2151.00   22.25 
1 1 1    3   15    1 f  0 6253.00   34.89 
1 1 1    3   15    2 o  1 4621.00   22.15 
1 1 1    3   15    3 o  1 2746.00   17.79 
1 1 1    3   15    4 o  1 2004.00   15.39 
1 1 1    3   15    5 o  1 3202.00   16.12 
1 1 1    3   15    6 o  1 5916.00   33.11 
1 1 1    3   15    7 o  1 4654.00   22.27 
1 1 1    3   15    8 o  1 2064.00   15.57 
1 1 1    3   15    9 o  1 6921.00   44.26 
1 1 1    3   15   10 o  1  913.80   19.32 
1 1 1    3   15   11 o  1 3090.00   22.03 
1 1 1    3   15   12 f  0 1044.00   18.12 
1 1 1    3   15   13 o  1 1459.00   16.43 
1 1 1    3   15   14 o  1 1378.00   15.02 
1 1 1    3   15   15 o  1 4225.00   28.16 
1 1 1    3   15   16 o  1 3096.00   18.59 
1 1 1    3   15   17 o  1 5783.00   40.97 
1 1 1    3   15   18 f  0 6018.00   35.59 
1 1 1    3   15   19 o  1 8684.00   46.42 
1 1 1    3   15   20 o  1 2632.00   19.09 
1 1 1    3   15   21 o  1 2362.00   21.74 
1 1 1    3   15   22 o  1 2259.00   17.63 
1 1 1    3   15   23 o  1 3013.00   17.57 
1 1 1    3   15   24 o  1 8486.00   48.01 
1 1 1    3   15   25 o  1 1953.00   15.50 
1 1 1    3   15   26 o  1 1292.00   11.64 
1 1 1    3   15   27 o  1 1665.00   11.75 
1 1 1    3   15   28 o  1 1361.00   14.33 
1 1 1    3   15   29 o  1 1994.00   13.46 
1 1 1    3   15   30 o  1 4501.00   28.43 
1 1 1    3   15   31 f  0 3249.00   19.69 
1 1 1    3   15   32 o  1 2832.00   16.46 
1 1 1    3   15   33 o  1 3768.00   24.28 
1 1 1    3   15   34 o  1 1520.00   17.82 
1 1 1    3   15   35 o  1 3592.00   33.58 
1 1 1    3   15   36 o  1 2883.00   29.24 
1 1 1    3   15   37 o  1  575.70   45.75 
1 1 1    3   15   38 o  1 1130.00   22.21 
1 1 1    3   15   39 o  1 3316.00   29.26 
1 1 1    3   15   40 o  1 2112.00   23.30 
1 1 1    3   15   41 o  1 2211.00   24.20 
1 1 1    3   15   42 o  1 1236.00   22.96 
1 1 1    3   15   43 o  1 1343.00   20.85 
1 1 1    3   15   44 o  1 2417.00   25.14 
1 1 1    3   15   45 o  1 1745.00   23.35 
1 1 1    3   15   46 o  1 3953.00   33.54 
1 1 1    3   15   47 o  1 1974.00   19.72 
1 1 1    3   15   48 o  1 2284.00   25.21 
1 1 1    3   15   49 o  1 2821.00   23.44 
1 1 1    3   15   50 o  1 1822.00   19.76 
1 1 1    3   15   51 o  1 3557.00   26.23 
1 1 1    3   15   52 o  1 4686.00   38.61 
1 1 1    3   15   53 o  1 7404.00   47.43 
1 1 1    3   15   54 o  1 3925.00   31.00 
1 1 1    3   15   55 o  1 1158.00   26.36 
1 1 1    3   15   56 o  1 4463.00   31.63 
1 1 1    3   15   57 o  1 3953.00   27.11 
1 1 1    3   15   58 f  0 2712.00   18.01 
1 1 1    3   15   59 o  1 3278.00   21.18 
1 1 1    3   15   60 o  1 2578.00   17.90 
1 1 1    3   15   61 o  1 1956.00   19.74 
1 1 1    3   15   62 o  1 2241.00   22.53 
1 1 1    3   15   63 o  1 1961.00   22.80 
1 1 1    3   15   64 o  1 2787.00   26.54 
1 1 1    3   15   65 o  1  461.60   56.77 
1 1 1    3   15   66 o  1 1727.00   22.30 
1 1 1    3   15   67 o  1 1203.00   45.23 
1 1 1    3   15   68 o  1  279.30   86.91 
1 1 1    3   15   69 o  1 2247.00   19.64 
1 1 1    3   15   70 o  1 1115.00   22.59 
1 1 1    3   15   71 o  1 3306.00   28.94 
1 1 1    3   15   72 o  1 1153.00   25.85 
1 1 1    3   15   73 o  1  502.80   53.44 
1 1 1    3   15   74 o  1 2243.00   21.85 
1 1 1    3   15   75 o  1  666.20   40.60 
1 1 1    3   15   76 o  1  379.70   72.25 
1 1 1    3   15   77 o  1  651.80   41.90 
1 1 1    3   15   78 o  1 1276.00   25.32 
1 1 1    3   15   79 o  1  204.70   84.10 
1 1 1    3   15   80 o  1  831.30   42.17 
1 1 1    3   15   81 o  1  331.70   94.02 
1 1 1    3   15   82 o  1  701.20   48.92 
1 1 1    3   15   83 o  1  864.40   41.77 
1 1 1    3   15   84 o  1  383.50   88.42 
1 1 1    3   15   85 o  1 1110.00   33.00 
1 1 1    3   17    0 o  1 2929.00   26.76 
1 1 1    3   17    1 o  1 3589.00   21.72 
1 1 1    3   17    2 f  0 1890.00   14.57 
1 1 1    3   17    3 f  0 2575.00   17.50 
1 1 1    3   17    4 o  1 4633.00   25.91 
1 1 1    3   17    5 o  1 3983.00   27.15 
1 1 1    3   17    6 o  1 4184.00   28.25 
1 1 1    3   17    7 o  1 3809.00   21.57 
1 1 1    3   17    8 f  0 5133.00   33.72 
1 1 1    3   17    9 o  1 7134.00   39.64 
1 1 1    3   17   10 o  1 5478.00   35.72 
1 1 1    3   17   11 o  1 1760.00   17.50 
1 1 1    3   17   12 o  1 4616.00   30.64 
1 1 1    3   17   13 o  1 3187.00   19.41 
1 1 1    3   17   14 o  1 7148.00   42.50 
1 1 1    3   17   15 o  1 3757.00   18.67 
1 1 1    3   17   16 o  1 2441.00   14.95 
1 1 1    3   17   17 o  1 5118.00   34.23 
1 1 1    3   17   18 o  1 2318.00   16.32 
1 1 1    3   17   19 o  1 4282.00   27.37 
1 1 1    3   17   20 o  1 6530.00   35.54 
1 1 1    3   17   21 o  1 5427.00   33.59 
1 1 1    3   17   22 o  1 2450.00   18.90 
1 1 1    3   17   23 o  1 2827.00   20.27 
1 1 1    3   17   24 o  1 2204.00   15.71 
1 1 1    3   17   25 o  1 2962.00   20.99 
1 1 1    3   17   26 o  1 2915.00   17.43 
1 1 1    3   17   27 o  1 1773.00   16.80 
1 1 1    3   17   28 o  1  994.20   12.06 
1 1 1    3   17   29 o  1 2842.00   20.05 
1 1 1    3   17   30 o  1 4117.00   26.36 
1 1 1    3   17   31 o  1 2881.00   20.19 
1 1 1    3   17   32 o  1 2418.00   15.45 
1 1 1    3   17   33 o  1  496.20   30.09 
1 1 1    3   17   34 o  1 1076.00   16.59 
1 1 1    3   17   35 o  1 2959.00   21.39 
1 1 1    3   17   36 o  1 2128.00   13.93 
1 1 1    3   17   37 f  0 1346.00   13.78 
1 1 1    3   17   38 o  1 2704.00   30.16 
1 1 1    3   17   39 o  1 2615.00   30.12 
1 1 1    3   17   40 o  1 2866.00   31.07 
1 1 1    3   17   41 o  1 1994.00   28.18 
1 1 1    3   17   42 o  1 1481.00   29.20 
1 1 1    3   17   43 o  1 2121.00   28.99 
1 1 1    3   17   44 f  0 1930.00   28.57 
1 1 1    3   17   45 o  1 1229.00   30.67 
1 1 1    3   17   46 o  1 1456.00   30.03 
1 1 1    3   17   47 o  1 2237.00   25.15 
1 1 1    3   17   48 o  1 2298.00   25.68 
1 1 1    3   17   49 o  1 1059.00   34.55 
1 1 1    3   17   50 o  1 1661.00   18.98 
1 1 1    3   17   51 o  1 5160.00   41.70 
1 1 1    3   17   52 o  1 4899.00   40.07 
1 1 1    3   17   53 o  1 5326.00   42.95 
1 1 1    3   17   54 o  1  647.60   25.07 
1 1 1    3   17   55 o  1 3141.00   25.66 
1 1 1    3   17   56 o  1 3175.00   30.38 
1 1 1    3   17   57 o  1 2021.00   27.95 
1 1 1    3   17   58 o  1 2506.00   27.00 
1 1 1    3   17   59 o  1  711.40   45.97 
1 1 1    3   17   60 o  1 1440.00   23.76 
1 1 1    3   17   61 o  1 2190.00   25.51 
1 1 1    3   17   62 o  1 1123.00   35.41 
1 1 1    3   17   63 o  1 2589.00   37.51 
1 1 1    3   17   64 o  1  638.90   60.73 
1 1 1    3   17   65 o  1 1926.00   25.90 
1 1 1    3   17   66 o  1  656.70   47.68 
1 1 1    3   17   67 o  1 1231.00   35.44 
1 1 1    3   17   68 f  0  569.50   55.85 
1 1 1    3   17   69 o  1 1171.00   31.01 
1 1 1    3   17   70 o  1 2922.00   31.06 
1 1 1    3   17   71 o  1  623.40   73.34 
1 1 1    3   17   72 o  1 1469.00   28.07 
1 1 1    3   17   73 o  1 1802.00   26.67 
1 1 1    3   17   74 o  1  641.50   37.23 
1 1 1    3   17   75 o  1 1514.00   18.50 
1 1 1    3   17   76 o  1  481.90   26.63 
1 1 1    3   17   77 o  1 1345.00   19.78 
1 1 1    3   17   78 o  1  624.60   41.11 
1 1 1    3   17   79 o  1  141.60   67.11 
1 1 1    3   17   80 o  1  446.50   61.80 
1 1 1    3   17   81 o  1  628.40   45.77 
1 1 1    3   17   82 o  1  348.60   75.43 
1 1 1    3   17   83 o  1  860.00   25.02 
1 1 1    3   17   84 o  1  140.90   67.65 
1 1 1    3   17   85 o  1  766.10   37.61 
1 1 1    3   19    0 o  1 7002.00   78.21 
1 1 1    3   19    1 o  1 2963.00   24.27 
1 1 1    3   19    2 o  1 5187.00   37.61 
1 1 1    3   19    3 o  1 3336.00   22.34 
1 1 1    3   19    4 o  1 2569.00   18.02 
1 1 1    3   19    5 o  1 7299.00   46.83 
1 1 1    3   19    6 o  1 1794.00   18.56 
1 1 1    3   19    7 o  1 4915.00   27.51 
1 1 1    3   19    8 o  1 10590.00   67.01 
1 1 1    3   19    9 o  1 1074.00   19.72 
1 1 1    3   19   10 o  1 5404.00   30.82 
1 1 1    3   19   11 o  1 1699.00   16.44 
1 1 1    3   19   12 o  1 3841.00   23.22 
1 1 1    3   19   13 o  1 3291.00   20.79 
1 1 1    3   19   14 o  1 4336.00   27.85 
1 1 1    3   19   15 o  1 1796.00   18.03 
1 1 1    3   19   16 o  1 2664.00   23.91 
1 1 1    3   19   17 o  1 3004.00   21.49 
1 1 1    3   19   18 o  1 3753.00   24.92 
1 1 1    3   19   19 o  1 2216.00   20.27 
1 1 1    3   19   20 o  1 4959.00   33.55 
1 1 1    3   19   21 o  1 5863.00   36.18 
1 1 1    3   19   22 o  1 4909.00   30.95 
1 1 1    3   19   23 o  1 1475.00   17.95 
1 1 1    3   19   24 o  1 2781.00   16.71 
1 1 1    3   19   25 o  1  826.60   23.55 
1 1 1    3   19   26 o  1  329.10   54.85 
1 1 1    3   19   27 o  1 2892.00   20.89 
1 1 1    3   19   28 o  1 2615.00   20.91 
1 1 1    3   19   29 f  0 2215.00   19.57 
1 1 1    3   19   30 o  1 5337.00   27.69 
1 1 1    3   19   31 o  1 2631.00   20.88 
1 1 1    3   19   32 o  1 1476.00   16.96 
1 1 1    3   19   33 o  1  894.60   19.06 
1 1 1    3   19   34 o  1 1743.00   16.45 
1 1 1    3   19   35 o  1 1478.00   12.58 
1 1 1    3   19   36 o  1 2112.00   20.45 
1 1 1    3   19   37 o  1 2617.00   17.56 
1 1 1    3   19   38 o  1 1361.00   17.00 
1 1 1    3   19   39 o  1 1112.00   14.78 
1 1 1    3   19   40 o  1 2585.00   22.44 
1 1 1    3   19   41 o  1  774.60   40.64 
1 1 1    3   19   42 o  1  465.40   22.38 
1 1 1    3   19   43 o  1 1294.00   30.49 
1 1 1    3   19   44 o  1  802.30   38.95 
1 1 1    3   19   45 o  1  867.00   37.66
[truncated: 4,093,646 more chars]
