# Supplementary material for: Aerosol-based ligand soaking of reservoir-free protein crystals
Source: J Appl Crystallogr. 2021 May 28;54(Pt 3):895–902. doi: 10.1107/S1600576721003551 (PMC8202026; doi:10.1107/S1600576721003551)
Supplement: Supplementary file 3 [file j-54-00895-sup3.txt]

data_UNNAMED
# 
loop_
_atom_site.group_PDB 
_atom_site.id 
_atom_site.auth_atom_id 
_atom_site.label_atom_id 
_atom_site.label_alt_id 
_atom_site.auth_comp_id 
_atom_site.label_comp_id 
_atom_site.pdbx_auth_comp_id 
_atom_site.auth_asym_id 
_atom_site.label_asym_id 
_atom_site.auth_seq_id 
_atom_site.label_seq_id 
_atom_site.pdbx_PDB_ins_code 
_atom_site.Cartn_x 
_atom_site.Cartn_y 
_atom_site.Cartn_z 
_atom_site.occupancy 
_atom_site.B_iso_or_equiv 
_atom_site.pdbx_PDB_model_num 
_atom_site.label_entity_id 
_atom_site.type_symbol 
_atom_site.pdbx_formal_charge 
ATOM   1     N   N   . LEU LEU LEU B B 48   48   . -28.723 78.713  -25.803 1.00 117.88 1 . N  ? 
ATOM   2     CA  CA  . LEU LEU LEU B B 48   48   . -27.803 77.768  -26.518 1.00 116.51 1 . C  ? 
ATOM   3     CB  CB  . LEU LEU LEU B B 48   48   . -27.308 76.669  -25.563 1.00 115.98 1 . C  ? 
ATOM   4     CG  CG  . LEU LEU LEU B B 48   48   . -26.411 77.092  -24.391 1.00 114.09 1 . C  ? 
ATOM   5     CD1 CD1 . LEU LEU LEU B B 48   48   . -26.435 76.049  -23.274 1.00 111.90 1 . C  ? 
ATOM   6     CD2 CD2 . LEU LEU LEU B B 48   48   . -24.984 77.369  -24.860 1.00 107.89 1 . C  ? 
ATOM   7     C   C   . LEU LEU LEU B B 48   48   . -28.482 77.138  -27.742 1.00 118.08 1 . C  ? 
ATOM   8     O   O   . LEU LEU LEU B B 48   48   . -29.096 76.078  -27.636 1.00 117.94 1 . O  ? 
ATOM   9     N   N   . GLU GLU GLU B B 49   49   . -28.383 77.799  -28.895 1.00 124.57 1 . N  ? 
ATOM   10    CA  CA  . GLU GLU GLU B B 49   49   . -28.986 77.276  -30.132 1.00 129.94 1 . C  ? 
ATOM   11    CB  CB  . GLU GLU GLU B B 49   49   . -29.096 78.353  -31.215 1.00 131.80 1 . C  ? 
ATOM   12    CG  CG  . GLU GLU GLU B B 49   49   . -30.294 79.281  -31.079 1.00 132.04 1 . C  ? 
ATOM   13    CD  CD  . GLU GLU GLU B B 49   49   . -30.583 80.061  -32.354 1.00 134.49 1 . C  ? 
ATOM   14    OE1 OE1 . GLU GLU GLU B B 49   49   . -29.709 80.124  -33.249 1.00 131.89 1 . O  ? 
ATOM   15    OE2 OE2 . GLU GLU GLU B B 49   49   . -31.695 80.616  -32.466 1.00 134.45 1 . O  ? 
ATOM   16    C   C   . GLU GLU GLU B B 49   49   . -28.152 76.114  -30.674 1.00 132.98 1 . C  ? 
ATOM   17    O   O   . GLU GLU GLU B B 49   49   . -26.926 76.198  -30.677 1.00 131.72 1 . O  ? 
ATOM   18    N   N   . PRO PRO PRO B B 50   50   . -28.811 75.035  -31.150 1.00 133.20 1 . N  ? 
ATOM   19    CA  CA  . PRO PRO PRO B B 50   50   . -28.064 73.879  -31.659 1.00 131.28 1 . C  ? 
ATOM   20    CB  CB  . PRO PRO PRO B B 50   50   . -29.132 72.780  -31.731 1.00 131.65 1 . C  ? 
ATOM   21    CG  CG  . PRO PRO PRO B B 50   50   . -30.404 73.517  -31.963 1.00 131.45 1 . C  ? 
ATOM   22    CD  CD  . PRO PRO PRO B B 50   50   . -30.270 74.826  -31.236 1.00 131.57 1 . C  ? 
ATOM   23    C   C   . PRO PRO PRO B B 50   50   . -27.449 74.118  -33.041 1.00 125.92 1 . C  ? 
ATOM   24    O   O   . PRO PRO PRO B B 50   50   . -28.135 74.609  -33.939 1.00 125.59 1 . O  ? 
ATOM   25    N   N   . PHE PHE PHE B B 51   51   . -26.168 73.781  -33.197 1.00 119.99 1 . N  ? 
ATOM   26    CA  CA  . PHE PHE PHE B B 51   51   . -25.524 73.766  -34.510 1.00 117.71 1 . C  ? 
ATOM   27    CB  CB  . PHE PHE PHE B B 51   51   . -24.000 73.832  -34.389 1.00 118.78 1 . C  ? 
ATOM   28    CG  CG  . PHE PHE PHE B B 51   51   . -23.286 73.836  -35.716 1.00 121.73 1 . C  ? 
ATOM   29    CD1 CD1 . PHE PHE PHE B B 51   51   . -23.162 75.013  -36.450 1.00 128.78 1 . C  ? 
ATOM   30    CE1 CE1 . PHE PHE PHE B B 51   51   . -22.504 75.024  -37.673 1.00 132.51 1 . C  ? 
ATOM   31    CZ  CZ  . PHE PHE PHE B B 51   51   . -21.958 73.850  -38.176 1.00 130.24 1 . C  ? 
ATOM   32    CE2 CE2 . PHE PHE PHE B B 51   51   . -22.074 72.671  -37.454 1.00 124.18 1 . C  ? 
ATOM   33    CD2 CD2 . PHE PHE PHE B B 51   51   . -22.736 72.666  -36.235 1.00 120.84 1 . C  ? 
ATOM   34    C   C   . PHE PHE PHE B B 51   51   . -25.911 72.482  -35.226 1.00 115.09 1 . C  ? 
ATOM   35    O   O   . PHE PHE PHE B B 51   51   . -25.799 71.398  -34.655 1.00 114.43 1 . O  ? 
ATOM   36    N   N   . TYR TYR TYR B B 52   52   . -26.365 72.617  -36.471 1.00 114.67 1 . N  ? 
ATOM   37    CA  CA  . TYR TYR TYR B B 52   52   . -26.669 71.478  -37.335 1.00 113.27 1 . C  ? 
ATOM   38    CB  CB  . TYR TYR TYR B B 52   52   . -28.065 71.630  -37.937 1.00 113.04 1 . C  ? 
ATOM   39    CG  CG  . TYR TYR TYR B B 52   52   . -29.150 71.573  -36.890 1.00 114.53 1 . C  ? 
ATOM   40    CD1 CD1 . TYR TYR TYR B B 52   52   . -29.453 70.374  -36.245 1.00 117.50 1 . C  ? 
ATOM   41    CE1 CE1 . TYR TYR TYR B B 52   52   . -30.437 70.306  -35.273 1.00 117.36 1 . C  ? 
ATOM   42    CZ  CZ  . TYR TYR TYR B B 52   52   . -31.135 71.447  -34.931 1.00 115.29 1 . C  ? 
ATOM   43    OH  OH  . TYR TYR TYR B B 52   52   . -32.108 71.370  -33.967 1.00 116.10 1 . O  ? 
ATOM   44    CE2 CE2 . TYR TYR TYR B B 52   52   . -30.853 72.654  -35.553 1.00 116.43 1 . C  ? 
ATOM   45    CD2 CD2 . TYR TYR TYR B B 52   52   . -29.861 72.714  -36.522 1.00 114.67 1 . C  ? 
ATOM   46    C   C   . TYR TYR TYR B B 52   52   . -25.612 71.384  -38.426 1.00 110.56 1 . C  ? 
ATOM   47    O   O   . TYR TYR TYR B B 52   52   . -25.243 72.399  -39.025 1.00 114.72 1 . O  ? 
ATOM   48    N   N   . VAL VAL VAL B B 53   53   . -25.119 70.172  -38.674 1.00 106.74 1 . N  ? 
ATOM   49    CA  CA  . VAL VAL VAL B B 53   53   . -24.043 69.969  -39.645 1.00 108.75 1 . C  ? 
ATOM   50    CB  CB  . VAL VAL VAL B B 53   53   . -23.307 68.623  -39.467 1.00 108.10 1 . C  ? 
ATOM   51    CG1 CG1 . VAL VAL VAL B B 53   53   . -22.816 68.470  -38.032 1.00 110.14 1 . C  ? 
ATOM   52    CG2 CG2 . VAL VAL VAL B B 53   53   . -24.172 67.437  -39.891 1.00 110.13 1 . C  ? 
ATOM   53    C   C   . VAL VAL VAL B B 53   53   . -24.590 70.074  -41.060 1.00 109.85 1 . C  ? 
ATOM   54    O   O   . VAL VAL VAL B B 53   53   . -25.713 69.642  -41.330 1.00 107.74 1 . O  ? 
ATOM   55    N   N   . GLU GLU GLU B B 54   54   . -23.794 70.652  -41.954 1.00 113.80 1 . N  ? 
ATOM   56    CA  CA  . GLU GLU GLU B B 54   54   . -24.196 70.808  -43.344 1.00 119.96 1 . C  ? 
ATOM   57    CB  CB  . GLU GLU GLU B B 54   54   . -23.070 71.430  -44.184 1.00 129.97 1 . C  ? 
ATOM   58    CG  CG  . GLU GLU GLU B B 54   54   . -22.873 72.928  -43.968 1.00 130.45 1 . C  ? 
ATOM   59    CD  CD  . GLU GLU GLU B B 54   54   . -23.985 73.770  -44.576 1.00 129.17 1 . C  ? 
ATOM   60    OE1 OE1 . GLU GLU GLU B B 54   54   . -24.273 73.613  -45.783 1.00 121.18 1 . O  ? 
ATOM   61    OE2 OE2 . GLU GLU GLU B B 54   54   . -24.570 74.598  -43.846 1.00 134.00 1 . O  ? 
ATOM   62    C   C   . GLU GLU GLU B B 54   54   . -24.595 69.449  -43.905 1.00 119.51 1 . C  ? 
ATOM   63    O   O   . GLU GLU GLU B B 54   54   . -23.932 68.441  -43.645 1.00 125.27 1 . O  ? 
ATOM   64    N   N   . ARG ARG ARG B B 55   55   . -25.696 69.435  -44.648 1.00 117.45 1 . N  ? 
ATOM   65    CA  CA  . ARG ARG ARG B B 55   55   . -26.285 68.210  -45.167 1.00 114.04 1 . C  ? 
ATOM   66    CB  CB  . ARG ARG ARG B B 55   55   . -27.809 68.302  -45.055 1.00 115.61 1 . C  ? 
ATOM   67    CG  CG  . ARG ARG ARG B B 55   55   . -28.543 66.997  -45.287 1.00 117.23 1 . C  ? 
ATOM   68    CD  CD  . ARG ARG ARG B B 55   55   . -30.004 67.118  -44.887 1.00 118.38 1 . C  ? 
ATOM   69    NE  NE  . ARG ARG ARG B B 55   55   . -30.676 65.821  -44.926 1.00 120.08 1 . N  ? 
ATOM   70    CZ  CZ  . ARG ARG ARG B B 55   55   . -31.119 65.211  -46.028 1.00 118.97 1 . C  ? 
ATOM   71    NH1 NH1 . ARG ARG ARG B B 55   55   . -30.972 65.758  -47.235 1.00 122.30 1 . N  ? 
ATOM   72    NH2 NH2 . ARG ARG ARG B B 55   55   . -31.715 64.027  -45.921 1.00 119.05 1 . N  ? 
ATOM   73    C   C   . ARG ARG ARG B B 55   55   . -25.832 67.996  -46.611 1.00 110.20 1 . C  ? 
ATOM   74    O   O   . ARG ARG ARG B B 55   55   . -26.438 68.509  -47.550 1.00 112.96 1 . O  ? 
ATOM   75    N   N   . TYR TYR TYR B B 56   56   . -24.738 67.259  -46.775 1.00 107.89 1 . N  ? 
ATOM   76    CA  CA  . TYR TYR TYR B B 56   56   . -24.223 66.913  -48.098 1.00 110.27 1 . C  ? 
ATOM   77    CB  CB  . TYR TYR TYR B B 56   56   . -22.701 66.736  -48.053 1.00 116.13 1 . C  ? 
ATOM   78    CG  CG  . TYR TYR TYR B B 56   56   . -21.943 67.952  -47.557 1.00 123.63 1 . C  ? 
ATOM   79    CD1 CD1 . TYR TYR TYR B B 56   56   . -21.556 68.971  -48.435 1.00 127.61 1 . C  ? 
ATOM   80    CE1 CE1 . TYR TYR TYR B B 56   56   . -20.861 70.085  -47.981 1.00 126.86 1 . C  ? 
ATOM   81    CZ  CZ  . TYR TYR TYR B B 56   56   . -20.541 70.189  -46.635 1.00 126.06 1 . C  ? 
ATOM   82    OH  OH  . TYR TYR TYR B B 56   56   . -19.857 71.286  -46.173 1.00 130.17 1 . O  ? 
ATOM   83    CE2 CE2 . TYR TYR TYR B B 56   56   . -20.906 69.192  -45.748 1.00 123.94 1 . C  ? 
ATOM   84    CD2 CD2 . TYR TYR TYR B B 56   56   . -21.602 68.083  -46.208 1.00 124.54 1 . C  ? 
ATOM   85    C   C   . TYR TYR TYR B B 56   56   . -24.885 65.621  -48.586 1.00 106.87 1 . C  ? 
ATOM   86    O   O   . TYR TYR TYR B B 56   56   . -25.378 64.820  -47.784 1.00 106.42 1 . O  ? 
ATOM   87    N   N   . SER SER SER B B 57   57   . -24.892 65.423  -49.903 1.00 101.10 1 . N  ? 
ATOM   88    CA  CA  . SER SER SER B B 57   57   . -25.364 64.170  -50.495 1.00 99.39  1 . C  ? 
ATOM   89    CB  CB  . SER SER SER B B 57   57   . -25.640 64.341  -51.996 1.00 101.50 1 . C  ? 
ATOM   90    OG  OG  . SER SER SER B B 57   57   . -24.447 64.475  -52.753 1.00 100.76 1 . O  ? 
ATOM   91    C   C   . SER SER SER B B 57   57   . -24.339 63.062  -50.277 1.00 98.03  1 . C  ? 
ATOM   92    O   O   . SER SER SER B B 57   57   . -23.235 63.309  -49.787 1.00 97.52  1 . O  ? 
ATOM   93    N   N   . TRP TRP TRP B B 58   58   . -24.714 61.843  -50.650 1.00 97.87  1 . N  ? 
ATOM   94    CA  CA  . TRP TRP TRP B B 58   58   . -23.802 60.696  -50.612 1.00 97.19  1 . C  ? 
ATOM   95    CB  CB  . TRP TRP TRP B B 58   58   . -24.545 59.420  -51.023 1.00 97.76  1 . C  ? 
ATOM   96    CG  CG  . TRP TRP TRP B B 58   58   . -23.726 58.143  -51.045 1.00 92.46  1 . C  ? 
ATOM   97    CD1 CD1 . TRP TRP TRP B B 58   58   . -23.011 57.637  -52.099 1.00 88.22  1 . C  ? 
ATOM   98    NE1 NE1 . TRP TRP TRP B B 58   58   . -22.425 56.448  -51.748 1.00 85.80  1 . N  ? 
ATOM   99    CE2 CE2 . TRP TRP TRP B B 58   58   . -22.763 56.153  -50.453 1.00 89.74  1 . C  ? 
ATOM   100   CD2 CD2 . TRP TRP TRP B B 58   58   . -23.589 57.199  -49.981 1.00 90.27  1 . C  ? 
ATOM   101   CE3 CE3 . TRP TRP TRP B B 58   58   . -24.080 57.137  -48.668 1.00 89.95  1 . C  ? 
ATOM   102   CZ3 CZ3 . TRP TRP TRP B B 58   58   . -23.731 56.048  -47.875 1.00 90.70  1 . C  ? 
ATOM   103   CH2 CH2 . TRP TRP TRP B B 58   58   . -22.901 55.022  -48.373 1.00 92.05  1 . C  ? 
ATOM   104   CZ2 CZ2 . TRP TRP TRP B B 58   58   . -22.410 55.057  -49.654 1.00 91.65  1 . C  ? 
ATOM   105   C   C   . TRP TRP TRP B B 58   58   . -22.606 60.925  -51.529 1.00 97.66  1 . C  ? 
ATOM   106   O   O   . TRP TRP TRP B B 58   58   . -21.470 60.656  -51.141 1.00 100.45 1 . O  ? 
ATOM   107   N   N   . SER SER SER B B 59   59   . -22.870 61.422  -52.738 1.00 98.86  1 . N  ? 
ATOM   108   CA  CA  . SER SER SER B B 59   59   . -21.808 61.692  -53.714 1.00 101.17 1 . C  ? 
ATOM   109   CB  CB  . SER SER SER B B 59   59   . -22.397 62.029  -55.089 1.00 100.73 1 . C  ? 
ATOM   110   OG  OG  . SER SER SER B B 59   59   . -22.941 60.868  -55.695 1.00 102.14 1 . O  ? 
ATOM   111   C   C   . SER SER SER B B 59   59   . -20.856 62.800  -53.256 1.00 101.72 1 . C  ? 
ATOM   112   O   O   . SER SER SER B B 59   59   . -19.638 62.678  -53.420 1.00 101.65 1 . O  ? 
ATOM   113   N   N   . GLN GLN GLN B B 60   60   . -21.414 63.864  -52.678 1.00 101.09 1 . N  ? 
ATOM   114   CA  CA  . GLN GLN GLN B B 60   60   . -20.618 64.993  -52.185 1.00 103.27 1 . C  ? 
ATOM   115   CB  CB  . GLN GLN GLN B B 60   60   . -21.522 66.156  -51.769 1.00 106.74 1 . C  ? 
ATOM   116   CG  CG  . GLN GLN GLN B B 60   60   . -22.160 66.877  -52.948 1.00 109.42 1 . C  ? 
ATOM   117   CD  CD  . GLN GLN GLN B B 60   60   . -23.279 67.824  -52.543 1.00 111.87 1 . C  ? 
ATOM   118   OE1 OE1 . GLN GLN GLN B B 60   60   . -23.432 68.173  -51.370 1.00 113.72 1 . O  ? 
ATOM   119   NE2 NE2 . GLN GLN GLN B B 60   60   . -24.073 68.245  -53.521 1.00 114.69 1 . N  ? 
ATOM   120   C   C   . GLN GLN GLN B B 60   60   . -19.693 64.606  -51.029 1.00 106.06 1 . C  ? 
ATOM   121   O   O   . GLN GLN GLN B B 60   60   . -18.516 64.993  -51.024 1.00 108.51 1 . O  ? 
ATOM   122   N   N   . LEU LEU LEU B B 61   61   . -20.221 63.848  -50.063 1.00 105.07 1 . N  ? 
ATOM   123   CA  CA  . LEU LEU LEU B B 61   61   . -19.410 63.337  -48.946 1.00 101.07 1 . C  ? 
ATOM   124   CB  CB  . LEU LEU LEU B B 61   61   . -20.253 62.543  -47.935 1.00 101.44 1 . C  ? 
ATOM   125   CG  CG  . LEU LEU LEU B B 61   61   . -21.210 63.307  -47.011 1.00 105.60 1 . C  ? 
ATOM   126   CD1 CD1 . LEU LEU LEU B B 61   61   . -21.919 62.337  -46.078 1.00 107.25 1 . C  ? 
ATOM   127   CD2 CD2 . LEU LEU LEU B B 61   61   . -20.503 64.381  -46.197 1.00 108.72 1 . C  ? 
ATOM   128   C   C   . LEU LEU LEU B B 61   61   . -18.255 62.472  -49.437 1.00 98.58  1 . C  ? 
ATOM   129   O   O   . LEU LEU LEU B B 61   61   . -17.156 62.567  -48.897 1.00 104.90 1 . O  ? 
ATOM   130   N   N   . LYS LYS LYS B B 62   62   . -18.504 61.646  -50.457 1.00 97.45  1 . N  ? 
ATOM   131   CA  CA  . LYS LYS LYS B B 62   62   . -17.453 60.824  -51.074 1.00 99.54  1 . C  ? 
ATOM   132   CB  CB  . LYS LYS LYS B B 62   62   . -18.029 59.906  -52.154 1.00 96.97  1 . C  ? 
ATOM   133   CG  CG  . LYS LYS LYS B B 62   62   . -17.028 58.881  -52.670 1.00 98.36  1 . C  ? 
ATOM   134   CD  CD  . LYS LYS LYS B B 62   62   . -17.512 58.201  -53.932 1.00 99.62  1 . C  ? 
ATOM   135   CE  CE  . LYS LYS LYS B B 62   62   . -18.727 57.338  -53.671 1.00 100.99 1 . C  ? 
ATOM   136   NZ  NZ  . LYS LYS LYS B B 62   62   . -18.878 56.324  -54.744 1.00 106.79 1 . N  ? 
ATOM   137   C   C   . LYS LYS LYS B B 62   62   . -16.350 61.682  -51.683 1.00 104.35 1 . C  ? 
ATOM   138   O   O   . LYS LYS LYS B B 62   62   . -15.166 61.355  -51.558 1.00 96.95  1 . O  ? 
ATOM   139   N   N   . LYS LYS LYS B B 63   63   . -16.753 62.766  -52.347 1.00 115.28 1 . N  ? 
ATOM   140   CA  CA  . LYS LYS LYS B B 63   63   . -15.809 63.723  -52.936 1.00 116.61 1 . C  ? 
ATOM   141   CB  CB  . LYS LYS LYS B B 63   63   . -16.523 64.725  -53.864 1.00 123.31 1 . C  ? 
ATOM   142   CG  CG  . LYS LYS LYS B B 63   63   . -15.786 65.005  -55.172 1.00 132.57 1 . C  ? 
ATOM   143   CD  CD  . LYS LYS LYS B B 63   63   . -15.734 63.770  -56.078 1.00 136.33 1 . C  ? 
ATOM   144   CE  CE  . LYS LYS LYS B B 63   63   . -15.724 64.125  -57.559 1.00 133.25 1 . C  ? 
ATOM   145   NZ  NZ  . LYS LYS LYS B B 63   63   . -14.557 64.964  -57.945 1.00 133.32 1 . N  ? 
ATOM   146   C   C   . LYS LYS LYS B B 63   63   . -15.027 64.467  -51.854 1.00 109.60 1 . C  ? 
ATOM   147   O   O   . LYS LYS LYS B B 63   63   . -13.847 64.747  -52.042 1.00 111.12 1 . O  ? 
ATOM   148   N   N   . LEU LEU LEU B B 64   64   . -15.679 64.780  -50.732 1.00 102.12 1 . N  ? 
ATOM   149   CA  CA  . LEU LEU LEU B B 64   64   . -14.995 65.391  -49.586 1.00 100.52 1 . C  ? 
ATOM   150   CB  CB  . LEU LEU LEU B B 64   64   . -15.989 65.800  -48.496 1.00 105.19 1 . C  ? 
ATOM   151   CG  CG  . LEU LEU LEU B B 64   64   . -15.413 66.729  -47.412 1.00 110.56 1 . C  ? 
ATOM   152   CD1 CD1 . LEU LEU LEU B B 64   64   . -15.405 68.180  -47.879 1.00 111.81 1 . C  ? 
ATOM   153   CD2 CD2 . LEU LEU LEU B B 64   64   . -16.189 66.599  -46.113 1.00 112.75 1 . C  ? 
ATOM   154   C   C   . LEU LEU LEU B B 64   64   . -13.951 64.451  -48.986 1.00 94.63  1 . C  ? 
ATOM   155   O   O   . LEU LEU LEU B B 64   64   . -12.834 64.869  -48.691 1.00 94.33  1 . O  ? 
ATOM   156   N   N   . LEU LEU LEU B B 65   65   . -14.328 63.190  -48.798 1.00 92.71  1 . N  ? 
ATOM   157   CA  CA  . LEU LEU LEU B B 65   65   . -13.422 62.176  -48.250 1.00 89.12  1 . C  ? 
ATOM   158   CB  CB  . LEU LEU LEU B B 65   65   . -14.190 60.904  -47.891 1.00 87.63  1 . C  ? 
ATOM   159   CG  CG  . LEU LEU LEU B B 65   65   . -15.219 61.064  -46.761 1.00 87.99  1 . C  ? 
ATOM   160   CD1 CD1 . LEU LEU LEU B B 65   65   . -16.340 60.046  -46.900 1.00 89.94  1 . C  ? 
ATOM   161   CD2 CD2 . LEU LEU LEU B B 65   65   . -14.569 60.960  -45.387 1.00 89.78  1 . C  ? 
ATOM   162   C   C   . LEU LEU LEU B B 65   65   . -12.289 61.857  -49.221 1.00 89.11  1 . C  ? 
ATOM   163   O   O   . LEU LEU LEU B B 65   65   . -11.155 61.655  -48.800 1.00 84.00  1 . O  ? 
ATOM   164   N   N   . ALA ALA ALA B B 66   66   . -12.603 61.823  -50.514 1.00 95.54  1 . N  ? 
ATOM   165   CA  CA  . ALA ALA ALA B B 66   66   . -11.598 61.638  -51.568 1.00 98.79  1 . C  ? 
ATOM   166   CB  CB  . ALA ALA ALA B B 66   66   . -12.267 61.625  -52.937 1.00 99.14  1 . C  ? 
ATOM   167   C   C   . ALA ALA ALA B B 66   66   . -10.530 62.725  -51.530 1.00 100.68 1 . C  ? 
ATOM   168   O   O   . ALA ALA ALA B B 66   66   . -9.335  62.421  -51.476 1.00 100.50 1 . O  ? 
ATOM   169   N   N   . ASP ASP ASP B B 67   67   . -10.985 63.981  -51.550 1.00 104.89 1 . N  ? 
ATOM   170   CA  CA  . ASP ASP ASP B B 67   67   . -10.107 65.160  -51.582 1.00 106.17 1 . C  ? 
ATOM   171   CB  CB  . ASP ASP ASP B B 67   67   . -10.921 66.470  -51.650 1.00 106.44 1 . C  ? 
ATOM   172   CG  CG  . ASP ASP ASP B B 67   67   . -11.604 66.687  -53.002 1.00 105.96 1 . C  ? 
ATOM   173   OD1 OD1 . ASP ASP ASP B B 67   67   . -11.072 66.245  -54.045 1.00 101.98 1 . O  ? 
ATOM   174   OD2 OD2 . ASP ASP ASP B B 67   67   . -12.682 67.321  -53.018 1.00 105.08 1 . O  ? 
ATOM   175   C   C   . ASP ASP ASP B B 67   67   . -9.186  65.207  -50.371 1.00 106.86 1 . C  ? 
ATOM   176   O   O   . ASP ASP ASP B B 67   67   . -7.967  65.299  -50.525 1.00 110.95 1 . O  ? 
ATOM   177   N   N   . THR THR THR B B 68   68   . -9.767  65.113  -49.178 1.00 105.14 1 . N  ? 
ATOM   178   CA  CA  . THR THR THR B B 68   68   . -8.995  65.168  -47.932 1.00 106.97 1 . C  ? 
ATOM   179   CB  CB  . THR THR THR B B 68   68   . -9.913  65.340  -46.701 1.00 106.92 1 . C  ? 
ATOM   180   OG1 OG1 . THR THR THR B B 68   68   . -11.047 64.475  -46.817 1.00 105.47 1 . O  ? 
ATOM   181   CG2 CG2 . THR THR THR B B 68   68   . -10.396 66.777  -46.590 1.00 107.16 1 . C  ? 
ATOM   182   C   C   . THR THR THR B B 68   68   . -8.057  63.970  -47.707 1.00 109.06 1 . C  ? 
ATOM   183   O   O   . THR THR THR B B 68   68   . -7.120  64.079  -46.920 1.00 109.49 1 . O  ? 
ATOM   184   N   N   . ARG ARG ARG B B 69   69   . -8.308  62.846  -48.382 1.00 117.76 1 . N  ? 
ATOM   185   CA  CA  . ARG ARG ARG B B 69   69   . -7.404  61.683  -48.356 1.00 125.77 1 . C  ? 
ATOM   186   CB  CB  . ARG ARG ARG B B 69   69   . -8.219  60.382  -48.404 1.00 132.15 1 . C  ? 
ATOM   187   CG  CG  . ARG ARG ARG B B 69   69   . -7.530  59.144  -47.833 1.00 136.95 1 . C  ? 
ATOM   188   CD  CD  . ARG ARG ARG B B 69   69   . -8.194  57.846  -48.301 1.00 140.82 1 . C  ? 
ATOM   189   NE  NE  . ARG ARG ARG B B 69   69   . -9.626  57.776  -47.965 1.00 144.63 1 . N  ? 
ATOM   190   CZ  CZ  . ARG ARG ARG B B 69   69   . -10.654 58.036  -48.786 1.00 142.48 1 . C  ? 
ATOM   191   NH1 NH1 . ARG ARG ARG B B 69   69   . -10.477 58.396  -50.061 1.00 139.93 1 . N  ? 
ATOM   192   NH2 NH2 . ARG ARG ARG B B 69   69   . -11.900 57.932  -48.319 1.00 137.94 1 . N  ? 
ATOM   193   C   C   . ARG ARG ARG B B 69   69   . -6.379  61.691  -49.506 1.00 128.84 1 . C  ? 
ATOM   194   O   O   . ARG ARG ARG B B 69   69   . -5.450  60.885  -49.492 1.00 133.18 1 . O  ? 
ATOM   195   N   N   . LYS LYS LYS B B 70   70   . -6.535  62.588  -50.485 1.00 133.01 1 . N  ? 
ATOM   196   CA  CA  . LYS LYS LYS B B 70   70   . -5.681  62.598  -51.687 1.00 139.05 1 . C  ? 
ATOM   197   CB  CB  . LYS LYS LYS B B 70   70   . -6.165  63.641  -52.705 1.00 139.32 1 . C  ? 
ATOM   198   CG  CG  . LYS LYS LYS B B 70   70   . -5.336  63.664  -53.983 1.00 140.78 1 . C  ? 
ATOM   199   CD  CD  . LYS LYS LYS B B 70   70   . -6.113  64.135  -55.197 1.00 138.68 1 . C  ? 
ATOM   200   CE  CE  . LYS LYS LYS B B 70   70   . -5.277  63.966  -56.454 1.00 135.74 1 . C  ? 
ATOM   201   NZ  NZ  . LYS LYS LYS B B 70   70   . -6.098  64.144  -57.676 1.00 137.00 1 . N  ? 
ATOM   202   C   C   . LYS LYS LYS B B 70   70   . -4.186  62.803  -51.402 1.00 144.87 1 . C  ? 
ATOM   203   O   O   . LYS LYS LYS B B 70   70   . -3.350  62.194  -52.069 1.00 150.07 1 . O  ? 
ATOM   204   N   N   . TYR TYR TYR B B 71   71   . -3.860  63.647  -50.422 1.00 152.38 1 . N  ? 
ATOM   205   CA  CA  . TYR TYR TYR B B 71   71   . -2.466  63.866  -49.998 1.00 159.24 1 . C  ? 
ATOM   206   CB  CB  . TYR TYR TYR B B 71   71   . -2.149  65.375  -49.938 1.00 162.12 1 . C  ? 
ATOM   207   CG  CG  . TYR TYR TYR B B 71   71   . -1.378  65.853  -51.148 1.00 168.26 1 . C  ? 
ATOM   208   CD1 CD1 . TYR TYR TYR B B 71   71   . -2.021  66.074  -52.371 1.00 167.31 1 . C  ? 
ATOM   209   CE1 CE1 . TYR TYR TYR B B 71   71   . -1.310  66.498  -53.487 1.00 166.99 1 . C  ? 
ATOM   210   CZ  CZ  . TYR TYR TYR B B 71   71   . 0.066   66.701  -53.388 1.00 168.32 1 . C  ? 
ATOM   211   OH  OH  . TYR TYR TYR B B 71   71   . 0.784   67.121  -54.482 1.00 162.59 1 . O  ? 
ATOM   212   CE2 CE2 . TYR TYR TYR B B 71   71   . 0.724   66.482  -52.189 1.00 168.29 1 . C  ? 
ATOM   213   CD2 CD2 . TYR TYR TYR B B 71   71   . 0.005   66.057  -51.081 1.00 169.11 1 . C  ? 
ATOM   214   C   C   . TYR TYR TYR B B 71   71   . -2.138  63.127  -48.685 1.00 164.92 1 . C  ? 
ATOM   215   O   O   . TYR TYR TYR B B 71   71   . -1.614  63.707  -47.731 1.00 171.63 1 . O  ? 
ATOM   216   N   N   . HIS HIS HIS B B 72   72   . -2.463  61.833  -48.665 1.00 168.69 1 . N  ? 
ATOM   217   CA  CA  . HIS HIS HIS B B 72   72   . -2.091  60.914  -47.584 1.00 169.99 1 . C  ? 
ATOM   218   CB  CB  . HIS HIS HIS B B 72   72   . -3.293  60.680  -46.650 1.00 171.49 1 . C  ? 
ATOM   219   CG  CG  . HIS HIS HIS B B 72   72   . -3.598  61.839  -45.753 1.00 171.07 1 . C  ? 
ATOM   220   ND1 ND1 . HIS HIS HIS B B 72   72   . -4.253  62.970  -46.191 1.00 170.56 1 . N  ? 
ATOM   221   CE1 CE1 . HIS HIS HIS B B 72   72   . -4.382  63.819  -45.187 1.00 173.11 1 . C  ? 
ATOM   222   NE2 NE2 . HIS HIS HIS B B 72   72   . -3.841  63.277  -44.112 1.00 178.05 1 . N  ? 
ATOM   223   CD2 CD2 . HIS HIS HIS B B 72   72   . -3.345  62.038  -44.438 1.00 174.94 1 . C  ? 
ATOM   224   C   C   . HIS HIS HIS B B 72   72   . -1.564  59.579  -48.156 1.00 171.88 1 . C  ? 
ATOM   225   O   O   . HIS HIS HIS B B 72   72   . -1.695  58.529  -47.524 1.00 171.10 1 . O  ? 
ATOM   226   N   N   . GLY GLY GLY B B 73   73   . -0.961  59.629  -49.346 1.00 176.94 1 . N  ? 
ATOM   227   CA  CA  . GLY GLY GLY B B 73   73   . -0.334  58.457  -49.960 1.00 178.99 1 . C  ? 
ATOM   228   C   C   . GLY GLY GLY B B 73   73   . 1.028   58.210  -49.337 1.00 185.02 1 . C  ? 
ATOM   229   O   O   . GLY GLY GLY B B 73   73   . 1.346   57.088  -48.938 1.00 183.65 1 . O  ? 
ATOM   230   N   N   . TYR TYR TYR B B 74   74   . 1.830   59.272  -49.265 1.00 191.87 1 . N  ? 
ATOM   231   CA  CA  . TYR TYR TYR B B 74   74   . 3.128   59.242  -48.577 1.00 192.58 1 . C  ? 
ATOM   232   CB  CB  . TYR TYR TYR B B 74   74   . 3.965   60.494  -48.920 1.00 198.70 1 . C  ? 
ATOM   233   CG  CG  . TYR TYR TYR B B 74   74   . 3.490   61.807  -48.310 1.00 206.46 1 . C  ? 
ATOM   234   CD1 CD1 . TYR TYR TYR B B 74   74   . 2.585   62.635  -48.985 1.00 206.22 1 . C  ? 
ATOM   235   CE1 CE1 . TYR TYR TYR B B 74   74   . 2.161   63.838  -48.434 1.00 206.30 1 . C  ? 
ATOM   236   CZ  CZ  . TYR TYR TYR B B 74   74   . 2.648   64.236  -47.196 1.00 207.43 1 . C  ? 
ATOM   237   OH  OH  . TYR TYR TYR B B 74   74   . 2.231   65.427  -46.646 1.00 202.66 1 . O  ? 
ATOM   238   CE2 CE2 . TYR TYR TYR B B 74   74   . 3.552   63.440  -46.511 1.00 208.24 1 . C  ? 
ATOM   239   CD2 CD2 . TYR TYR TYR B B 74   74   . 3.972   62.239  -47.069 1.00 209.42 1 . C  ? 
ATOM   240   C   C   . TYR TYR TYR B B 74   74   . 3.007   59.067  -47.054 1.00 186.58 1 . C  ? 
ATOM   241   O   O   . TYR TYR TYR B B 74   74   . 3.894   58.484  -46.430 1.00 172.55 1 . O  ? 
ATOM   242   N   N   . MET MET MET B B 75   75   . 1.915   59.567  -46.472 1.00 190.15 1 . N  ? 
ATOM   243   CA  CA  . MET MET MET B B 75   75   . 1.679   59.490  -45.019 1.00 187.20 1 . C  ? 
ATOM   244   CB  CB  . MET MET MET B B 75   75   . 0.511   60.406  -44.605 1.00 195.04 1 . C  ? 
ATOM   245   CG  CG  . MET MET MET B B 75   75   . 0.733   61.898  -44.848 1.00 197.86 1 . C  ? 
ATOM   246   SD  SD  . MET MET MET B B 75   75   . 1.525   62.789  -43.488 1.00 195.22 1 . S  ? 
ATOM   247   CE  CE  . MET MET MET B B 75   75   . 0.161   62.949  -42.335 1.00 191.41 1 . C  ? 
ATOM   248   C   C   . MET MET MET B B 75   75   . 1.407   58.065  -44.509 1.00 173.54 1 . C  ? 
ATOM   249   O   O   . MET MET MET B B 75   75   . 1.721   57.760  -43.357 1.00 165.25 1 . O  ? 
ATOM   250   N   N   . MET MET MET B B 76   76   . 0.827   57.208  -45.356 1.00 165.30 1 . N  ? 
ATOM   251   CA  CA  . MET MET MET B B 76   76   . 0.461   55.834  -44.976 1.00 164.32 1 . C  ? 
ATOM   252   CB  CB  . MET MET MET B B 76   76   . -1.029  55.583  -45.287 1.00 175.44 1 . C  ? 
ATOM   253   CG  CG  . MET MET MET B B 76   76   . -1.981  56.564  -44.594 1.00 186.85 1 . C  ? 
ATOM   254   SD  SD  . MET MET MET B B 76   76   . -3.751  56.210  -44.765 1.00 194.49 1 . S  ? 
ATOM   255   CE  CE  . MET MET MET B B 76   76   . -4.505  57.671  -44.043 1.00 182.59 1 . C  ? 
ATOM   256   C   C   . MET MET MET B B 76   76   . 1.372   54.793  -45.655 1.00 152.88 1 . C  ? 
ATOM   257   O   O   . MET MET MET B B 76   76   . 0.898   53.918  -46.386 1.00 147.59 1 . O  ? 
ATOM   258   N   N   . ALA ALA ALA B B 77   77   . 2.680   54.912  -45.399 1.00 147.25 1 . N  ? 
ATOM   259   CA  CA  . ALA ALA ALA B B 77   77   . 3.715   53.952  -45.851 1.00 135.82 1 . C  ? 
ATOM   260   CB  CB  . ALA ALA ALA B B 77   77   . 4.385   54.446  -47.124 1.00 135.51 1 . C  ? 
ATOM   261   C   C   . ALA ALA ALA B B 77   77   . 4.762   53.743  -44.745 1.00 125.54 1 . C  ? 
ATOM   262   O   O   . ALA ALA ALA B B 77   77   . 5.197   54.705  -44.110 1.00 120.44 1 . O  ? 
ATOM   263   N   N   . LYS LYS LYS B B 78   78   . 5.181   52.495  -44.538 1.00 119.84 1 . N  ? 
ATOM   264   CA  CA  . LYS LYS LYS B B 78   78   . 5.854   52.099  -43.281 1.00 119.14 1 . C  ? 
ATOM   265   CB  CB  . LYS LYS LYS B B 78   78   . 5.977   50.564  -43.157 1.00 119.80 1 . C  ? 
ATOM   266   CG  CG  . LYS LYS LYS B B 78   78   . 5.138   49.957  -42.040 1.00 123.55 1 . C  ? 
ATOM   267   CD  CD  . LYS LYS LYS B B 78   78   . 5.675   50.326  -40.661 1.00 127.95 1 . C  ? 
ATOM   268   CE  CE  . LYS LYS LYS B B 78   78   . 4.852   49.706  -39.543 1.00 130.57 1 . C  ? 
ATOM   269   NZ  NZ  . LYS LYS LYS B B 78   78   . 5.005   48.225  -39.480 1.00 131.96 1 . N  ? 
ATOM   270   C   C   . LYS LYS LYS B B 78   78   . 7.226   52.734  -43.008 1.00 117.73 1 . C  ? 
ATOM   271   O   O   . LYS LYS LYS B B 78   78   . 8.106   52.750  -43.873 1.00 116.67 1 . O  ? 
ATOM   272   N   N   . ALA ALA ALA B B 79   79   . 7.386   53.244  -41.784 1.00 114.14 1 . N  ? 
ATOM   273   CA  CA  . ALA ALA ALA B B 79   79   . 8.678   53.704  -41.279 1.00 104.32 1 . C  ? 
ATOM   274   CB  CB  . ALA ALA ALA B B 79   79   . 8.492   54.521  -40.012 1.00 103.48 1 . C  ? 
ATOM   275   C   C   . ALA ALA ALA B B 79   79   . 9.580   52.502  -40.988 1.00 98.75  1 . C  ? 
ATOM   276   O   O   . ALA ALA ALA B B 79   79   . 9.081   51.402  -40.745 1.00 99.56  1 . O  ? 
ATOM   277   N   N   . PRO PRO PRO B B 80   80   . 10.910  52.709  -40.994 1.00 91.48  1 . N  ? 
ATOM   278   CA  CA  . PRO PRO PRO B B 80   80   . 11.898  51.668  -40.701 1.00 88.73  1 . C  ? 
ATOM   279   CB  CB  . PRO PRO PRO B B 80   80   . 13.170  52.473  -40.513 1.00 88.79  1 . C  ? 
ATOM   280   CG  CG  . PRO PRO PRO B B 80   80   . 13.023  53.574  -41.489 1.00 90.50  1 . C  ? 
ATOM   281   CD  CD  . PRO PRO PRO B B 80   80   . 11.574  53.956  -41.422 1.00 90.21  1 . C  ? 
ATOM   282   C   C   . PRO PRO PRO B B 80   80   . 11.645  50.834  -39.443 1.00 86.23  1 . C  ? 
ATOM   283   O   O   . PRO PRO PRO B B 80   80   . 11.060  51.334  -38.485 1.00 89.57  1 . O  ? 
ATOM   284   N   N   . HIS HIS HIS B B 81   81   . 12.105  49.581  -39.467 1.00 84.52  1 . N  ? 
ATOM   285   CA  CA  . HIS HIS HIS B B 81   81   . 11.961  48.637  -38.347 1.00 82.17  1 . C  ? 
ATOM   286   CB  CB  . HIS HIS HIS B B 81   81   . 10.504  48.160  -38.235 1.00 83.52  1 . C  ? 
ATOM   287   CG  CG  . HIS HIS HIS B B 81   81   . 9.927   47.624  -39.509 1.00 82.65  1 . C  ? 
ATOM   288   ND1 ND1 . HIS HIS HIS B B 81   81   . 9.310   48.431  -40.442 1.00 83.16  1 . N  ? 
ATOM   289   CE1 CE1 . HIS HIS HIS B B 81   81   . 8.878   47.689  -41.446 1.00 82.90  1 . C  ? 
ATOM   290   NE2 NE2 . HIS HIS HIS B B 81   81   . 9.185   46.428  -41.194 1.00 84.03  1 . N  ? 
ATOM   291   CD2 CD2 . HIS HIS HIS B B 81   81   . 9.834   46.360  -39.984 1.00 82.71  1 . C  ? 
ATOM   292   C   C   . HIS HIS HIS B B 81   81   . 12.946  47.461  -38.480 1.00 80.38  1 . C  ? 
ATOM   293   O   O   . HIS HIS HIS B B 81   81   . 13.773  47.463  -39.388 1.00 77.91  1 . O  ? 
ATOM   294   N   N   . ASP ASP ASP B B 82   82   . 12.878  46.483  -37.570 1.00 82.85  1 . N  ? 
ATOM   295   CA  CA  . ASP ASP ASP B B 82   82   . 13.848  45.369  -37.494 1.00 86.31  1 . C  ? 
ATOM   296   CB  CB  . ASP ASP ASP B B 82   82   . 13.469  44.206  -38.435 1.00 96.21  1 . C  ? 
ATOM   297   CG  CG  . ASP ASP ASP B B 82   82   . 12.192  43.466  -38.003 1.00 102.68 1 . C  ? 
ATOM   298   OD1 OD1 . ASP ASP ASP B B 82   82   . 11.318  44.096  -37.369 1.00 108.53 1 . O  ? 
ATOM   299   OD2 OD2 . ASP ASP ASP B B 82   82   . 12.057  42.254  -38.321 1.00 101.26 1 . O  ? 
ATOM   300   C   C   . ASP ASP ASP B B 82   82   . 15.282  45.862  -37.759 1.00 83.86  1 . C  ? 
ATOM   301   O   O   . ASP ASP ASP B B 82   82   . 15.971  45.394  -38.669 1.00 85.33  1 . O  ? 
ATOM   302   N   N   . PHE PHE PHE B B 83   83   . 15.696  46.846  -36.964 1.00 81.43  1 . N  ? 
ATOM   303   CA  CA  . PHE PHE PHE B B 83   83   . 17.033  47.432  -37.056 1.00 76.78  1 . C  ? 
ATOM   304   CB  CB  . PHE PHE PHE B B 83   83   . 17.125  48.715  -36.228 1.00 75.06  1 . C  ? 
ATOM   305   CG  CG  . PHE PHE PHE B B 83   83   . 16.561  49.915  -36.909 1.00 72.98  1 . C  ? 
ATOM   306   CD1 CD1 . PHE PHE PHE B B 83   83   . 17.329  50.619  -37.823 1.00 72.64  1 . C  ? 
ATOM   307   CE1 CE1 . PHE PHE PHE B B 83   83   . 16.823  51.734  -38.460 1.00 71.89  1 . C  ? 
ATOM   308   CZ  CZ  . PHE PHE PHE B B 83   83   . 15.535  52.156  -38.189 1.00 71.71  1 . C  ? 
ATOM   309   CE2 CE2 . PHE PHE PHE B B 83   83   . 14.754  51.461  -37.280 1.00 72.88  1 . C  ? 
ATOM   310   CD2 CD2 . PHE PHE PHE B B 83   83   . 15.269  50.346  -36.640 1.00 73.44  1 . C  ? 
ATOM   311   C   C   . PHE PHE PHE B B 83   83   . 18.090  46.460  -36.561 1.00 74.24  1 . C  ? 
ATOM   312   O   O   . PHE PHE PHE B B 83   83   . 17.850  45.706  -35.630 1.00 71.31  1 . O  ? 
ATOM   313   N   N   . MET MET MET B B 84   84   . 19.264  46.506  -37.176 1.00 78.22  1 . N  ? 
ATOM   314   CA  CA  . MET MET MET B B 84   84   . 20.387  45.666  -36.780 1.00 80.57  1 . C  ? 
ATOM   315   CB  CB  . MET MET MET B B 84   84   . 20.377  44.371  -37.587 1.00 83.53  1 . C  ? 
ATOM   316   CG  CG  . MET MET MET B B 84   84   . 21.528  43.421  -37.286 1.00 85.11  1 . C  ? 
ATOM   317   SD  SD  . MET MET MET B B 84   84   . 21.415  41.895  -38.223 0.96 89.07  1 . S  ? 
ATOM   318   CE  CE  . MET MET MET B B 84   84   . 21.508  42.480  -39.917 1.00 87.04  1 . C  ? 
ATOM   319   C   C   . MET MET MET B B 84   84   . 21.674  46.419  -37.046 1.00 79.69  1 . C  ? 
ATOM   320   O   O   . MET MET MET B B 84   84   . 21.917  46.827  -38.174 1.00 78.08  1 . O  ? 
ATOM   321   N   N   . PHE PHE PHE B B 85   85   . 22.492  46.582  -36.012 1.00 82.04  1 . N  ? 
ATOM   322   CA  CA  . PHE PHE PHE B B 85   85   . 23.786  47.244  -36.140 1.00 85.87  1 . C  ? 
ATOM   323   CB  CB  . PHE PHE PHE B B 85   85   . 24.122  48.013  -34.861 1.00 92.41  1 . C  ? 
ATOM   324   CG  CG  . PHE PHE PHE B B 85   85   . 23.338  49.279  -34.692 1.00 90.65  1 . C  ? 
ATOM   325   CD1 CD1 . PHE PHE PHE B B 85   85   . 21.991  49.233  -34.358 1.00 90.64  1 . C  ? 
ATOM   326   CE1 CE1 . PHE PHE PHE B B 85   85   . 21.263  50.396  -34.196 1.00 90.72  1 . C  ? 
ATOM   327   CZ  CZ  . PHE PHE PHE B B 85   85   . 21.880  51.626  -34.367 1.00 91.20  1 . C  ? 
ATOM   328   CE2 CE2 . PHE PHE PHE B B 85   85   . 23.225  51.690  -34.698 1.00 88.41  1 . C  ? 
ATOM   329   CD2 CD2 . PHE PHE PHE B B 85   85   . 23.948  50.521  -34.856 1.00 89.09  1 . C  ? 
ATOM   330   C   C   . PHE PHE PHE B B 85   85   . 24.864  46.204  -36.386 1.00 84.51  1 . C  ? 
ATOM   331   O   O   . PHE PHE PHE B B 85   85   . 24.936  45.215  -35.650 1.00 82.71  1 . O  ? 
ATOM   332   N   N   . VAL VAL VAL B B 86   86   . 25.693  46.432  -37.407 1.00 84.52  1 . N  ? 
ATOM   333   CA  CA  . VAL VAL VAL B B 86   86   . 26.857  45.582  -37.690 1.00 90.63  1 . C  ? 
ATOM   334   CB  CB  . VAL VAL VAL B B 86   86   . 26.614  44.665  -38.918 1.00 92.68  1 . C  ? 
ATOM   335   CG1 CG1 . VAL VAL VAL B B 86   86   . 27.838  43.800  -39.220 1.00 95.82  1 . C  ? 
ATOM   336   CG2 CG2 . VAL VAL VAL B B 86   86   . 25.403  43.770  -38.685 1.00 93.49  1 . C  ? 
ATOM   337   C   C   . VAL VAL VAL B B 86   86   . 28.095  46.466  -37.906 1.00 94.11  1 . C  ? 
ATOM   338   O   O   . VAL VAL VAL B B 86   86   . 28.062  47.401  -38.714 1.00 96.56  1 . O  ? 
ATOM   339   N   N   . LYS LYS LYS B B 87   87   . 29.179  46.155  -37.190 1.00 94.36  1 . N  ? 
ATOM   340   CA  CA  . LYS LYS LYS B B 87   87   . 30.434  46.917  -37.270 1.00 98.50  1 . C  ? 
ATOM   341   CB  CB  . LYS LYS LYS B B 87   87   . 31.347  46.575  -36.083 1.00 101.17 1 . C  ? 
ATOM   342   CG  CG  . LYS LYS LYS B B 87   87   . 30.785  46.932  -34.717 1.00 102.21 1 . C  ? 
ATOM   343   CD  CD  . LYS LYS LYS B B 87   87   . 30.832  48.431  -34.471 1.00 102.34 1 . C  ? 
ATOM   344   CE  CE  . LYS LYS LYS B B 87   87   . 30.090  48.806  -33.204 1.00 101.00 1 . C  ? 
ATOM   345   NZ  NZ  . LYS LYS LYS B B 87   87   . 30.246  50.254  -32.915 1.00 102.09 1 . N  ? 
ATOM   346   C   C   . LYS LYS LYS B B 87   87   . 31.198  46.639  -38.562 1.00 100.26 1 . C  ? 
ATOM   347   O   O   . LYS LYS LYS B B 87   87   . 31.162  45.524  -39.079 1.00 104.94 1 . O  ? 
ATOM   348   N   N   . ARG ARG ARG B B 88   88   . 31.904  47.650  -39.065 1.00 104.28 1 . N  ? 
ATOM   349   CA  CA  . ARG ARG ARG B B 88   88   . 32.766  47.487  -40.239 1.00 106.30 1 . C  ? 
ATOM   350   CB  CB  . ARG ARG ARG B B 88   88   . 33.052  48.837  -40.911 1.00 104.55 1 . C  ? 
ATOM   351   CG  CG  . ARG ARG ARG B B 88   88   . 31.836  49.627  -41.392 1.00 103.74 1 . C  ? 
ATOM   352   CD  CD  . ARG ARG ARG B B 88   88   . 30.956  48.874  -42.385 1.00 100.75 1 . C  ? 
ATOM   353   NE  NE  . ARG ARG ARG B B 88   88   . 30.722  49.635  -43.612 1.00 96.67  1 . N  ? 
ATOM   354   CZ  CZ  . ARG ARG ARG B B 88   88   . 31.583  49.729  -44.630 1.00 95.62  1 . C  ? 
ATOM   355   NH1 NH1 . ARG ARG ARG B B 88   88   . 32.772  49.123  -44.593 1.00 91.72  1 . N  ? 
ATOM   356   NH2 NH2 . ARG ARG ARG B B 88   88   . 31.258  50.451  -45.703 1.00 96.69  1 . N  ? 
ATOM   357   C   C   . ARG ARG ARG B B 88   88   . 34.094  46.829  -39.869 1.00 111.48 1 . C  ? 
ATOM   358   O   O   . ARG ARG ARG B B 88   88   . 34.526  45.889  -40.533 1.00 114.63 1 . O  ? 
ATOM   359   N   N   . ASN ASN ASN B B 89   89   . 34.728  47.335  -38.810 1.00 117.74 1 . N  ? 
ATOM   360   CA  CA  . ASN ASN ASN B B 89   89   . 36.091  46.948  -38.410 1.00 122.43 1 . C  ? 
ATOM   361   CB  CB  . ASN ASN ASN B B 89   89   . 36.173  45.461  -38.033 1.00 119.95 1 . C  ? 
ATOM   362   CG  CG  . ASN ASN ASN B B 89   89   . 35.101  45.055  -37.046 1.00 123.13 1 . C  ? 
ATOM   363   OD1 OD1 . ASN ASN ASN B B 89   89   . 34.265  44.204  -37.341 1.00 129.42 1 . O  ? 
ATOM   364   ND2 ND2 . ASN ASN ASN B B 89   89   . 35.108  45.674  -35.872 1.00 124.66 1 . N  ? 
ATOM   365   C   C   . ASN ASN ASN B B 89   89   . 37.123  47.306  -39.487 1.00 127.50 1 . C  ? 
ATOM   366   O   O   . ASN ASN ASN B B 89   89   . 37.991  46.499  -39.824 1.00 134.07 1 . O  ? 
ATOM   367   N   N   . ASP ASP ASP B B 90   90   . 37.014  48.531  -40.008 1.00 129.70 1 . N  ? 
ATOM   368   CA  CA  . ASP ASP ASP B B 90   90   . 37.931  49.075  -41.013 1.00 127.73 1 . C  ? 
ATOM   369   CB  CB  . ASP ASP ASP B B 90   90   . 37.174  49.326  -42.331 1.00 130.64 1 . C  ? 
ATOM   370   CG  CG  . ASP ASP ASP B B 90   90   . 38.071  49.864  -43.449 1.00 134.62 1 . C  ? 
ATOM   371   OD1 OD1 . ASP ASP ASP B B 90   90   . 39.276  49.527  -43.492 1.00 138.69 1 . O  ? 
ATOM   372   OD2 OD2 . ASP ASP ASP B B 90   90   . 37.561  50.630  -44.296 1.00 130.34 1 . O  ? 
ATOM   373   C   C   . ASP ASP ASP B B 90   90   . 38.541  50.375  -40.453 1.00 123.75 1 . C  ? 
ATOM   374   O   O   . ASP ASP ASP B B 90   90   . 37.949  51.448  -40.605 1.00 116.15 1 . O  ? 
ATOM   375   N   N   . PRO PRO PRO B B 91   91   . 39.718  50.279  -39.783 1.00 120.60 1 . N  ? 
ATOM   376   CA  CA  . PRO PRO PRO B B 91   91   . 40.363  51.472  -39.201 1.00 117.43 1 . C  ? 
ATOM   377   CB  CB  . PRO PRO PRO B B 91   91   . 41.629  50.898  -38.543 1.00 116.42 1 . C  ? 
ATOM   378   CG  CG  . PRO PRO PRO B B 91   91   . 41.289  49.483  -38.233 1.00 112.95 1 . C  ? 
ATOM   379   CD  CD  . PRO PRO PRO B B 91   91   . 40.404  49.038  -39.361 1.00 116.54 1 . C  ? 
ATOM   380   C   C   . PRO PRO PRO B B 91   91   . 40.724  52.617  -40.174 1.00 115.68 1 . C  ? 
ATOM   381   O   O   . PRO PRO PRO B B 91   91   . 40.988  53.728  -39.716 1.00 117.57 1 . O  ? 
ATOM   382   N   N   . ASP ASP ASP B B 92   92   . 40.750  52.352  -41.481 1.00 117.58 1 . N  ? 
ATOM   383   CA  CA  . ASP ASP ASP B B 92   92   . 40.936  53.405  -42.497 1.00 122.02 1 . C  ? 
ATOM   384   CB  CB  . ASP ASP ASP B B 92   92   . 41.575  52.815  -43.760 1.00 128.11 1 . C  ? 
ATOM   385   CG  CG  . ASP ASP ASP B B 92   92   . 42.971  52.284  -43.508 1.00 133.37 1 . C  ? 
ATOM   386   OD1 OD1 . ASP ASP ASP B B 92   92   . 43.921  53.095  -43.493 1.00 138.18 1 . O  ? 
ATOM   387   OD2 OD2 . ASP ASP ASP B B 92   92   . 43.116  51.057  -43.328 1.00 136.83 1 . O  ? 
ATOM   388   C   C   . ASP ASP ASP B B 92   92   . 39.635  54.126  -42.885 1.00 117.39 1 . C  ? 
ATOM   389   O   O   . ASP ASP ASP B B 92   92   . 39.647  55.334  -43.138 1.00 110.25 1 . O  ? 
ATOM   390   N   N   . GLY GLY GLY B B 93   93   . 38.526  53.386  -42.923 1.00 114.53 1 . N  ? 
ATOM   391   CA  CA  . GLY GLY GLY B B 93   93   . 37.266  53.876  -43.491 1.00 106.77 1 . C  ? 
ATOM   392   C   C   . GLY GLY GLY B B 93   93   . 36.517  54.878  -42.627 1.00 99.93  1 . C  ? 
ATOM   393   O   O   . GLY GLY GLY B B 93   93   . 36.794  55.001  -41.435 1.00 99.97  1 . O  ? 
ATOM   394   N   N   . PRO PRO PRO B B 94   94   . 35.543  55.592  -43.221 1.00 94.00  1 . N  ? 
ATOM   395   CA  CA  . PRO PRO PRO B B 94   94   . 34.850  56.653  -42.507 1.00 95.96  1 . C  ? 
ATOM   396   CB  CB  . PRO PRO PRO B B 94   94   . 34.368  57.553  -43.645 1.00 93.37  1 . C  ? 
ATOM   397   CG  CG  . PRO PRO PRO B B 94   94   . 34.049  56.589  -44.735 1.00 92.64  1 . C  ? 
ATOM   398   CD  CD  . PRO PRO PRO B B 94   94   . 34.962  55.397  -44.562 1.00 92.79  1 . C  ? 
ATOM   399   C   C   . PRO PRO PRO B B 94   94   . 33.652  56.184  -41.670 1.00 96.95  1 . C  ? 
ATOM   400   O   O   . PRO PRO PRO B B 94   94   . 33.082  56.999  -40.939 1.00 103.35 1 . O  ? 
ATOM   401   N   N   . HIS HIS HIS B B 95   95   . 33.277  54.905  -41.769 1.00 92.88  1 . N  ? 
ATOM   402   CA  CA  . HIS HIS HIS B B 95   95   . 32.059  54.399  -41.142 1.00 90.76  1 . C  ? 
ATOM   403   CB  CB  . HIS HIS HIS B B 95   95   . 31.153  53.765  -42.195 1.00 95.41  1 . C  ? 
ATOM   404   CG  CG  . HIS HIS HIS B B 95   95   . 30.825  54.677  -43.336 1.00 98.53  1 . C  ? 
ATOM   405   ND1 ND1 . HIS HIS HIS B B 95   95   . 30.497  56.004  -43.161 1.00 97.48  1 . N  ? 
ATOM   406   CE1 CE1 . HIS HIS HIS B B 95   95   . 30.255  56.555  -44.336 1.00 99.82  1 . C  ? 
ATOM   407   NE2 NE2 . HIS HIS HIS B B 95   95   . 30.405  55.631  -45.268 1.00 102.57 1 . N  ? 
ATOM   408   CD2 CD2 . HIS HIS HIS B B 95   95   . 30.763  54.447  -44.669 1.00 101.78 1 . C  ? 
ATOM   409   C   C   . HIS HIS HIS B B 95   95   . 32.360  53.383  -40.043 1.00 87.20  1 . C  ? 
ATOM   410   O   O   . HIS HIS HIS B B 95   95   . 33.186  52.491  -40.221 1.00 83.58  1 . O  ? 
ATOM   411   N   N   . SER SER SER B B 96   96   . 31.678  53.531  -38.910 1.00 88.46  1 . N  ? 
ATOM   412   CA  CA  . SER SER SER B B 96   96   . 31.856  52.645  -37.759 1.00 92.92  1 . C  ? 
ATOM   413   CB  CB  . SER SER SER B B 96   96   . 31.511  53.382  -36.452 1.00 95.61  1 . C  ? 
ATOM   414   OG  OG  . SER SER SER B B 96   96   . 30.202  53.941  -36.479 1.00 94.37  1 . O  ? 
ATOM   415   C   C   . SER SER SER B B 96   96   . 30.975  51.412  -37.905 1.00 93.85  1 . C  ? 
ATOM   416   O   O   . SER SER SER B B 96   96   . 31.435  50.276  -37.745 1.00 87.75  1 . O  ? 
ATOM   417   N   N   . ASP ASP ASP B B 97   97   . 29.698  51.667  -38.190 1.00 97.71  1 . N  ? 
ATOM   418   CA  CA  . ASP ASP ASP B B 97   97   . 28.671  50.638  -38.316 1.00 98.21  1 . C  ? 
ATOM   419   CB  CB  . ASP ASP ASP B B 97   97   . 27.623  50.778  -37.187 1.00 103.19 1 . C  ? 
ATOM   420   CG  CG  . ASP ASP ASP B B 97   97   . 28.218  50.645  -35.771 1.00 104.50 1 . C  ? 
ATOM   421   OD1 OD1 . ASP ASP ASP B B 97   97   . 29.242  51.297  -35.470 1.00 105.26 1 . O  ? 
ATOM   422   OD2 OD2 . ASP ASP ASP B B 97   97   . 27.634  49.908  -34.938 1.00 99.61  1 . O  ? 
ATOM   423   C   C   . ASP ASP ASP B B 97   97   . 27.951  50.748  -39.666 1.00 93.92  1 . C  ? 
ATOM   424   O   O   . ASP ASP ASP B B 97   97   . 27.938  51.806  -40.303 1.00 94.34  1 . O  ? 
ATOM   425   N   N   . ARG ARG ARG B B 98   98   . 27.365  49.638  -40.100 1.00 93.21  1 . N  ? 
ATOM   426   CA  CA  . ARG ARG ARG B B 98   98   . 26.288  49.660  -41.087 1.00 92.14  1 . C  ? 
ATOM   427   CB  CB  . ARG ARG ARG B B 98   98   . 26.597  48.769  -42.287 1.00 94.79  1 . C  ? 
ATOM   428   CG  CG  . ARG ARG ARG B B 98   98   . 25.458  48.714  -43.300 1.00 94.90  1 . C  ? 
ATOM   429   CD  CD  . ARG ARG ARG B B 98   98   . 25.842  47.960  -44.556 1.00 96.17  1 . C  ? 
ATOM   430   NE  NE  . ARG ARG ARG B B 98   98   . 26.709  48.735  -45.439 1.00 97.07  1 . N  ? 
ATOM   431   CZ  CZ  . ARG ARG ARG B B 98   98   . 27.071  48.368  -46.669 1.00 101.34 1 . C  ? 
ATOM   432   NH1 NH1 . ARG ARG ARG B B 98   98   . 26.640  47.226  -47.210 1.00 103.17 1 . N  ? 
ATOM   433   NH2 NH2 . ARG ARG ARG B B 98   98   . 27.865  49.164  -47.379 1.00 104.94 1 . N  ? 
ATOM   434   C   C   . ARG ARG ARG B B 98   98   . 25.035  49.157  -40.391 1.00 85.12  1 . C  ? 
ATOM   435   O   O   . ARG ARG ARG B B 98   98   . 25.074  48.129  -39.707 1.00 80.74  1 . O  ? 
ATOM   436   N   N   . ILE ILE ILE B B 99   99   . 23.932  49.878  -40.569 1.00 82.45  1 . N  ? 
ATOM   437   CA  CA  . ILE ILE ILE B B 99   99   . 22.643  49.452  -40.025 1.00 85.34  1 . C  ? 
ATOM   438   CB  CB  . ILE ILE ILE B B 99   99   . 21.904  50.555  -39.221 1.00 86.52  1 . C  ? 
ATOM   439   CG1 CG1 . ILE ILE ILE B B 99   99   . 21.698  51.840  -40.035 1.00 88.34  1 . C  ? 
ATOM   440   CD1 CD1 . ILE ILE ILE B B 99   99   . 20.642  52.749  -39.454 1.00 90.05  1 . C  ? 
ATOM   441   CG2 CG2 . ILE ILE ILE B B 99   99   . 22.665  50.864  -37.941 1.00 86.76  1 . C  ? 
ATOM   442   C   C   . ILE ILE ILE B B 99   99   . 21.758  48.898  -41.139 1.00 84.27  1 . C  ? 
ATOM   443   O   O   . ILE ILE ILE B B 99   99   . 21.693  49.455  -42.231 1.00 79.96  1 . O  ? 
ATOM   444   N   N   . TYR TYR TYR B B 100  100  . 21.107  47.777  -40.848 1.00 85.01  1 . N  ? 
ATOM   445   CA  CA  . TYR TYR TYR B B 100  100  . 20.177  47.149  -41.764 1.00 85.17  1 . C  ? 
ATOM   446   CB  CB  . TYR TYR TYR B B 100  100  . 20.531  45.681  -41.950 1.00 85.50  1 . C  ? 
ATOM   447   CG  CG  . TYR TYR TYR B B 100  100  . 21.904  45.447  -42.525 1.00 83.04  1 . C  ? 
ATOM   448   CD1 CD1 . TYR TYR TYR B B 100  100  . 22.111  45.434  -43.902 1.00 80.97  1 . C  ? 
ATOM   449   CE1 CE1 . TYR TYR TYR B B 100  100  . 23.367  45.208  -44.432 1.00 81.12  1 . C  ? 
ATOM   450   CZ  CZ  . TYR TYR TYR B B 100  100  . 24.438  44.991  -43.580 1.00 84.38  1 . C  ? 
ATOM   451   OH  OH  . TYR TYR TYR B B 100  100  . 25.698  44.764  -44.090 1.00 91.38  1 . O  ? 
ATOM   452   CE2 CE2 . TYR TYR TYR B B 100  100  . 24.255  44.992  -42.212 1.00 82.96  1 . C  ? 
ATOM   453   CD2 CD2 . TYR TYR TYR B B 100  100  . 22.994  45.220  -41.694 1.00 81.83  1 . C  ? 
ATOM   454   C   C   . TYR TYR TYR B B 100  100  . 18.787  47.263  -41.172 1.00 85.22  1 . C  ? 
ATOM   455   O   O   . TYR TYR TYR B B 100  100  . 18.621  47.198  -39.952 1.00 79.45  1 . O  ? 
ATOM   456   N   N   . TYR TYR TYR B B 101  101  . 17.796  47.439  -42.043 1.00 85.78  1 . N  ? 
ATOM   457   CA  CA  . TYR TYR TYR B B 101  101  . 16.412  47.616  -41.612 1.00 84.67  1 . C  ? 
ATOM   458   CB  CB  . TYR TYR TYR B B 101  101  . 16.208  49.025  -41.020 1.00 82.43  1 . C  ? 
ATOM   459   CG  CG  . TYR TYR TYR B B 101  101  . 16.658  50.167  -41.911 1.00 78.90  1 . C  ? 
ATOM   460   CD1 CD1 . TYR TYR TYR B B 101  101  . 18.005  50.502  -42.023 1.00 78.37  1 . C  ? 
ATOM   461   CE1 CE1 . TYR TYR TYR B B 101  101  . 18.421  51.545  -42.831 1.00 80.61  1 . C  ? 
ATOM   462   CZ  CZ  . TYR TYR TYR B B 101  101  . 17.486  52.277  -43.543 1.00 82.72  1 . C  ? 
ATOM   463   OH  OH  . TYR TYR TYR B B 101  101  . 17.907  53.313  -44.348 1.00 85.11  1 . O  ? 
ATOM   464   CE2 CE2 . TYR TYR TYR B B 101  101  . 16.139  51.971  -43.445 1.00 81.29  1 . C  ? 
ATOM   465   CD2 CD2 . TYR TYR TYR B B 101  101  . 15.733  50.923  -42.630 1.00 79.48  1 . C  ? 
ATOM   466   C   C   . TYR TYR TYR B B 101  101  . 15.418  47.354  -42.746 1.00 83.82  1 . C  ? 
ATOM   467   O   O   . TYR TYR TYR B B 101  101  . 15.717  47.589  -43.915 1.00 80.01  1 . O  ? 
ATOM   468   N   N   . LEU LEU LEU B B 102  102  . 14.246  46.842  -42.380 1.00 86.95  1 . N  ? 
ATOM   469   CA  CA  . LEU LEU LEU B B 102  102  . 13.123  46.710  -43.300 1.00 88.24  1 . C  ? 
ATOM   470   CB  CB  . LEU LEU LEU B B 102  102  . 12.135  45.652  -42.813 1.00 91.09  1 . C  ? 
ATOM   471   CG  CG  . LEU LEU LEU B B 102  102  . 12.669  44.223  -42.791 1.00 99.23  1 . C  ? 
ATOM   472   CD1 CD1 . LEU LEU LEU B B 102  102  . 11.760  43.310  -41.979 1.00 100.88 1 . C  ? 
ATOM   473   CD2 CD2 . LEU LEU LEU B B 102  102  . 12.843  43.699  -44.211 1.00 104.70 1 . C  ? 
ATOM   474   C   C   . LEU LEU LEU B B 102  102  . 12.417  48.039  -43.354 1.00 88.31  1 . C  ? 
ATOM   475   O   O   . LEU LEU LEU B B 102  102  . 12.240  48.676  -42.325 1.00 90.91  1 . O  ? 
ATOM   476   N   N   . ALA ALA ALA B B 103  103  . 12.010  48.457  -44.547 1.00 93.58  1 . N  ? 
ATOM   477   CA  CA  . ALA ALA ALA B B 103  103  . 11.257  49.703  -44.713 1.00 94.87  1 . C  ? 
ATOM   478   CB  CB  . ALA ALA ALA B B 103  103  . 12.186  50.908  -44.608 1.00 96.34  1 . C  ? 
ATOM   479   C   C   . ALA ALA ALA B B 103  103  . 10.504  49.728  -46.035 1.00 95.31  1 . C  ? 
ATOM   480   O   O   . ALA ALA ALA B B 103  103  . 10.668  48.848  -46.879 1.00 95.12  1 . O  ? 
ATOM   481   N   N   . MET MET MET B B 104  104  . 9.664   50.744  -46.180 1.00 97.63  1 . N  ? 
ATOM   482   CA  CA  . MET MET MET B B 104  104  . 8.857   50.956  -47.365 1.00 99.22  1 . C  ? 
ATOM   483   CB  CB  . MET MET MET B B 104  104  . 7.380   50.875  -46.969 1.00 94.89  1 . C  ? 
ATOM   484   CG  CG  . MET MET MET B B 104  104  . 6.375   51.009  -48.094 1.00 91.80  1 . C  ? 
ATOM   485   SD  SD  . MET MET MET B B 104  104  . 4.696   50.803  -47.477 0.51 86.51  1 . S  ? 
ATOM   486   CE  CE  . MET MET MET B B 104  104  . 4.631   49.024  -47.287 1.00 86.79  1 . C  ? 
ATOM   487   C   C   . MET MET MET B B 104  104  . 9.239   52.338  -47.903 1.00 109.22 1 . C  ? 
ATOM   488   O   O   . MET MET MET B B 104  104  . 8.849   53.366  -47.342 1.00 111.47 1 . O  ? 
ATOM   489   N   N   . SER SER SER B B 105  105  . 10.042  52.353  -48.966 1.00 118.62 1 . N  ? 
ATOM   490   CA  CA  . SER SER SER B B 105  105  . 10.471  53.605  -49.604 1.00 117.27 1 . C  ? 
ATOM   491   CB  CB  . SER SER SER B B 105  105  . 11.769  53.389  -50.395 1.00 118.83 1 . C  ? 
ATOM   492   OG  OG  . SER SER SER B B 105  105  . 12.126  54.538  -51.143 1.00 117.86 1 . O  ? 
ATOM   493   C   C   . SER SER SER B B 105  105  . 9.363   54.134  -50.514 1.00 112.86 1 . C  ? 
ATOM   494   O   O   . SER SER SER B B 105  105  . 8.944   55.282  -50.397 1.00 102.86 1 . O  ? 
ATOM   495   N   N   . ASN ASN ASN B B 108  108  . 3.612   53.517  -51.028 1.00 124.34 1 . N  ? 
ATOM   496   CA  CA  . ASN ASN ASN B B 108  108  . 3.036   52.663  -52.069 1.00 134.06 1 . C  ? 
ATOM   497   CB  CB  . ASN ASN ASN B B 108  108  . 2.595   53.511  -53.268 1.00 142.13 1 . C  ? 
ATOM   498   CG  CG  . ASN ASN ASN B B 108  108  . 1.364   54.356  -52.969 1.00 147.04 1 . C  ? 
ATOM   499   OD1 OD1 . ASN ASN ASN B B 108  108  . 1.323   55.081  -51.973 1.00 143.72 1 . O  ? 
ATOM   500   ND2 ND2 . ASN ASN ASN B B 108  108  . 0.355   54.274  -53.838 1.00 149.52 1 . N  ? 
ATOM   501   C   C   . ASN ASN ASN B B 108  108  . 3.968   51.538  -52.552 1.00 133.30 1 . C  ? 
ATOM   502   O   O   . ASN ASN ASN B B 108  108  . 3.530   50.652  -53.287 1.00 126.94 1 . O  ? 
ATOM   503   N   N   . ARG ARG ARG B B 109  109  . 5.236   51.576  -52.143 1.00 139.92 1 . N  ? 
ATOM   504   CA  CA  . ARG ARG ARG B B 109  109  . 6.216   50.530  -52.484 1.00 141.07 1 . C  ? 
ATOM   505   CB  CB  . ARG ARG ARG B B 109  109  . 7.645   51.056  -52.246 1.00 145.58 1 . C  ? 
ATOM   506   CG  CG  . ARG ARG ARG B B 109  109  . 8.749   50.330  -53.015 1.00 147.11 1 . C  ? 
ATOM   507   CD  CD  . ARG ARG ARG B B 109  109  . 10.026  51.148  -53.188 1.00 150.16 1 . C  ? 
ATOM   508   NE  NE  . ARG ARG ARG B B 109  109  . 9.785   52.584  -53.373 1.00 155.82 1 . N  ? 
ATOM   509   CZ  CZ  . ARG ARG ARG B B 109  109  . 9.210   53.148  -54.440 1.00 154.19 1 . C  ? 
ATOM   510   NH1 NH1 . ARG ARG ARG B B 109  109  . 8.802   52.423  -55.483 1.00 156.63 1 . N  ? 
ATOM   511   NH2 NH2 . ARG ARG ARG B B 109  109  . 9.044   54.469  -54.463 1.00 149.21 1 . N  ? 
ATOM   512   C   C   . ARG ARG ARG B B 109  109  . 5.987   49.256  -51.655 1.00 135.77 1 . C  ? 
ATOM   513   O   O   . ARG ARG ARG B B 109  109  . 5.159   49.238  -50.736 1.00 136.21 1 . O  ? 
ATOM   514   N   N   . GLU GLU GLU B B 110  110  . 6.705   48.190  -52.004 1.00 124.99 1 . N  ? 
ATOM   515   CA  CA  . GLU GLU GLU B B 110  110  . 6.808   47.007  -51.151 1.00 117.90 1 . C  ? 
ATOM   516   CB  CB  . GLU GLU GLU B B 110  110  . 7.150   45.765  -51.976 1.00 123.35 1 . C  ? 
ATOM   517   CG  CG  . GLU GLU GLU B B 110  110  . 6.070   45.361  -52.969 1.00 126.69 1 . C  ? 
ATOM   518   CD  CD  . GLU GLU GLU B B 110  110  . 6.188   43.914  -53.413 1.00 131.01 1 . C  ? 
ATOM   519   OE1 OE1 . GLU GLU GLU B B 110  110  . 5.140   43.293  -53.690 1.00 136.25 1 . O  ? 
ATOM   520   OE2 OE2 . GLU GLU GLU B B 110  110  . 7.323   43.394  -53.480 1.00 134.74 1 . O  ? 
ATOM   521   C   C   . GLU GLU GLU B B 110  110  . 7.849   47.189  -50.045 1.00 108.90 1 . C  ? 
ATOM   522   O   O   . GLU GLU GLU B B 110  110  . 8.767   48.013  -50.148 1.00 107.55 1 . O  ? 
ATOM   523   N   N   . ASN ASN ASN B B 111  111  . 7.691   46.387  -48.997 1.00 102.36 1 . N  ? 
ATOM   524   CA  CA  . ASN ASN ASN B B 111  111  . 8.538   46.440  -47.810 1.00 98.95  1 . C  ? 
ATOM   525   CB  CB  . ASN ASN ASN B B 111  111  . 7.755   45.895  -46.602 1.00 99.60  1 . C  ? 
ATOM   526   CG  CG  . ASN ASN ASN B B 111  111  . 8.252   46.441  -45.279 1.00 99.24  1 . C  ? 
ATOM   527   OD1 OD1 . ASN ASN ASN B B 111  111  . 8.857   45.720  -44.483 1.00 98.06  1 . O  ? 
ATOM   528   ND2 ND2 . ASN ASN ASN B B 111  111  . 7.977   47.715  -45.026 1.00 97.79  1 . N  ? 
ATOM   529   C   C   . ASN ASN ASN B B 111  111  . 9.789   45.600  -48.060 1.00 92.55  1 . C  ? 
ATOM   530   O   O   . ASN ASN ASN B B 111  111  . 9.678   44.425  -48.390 1.00 98.05  1 . O  ? 
ATOM   531   N   N   . THR THR THR B B 112  112  . 10.972  46.189  -47.903 1.00 88.05  1 . N  ? 
ATOM   532   CA  CA  . THR THR THR B B 112  112  . 12.230  45.480  -48.190 1.00 86.62  1 . C  ? 
ATOM   533   CB  CB  . THR THR THR B B 112  112  . 12.630  45.626  -49.677 1.00 84.91  1 . C  ? 
ATOM   534   OG1 OG1 . THR THR THR B B 112  112  . 13.859  44.933  -49.919 1.00 82.43  1 . O  ? 
ATOM   535   CG2 CG2 . THR THR THR B B 112  112  . 12.795  47.101  -50.080 1.00 84.28  1 . C  ? 
ATOM   536   C   C   . THR THR THR B B 112  112  . 13.408  45.920  -47.317 1.00 85.78  1 . C  ? 
ATOM   537   O   O   . THR THR THR B B 112  112  . 13.346  46.937  -46.624 1.00 86.72  1 . O  ? 
ATOM   538   N   N   . LEU LEU LEU B B 113  113  . 14.483  45.139  -47.381 1.00 82.57  1 . N  ? 
ATOM   539   CA  CA  . LEU LEU LEU B B 113  113  . 15.716  45.442  -46.663 1.00 81.16  1 . C  ? 
ATOM   540   CB  CB  . LEU LEU LEU B B 113  113  . 16.669  44.251  -46.681 1.00 79.98  1 . C  ? 
ATOM   541   CG  CG  . LEU LEU LEU B B 113  113  . 16.270  43.108  -45.754 1.00 81.76  1 . C  ? 
ATOM   542   CD1 CD1 . LEU LEU LEU B B 113  113  . 17.031  41.836  -46.103 1.00 83.80  1 . C  ? 
ATOM   543   CD2 CD2 . LEU LEU LEU B B 113  113  . 16.506  43.495  -44.300 1.00 82.69  1 . C  ? 
ATOM   544   C   C   . LEU LEU LEU B B 113  113  . 16.430  46.634  -47.271 1.00 82.46  1 . C  ? 
ATOM   545   O   O   . LEU LEU LEU B B 113  113  . 16.658  46.675  -48.480 1.00 84.16  1 . O  ? 
ATOM   546   N   N   . PHE PHE PHE B B 114  114  . 16.765  47.597  -46.414 1.00 83.92  1 . N  ? 
ATOM   547   CA  CA  . PHE PHE PHE B B 114  114  . 17.659  48.699  -46.745 1.00 81.11  1 . C  ? 
ATOM   548   CB  CB  . PHE PHE PHE B B 114  114  . 16.938  50.035  -46.568 1.00 79.55  1 . C  ? 
ATOM   549   CG  CG  . PHE PHE PHE B B 114  114  . 15.889  50.291  -47.601 1.00 82.43  1 . C  ? 
ATOM   550   CD1 CD1 . PHE PHE PHE B B 114  114  . 16.213  50.927  -48.796 1.00 84.03  1 . C  ? 
ATOM   551   CE1 CE1 . PHE PHE PHE B B 114  114  . 15.243  51.164  -49.764 1.00 85.08  1 . C  ? 
ATOM   552   CZ  CZ  . PHE PHE PHE B B 114  114  . 13.932  50.763  -49.542 1.00 86.93  1 . C  ? 
ATOM   553   CE2 CE2 . PHE PHE PHE B B 114  114  . 13.596  50.125  -48.356 1.00 86.71  1 . C  ? 
ATOM   554   CD2 CD2 . PHE PHE PHE B B 114  114  . 14.573  49.888  -47.394 1.00 85.28  1 . C  ? 
ATOM   555   C   C   . PHE PHE PHE B B 114  114  . 18.886  48.657  -45.840 1.00 81.07  1 . C  ? 
ATOM   556   O   O   . PHE PHE PHE B B 114  114  . 18.954  47.870  -44.889 1.00 77.80  1 . O  ? 
ATOM   557   N   N   . TYR TYR TYR B B 115  115  . 19.862  49.498  -46.161 1.00 83.41  1 . N  ? 
ATOM   558   CA  CA  . TYR TYR TYR B B 115  115  . 20.960  49.781  -45.249 1.00 85.17  1 . C  ? 
ATOM   559   CB  CB  . TYR TYR TYR B B 115  115  . 22.145  48.838  -45.494 1.00 88.23  1 . C  ? 
ATOM   560   CG  CG  . TYR TYR TYR B B 115  115  . 22.856  48.980  -46.834 1.00 92.82  1 . C  ? 
ATOM   561   CD1 CD1 . TYR TYR TYR B B 115  115  . 22.383  48.329  -47.979 1.00 95.77  1 . C  ? 
ATOM   562   CE1 CE1 . TYR TYR TYR B B 115  115  . 23.042  48.445  -49.198 1.00 96.19  1 . C  ? 
ATOM   563   CZ  CZ  . TYR TYR TYR B B 115  115  . 24.200  49.204  -49.279 1.00 97.50  1 . C  ? 
ATOM   564   OH  OH  . TYR TYR TYR B B 115  115  . 24.858  49.335  -50.477 1.00 103.71 1 . O  ? 
ATOM   565   CE2 CE2 . TYR TYR TYR B B 115  115  . 24.688  49.856  -48.163 1.00 95.56  1 . C  ? 
ATOM   566   CD2 CD2 . TYR TYR TYR B B 115  115  . 24.026  49.733  -46.949 1.00 93.95  1 . C  ? 
ATOM   567   C   C   . TYR TYR TYR B B 115  115  . 21.379  51.251  -45.309 1.00 85.68  1 . C  ? 
ATOM   568   O   O   . TYR TYR TYR B B 115  115  . 21.035  51.976  -46.253 1.00 78.57  1 . O  ? 
ATOM   569   N   N   . SER SER SER B B 116  116  . 22.078  51.686  -44.260 1.00 87.99  1 . N  ? 
ATOM   570   CA  CA  . SER SER SER B B 116  116  . 22.637  53.039  -44.183 1.00 89.08  1 . C  ? 
ATOM   571   CB  CB  . SER SER SER B B 116  116  . 21.640  53.990  -43.526 1.00 89.94  1 . C  ? 
ATOM   572   OG  OG  . SER SER SER B B 116  116  . 20.506  54.183  -44.359 1.00 91.27  1 . O  ? 
ATOM   573   C   C   . SER SER SER B B 116  116  . 23.973  53.035  -43.439 1.00 89.53  1 . C  ? 
ATOM   574   O   O   . SER SER SER B B 116  116  . 24.252  52.132  -42.636 1.00 83.68  1 . O  ? 
ATOM   575   N   N   . GLU GLU GLU B B 117  117  . 24.796  54.043  -43.730 1.00 92.39  1 . N  ? 
ATOM   576   CA  CA  . GLU GLU GLU B B 117  117  . 26.172  54.105  -43.229 1.00 93.54  1 . C  ? 
ATOM   577   CB  CB  . GLU GLU GLU B B 117  117  . 27.111  54.614  -44.323 1.00 96.85  1 . C  ? 
ATOM   578   CG  CG  . GLU GLU GLU B B 117  117  . 27.083  53.815  -45.619 1.00 97.31  1 . C  ? 
ATOM   579   CD  CD  . GLU GLU GLU B B 117  117  . 27.461  52.357  -45.442 1.00 97.87  1 . C  ? 
ATOM   580   OE1 OE1 . GLU GLU GLU B B 117  117  . 28.102  51.991  -44.420 1.00 97.56  1 . O  ? 
ATOM   581   OE2 OE2 . GLU GLU GLU B B 117  117  . 27.110  51.574  -46.347 1.00 97.25  1 . O  ? 
ATOM   582   C   C   . GLU GLU GLU B B 117  117  . 26.282  55.022  -42.029 1.00 88.93  1 . C  ? 
ATOM   583   O   O   . GLU GLU GLU B B 117  117  . 25.950  56.200  -42.118 1.00 90.43  1 . O  ? 
ATOM   584   N   N   . ILE ILE ILE B B 118  118  . 26.759  54.475  -40.916 1.00 85.14  1 . N  ? 
ATOM   585   CA  CA  . ILE ILE ILE B B 118  118  . 26.918  55.224  -39.676 1.00 85.68  1 . C  ? 
ATOM   586   CB  CB  . ILE ILE ILE B B 118  118  . 26.650  54.315  -38.451 1.00 85.68  1 . C  ? 
ATOM   587   CG1 CG1 . ILE ILE ILE B B 118  118  . 25.289  53.615  -38.577 1.00 89.12  1 . C  ? 
ATOM   588   CD1 CD1 . ILE ILE ILE B B 118  118  . 24.125  54.524  -38.931 1.00 89.32  1 . C  ? 
ATOM   589   CG2 CG2 . ILE ILE ILE B B 118  118  . 26.717  55.094  -37.146 1.00 86.03  1 . C  ? 
ATOM   590   C   C   . ILE ILE ILE B B 118  118  . 28.354  55.770  -39.656 1.00 87.70  1 . C  ? 
ATOM   591   O   O   . ILE ILE ILE B B 118  118  . 29.301  54.977  -39.626 1.00 86.97  1 . O  ? 
ATOM   592   N   N   . PRO PRO PRO B B 119  119  . 28.528  57.118  -39.687 1.00 86.09  1 . N  ? 
ATOM   593   CA  CA  . PRO PRO PRO B B 119  119  . 29.900  57.646  -39.677 1.00 84.40  1 . C  ? 
ATOM   594   CB  CB  . PRO PRO PRO B B 119  119  . 29.714  59.135  -40.018 1.00 81.98  1 . C  ? 
ATOM   595   CG  CG  . PRO PRO PRO B B 119  119  . 28.323  59.279  -40.521 1.00 80.71  1 . C  ? 
ATOM   596   CD  CD  . PRO PRO PRO B B 119  119  . 27.542  58.210  -39.828 1.00 82.71  1 . C  ? 
ATOM   597   C   C   . PRO PRO PRO B B 119  119  . 30.649  57.498  -38.342 1.00 87.10  1 . C  ? 
ATOM   598   O   O   . PRO PRO PRO B B 119  119  . 30.036  57.320  -37.278 1.00 81.91  1 . O  ? 
ATOM   599   N   N   . LYS LYS LYS B B 120  120  . 31.976  57.563  -38.429 1.00 89.45  1 . N  ? 
ATOM   600   CA  CA  . LYS LYS LYS B B 120  120  . 32.844  57.625  -37.256 1.00 88.81  1 . C  ? 
ATOM   601   CB  CB  . LYS LYS LYS B B 120  120  . 34.288  57.296  -37.636 1.00 87.28  1 . C  ? 
ATOM   602   CG  CG  . LYS LYS LYS B B 120  120  . 34.473  55.850  -38.045 1.00 90.54  1 . C  ? 
ATOM   603   CD  CD  . LYS LYS LYS B B 120  120  . 35.935  55.459  -38.159 1.00 95.68  1 . C  ? 
ATOM   604   CE  CE  . LYS LYS LYS B B 120  120  . 36.086  53.951  -38.325 1.00 101.66 1 . C  ? 
ATOM   605   NZ  NZ  . LYS LYS LYS B B 120  120  . 37.469  53.474  -38.042 1.00 105.13 1 . N  ? 
ATOM   606   C   C   . LYS LYS LYS B B 120  120  . 32.782  58.999  -36.593 1.00 91.05  1 . C  ? 
ATOM   607   O   O   . LYS LYS LYS B B 120  120  . 33.013  59.106  -35.391 1.00 90.34  1 . O  ? 
ATOM   608   N   N   . THR THR THR B B 121  121  . 32.487  60.038  -37.380 1.00 92.28  1 . N  ? 
ATOM   609   CA  CA  . THR THR THR B B 121  121  . 32.366  61.413  -36.882 1.00 97.49  1 . C  ? 
ATOM   610   CB  CB  . THR THR THR B B 121  121  . 33.726  62.163  -36.923 1.00 104.00 1 . C  ? 
ATOM   611   OG1 OG1 . THR THR THR B B 121  121  . 33.596  63.453  -36.304 1.00 106.47 1 . O  ? 
ATOM   612   CG2 CG2 . THR THR THR B B 121  121  . 34.252  62.328  -38.365 1.00 104.28 1 . C  ? 
ATOM   613   C   C   . THR THR THR B B 121  121  . 31.326  62.190  -37.684 1.00 95.26  1 . C  ? 
ATOM   614   O   O   . THR THR THR B B 121  121  . 30.968  61.793  -38.789 1.00 90.26  1 . O  ? 
ATOM   615   N   N   . ILE ILE ILE B B 122  122  . 30.879  63.314  -37.128 1.00 98.36  1 . N  ? 
ATOM   616   CA  CA  . ILE ILE ILE B B 122  122  . 29.791  64.114  -37.707 1.00 100.43 1 . C  ? 
ATOM   617   CB  CB  . ILE ILE ILE B B 122  122  . 28.423  63.794  -37.060 1.00 102.96 1 . C  ? 
ATOM   618   CG1 CG1 . ILE ILE ILE B B 122  122  . 28.575  63.568  -35.547 1.00 103.86 1 . C  ? 
ATOM   619   CD1 CD1 . ILE ILE ILE B B 122  122  . 27.296  63.751  -34.768 1.00 104.00 1 . C  ? 
ATOM   620   CG2 CG2 . ILE ILE ILE B B 122  122  . 27.798  62.575  -37.724 1.00 104.41 1 . C  ? 
ATOM   621   C   C   . ILE ILE ILE B B 122  122  . 30.049  65.604  -37.554 1.00 99.75  1 . C  ? 
ATOM   622   O   O   . ILE ILE ILE B B 122  122  . 30.576  66.045  -36.536 1.00 97.25  1 . O  ? 
ATOM   623   N   N   . ASN ASN ASN B B 123  123  . 29.656  66.365  -38.574 1.00 106.42 1 . N  ? 
ATOM   624   CA  CA  . ASN ASN ASN B B 123  123  . 29.780  67.823  -38.565 1.00 108.43 1 . C  ? 
ATOM   625   CB  CB  . ASN ASN ASN B B 123  123  . 29.765  68.384  -39.996 1.00 113.80 1 . C  ? 
ATOM   626   CG  CG  . ASN ASN ASN B B 123  123  . 29.759  69.905  -40.037 1.00 116.30 1 . C  ? 
ATOM   627   OD1 OD1 . ASN ASN ASN B B 123  123  . 29.006  70.506  -40.801 1.00 120.82 1 . O  ? 
ATOM   628   ND2 ND2 . ASN ASN ASN B B 123  123  . 30.595  70.532  -39.215 1.00 120.31 1 . N  ? 
ATOM   629   C   C   . ASN ASN ASN B B 123  123  . 28.635  68.400  -37.741 1.00 101.88 1 . C  ? 
ATOM   630   O   O   . ASN ASN ASN B B 123  123  . 27.493  68.466  -38.202 1.00 105.22 1 . O  ? 
ATOM   631   N   N   . ARG ARG ARG B B 124  124  . 28.959  68.828  -36.526 1.00 96.43  1 . N  ? 
ATOM   632   CA  CA  . ARG ARG ARG B B 124  124  . 27.953  69.238  -35.544 1.00 95.90  1 . C  ? 
ATOM   633   CB  CB  . ARG ARG ARG B B 124  124  . 28.552  69.203  -34.133 1.00 89.97  1 . C  ? 
ATOM   634   CG  CG  . ARG ARG ARG B B 124  124  . 28.938  67.796  -33.708 1.00 87.45  1 . C  ? 
ATOM   635   CD  CD  . ARG ARG ARG B B 124  124  . 29.866  67.790  -32.516 1.00 86.47  1 . C  ? 
ATOM   636   NE  NE  . ARG ARG ARG B B 124  124  . 29.964  66.452  -31.933 1.00 87.12  1 . N  ? 
ATOM   637   CZ  CZ  . ARG ARG ARG B B 124  124  . 30.776  65.474  -32.344 1.00 88.67  1 . C  ? 
ATOM   638   NH1 NH1 . ARG ARG ARG B B 124  124  . 31.613  65.640  -33.374 1.00 89.74  1 . N  ? 
ATOM   639   NH2 NH2 . ARG ARG ARG B B 124  124  . 30.751  64.302  -31.707 1.00 87.09  1 . N  ? 
ATOM   640   C   C   . ARG ARG ARG B B 124  124  . 27.297  70.596  -35.831 1.00 98.11  1 . C  ? 
ATOM   641   O   O   . ARG ARG ARG B B 124  124  . 26.331  70.963  -35.161 1.00 101.93 1 . O  ? 
ATOM   642   N   N   . ALA ALA ALA B B 125  125  . 27.818  71.335  -36.811 1.00 100.40 1 . N  ? 
ATOM   643   CA  CA  . ALA ALA ALA B B 125  125  . 27.140  72.519  -37.342 1.00 103.31 1 . C  ? 
ATOM   644   CB  CB  . ALA ALA ALA B B 125  125  . 28.064  73.275  -38.287 1.00 106.03 1 . C  ? 
ATOM   645   C   C   . ALA ALA ALA B B 125  125  . 25.843  72.146  -38.063 1.00 103.50 1 . C  ? 
ATOM   646   O   O   . ALA ALA ALA B B 125  125  . 24.826  72.817  -37.900 1.00 105.65 1 . O  ? 
ATOM   647   N   N   . ALA ALA ALA B B 126  126  . 25.895  71.073  -38.851 1.00 105.96 1 . N  ? 
ATOM   648   CA  CA  . ALA ALA ALA B B 126  126  . 24.759  70.617  -39.650 1.00 108.14 1 . C  ? 
ATOM   649   CB  CB  . ALA ALA ALA B B 126  126  . 25.228  70.272  -41.057 1.00 110.13 1 . C  ? 
ATOM   650   C   C   . ALA ALA ALA B B 126  126  . 24.054  69.414  -39.021 1.00 108.06 1 . C  ? 
ATOM   651   O   O   . ALA ALA ALA B B 126  126  . 24.507  68.860  -38.013 1.00 102.58 1 . O  ? 
ATOM   652   N   N   . VAL VAL VAL B B 127  127  . 22.931  69.039  -39.635 1.00 106.83 1 . N  ? 
ATOM   653   CA  CA  . VAL VAL VAL B B 127  127  . 22.151  67.862  -39.267 1.00 102.90 1 . C  ? 
ATOM   654   CB  CB  . VAL VAL VAL B B 127  127  . 20.654  68.217  -39.090 1.00 103.66 1 . C  ? 
ATOM   655   CG1 CG1 . VAL VAL VAL B B 127  127  . 19.844  66.998  -38.655 1.00 102.52 1 . C  ? 
ATOM   656   CG2 CG2 . VAL VAL VAL B B 127  127  . 20.492  69.352  -38.087 1.00 105.19 1 . C  ? 
ATOM   657   C   C   . VAL VAL VAL B B 127  127  . 22.309  66.839  -40.390 1.00 97.95  1 . C  ? 
ATOM   658   O   O   . VAL VAL VAL B B 127  127  . 21.880  67.083  -41.519 1.00 101.78 1 . O  ? 
ATOM   659   N   N   . LEU LEU LEU B B 128  128  . 22.928  65.703  -40.083 1.00 91.41  1 . N  ? 
ATOM   660   CA  CA  . LEU LEU LEU B B 128  128  . 23.072  64.621  -41.053 1.00 91.47  1 . C  ? 
ATOM   661   CB  CB  . LEU LEU LEU B B 128  128  . 24.126  63.618  -40.572 1.00 90.02  1 . C  ? 
ATOM   662   CG  CG  . LEU LEU LEU B B 128  128  . 24.423  62.401  -41.457 1.00 86.78  1 . C  ? 
ATOM   663   CD1 CD1 . LEU LEU LEU B B 128  128  . 24.706  62.798  -42.901 1.00 85.56  1 . C  ? 
ATOM   664   CD2 CD2 . LEU LEU LEU B B 128  128  . 25.591  61.620  -40.873 1.00 86.27  1 . C  ? 
ATOM   665   C   C   . LEU LEU LEU B B 128  128  . 21.748  63.889  -41.258 1.00 91.92  1 . C  ? 
ATOM   666   O   O   . LEU LEU LEU B B 128  128  . 21.091  63.529  -40.282 1.00 98.52  1 . O  ? 
ATOM   667   N   N   . MET MET MET B B 129  129  . 21.356  63.687  -42.517 1.00 89.87  1 . N  ? 
ATOM   668   CA  CA  . MET MET MET B B 129  129  . 20.273  62.757  -42.866 1.00 88.01  1 . C  ? 
ATOM   669   CB  CB  . MET MET MET B B 129  129  . 19.199  63.442  -43.716 1.00 83.74  1 . C  ? 
ATOM   670   CG  CG  . MET MET MET B B 129  129  . 18.419  64.496  -42.950 1.00 83.33  1 . C  ? 
ATOM   671   SD  SD  . MET MET MET B B 129  129  . 16.898  65.025  -43.748 0.25 80.74  1 . S  ? 
ATOM   672   CE  CE  . MET MET MET B B 129  129  . 16.692  66.602  -42.928 1.00 82.81  1 . C  ? 
ATOM   673   C   C   . MET MET MET B B 129  129  . 20.888  61.574  -43.608 1.00 89.64  1 . C  ? 
ATOM   674   O   O   . MET MET MET B B 129  129  . 21.524  61.760  -44.640 1.00 92.16  1 . O  ? 
ATOM   675   N   N   . LEU LEU LEU B B 130  130  . 20.722  60.368  -43.060 1.00 92.56  1 . N  ? 
ATOM   676   CA  CA  . LEU LEU LEU B B 130  130  . 21.309  59.157  -43.637 1.00 91.65  1 . C  ? 
ATOM   677   CB  CB  . LEU LEU LEU B B 130  130  . 21.283  57.997  -42.639 1.00 92.54  1 . C  ? 
ATOM   678   CG  CG  . LEU LEU LEU B B 130  130  . 22.076  58.137  -41.339 1.00 94.01  1 . C  ? 
ATOM   679   CD1 CD1 . LEU LEU LEU B B 130  130  . 21.970  56.851  -40.531 1.00 93.39  1 . C  ? 
ATOM   680   CD2 CD2 . LEU LEU LEU B B 130  130  . 23.534  58.478  -41.608 1.00 96.21  1 . C  ? 
ATOM   681   C   C   . LEU LEU LEU B B 130  130  . 20.548  58.743  -44.882 1.00 94.54  1 . C  ? 
ATOM   682   O   O   . LEU LEU LEU B B 130  130  . 19.315  58.792  -44.908 1.00 96.65  1 . O  ? 
ATOM   683   N   N   . SER SER SER B B 131  131  . 21.295  58.332  -45.904 1.00 96.58  1 . N  ? 
ATOM   684   CA  CA  . SER SER SER B B 131  131  . 20.724  57.902  -47.176 1.00 97.40  1 . C  ? 
ATOM   685   CB  CB  . SER SER SER B B 131  131  . 21.705  58.182  -48.312 1.00 99.78  1 . C  ? 
ATOM   686   OG  OG  . SER SER SER B B 131  131  . 22.998  57.700  -47.988 1.00 103.93 1 . O  ? 
ATOM   687   C   C   . SER SER SER B B 131  131  . 20.388  56.413  -47.117 1.00 96.67  1 . C  ? 
ATOM   688   O   O   . SER SER SER B B 131  131  . 21.132  55.622  -46.529 1.00 94.14  1 . O  ? 
ATOM   689   N   N   . TRP TRP TRP B B 132  132  . 19.264  56.050  -47.734 1.00 96.75  1 . N  ? 
ATOM   690   CA  CA  . TRP TRP TRP B B 132  132  . 18.753  54.677  -47.721 1.00 95.57  1 . C  ? 
ATOM   691   CB  CB  . TRP TRP TRP B B 132  132  . 17.226  54.670  -47.789 1.00 93.53  1 . C  ? 
ATOM   692   CG  CG  . TRP TRP TRP B B 132  132  . 16.526  55.157  -46.570 1.00 92.87  1 . C  ? 
ATOM   693   CD1 CD1 . TRP TRP TRP B B 132  132  . 17.031  55.951  -45.580 1.00 93.65  1 . C  ? 
ATOM   694   NE1 NE1 . TRP TRP TRP B B 132  132  . 16.070  56.192  -44.635 1.00 95.79  1 . N  ? 
ATOM   695   CE2 CE2 . TRP TRP TRP B B 132  132  . 14.910  55.570  -45.012 1.00 93.03  1 . C  ? 
ATOM   696   CD2 CD2 . TRP TRP TRP B B 132  132  . 15.161  54.911  -46.228 1.00 91.88  1 . C  ? 
ATOM   697   CE3 CE3 . TRP TRP TRP B B 132  132  . 14.125  54.190  -46.833 1.00 94.10  1 . C  ? 
ATOM   698   CZ3 CZ3 . TRP TRP TRP B B 132  132  . 12.886  54.151  -46.209 1.00 93.93  1 . C  ? 
ATOM   699   CH2 CH2 . TRP TRP TRP B B 132  132  . 12.668  54.817  -44.996 1.00 92.86  1 . C  ? 
ATOM   700   CZ2 CZ2 . TRP TRP TRP B B 132  132  . 13.664  55.531  -44.385 1.00 93.05  1 . C  ? 
ATOM   701   C   C   . TRP TRP TRP B B 132  132  . 19.290  53.920  -48.923 1.00 96.19  1 . C  ? 
ATOM   702   O   O   . TRP TRP TRP B B 132  132  . 18.923  54.220  -50.057 1.00 97.93  1 . O  ? 
ATOM   703   N   N   . LYS LYS LYS B B 133  133  . 20.156  52.943  -48.675 1.00 98.22  1 . N  ? 
ATOM   704   CA  CA  . LYS LYS LYS B B 133  133  . 20.693  52.101  -49.735 1.00 97.88  1 . C  ? 
ATOM   705   CB  CB  . LYS LYS LYS B B 133  133  . 22.142  51.712  -49.429 1.00 102.89 1 . C  ? 
ATOM   706   CG  CG  . LYS LYS LYS B B 133  133  . 23.080  52.860  -49.075 1.00 108.11 1 . C  ? 
ATOM   707   CD  CD  . LYS LYS LYS B B 133  133  . 23.167  53.896  -50.181 1.00 113.73 1 . C  ? 
ATOM   708   CE  CE  . LYS LYS LYS B B 133  133  . 24.290  54.885  -49.917 1.00 120.57 1 . C  ? 
ATOM   709   NZ  NZ  . LYS LYS LYS B B 133  133  . 24.486  55.793  -51.082 1.00 126.50 1 . N  ? 
ATOM   710   C   C   . LYS LYS LYS B B 133  133  . 19.831  50.842  -49.815 1.00 92.78  1 . C  ? 
ATOM   711   O   O   . LYS LYS LYS B B 133  133  . 19.647  50.177  -48.799 1.00 92.52  1 . O  ? 
ATOM   712   N   N   . PRO PRO PRO B B 134  134  . 19.273  50.521  -51.002 1.00 90.85  1 . N  ? 
ATOM   713   CA  CA  . PRO PRO PRO B B 134  134  . 18.610  49.218  -51.154 1.00 88.75  1 . C  ? 
ATOM   714   CB  CB  . PRO PRO PRO B B 134  134  . 17.998  49.294  -52.560 1.00 91.71  1 . C  ? 
ATOM   715   CG  CG  . PRO PRO PRO B B 134  134  . 17.853  50.750  -52.840 1.00 91.27  1 . C  ? 
ATOM   716   CD  CD  . PRO PRO PRO B B 134  134  . 19.029  51.391  -52.169 1.00 91.50  1 . C  ? 
ATOM   717   C   C   . PRO PRO PRO B B 134  134  . 19.595  48.052  -51.057 1.00 82.11  1 . C  ? 
ATOM   718   O   O   . PRO PRO PRO B B 134  134  . 20.607  48.051  -51.756 1.00 79.95  1 . O  ? 
ATOM   719   N   N   . LEU LEU LEU B B 135  135  . 19.308  47.092  -50.180 1.00 80.81  1 . N  ? 
ATOM   720   CA  CA  . LEU LEU LEU B B 135  135  . 20.157  45.909  -50.018 1.00 84.34  1 . C  ? 
ATOM   721   CB  CB  . LEU LEU LEU B B 135  135  . 19.986  45.273  -48.634 1.00 85.64  1 . C  ? 
ATOM   722   CG  CG  . LEU LEU LEU B B 135  135  . 20.866  44.047  -48.328 1.00 86.73  1 . C  ? 
ATOM   723   CD1 CD1 . LEU LEU LEU B B 135  135  . 22.346  44.391  -48.425 1.00 84.84  1 . C  ? 
ATOM   724   CD2 CD2 . LEU LEU LEU B B 135  135  . 20.535  43.471  -46.960 1.00 89.40  1 . C  ? 
ATOM   725   C   C   . LEU LEU LEU B B 135  135  . 19.867  44.854  -51.070 1.00 87.37  1 . C  ? 
ATOM   726   O   O   . LEU LEU LEU B B 135  135  . 20.776  44.124  -51.454 1.00 88.23  1 . O  ? 
ATOM   727   N   N   . LEU LEU LEU B B 136  136  . 18.614  44.755  -51.515 1.00 92.26  1 . N  ? 
ATOM   728   CA  CA  . LEU LEU LEU B B 136  136  . 18.200  43.707  -52.447 1.00 97.63  1 . C  ? 
ATOM   729   CB  CB  . LEU LEU LEU B B 136  136  . 17.015  42.936  -51.863 1.00 95.50  1 . C  ? 
ATOM   730   CG  CG  . LEU LEU LEU B B 136  136  . 17.184  42.338  -50.465 1.00 94.21  1 . C  ? 
ATOM   731   CD1 CD1 . LEU LEU LEU B B 136  136  . 15.938  41.540  -50.112 1.00 94.12  1 . C  ? 
ATOM   732   CD2 CD2 . LEU LEU LEU B B 136  136  . 18.427  41.464  -50.350 1.00 94.36  1 . C  ? 
ATOM   733   C   C   . LEU LEU LEU B B 136  136  . 17.832  44.240  -53.834 1.00 106.38 1 . C  ? 
ATOM   734   O   O   . LEU LEU LEU B B 136  136  . 17.693  45.447  -54.033 1.00 107.56 1 . O  ? 
ATOM   735   N   N   . ASP ASP ASP B B 137  137  . 17.688  43.313  -54.781 1.00 116.95 1 . N  ? 
ATOM   736   CA  CA  . ASP ASP ASP B B 137  137  . 17.204  43.600  -56.135 1.00 120.96 1 . C  ? 
ATOM   737   CB  CB  . ASP ASP ASP B B 137  137  . 18.385  43.656  -57.118 1.00 128.29 1 . C  ? 
ATOM   738   CG  CG  . ASP ASP ASP B B 137  137  . 18.006  44.229  -58.491 1.00 130.93 1 . C  ? 
ATOM   739   OD1 OD1 . ASP ASP ASP B B 137  137  . 16.848  44.657  -58.696 1.00 133.17 1 . O  ? 
ATOM   740   OD2 OD2 . ASP ASP ASP B B 137  137  . 18.894  44.257  -59.374 1.00 132.33 1 . O  ? 
ATOM   741   C   C   . ASP ASP ASP B B 137  137  . 16.193  42.518  -56.544 1.00 121.47 1 . C  ? 
ATOM   742   O   O   . ASP ASP ASP B B 137  137  . 16.574  41.396  -56.908 1.00 117.49 1 . O  ? 
ATOM   743   N   N   . LEU LEU LEU B B 138  138  . 14.908  42.866  -56.452 1.00 119.16 1 . N  ? 
ATOM   744   CA  CA  . LEU LEU LEU B B 138  138  . 13.806  41.974  -56.820 1.00 116.28 1 . C  ? 
ATOM   745   CB  CB  . LEU LEU LEU B B 138  138  . 13.248  41.287  -55.574 1.00 113.21 1 . C  ? 
ATOM   746   CG  CG  . LEU LEU LEU B B 138  138  . 14.121  40.217  -54.914 1.00 112.01 1 . C  ? 
ATOM   747   CD1 CD1 . LEU LEU LEU B B 138  138  . 13.620  39.908  -53.512 1.00 114.57 1 . C  ? 
ATOM   748   CD2 CD2 . LEU LEU LEU B B 138  138  . 14.160  38.949  -55.752 1.00 110.86 1 . C  ? 
ATOM   749   C   C   . LEU LEU LEU B B 138  138  . 12.700  42.762  -57.516 1.00 117.09 1 . C  ? 
ATOM   750   O   O   . LEU LEU LEU B B 138  138  . 11.744  42.184  -58.031 1.00 119.37 1 . O  ? 
ATOM   751   N   N   . TYR TYR TYR B B 148  148  . -1.541  35.686  -52.049 1.00 127.21 1 . N  ? 
ATOM   752   CA  CA  . TYR TYR TYR B B 148  148  . -1.398  35.007  -50.762 1.00 127.45 1 . C  ? 
ATOM   753   CB  CB  . TYR TYR TYR B B 148  148  . -1.929  35.891  -49.621 1.00 125.87 1 . C  ? 
ATOM   754   CG  CG  . TYR TYR TYR B B 148  148  . -1.062  37.093  -49.330 1.00 125.01 1 . C  ? 
ATOM   755   CD1 CD1 . TYR TYR TYR B B 148  148  . 0.218   36.936  -48.799 1.00 126.99 1 . C  ? 
ATOM   756   CE1 CE1 . TYR TYR TYR B B 148  148  . 1.028   38.032  -48.537 1.00 128.15 1 . C  ? 
ATOM   757   CZ  CZ  . TYR TYR TYR B B 148  148  . 0.557   39.311  -48.802 1.00 129.40 1 . C  ? 
ATOM   758   OH  OH  . TYR TYR TYR B B 148  148  . 1.362   40.395  -48.537 1.00 137.67 1 . O  ? 
ATOM   759   CE2 CE2 . TYR TYR TYR B B 148  148  . -0.714  39.496  -49.325 1.00 125.16 1 . C  ? 
ATOM   760   CD2 CD2 . TYR TYR TYR B B 148  148  . -1.515  38.390  -49.586 1.00 125.49 1 . C  ? 
ATOM   761   C   C   . TYR TYR TYR B B 148  148  . -2.135  33.671  -50.735 1.00 129.09 1 . C  ? 
ATOM   762   O   O   . TYR TYR TYR B B 148  148  . -3.226  33.549  -51.297 1.00 137.14 1 . O  ? 
ATOM   763   N   N   . SER SER SER B B 149  149  . -1.545  32.684  -50.059 1.00 124.71 1 . N  ? 
ATOM   764   CA  CA  . SER SER SER B B 149  149  . -2.230  31.420  -49.749 1.00 122.14 1 . C  ? 
ATOM   765   CB  CB  . SER SER SER B B 149  149  . -1.210  30.356  -49.331 1.00 122.91 1 . C  ? 
ATOM   766   OG  OG  . SER SER SER B B 149  149  . -0.625  30.664  -48.079 1.00 120.04 1 . O  ? 
ATOM   767   C   C   . SER SER SER B B 149  149  . -3.255  31.642  -48.632 1.00 120.63 1 . C  ? 
ATOM   768   O   O   . SER SER SER B B 149  149  . -3.457  32.774  -48.192 1.00 133.32 1 . O  ? 
ATOM   769   N   N   . ARG ARG ARG B B 150  150  . -3.905  30.572  -48.176 1.00 119.87 1 . N  ? 
ATOM   770   CA  CA  . ARG ARG ARG B B 150  150  . -4.823  30.665  -47.033 1.00 121.13 1 . C  ? 
ATOM   771   CB  CB  . ARG ARG ARG B B 150  150  . -5.716  29.412  -46.934 1.00 126.55 1 . C  ? 
ATOM   772   CG  CG  . ARG ARG ARG B B 150  150  . -6.663  29.311  -45.728 1.00 127.73 1 . C  ? 
ATOM   773   CD  CD  . ARG ARG ARG B B 150  150  . -7.438  30.586  -45.377 1.00 127.13 1 . C  ? 
ATOM   774   NE  NE  . ARG ARG ARG B B 150  150  . -7.798  31.421  -46.527 1.00 123.08 1 . N  ? 
ATOM   775   CZ  CZ  . ARG ARG ARG B B 150  150  . -8.758  31.156  -47.414 1.00 118.82 1 . C  ? 
ATOM   776   NH1 NH1 . ARG ARG ARG B B 150  150  . -9.510  30.059  -47.319 1.00 119.18 1 . N  ? 
ATOM   777   NH2 NH2 . ARG ARG ARG B B 150  150  . -8.965  32.006  -48.417 1.00 114.95 1 . N  ? 
ATOM   778   C   C   . ARG ARG ARG B B 150  150  . -4.040  30.888  -45.746 1.00 117.07 1 . C  ? 
ATOM   779   O   O   . ARG ARG ARG B B 150  150  . -4.288  31.852  -45.021 1.00 112.49 1 . O  ? 
ATOM   780   N   N   . GLU GLU GLU B B 151  151  . -3.074  30.011  -45.493 1.00 116.91 1 . N  ? 
ATOM   781   CA  CA  . GLU GLU GLU B B 151  151  . -2.263  30.078  -44.268 1.00 120.73 1 . C  ? 
ATOM   782   CB  CB  . GLU GLU GLU B B 151  151  . -1.505  28.759  -43.983 1.00 121.97 1 . C  ? 
ATOM   783   CG  CG  . GLU GLU GLU B B 151  151  . -0.792  28.096  -45.159 1.00 126.59 1 . C  ? 
ATOM   784   CD  CD  . GLU GLU GLU B B 151  151  . -1.657  27.086  -45.911 1.00 131.81 1 . C  ? 
ATOM   785   OE1 OE1 . GLU GLU GLU B B 151  151  . -2.282  26.209  -45.272 1.00 134.79 1 . O  ? 
ATOM   786   OE2 OE2 . GLU GLU GLU B B 151  151  . -1.715  27.174  -47.156 1.00 131.92 1 . O  ? 
ATOM   787   C   C   . GLU GLU GLU B B 151  151  . -1.320  31.295  -44.195 1.00 118.38 1 . C  ? 
ATOM   788   O   O   . GLU GLU GLU B B 151  151  . -0.970  31.722  -43.096 1.00 124.54 1 . O  ? 
ATOM   789   N   N   . GLU GLU GLU B B 152  152  . -0.924  31.862  -45.336 1.00 112.31 1 . N  ? 
ATOM   790   CA  CA  . GLU GLU GLU B B 152  152  . -0.206  33.150  -45.339 1.00 112.84 1 . C  ? 
ATOM   791   CB  CB  . GLU GLU GLU B B 152  152  . 0.420   33.465  -46.708 1.00 123.51 1 . C  ? 
ATOM   792   CG  CG  . GLU GLU GLU B B 152  152  . 1.746   32.759  -46.985 1.00 130.34 1 . C  ? 
ATOM   793   CD  CD  . GLU GLU GLU B B 152  152  . 2.478   33.316  -48.200 1.00 132.98 1 . C  ? 
ATOM   794   OE1 OE1 . GLU GLU GLU B B 152  152  . 2.802   32.527  -49.115 1.00 133.06 1 . O  ? 
ATOM   795   OE2 OE2 . GLU GLU GLU B B 152  152  . 2.733   34.542  -48.244 1.00 130.45 1 . O  ? 
ATOM   796   C   C   . GLU GLU GLU B B 152  152  . -1.124  34.301  -44.921 1.00 106.16 1 . C  ? 
ATOM   797   O   O   . GLU GLU GLU B B 152  152  . -0.706  35.189  -44.181 1.00 101.85 1 . O  ? 
ATOM   798   N   N   . GLU GLU GLU B B 153  153  . -2.364  34.281  -45.409 1.00 104.95 1 . N  ? 
ATOM   799   CA  CA  . GLU GLU GLU B B 153  153  . -3.353  35.310  -45.080 1.00 103.46 1 . C  ? 
ATOM   800   CB  CB  . GLU GLU GLU B B 153  153  . -4.640  35.117  -45.891 1.00 108.57 1 . C  ? 
ATOM   801   CG  CG  . GLU GLU GLU B B 153  153  . -5.586  36.316  -45.859 1.00 116.78 1 . C  ? 
ATOM   802   CD  CD  . GLU GLU GLU B B 153  153  . -7.036  35.968  -46.178 1.00 119.29 1 . C  ? 
ATOM   803   OE1 OE1 . GLU GLU GLU B B 153  153  . -7.297  34.957  -46.867 1.00 119.82 1 . O  ? 
ATOM   804   OE2 OE2 . GLU GLU GLU B B 153  153  . -7.929  36.724  -45.737 1.00 118.24 1 . O  ? 
ATOM   805   C   C   . GLU GLU GLU B B 153  153  . -3.689  35.302  -43.596 1.00 98.41  1 . C  ? 
ATOM   806   O   O   . GLU GLU GLU B B 153  153  . -3.824  36.363  -42.992 1.00 96.52  1 . O  ? 
ATOM   807   N   N   . LEU LEU LEU B B 154  154  . -3.831  34.108  -43.021 1.00 99.28  1 . N  ? 
ATOM   808   CA  CA  . LEU LEU LEU B B 154  154  . -4.174  33.964  -41.602 1.00 99.75  1 . C  ? 
ATOM   809   CB  CB  . LEU LEU LEU B B 154  154  . -4.598  32.527  -41.273 1.00 98.79  1 . C  ? 
ATOM   810   CG  CG  . LEU LEU LEU B B 154  154  . -5.836  31.972  -41.987 1.00 98.45  1 . C  ? 
ATOM   811   CD1 CD1 . LEU LEU LEU B B 154  154  . -6.119  30.554  -41.509 1.00 99.34  1 . C  ? 
ATOM   812   CD2 CD2 . LEU LEU LEU B B 154  154  . -7.064  32.856  -41.801 1.00 98.74  1 . C  ? 
ATOM   813   C   C   . LEU LEU LEU B B 154  154  . -3.042  34.388  -40.677 1.00 101.57 1 . C  ? 
ATOM   814   O   O   . LEU LEU LEU B B 154  154  . -3.303  35.016  -39.661 1.00 106.57 1 . O  ? 
ATOM   815   N   N   . LEU LEU LEU B B 155  155  . -1.798  34.056  -41.027 1.00 102.59 1 . N  ? 
ATOM   816   CA  CA  . LEU LEU LEU B B 155  155  . -0.618  34.532  -40.282 1.00 98.06  1 . C  ? 
ATOM   817   CB  CB  . LEU LEU LEU B B 155  155  . 0.677   33.994  -40.899 1.00 99.26  1 . C  ? 
ATOM   818   CG  CG  . LEU LEU LEU B B 155  155  . 1.985   34.327  -40.166 1.00 101.12 1 . C  ? 
ATOM   819   CD1 CD1 . LEU LEU LEU B B 155  155  . 2.106   33.496  -38.895 1.00 100.58 1 . C  ? 
ATOM   820   CD2 CD2 . LEU LEU LEU B B 155  155  . 3.192   34.124  -41.075 1.00 101.72 1 . C  ? 
ATOM   821   C   C   . LEU LEU LEU B B 155  155  . -0.557  36.058  -40.260 1.00 94.47  1 . C  ? 
ATOM   822   O   O   . LEU LEU LEU B B 155  155  . -0.214  36.658  -39.242 1.00 94.96  1 . O  ? 
ATOM   823   N   N   . ARG ARG ARG B B 156  156  . -0.870  36.673  -41.396 1.00 91.80  1 . N  ? 
ATOM   824   CA  CA  . ARG ARG ARG B B 156  156  . -0.911  38.129  -41.497 1.00 92.29  1 . C  ? 
ATOM   825   CB  CB  . ARG ARG ARG B B 156  156  . -0.985  38.575  -42.965 1.00 94.28  1 . C  ? 
ATOM   826   CG  CG  . ARG ARG ARG B B 156  156  . 0.368   38.541  -43.664 1.00 93.45  1 . C  ? 
ATOM   827   CD  CD  . ARG ARG ARG B B 156  156  . 0.238   38.680  -45.167 1.00 93.84  1 . C  ? 
ATOM   828   NE  NE  . ARG ARG ARG B B 156  156  . -0.573  39.833  -45.570 1.00 97.34  1 . N  ? 
ATOM   829   CZ  CZ  . ARG ARG ARG B B 156  156  . -0.170  41.109  -45.588 1.00 97.66  1 . C  ? 
ATOM   830   NH1 NH1 . ARG ARG ARG B B 156  156  . 1.058   41.459  -45.206 1.00 98.24  1 . N  ? 
ATOM   831   NH2 NH2 . ARG ARG ARG B B 156  156  . -1.016  42.055  -45.992 1.00 97.55  1 . N  ? 
ATOM   832   C   C   . ARG ARG ARG B B 156  156  . -2.051  38.732  -40.678 1.00 89.95  1 . C  ? 
ATOM   833   O   O   . ARG ARG ARG B B 156  156  . -1.924  39.847  -40.178 1.00 97.94  1 . O  ? 
ATOM   834   N   N   . GLU GLU GLU B B 157  157  . -3.156  38.001  -40.548 1.00 88.31  1 . N  ? 
ATOM   835   CA  CA  . GLU GLU GLU B B 157  157  . -4.249  38.395  -39.649 1.00 86.46  1 . C  ? 
ATOM   836   CB  CB  . GLU GLU GLU B B 157  157  . -5.534  37.615  -39.958 1.00 88.02  1 . C  ? 
ATOM   837   CG  CG  . GLU GLU GLU B B 157  157  . -6.302  38.154  -41.154 1.00 90.02  1 . C  ? 
ATOM   838   CD  CD  . GLU GLU GLU B B 157  157  . -7.130  39.379  -40.810 1.00 93.68  1 . C  ? 
ATOM   839   OE1 OE1 . GLU GLU GLU B B 157  157  . -8.098  39.248  -40.024 1.00 102.10 1 . O  ? 
ATOM   840   OE2 OE2 . GLU GLU GLU B B 157  157  . -6.818  40.472  -41.328 1.00 95.42  1 . O  ? 
ATOM   841   C   C   . GLU GLU GLU B B 157  157  . -3.871  38.244  -38.173 1.00 83.68  1 . C  ? 
ATOM   842   O   O   . GLU GLU GLU B B 157  157  . -4.169  39.129  -37.381 1.00 85.54  1 . O  ? 
ATOM   843   N   N   . ARG ARG ARG B B 158  158  . -3.207  37.145  -37.810 1.00 83.22  1 . N  ? 
ATOM   844   CA  CA  . ARG ARG ARG B B 158  158  . -2.784  36.913  -36.416 1.00 83.93  1 . C  ? 
ATOM   845   CB  CB  . ARG ARG ARG B B 158  158  . -2.271  35.476  -36.191 1.00 84.43  1 . C  ? 
ATOM   846   CG  CG  . ARG ARG ARG B B 158  158  . -3.208  34.323  -36.547 1.00 83.71  1 . C  ? 
ATOM   847   CD  CD  . ARG ARG ARG B B 158  158  . -4.291  34.068  -35.518 1.00 83.62  1 . C  ? 
ATOM   848   NE  NE  . ARG ARG ARG B B 158  158  . -5.369  35.049  -35.609 1.00 85.10  1 . N  ? 
ATOM   849   CZ  CZ  . ARG ARG ARG B B 158  158  . -6.298  35.107  -36.568 1.00 84.24  1 . C  ? 
ATOM   850   NH1 NH1 . ARG ARG ARG B B 158  158  . -6.316  34.239  -37.579 1.00 85.77  1 . N  ? 
ATOM   851   NH2 NH2 . ARG ARG ARG B B 158  158  . -7.226  36.059  -36.517 1.00 85.62  1 . N  ? 
ATOM   852   C   C   . ARG ARG ARG B B 158  158  . -1.694  37.902  -35.962 1.00 84.89  1 . C  ? 
ATOM   853   O   O   . ARG ARG ARG B B 158  158  . -1.667  38.286  -34.790 1.00 87.56  1 . O  ? 
ATOM   854   N   N   . LYS LYS LYS B B 159  159  . -0.794  38.284  -36.873 1.00 85.91  1 . N  ? 
ATOM   855   CA  CA  . LYS LYS LYS B B 159  159  . 0.261   39.275  -36.592 1.00 89.15  1 . C  ? 
ATOM   856   CB  CB  . LYS LYS LYS B B 159  159  . 1.500   39.004  -37.459 1.00 93.49  1 . C  ? 
ATOM   857   CG  CG  . LYS LYS LYS B B 159  159  . 2.268   37.724  -37.169 1.00 94.85  1 . C  ? 
ATOM   858   CD  CD  . LYS LYS LYS B B 159  159  . 3.327   37.521  -38.246 1.00 97.27  1 . C  ? 
ATOM   859   CE  CE  . LYS LYS LYS B B 159  159  . 4.304   36.396  -37.939 1.00 101.31 1 . C  ? 
ATOM   860   NZ  NZ  . LYS LYS LYS B B 159  159  . 5.542   36.890  -37.271 1.00 103.73 1 . N  ? 
ATOM   861   C   C   . LYS LYS LYS B B 159  159  . -0.181  40.728  -36.841 1.00 88.59  1 . C  ? 
ATOM   862   O   O   . LYS LYS LYS B B 159  159  . 0.572   41.656  -36.548 1.00 85.56  1 . O  ? 
ATOM   863   N   N   . ARG ARG ARG B B 160  160  . -1.376  40.917  -37.401 1.00 91.56  1 . N  ? 
ATOM   864   CA  CA  . ARG ARG ARG B B 160  160  . -1.888  42.230  -37.809 1.00 96.43  1 . C  ? 
ATOM   865   CB  CB  . ARG ARG ARG B B 160  160  . -2.197  43.115  -36.583 1.00 98.88  1 . C  ? 
ATOM   866   CG  CG  . ARG ARG ARG B B 160  160  . -3.179  42.522  -35.576 1.00 100.87 1 . C  ? 
ATOM   867   CD  CD  . ARG ARG ARG B B 160  160  . -4.573  42.347  -36.174 1.00 104.21 1 . C  ? 
ATOM   868   NE  NE  . ARG ARG ARG B B 160  160  . -5.611  42.128  -35.163 1.00 104.45 1 . N  ? 
ATOM   869   CZ  CZ  . ARG ARG ARG B B 160  160  . -5.763  41.021  -34.429 1.00 104.93 1 . C  ? 
ATOM   870   NH1 NH1 . ARG ARG ARG B B 160  160  . -4.936  39.982  -34.548 1.00 104.34 1 . N  ? 
ATOM   871   NH2 NH2 . ARG ARG ARG B B 160  160  . -6.756  40.955  -33.548 1.00 105.89 1 . N  ? 
ATOM   872   C   C   . ARG ARG ARG B B 160  160  . -0.972  42.971  -38.806 1.00 97.05  1 . C  ? 
ATOM   873   O   O   . ARG ARG ARG B B 160  160  . -0.938  44.200  -38.815 1.00 101.37 1 . O  ? 
ATOM   874   N   N   . ILE ILE ILE B B 161  161  . -0.262  42.228  -39.659 1.00 95.95  1 . N  ? 
ATOM   875   CA  CA  . ILE ILE ILE B B 161  161  . 0.614   42.833  -40.668 1.00 97.23  1 . C  ? 
ATOM   876   CB  CB  . ILE ILE ILE B B 161  161  . 1.631   41.818  -41.251 1.00 97.42  1 . C  ? 
ATOM   877   CG1 CG1 . ILE ILE ILE B B 161  161  . 2.574   41.330  -40.147 1.00 99.19  1 . C  ? 
ATOM   878   CD1 CD1 . ILE ILE ILE B B 161  161  . 3.529   40.228  -40.560 1.00 100.55 1 . C  ? 
ATOM   879   CG2 CG2 . ILE ILE ILE B B 161  161  . 2.461   42.449  -42.370 1.00 100.01 1 . C  ? 
ATOM   880   C   C   . ILE ILE ILE B B 161  161  . -0.250  43.413  -41.787 1.00 98.81  1 . C  ? 
ATOM   881   O   O   . ILE ILE ILE B B 161  161  . -1.035  42.690  -42.403 1.00 98.24  1 . O  ? 
ATOM   882   N   N   . GLY GLY GLY B B 162  162  . -0.095  44.715  -42.035 1.00 99.50  1 . N  ? 
ATOM   883   CA  CA  . GLY GLY GLY B B 162  162  . -0.776  45.414  -43.130 1.00 99.97  1 . C  ? 
ATOM   884   C   C   . GLY GLY GLY B B 162  162  . 0.043   45.506  -44.409 1.00 100.14 1 . C  ? 
ATOM   885   O   O   . GLY GLY GLY B B 162  162  . -0.503  45.413  -45.504 1.00 103.82 1 . O  ? 
ATOM   886   N   N   . THR THR THR B B 163  163  . 1.353   45.685  -44.274 1.00 103.78 1 . N  ? 
ATOM   887   CA  CA  . THR THR THR B B 163  163  . 2.227   45.919  -45.422 1.00 107.00 1 . C  ? 
ATOM   888   CB  CB  . THR THR THR B B 163  163  . 3.536   46.588  -44.986 1.00 111.28 1 . C  ? 
ATOM   889   OG1 OG1 . THR THR THR B B 163  163  . 4.202   45.746  -44.034 1.00 110.53 1 . O  ? 
ATOM   890   CG2 CG2 . THR THR THR B B 163  163  . 3.256   47.958  -44.375 1.00 110.47 1 . C  ? 
ATOM   891   C   C   . THR THR THR B B 163  163  . 2.610   44.637  -46.146 1.00 105.49 1 . C  ? 
ATOM   892   O   O   . THR THR THR B B 163  163  . 2.865   43.612  -45.517 1.00 103.24 1 . O  ? 
ATOM   893   N   N   . VAL VAL VAL B B 164  164  . 2.680   44.727  -47.471 1.00 108.66 1 . N  ? 
ATOM   894   CA  CA  . VAL VAL VAL B B 164  164  . 3.150   43.637  -48.322 1.00 109.70 1 . C  ? 
ATOM   895   CB  CB  . VAL VAL VAL B B 164  164  . 2.531   43.728  -49.741 1.00 114.76 1 . C  ? 
ATOM   896   CG1 CG1 . VAL VAL VAL B B 164  164  . 3.034   42.602  -50.647 1.00 117.14 1 . C  ? 
ATOM   897   CG2 CG2 . VAL VAL VAL B B 164  164  . 1.004   43.711  -49.661 1.00 116.93 1 . C  ? 
ATOM   898   C   C   . VAL VAL VAL B B 164  164  . 4.673   43.723  -48.413 1.00 106.05 1 . C  ? 
ATOM   899   O   O   . VAL VAL VAL B B 164  164  . 5.247   44.807  -48.289 1.00 106.93 1 . O  ? 
ATOM   900   N   N   . GLY GLY GLY B B 165  165  . 5.312   42.572  -48.619 1.00 100.83 1 . N  ? 
ATOM   901   CA  CA  . GLY GLY GLY B B 165  165  . 6.757   42.486  -48.830 1.00 95.29  1 . C  ? 
ATOM   902   C   C   . GLY GLY GLY B B 165  165  . 7.417   41.594  -47.797 1.00 92.12  1 . C  ? 
ATOM   903   O   O   . GLY GLY GLY B B 165  165  . 6.771   40.717  -47.216 1.00 96.56  1 . O  ? 
ATOM   904   N   N   . ILE ILE ILE B B 166  166  . 8.705   41.830  -47.565 1.00 84.82  1 . N  ? 
ATOM   905   CA  CA  . ILE ILE ILE B B 166  166  . 9.479   41.055  -46.607 1.00 80.70  1 . C  ? 
ATOM   906   CB  CB  . ILE ILE ILE B B 166  166  . 10.998  41.236  -46.809 1.00 79.02  1 . C  ? 
ATOM   907   CG1 CG1 . ILE ILE ILE B B 166  166  . 11.412  40.809  -48.224 1.00 78.29  1 . C  ? 
ATOM   908   CD1 CD1 . ILE ILE ILE B B 166  166  . 12.740  41.379  -48.679 1.00 78.63  1 . C  ? 
ATOM   909   CG2 CG2 . ILE ILE ILE B B 166  166  . 11.775  40.424  -45.773 1.00 79.48  1 . C  ? 
ATOM   910   C   C   . ILE ILE ILE B B 166  166  . 9.080   41.544  -45.221 1.00 81.14  1 . C  ? 
ATOM   911   O   O   . ILE ILE ILE B B 166  166  . 9.228   42.728  -44.921 1.00 86.58  1 . O  ? 
ATOM   912   N   N   . ALA ALA ALA B B 167  167  . 8.560   40.638  -44.397 1.00 78.71  1 . N  ? 
ATOM   913   CA  CA  . ALA ALA ALA B B 167  167  . 8.048   40.985  -43.070 1.00 76.57  1 . C  ? 
ATOM   914   CB  CB  . ALA ALA ALA B B 167  167  . 6.859   40.109  -42.724 1.00 78.24  1 . C  ? 
ATOM   915   C   C   . ALA ALA ALA B B 167  167  . 9.104   40.865  -41.988 1.00 75.44  1 . C  ? 
ATOM   916   O   O   . ALA ALA ALA B B 167  167  . 9.058   41.599  -41.008 1.00 81.71  1 . O  ? 
ATOM   917   N   N   . SER SER SER B B 168  168  . 10.039  39.934  -42.154 1.00 75.77  1 . N  ? 
ATOM   918   CA  CA  . SER SER SER B B 168  168  . 11.089  39.690  -41.164 1.00 78.14  1 . C  ? 
ATOM   919   CB  CB  . SER SER SER B B 168  168  . 10.561  38.743  -40.097 1.00 77.04  1 . C  ? 
ATOM   920   OG  OG  . SER SER SER B B 168  168  . 10.345  37.454  -40.643 1.00 77.00  1 . O  ? 
ATOM   921   C   C   . SER SER SER B B 168  168  . 12.344  39.077  -41.792 1.00 79.80  1 . C  ? 
ATOM   922   O   O   . SER SER SER B B 168  168  . 12.339  38.698  -42.965 1.00 82.11  1 . O  ? 
ATOM   923   N   N   . TYR TYR TYR B B 169  169  . 13.409  38.970  -41.002 1.00 80.05  1 . N  ? 
ATOM   924   CA  CA  . TYR TYR TYR B B 169  169  . 14.637  38.336  -41.464 1.00 81.64  1 . C  ? 
ATOM   925   CB  CB  . TYR TYR TYR B B 169  169  . 15.425  39.300  -42.356 1.00 81.13  1 . C  ? 
ATOM   926   CG  CG  . TYR TYR TYR B B 169  169  . 16.058  40.474  -41.646 1.00 85.33  1 . C  ? 
ATOM   927   CD1 CD1 . TYR TYR TYR B B 169  169  . 15.368  41.676  -41.486 1.00 85.02  1 . C  ? 
ATOM   928   CE1 CE1 . TYR TYR TYR B B 169  169  . 15.961  42.763  -40.852 1.00 85.36  1 . C  ? 
ATOM   929   CZ  CZ  . TYR TYR TYR B B 169  169  . 17.258  42.651  -40.362 1.00 85.80  1 . C  ? 
ATOM   930   OH  OH  . TYR TYR TYR B B 169  169  . 17.851  43.716  -39.733 1.00 85.97  1 . O  ? 
ATOM   931   CE2 CE2 . TYR TYR TYR B B 169  169  . 17.963  41.470  -40.505 1.00 86.81  1 . C  ? 
ATOM   932   CD2 CD2 . TYR TYR TYR B B 169  169  . 17.366  40.392  -41.149 1.00 87.90  1 . C  ? 
ATOM   933   C   C   . TYR TYR TYR B B 169  169  . 15.533  37.806  -40.339 1.00 83.62  1 . C  ? 
ATOM   934   O   O   . TYR TYR TYR B B 169  169  . 15.703  38.464  -39.311 1.00 87.99  1 . O  ? 
ATOM   935   N   N   . ASP ASP ASP B B 170  170  . 16.085  36.608  -40.551 1.00 84.66  1 . N  ? 
ATOM   936   CA  CA  . ASP ASP ASP B B 170  170  . 17.189  36.083  -39.743 1.00 84.24  1 . C  ? 
ATOM   937   CB  CB  . ASP ASP ASP B B 170  170  . 17.194  34.550  -39.711 1.00 90.19  1 . C  ? 
ATOM   938   CG  CG  . ASP ASP ASP B B 170  170  . 16.234  33.970  -38.688 1.00 97.02  1 . C  ? 
ATOM   939   OD1 OD1 . ASP ASP ASP B B 170  170  . 15.203  34.608  -38.373 1.00 106.02 1 . O  ? 
ATOM   940   OD2 OD2 . ASP ASP ASP B B 170  170  . 16.518  32.852  -38.206 1.00 97.99  1 . O  ? 
ATOM   941   C   C   . ASP ASP ASP B B 170  170  . 18.505  36.558  -40.336 1.00 80.45  1 . C  ? 
ATOM   942   O   O   . ASP ASP ASP B B 170  170  . 18.606  36.795  -41.538 1.00 79.46  1 . O  ? 
ATOM   943   N   N   . TYR TYR TYR B B 171  171  . 19.509  36.682  -39.476 1.00 79.52  1 . N  ? 
ATOM   944   CA  CA  . TYR TYR TYR B B 171  171  . 20.868  37.037  -39.876 1.00 78.06  1 . C  ? 
ATOM   945   CB  CB  . TYR TYR TYR B B 171  171  . 21.125  38.530  -39.625 1.00 78.97  1 . C  ? 
ATOM   946   CG  CG  . TYR TYR TYR B B 171  171  . 22.499  39.045  -40.030 1.00 80.78  1 . C  ? 
ATOM   947   CD1 CD1 . TYR TYR TYR B B 171  171  . 22.782  39.397  -41.352 1.00 81.56  1 . C  ? 
ATOM   948   CE1 CE1 . TYR TYR TYR B B 171  171  . 24.037  39.877  -41.716 1.00 83.54  1 . C  ? 
ATOM   949   CZ  CZ  . TYR TYR TYR B B 171  171  . 25.028  40.024  -40.755 1.00 84.32  1 . C  ? 
ATOM   950   OH  OH  . TYR TYR TYR B B 171  171  . 26.281  40.498  -41.111 1.00 82.24  1 . O  ? 
ATOM   951   CE2 CE2 . TYR TYR TYR B B 171  171  . 24.763  39.693  -39.437 1.00 84.32  1 . C  ? 
ATOM   952   CD2 CD2 . TYR TYR TYR B B 171  171  . 23.509  39.213  -39.081 1.00 82.40  1 . C  ? 
ATOM   953   C   C   . TYR TYR TYR B B 171  171  . 21.809  36.175  -39.056 1.00 77.68  1 . C  ? 
ATOM   954   O   O   . TYR TYR TYR B B 171  171  . 21.509  35.862  -37.907 1.00 74.88  1 . O  ? 
ATOM   955   N   N   . HIS HIS HIS B B 172  172  . 22.919  35.755  -39.655 1.00 85.40  1 . N  ? 
ATOM   956   CA  CA  . HIS HIS HIS B B 172  172  . 23.980  35.060  -38.922 1.00 92.35  1 . C  ? 
ATOM   957   CB  CB  . HIS HIS HIS B B 172  172  . 24.285  33.687  -39.530 1.00 93.38  1 . C  ? 
ATOM   958   CG  CG  . HIS HIS HIS B B 172  172  . 25.136  32.816  -38.656 1.00 93.97  1 . C  ? 
ATOM   959   ND1 ND1 . HIS HIS HIS B B 172  172  . 26.409  32.422  -39.006 1.00 94.03  1 . N  ? 
ATOM   960   CE1 CE1 . HIS HIS HIS B B 172  172  . 26.918  31.671  -38.046 1.00 97.76  1 . C  ? 
ATOM   961   NE2 NE2 . HIS HIS HIS B B 172  172  . 26.023  31.568  -37.080 1.00 101.79 1 . N  ? 
ATOM   962   CD2 CD2 . HIS HIS HIS B B 172  172  . 24.900  32.278  -37.435 1.00 98.03  1 . C  ? 
ATOM   963   C   C   . HIS HIS HIS B B 172  172  . 25.211  35.957  -38.932 1.00 93.59  1 . C  ? 
ATOM   964   O   O   . HIS HIS HIS B B 172  172  . 25.681  36.357  -39.998 1.00 89.28  1 . O  ? 
ATOM   965   N   N   . GLN GLN GLN B B 173  173  . 25.712  36.266  -37.736 1.00 98.03  1 . N  ? 
ATOM   966   CA  CA  . GLN GLN GLN B B 173  173  . 26.813  37.213  -37.550 1.00 104.07 1 . C  ? 
ATOM   967   CB  CB  . GLN GLN GLN B B 173  173  . 27.029  37.502  -36.055 1.00 114.24 1 . C  ? 
ATOM   968   CG  CG  . GLN GLN GLN B B 173  173  . 25.855  38.178  -35.339 1.00 116.80 1 . C  ? 
ATOM   969   CD  CD  . GLN GLN GLN B B 173  173  . 25.926  39.697  -35.350 1.00 116.68 1 . C  ? 
ATOM   970   OE1 OE1 . GLN GLN GLN B B 173  173  . 25.005  40.374  -35.822 1.00 120.55 1 . O  ? 
ATOM   971   NE2 NE2 . GLN GLN GLN B B 173  173  . 27.017  40.242  -34.823 1.00 113.61 1 . N  ? 
ATOM   972   C   C   . GLN GLN GLN B B 173  173  . 28.115  36.699  -38.164 1.00 101.46 1 . C  ? 
ATOM   973   O   O   . GLN GLN GLN B B 173  173  . 28.737  37.393  -38.970 1.00 102.97 1 . O  ? 
ATOM   974   N   N   . GLY GLY GLY B B 174  174  . 28.506  35.484  -37.783 1.00 97.70  1 . N  ? 
ATOM   975   CA  CA  . GLY GLY GLY B B 174  174  . 29.761  34.876  -38.232 1.00 98.67  1 . C  ? 
ATOM   976   C   C   . GLY GLY GLY B B 174  174  . 29.947  34.782  -39.739 1.00 96.63  1 . C  ? 
ATOM   977   O   O   . GLY GLY GLY B B 174  174  . 31.047  34.985  -40.246 1.00 101.51 1 . O  ? 
ATOM   978   N   N   . SER SER SER B B 175  175  . 28.867  34.489  -40.452 1.00 93.19  1 . N  ? 
ATOM   979   CA  CA  . SER SER SER B B 175  175  . 28.912  34.272  -41.897 1.00 93.46  1 . C  ? 
ATOM   980   CB  CB  . SER SER SER B B 175  175  . 28.040  33.074  -42.263 1.00 98.04  1 . C  ? 
ATOM   981   OG  OG  . SER SER SER B B 175  175  . 26.701  33.296  -41.866 1.00 99.82  1 . O  ? 
ATOM   982   C   C   . SER SER SER B B 175  175  . 28.442  35.471  -42.704 1.00 89.61  1 . C  ? 
ATOM   983   O   O   . SER SER SER B B 175  175  . 28.779  35.584  -43.879 1.00 89.62  1 . O  ? 
ATOM   984   N   N   . GLY GLY GLY B B 176  176  . 27.645  36.340  -42.086 1.00 91.72  1 . N  ? 
ATOM   985   CA  CA  . GLY GLY GLY B B 176  176  . 27.016  37.462  -42.779 1.00 88.73  1 . C  ? 
ATOM   986   C   C   . GLY GLY GLY B B 176  176  . 25.796  37.082  -43.598 1.00 83.61  1 . C  ? 
ATOM   987   O   O   . GLY GLY GLY B B 176  176  . 25.407  37.835  -44.480 1.00 77.62  1 . O  ? 
ATOM   988   N   N   . THR THR THR B B 177  177  . 25.176  35.941  -43.282 1.00 83.67  1 . N  ? 
ATOM   989   CA  CA  . THR THR THR B B 177  177  . 24.068  35.380  -44.067 1.00 83.97  1 . C  ? 
ATOM   990   CB  CB  . THR THR THR B B 177  177  . 23.965  33.835  -43.889 1.00 87.57  1 . C  ? 
ATOM   991   OG1 OG1 . THR THR THR B B 177  177  . 25.261  33.230  -43.960 1.00 91.48  1 . O  ? 
ATOM   992   CG2 CG2 . THR THR THR B B 177  177  . 23.073  33.213  -44.954 1.00 88.85  1 . C  ? 
ATOM   993   C   C   . THR THR THR B B 177  177  . 22.720  35.975  -43.649 1.00 79.96  1 . C  ? 
ATOM   994   O   O   . THR THR THR B B 177  177  . 22.294  35.809  -42.513 1.00 77.30  1 . O  ? 
ATOM   995   N   N   . PHE PHE PHE B B 178  178  . 22.058  36.669  -44.566 1.00 79.79  1 . N  ? 
ATOM   996   CA  CA  . PHE PHE PHE B B 178  178  . 20.639  36.989  -44.412 1.00 81.76  1 . C  ? 
ATOM   997   CB  CB  . PHE PHE PHE B B 178  178  . 20.258  38.221  -45.231 1.00 82.92  1 . C  ? 
ATOM   998   CG  CG  . PHE PHE PHE B B 178  178  . 20.764  39.503  -44.652 1.00 83.51  1 . C  ? 
ATOM   999   CD1 CD1 . PHE PHE PHE B B 178  178  . 22.035  39.958  -44.955 1.00 84.44  1 . C  ? 
ATOM   1000  CE1 CE1 . PHE PHE PHE B B 178  178  . 22.507  41.147  -44.418 1.00 88.25  1 . C  ? 
ATOM   1001  CZ  CZ  . PHE PHE PHE B B 178  178  . 21.710  41.886  -43.558 1.00 87.83  1 . C  ? 
ATOM   1002  CE2 CE2 . PHE PHE PHE B B 178  178  . 20.438  41.439  -43.246 1.00 88.32  1 . C  ? 
ATOM   1003  CD2 CD2 . PHE PHE PHE B B 178  178  . 19.970  40.252  -43.792 1.00 86.89  1 . C  ? 
ATOM   1004  C   C   . PHE PHE PHE B B 178  178  . 19.818  35.791  -44.874 1.00 83.60  1 . C  ? 
ATOM   1005  O   O   . PHE PHE PHE B B 178  178  . 20.246  35.052  -45.756 1.00 89.32  1 . O  ? 
ATOM   1006  N   N   . LEU LEU LEU B B 179  179  . 18.655  35.591  -44.260 1.00 82.75  1 . N  ? 
ATOM   1007  CA  CA  . LEU LEU LEU B B 179  179  . 17.685  34.592  -44.716 1.00 79.62  1 . C  ? 
ATOM   1008  CB  CB  . LEU LEU LEU B B 179  179  . 17.814  33.271  -43.943 1.00 80.42  1 . C  ? 
ATOM   1009  CG  CG  . LEU LEU LEU B B 179  179  . 16.822  32.147  -44.319 1.00 79.91  1 . C  ? 
ATOM   1010  CD1 CD1 . LEU LEU LEU B B 179  179  . 17.253  31.437  -45.592 1.00 80.08  1 . C  ? 
ATOM   1011  CD2 CD2 . LEU LEU LEU B B 179  179  . 16.657  31.136  -43.193 1.00 79.52  1 . C  ? 
ATOM   1012  C   C   . LEU LEU LEU B B 179  179  . 16.302  35.169  -44.514 1.00 76.00  1 . C  ? 
ATOM   1013  O   O   . LEU LEU LEU B B 179  179  . 15.926  35.476  -43.385 1.00 70.96  1 . O  ? 
ATOM   1014  N   N   . PHE PHE PHE B B 180  180  . 15.546  35.284  -45.603 1.00 77.09  1 . N  ? 
ATOM   1015  CA  CA  . PHE PHE PHE B B 180  180  . 14.241  35.933  -45.580 1.00 79.11  1 . C  ? 
ATOM   1016  CB  CB  . PHE PHE PHE B B 180  180  . 14.403  37.423  -45.875 1.00 79.22  1 . C  ? 
ATOM   1017  CG  CG  . PHE PHE PHE B B 180  180  . 15.094  37.714  -47.171 1.00 75.68  1 . C  ? 
ATOM   1018  CD1 CD1 . PHE PHE PHE B B 180  180  . 16.484  37.739  -47.239 1.00 76.88  1 . C  ? 
ATOM   1019  CE1 CE1 . PHE PHE PHE B B 180  180  . 17.129  38.009  -48.436 1.00 77.77  1 . C  ? 
ATOM   1020  CZ  CZ  . PHE PHE PHE B B 180  180  . 16.381  38.258  -49.582 1.00 79.25  1 . C  ? 
ATOM   1021  CE2 CE2 . PHE PHE PHE B B 180  180  . 14.992  38.237  -49.524 1.00 76.28  1 . C  ? 
ATOM   1022  CD2 CD2 . PHE PHE PHE B B 180  180  . 14.358  37.965  -48.324 1.00 73.72  1 . C  ? 
ATOM   1023  C   C   . PHE PHE PHE B B 180  180  . 13.279  35.325  -46.587 1.00 79.65  1 . C  ? 
ATOM   1024  O   O   . PHE PHE PHE B B 180  180  . 13.687  34.950  -47.680 1.00 82.16  1 . O  ? 
ATOM   1025  N   N   . GLN GLN GLN B B 181  181  . 12.007  35.243  -46.203 1.00 81.55  1 . N  ? 
ATOM   1026  CA  CA  . GLN GLN GLN B B 181  181  . 10.928  34.854  -47.105 1.00 80.20  1 . C  ? 
ATOM   1027  CB  CB  . GLN GLN GLN B B 181  181  . 9.766   34.270  -46.302 1.00 83.03  1 . C  ? 
ATOM   1028  CG  CG  . GLN GLN GLN B B 181  181  . 8.693   33.584  -47.130 1.00 88.65  1 . C  ? 
ATOM   1029  CD  CD  . GLN GLN GLN B B 181  181  . 7.558   33.021  -46.282 1.00 96.02  1 . C  ? 
ATOM   1030  OE1 OE1 . GLN GLN GLN B B 181  181  . 7.722   32.757  -45.086 1.00 100.84 1 . O  ? 
ATOM   1031  NE2 NE2 . GLN GLN GLN B B 181  181  . 6.394   32.829  -46.904 1.00 99.15  1 . N  ? 
ATOM   1032  C   C   . GLN GLN GLN B B 181  181  . 10.489  36.100  -47.876 1.00 79.52  1 . C  ? 
ATOM   1033  O   O   . GLN GLN GLN B B 181  181  . 10.421  37.189  -47.310 1.00 81.61  1 . O  ? 
ATOM   1034  N   N   . ALA ALA ALA B B 182  182  . 10.220  35.938  -49.168 1.00 82.30  1 . N  ? 
ATOM   1035  CA  CA  . ALA ALA ALA B B 182  182  . 9.774   37.033  -50.035 1.00 84.02  1 . C  ? 
ATOM   1036  CB  CB  . ALA ALA ALA B B 182  182  . 10.965  37.767  -50.617 1.00 83.67  1 . C  ? 
ATOM   1037  C   C   . ALA ALA ALA B B 182  182  . 8.919   36.450  -51.151 1.00 90.90  1 . C  ? 
ATOM   1038  O   O   . ALA ALA ALA B B 182  182  . 9.426   35.707  -51.994 1.00 92.96  1 . O  ? 
ATOM   1039  N   N   . GLY GLY GLY B B 183  183  . 7.629   36.783  -51.153 1.00 96.50  1 . N  ? 
ATOM   1040  CA  CA  . GLY GLY GLY B B 183  183  . 6.665   36.128  -52.033 1.00 100.31 1 . C  ? 
ATOM   1041  C   C   . GLY GLY GLY B B 183  183  . 6.497   34.670  -51.630 1.00 107.12 1 . C  ? 
ATOM   1042  O   O   . GLY GLY GLY B B 183  183  . 6.498   34.341  -50.434 1.00 107.75 1 . O  ? 
ATOM   1043  N   N   . SER SER SER B B 184  184  . 6.370   33.795  -52.627 1.00 109.28 1 . N  ? 
ATOM   1044  CA  CA  . SER SER SER B B 184  184  . 6.272   32.352  -52.387 1.00 107.25 1 . C  ? 
ATOM   1045  CB  CB  . SER SER SER B B 184  184  . 5.847   31.619  -53.663 1.00 108.29 1 . C  ? 
ATOM   1046  OG  OG  . SER SER SER B B 184  184  . 6.748   31.881  -54.724 1.00 109.74 1 . O  ? 
ATOM   1047  C   C   . SER SER SER B B 184  184  . 7.587   31.765  -51.868 1.00 99.86  1 . C  ? 
ATOM   1048  O   O   . SER SER SER B B 184  184  . 7.568   30.900  -50.995 1.00 101.32 1 . O  ? 
ATOM   1049  N   N   . GLY GLY GLY B B 185  185  . 8.712   32.252  -52.396 1.00 91.22  1 . N  ? 
ATOM   1050  CA  CA  . GLY GLY GLY B B 185  185  . 10.027  31.658  -52.146 1.00 89.62  1 . C  ? 
ATOM   1051  C   C   . GLY GLY GLY B B 185  185  . 10.812  32.204  -50.964 1.00 84.51  1 . C  ? 
ATOM   1052  O   O   . GLY GLY GLY B B 185  185  . 10.532  33.292  -50.468 1.00 82.08  1 . O  ? 
ATOM   1053  N   N   . ILE ILE ILE B B 186  186  . 11.805  31.421  -50.538 1.00 81.97  1 . N  ? 
ATOM   1054  CA  CA  . ILE ILE ILE B B 186  186  . 12.757  31.771  -49.477 1.00 80.82  1 . C  ? 
ATOM   1055  CB  CB  . ILE ILE ILE B B 186  186  . 12.934  30.596  -48.482 1.00 80.47  1 . C  ? 
ATOM   1056  CG1 CG1 . ILE ILE ILE B B 186  186  . 11.630  30.350  -47.717 1.00 80.58  1 . C  ? 
ATOM   1057  CD1 CD1 . ILE ILE ILE B B 186  186  . 11.559  28.984  -47.064 1.00 82.70  1 . C  ? 
ATOM   1058  CG2 CG2 . ILE ILE ILE B B 186  186  . 14.087  30.851  -47.507 1.00 79.00  1 . C  ? 
ATOM   1059  C   C   . ILE ILE ILE B B 186  186  . 14.109  32.095  -50.121 1.00 80.05  1 . C  ? 
ATOM   1060  O   O   . ILE ILE ILE B B 186  186  . 14.562  31.370  -51.005 1.00 81.41  1 . O  ? 
ATOM   1061  N   N   . TYR TYR TYR B B 187  187  . 14.760  33.159  -49.652 1.00 80.00  1 . N  ? 
ATOM   1062  CA  CA  . TYR TYR TYR B B 187  187  . 16.017  33.646  -50.229 1.00 78.43  1 . C  ? 
ATOM   1063  CB  CB  . TYR TYR TYR B B 187  187  . 15.781  34.987  -50.897 1.00 77.74  1 . C  ? 
ATOM   1064  CG  CG  . TYR TYR TYR B B 187  187  . 14.866  34.907  -52.082 1.00 77.79  1 . C  ? 
ATOM   1065  CD1 CD1 . TYR TYR TYR B B 187  187  . 13.483  34.945  -51.921 1.00 78.68  1 . C  ? 
ATOM   1066  CE1 CE1 . TYR TYR TYR B B 187  187  . 12.639  34.873  -53.013 1.00 79.46  1 . C  ? 
ATOM   1067  CZ  CZ  . TYR TYR TYR B B 187  187  . 13.177  34.763  -54.281 1.00 77.96  1 . C  ? 
ATOM   1068  OH  OH  . TYR TYR TYR B B 187  187  . 12.355  34.689  -55.369 1.00 81.99  1 . O  ? 
ATOM   1069  CE2 CE2 . TYR TYR TYR B B 187  187  . 14.542  34.724  -54.465 1.00 77.99  1 . C  ? 
ATOM   1070  CD2 CD2 . TYR TYR TYR B B 187  187  . 15.379  34.794  -53.369 1.00 77.33  1 . C  ? 
ATOM   1071  C   C   . TYR TYR TYR B B 187  187  . 17.118  33.806  -49.192 1.00 79.85  1 . C  ? 
ATOM   1072  O   O   . TYR TYR TYR B B 187  187  . 16.844  33.838  -47.994 1.00 83.41  1 . O  ? 
ATOM   1073  N   N   . HIS HIS HIS B B 188  188  . 18.360  33.916  -49.667 1.00 81.12  1 . N  ? 
ATOM   1074  CA  CA  . HIS HIS HIS B B 188  188  . 19.524  34.100  -48.792 1.00 82.63  1 . C  ? 
ATOM   1075  CB  CB  . HIS HIS HIS B B 188  188  . 19.998  32.747  -48.226 1.00 83.89  1 . C  ? 
ATOM   1076  CG  CG  . HIS HIS HIS B B 188  188  . 20.646  31.851  -49.240 1.00 87.26  1 . C  ? 
ATOM   1077  ND1 ND1 . HIS HIS HIS B B 188  188  . 22.015  31.736  -49.361 1.00 86.69  1 . N  ? 
ATOM   1078  CE1 CE1 . HIS HIS HIS B B 188  188  . 22.298  30.889  -50.335 1.00 86.92  1 . C  ? 
ATOM   1079  NE2 NE2 . HIS HIS HIS B B 188  188  . 21.163  30.453  -50.852 1.00 87.11  1 . N  ? 
ATOM   1080  CD2 CD2 . HIS HIS HIS B B 188  188  . 20.115  31.040  -50.186 1.00 86.86  1 . C  ? 
ATOM   1081  C   C   . HIS HIS HIS B B 188  188  . 20.676  34.821  -49.508 1.00 80.57  1 . C  ? 
ATOM   1082  O   O   . HIS HIS HIS B B 188  188  . 21.030  34.462  -50.624 1.00 79.90  1 . O  ? 
ATOM   1083  N   N   . VAL VAL VAL B B 189  189  . 21.235  35.843  -48.859 1.00 81.59  1 . N  ? 
ATOM   1084  CA  CA  . VAL VAL VAL B B 189  189  . 22.428  36.550  -49.347 1.00 83.25  1 . C  ? 
ATOM   1085  CB  CB  . VAL VAL VAL B B 189  189  . 22.110  37.892  -50.027 1.00 83.92  1 . C  ? 
ATOM   1086  CG1 CG1 . VAL VAL VAL B B 189  189  . 21.730  37.662  -51.466 1.00 84.40  1 . C  ? 
ATOM   1087  CG2 CG2 . VAL VAL VAL B B 189  189  . 21.019  38.654  -49.284 1.00 85.93  1 . C  ? 
ATOM   1088  C   C   . VAL VAL VAL B B 189  189  . 23.352  36.870  -48.205 1.00 85.48  1 . C  ? 
ATOM   1089  O   O   . VAL VAL VAL B B 189  189  . 22.908  37.021  -47.071 1.00 85.44  1 . O  ? 
ATOM   1090  N   N   . LYS LYS LYS B B 190  190  . 24.635  37.002  -48.519 1.00 90.51  1 . N  ? 
ATOM   1091  CA  CA  . LYS LYS LYS B B 190  190  . 25.623  37.352  -47.520 1.00 93.93  1 . C  ? 
ATOM   1092  CB  CB  . LYS LYS LYS B B 190  190  . 26.838  36.437  -47.617 1.00 97.18  1 . C  ? 
ATOM   1093  CG  CG  . LYS LYS LYS B B 190  190  . 26.500  35.028  -47.165 1.00 100.38 1 . C  ? 
ATOM   1094  CD  CD  . LYS LYS LYS B B 190  190  . 27.675  34.073  -47.211 1.00 101.67 1 . C  ? 
ATOM   1095  CE  CE  . LYS LYS LYS B B 190  190  . 27.171  32.654  -47.001 1.00 105.35 1 . C  ? 
ATOM   1096  NZ  NZ  . LYS LYS LYS B B 190  190  . 28.280  31.693  -46.788 1.00 111.05 1 . N  ? 
ATOM   1097  C   C   . LYS LYS LYS B B 190  190  . 26.004  38.813  -47.652 1.00 96.94  1 . C  ? 
ATOM   1098  O   O   . LYS LYS LYS B B 190  190  . 26.113  39.334  -48.762 1.00 96.60  1 . O  ? 
ATOM   1099  N   N   . ASP ASP ASP B B 191  191  . 26.140  39.480  -46.508 1.00 101.44 1 . N  ? 
ATOM   1100  CA  CA  . ASP ASP ASP B B 191  191  . 26.707  40.823  -46.449 1.00 101.60 1 . C  ? 
ATOM   1101  CB  CB  . ASP ASP ASP B B 191  191  . 25.714  41.877  -46.937 1.00 98.35  1 . C  ? 
ATOM   1102  CG  CG  . ASP ASP ASP B B 191  191  . 26.392  43.186  -47.276 1.00 99.67  1 . C  ? 
ATOM   1103  OD1 OD1 . ASP ASP ASP B B 191  191  . 27.244  43.189  -48.190 1.00 101.18 1 . O  ? 
ATOM   1104  OD2 OD2 . ASP ASP ASP B B 191  191  . 26.085  44.211  -46.635 1.00 98.21  1 . O  ? 
ATOM   1105  C   C   . ASP ASP ASP B B 191  191  . 27.135  41.160  -45.027 1.00 104.96 1 . C  ? 
ATOM   1106  O   O   . ASP ASP ASP B B 191  191  . 26.347  41.013  -44.090 1.00 101.02 1 . O  ? 
ATOM   1107  N   N   . GLY GLY GLY B B 192  192  . 28.385  41.598  -44.881 1.00 110.31 1 . N  ? 
ATOM   1108  CA  CA  . GLY GLY GLY B B 192  192  . 28.909  42.091  -43.608 1.00 115.06 1 . C  ? 
ATOM   1109  C   C   . GLY GLY GLY B B 192  192  . 29.788  41.145  -42.811 1.00 118.12 1 . C  ? 
ATOM   1110  O   O   . GLY GLY GLY B B 192  192  . 30.392  41.561  -41.819 1.00 127.01 1 . O  ? 
ATOM   1111  N   N   . GLY GLY GLY B B 193  193  . 29.864  39.882  -43.228 1.00 116.02 1 . N  ? 
ATOM   1112  CA  CA  . GLY GLY GLY B B 193  193  . 30.771  38.910  -42.614 1.00 116.90 1 . C  ? 
ATOM   1113  C   C   . GLY GLY GLY B B 193  193  . 32.147  38.947  -43.268 1.00 115.57 1 . C  ? 
ATOM   1114  O   O   . GLY GLY GLY B B 193  193  . 32.613  40.019  -43.665 1.00 114.11 1 . O  ? 
ATOM   1115  N   N   . PRO PRO PRO B B 194  194  . 32.816  37.779  -43.379 1.00 114.84 1 . N  ? 
ATOM   1116  CA  CA  . PRO PRO PRO B B 194  194  . 34.043  37.627  -44.166 1.00 116.46 1 . C  ? 
ATOM   1117  CB  CB  . PRO PRO PRO B B 194  194  . 34.161  36.110  -44.306 1.00 118.94 1 . C  ? 
ATOM   1118  CG  CG  . PRO PRO PRO B B 194  194  . 33.625  35.600  -43.015 1.00 119.53 1 . C  ? 
ATOM   1119  CD  CD  . PRO PRO PRO B B 194  194  . 32.559  36.570  -42.571 1.00 117.09 1 . C  ? 
ATOM   1120  C   C   . PRO PRO PRO B B 194  194  . 34.026  38.277  -45.551 1.00 113.35 1 . C  ? 
ATOM   1121  O   O   . PRO PRO PRO B B 194  194  . 35.032  38.846  -45.966 1.00 109.75 1 . O  ? 
ATOM   1122  N   N   . GLN GLN GLN B B 195  195  . 32.892  38.197  -46.244 1.00 116.58 1 . N  ? 
ATOM   1123  CA  CA  . GLN GLN GLN B B 195  195  . 32.762  38.758  -47.597 1.00 124.01 1 . C  ? 
ATOM   1124  CB  CB  . GLN GLN GLN B B 195  195  . 31.545  38.160  -48.316 1.00 131.62 1 . C  ? 
ATOM   1125  CG  CG  . GLN GLN GLN B B 195  195  . 31.768  36.745  -48.827 1.00 134.02 1 . C  ? 
ATOM   1126  CD  CD  . GLN GLN GLN B B 195  195  . 30.679  36.284  -49.781 1.00 138.15 1 . C  ? 
ATOM   1127  OE1 OE1 . GLN GLN GLN B B 195  195  . 29.926  37.094  -50.333 1.00 133.92 1 . O  ? 
ATOM   1128  NE2 NE2 . GLN GLN GLN B B 195  195  . 30.595  34.973  -49.986 1.00 144.64 1 . N  ? 
ATOM   1129  C   C   . GLN GLN GLN B B 195  195  . 32.694  40.291  -47.686 1.00 120.41 1 . C  ? 
ATOM   1130  O   O   . GLN GLN GLN B B 195  195  . 32.693  40.837  -48.793 1.00 123.23 1 . O  ? 
ATOM   1131  N   N   . GLY GLY GLY B B 196  196  . 32.620  40.985  -46.552 1.00 113.66 1 . N  ? 
ATOM   1132  CA  CA  . GLY GLY GLY B B 196  196  . 32.614  42.445  -46.558 1.00 107.18 1 . C  ? 
ATOM   1133  C   C   . GLY GLY GLY B B 196  196  . 31.268  43.037  -46.944 1.00 100.03 1 . C  ? 
ATOM   1134  O   O   . GLY GLY GLY B B 196  196  . 30.233  42.363  -46.874 1.00 100.29 1 . O  ? 
ATOM   1135  N   N   . PHE PHE PHE B B 197  197  . 31.296  44.297  -47.375 1.00 91.77  1 . N  ? 
ATOM   1136  CA  CA  . PHE PHE PHE B B 197  197  . 30.100  45.135  -47.455 1.00 90.99  1 . C  ? 
ATOM   1137  CB  CB  . PHE PHE PHE B B 197  197  . 30.240  46.306  -46.469 1.00 91.80  1 . C  ? 
ATOM   1138  CG  CG  . PHE PHE PHE B B 197  197  . 30.289  45.882  -45.021 1.00 93.35  1 . C  ? 
ATOM   1139  CD1 CD1 . PHE PHE PHE B B 197  197  . 31.500  45.536  -44.418 1.00 95.64  1 . C  ? 
ATOM   1140  CE1 CE1 . PHE PHE PHE B B 197  197  . 31.547  45.136  -43.085 1.00 95.69  1 . C  ? 
ATOM   1141  CZ  CZ  . PHE PHE PHE B B 197  197  . 30.379  45.082  -42.338 1.00 96.72  1 . C  ? 
ATOM   1142  CE2 CE2 . PHE PHE PHE B B 197  197  . 29.165  45.427  -42.924 1.00 97.18  1 . C  ? 
ATOM   1143  CD2 CD2 . PHE PHE PHE B B 197  197  . 29.125  45.820  -44.259 1.00 95.73  1 . C  ? 
ATOM   1144  C   C   . PHE PHE PHE B B 197  197  . 29.849  45.654  -48.874 1.00 86.89  1 . C  ? 
ATOM   1145  O   O   . PHE PHE PHE B B 197  197  . 30.607  46.484  -49.382 1.00 90.46  1 . O  ? 
ATOM   1146  N   N   . THR THR THR B B 198  198  . 28.791  45.153  -49.509 1.00 83.55  1 . N  ? 
ATOM   1147  CA  CA  . THR THR THR B B 198  198  . 28.412  45.577  -50.863 1.00 86.90  1 . C  ? 
ATOM   1148  CB  CB  . THR THR THR B B 198  198  . 27.158  44.824  -51.382 1.00 86.41  1 . C  ? 
ATOM   1149  OG1 OG1 . THR THR THR B B 198  198  . 26.900  45.192  -52.747 1.00 85.60  1 . O  ? 
ATOM   1150  CG2 CG2 . THR THR THR B B 198  198  . 25.913  45.131  -50.539 1.00 84.84  1 . C  ? 
ATOM   1151  C   C   . THR THR THR B B 198  198  . 28.154  47.082  -50.952 1.00 89.11  1 . C  ? 
ATOM   1152  O   O   . THR THR THR B B 198  198  . 27.607  47.674  -50.018 1.00 90.36  1 . O  ? 
ATOM   1153  N   N   . GLN GLN GLN B B 199  199  . 28.548  47.682  -52.077 1.00 90.33  1 . N  ? 
ATOM   1154  CA  CA  . GLN GLN GLN B B 199  199  . 28.274  49.095  -52.367 1.00 92.40  1 . C  ? 
ATOM   1155  CB  CB  . GLN GLN GLN B B 199  199  . 29.537  49.782  -52.909 1.00 95.78  1 . C  ? 
ATOM   1156  CG  CG  . GLN GLN GLN B B 199  199  . 30.686  49.877  -51.913 1.00 98.40  1 . C  ? 
ATOM   1157  CD  CD  . GLN GLN GLN B B 199  199  . 30.306  50.578  -50.618 1.00 99.31  1 . C  ? 
ATOM   1158  OE1 OE1 . GLN GLN GLN B B 199  199  . 30.660  50.117  -49.531 1.00 97.92  1 . O  ? 
ATOM   1159  NE2 NE2 . GLN GLN GLN B B 199  199  . 29.572  51.689  -50.725 1.00 97.67  1 . N  ? 
ATOM   1160  C   C   . GLN GLN GLN B B 199  199  . 27.124  49.263  -53.358 1.00 92.70  1 . C  ? 
ATOM   1161  O   O   . GLN GLN GLN B B 199  199  . 26.972  50.329  -53.957 1.00 93.18  1 . O  ? 
ATOM   1162  N   N   . GLN GLN GLN B B 200  200  . 26.302  48.222  -53.507 1.00 97.30  1 . N  ? 
ATOM   1163  CA  CA  . GLN GLN GLN B B 200  200  . 25.201  48.215  -54.473 1.00 100.12 1 . C  ? 
ATOM   1164  CB  CB  . GLN GLN GLN B B 200  200  . 25.734  47.933  -55.879 1.00 106.06 1 . C  ? 
ATOM   1165  CG  CG  . GLN GLN GLN B B 200  200  . 26.428  46.576  -56.026 1.00 108.08 1 . C  ? 
ATOM   1166  CD  CD  . GLN GLN GLN B B 200  200  . 27.073  46.330  -57.384 1.00 105.45 1 . C  ? 
ATOM   1167  OE1 OE1 . GLN GLN GLN B B 200  200  . 28.036  45.570  -57.468 1.00 111.47 1 . O  ? 
ATOM   1168  NE2 NE2 . GLN GLN GLN B B 200  200  . 26.551  46.943  -58.448 1.00 102.54 1 . N  ? 
ATOM   1169  C   C   . GLN GLN GLN B B 200  200  . 24.177  47.141  -54.111 1.00 95.49  1 . C  ? 
ATOM   1170  O   O   . GLN GLN GLN B B 200  200  . 24.491  46.235  -53.337 1.00 93.29  1 . O  ? 
ATOM   1171  N   N   . PRO PRO PRO B B 201  201  . 22.965  47.221  -54.687 1.00 94.09  1 . N  ? 
ATOM   1172  CA  CA  . PRO PRO PRO B B 201  201  . 21.944  46.189  -54.458 1.00 95.20  1 . C  ? 
ATOM   1173  CB  CB  . PRO PRO PRO B B 201  201  . 20.828  46.593  -55.421 1.00 98.76  1 . C  ? 
ATOM   1174  CG  CG  . PRO PRO PRO B B 201  201  . 20.951  48.075  -55.530 1.00 99.67  1 . C  ? 
ATOM   1175  CD  CD  . PRO PRO PRO B B 201  201  . 22.416  48.379  -55.424 1.00 96.90  1 . C  ? 
ATOM   1176  C   C   . PRO PRO PRO B B 201  201  . 22.404  44.753  -54.749 1.00 89.93  1 . C  ? 
ATOM   1177  O   O   . PRO PRO PRO B B 201  201  . 23.147  44.532  -55.701 1.00 90.10  1 . O  ? 
ATOM   1178  N   N   . LEU LEU LEU B B 202  202  . 21.969  43.804  -53.918 1.00 91.40  1 . N  ? 
ATOM   1179  CA  CA  . LEU LEU LEU B B 202  202  . 22.301  42.384  -54.076 1.00 94.29  1 . C  ? 
ATOM   1180  CB  CB  . LEU LEU LEU B B 202  202  . 22.673  41.739  -52.730 1.00 93.54  1 . C  ? 
ATOM   1181  CG  CG  . LEU LEU LEU B B 202  202  . 23.923  42.247  -52.003 1.00 94.87  1 . C  ? 
ATOM   1182  CD1 CD1 . LEU LEU LEU B B 202  202  . 24.076  41.577  -50.642 1.00 95.84  1 . C  ? 
ATOM   1183  CD2 CD2 . LEU LEU LEU B B 202  202  . 25.178  42.030  -52.833 1.00 96.18  1 . C  ? 
ATOM   1184  C   C   . LEU LEU LEU B B 202  202  . 21.140  41.606  -54.705 1.00 97.00  1 . C  ? 
ATOM   1185  O   O   . LEU LEU LEU B B 202  202  . 19.968  41.850  -54.406 1.00 90.67  1 . O  ? 
ATOM   1186  N   N   . ARG ARG ARG B B 203  203  . 21.498  40.663  -55.573 1.00 100.36 1 . N  ? 
ATOM   1187  CA  CA  . ARG ARG ARG B B 203  203  . 20.554  39.790  -56.245 1.00 99.71  1 . C  ? 
ATOM   1188  CB  CB  . ARG ARG ARG B B 203  203  . 21.053  39.500  -57.670 1.00 106.07 1 . C  ? 
ATOM   1189  CG  CG  . ARG ARG ARG B B 203  203  . 20.052  38.830  -58.603 1.00 112.31 1 . C  ? 
ATOM   1190  CD  CD  . ARG ARG ARG B B 203  203  . 18.930  39.763  -59.043 1.00 115.36 1 . C  ? 
ATOM   1191  NE  NE  . ARG ARG ARG B B 203  203  . 19.363  40.837  -59.945 1.00 110.42 1 . N  ? 
ATOM   1192  CZ  CZ  . ARG ARG ARG B B 203  203  . 19.651  40.694  -61.242 1.00 102.07 1 . C  ? 
ATOM   1193  NH1 NH1 . ARG ARG ARG B B 203  203  . 20.007  41.759  -61.950 1.00 99.51  1 . N  ? 
ATOM   1194  NH2 NH2 . ARG ARG ARG B B 203  203  . 19.600  39.506  -61.842 1.00 98.97  1 . N  ? 
ATOM   1195  C   C   . ARG ARG ARG B B 203  203  . 20.478  38.520  -55.385 1.00 92.31  1 . C  ? 
ATOM   1196  O   O   . ARG ARG ARG B B 203  203  . 21.473  37.800  -55.267 1.00 88.66  1 . O  ? 
ATOM   1197  N   N   . PRO PRO PRO B B 204  204  . 19.315  38.255  -54.751 1.00 88.37  1 . N  ? 
ATOM   1198  CA  CA  . PRO PRO PRO B B 204  204  . 19.295  37.158  -53.784 1.00 86.54  1 . C  ? 
ATOM   1199  CB  CB  . PRO PRO PRO B B 204  204  . 18.077  37.475  -52.898 1.00 86.77  1 . C  ? 
ATOM   1200  CG  CG  . PRO PRO PRO B B 204  204  . 17.343  38.592  -53.559 1.00 87.76  1 . C  ? 
ATOM   1201  CD  CD  . PRO PRO PRO B B 204  204  . 17.980  38.861  -54.892 1.00 89.21  1 . C  ? 
ATOM   1202  C   C   . PRO PRO PRO B B 204  204  . 19.188  35.761  -54.386 1.00 86.04  1 . C  ? 
ATOM   1203  O   O   . PRO PRO PRO B B 204  204  . 18.768  35.602  -55.533 1.00 93.20  1 . O  ? 
ATOM   1204  N   N   . ASN ASN ASN B B 205  205  . 19.560  34.767  -53.587 1.00 83.22  1 . N  ? 
ATOM   1205  CA  CA  . ASN ASN ASN B B 205  205  . 19.608  33.374  -54.016 1.00 86.03  1 . C  ? 
ATOM   1206  CB  CB  . ASN ASN ASN B B 205  205  . 20.870  32.705  -53.477 1.00 87.00  1 . C  ? 
ATOM   1207  CG  CG  . ASN ASN ASN B B 205  205  . 22.127  33.334  -54.023 1.00 87.45  1 . C  ? 
ATOM   1208  OD1 OD1 . ASN ASN ASN B B 205  205  . 22.710  34.224  -53.413 1.00 87.74  1 . O  ? 
ATOM   1209  ND2 ND2 . ASN ASN ASN B B 205  205  . 22.535  32.893  -55.191 1.00 89.74  1 . N  ? 
ATOM   1210  C   C   . ASN ASN ASN B B 205  205  . 18.395  32.617  -53.517 1.00 86.68  1 . C  ? 
ATOM   1211  O   O   . ASN ASN ASN B B 205  205  . 18.218  32.467  -52.314 1.00 92.96  1 . O  ? 
ATOM   1212  N   N   . LEU LEU LEU B B 206  206  . 17.578  32.126  -54.445 1.00 85.74  1 . N  ? 
ATOM   1213  CA  CA  . LEU LEU LEU B B 206  206  . 16.409  31.312  -54.113 1.00 85.25  1 . C  ? 
ATOM   1214  CB  CB  . LEU LEU LEU B B 206  206  . 15.562  31.100  -55.373 1.00 86.28  1 . C  ? 
ATOM   1215  CG  CG  . LEU LEU LEU B B 206  206  . 14.228  30.353  -55.289 1.00 87.15  1 . C  ? 
ATOM   1216  CD1 CD1 . LEU LEU LEU B B 206  206  . 13.253  31.009  -54.320 1.00 86.12  1 . C  ? 
ATOM   1217  CD2 CD2 . LEU LEU LEU B B 206  206  . 13.621  30.281  -56.683 1.00 89.42  1 . C  ? 
ATOM   1218  C   C   . LEU LEU LEU B B 206  206  . 16.830  29.961  -53.534 1.00 82.72  1 . C  ? 
ATOM   1219  O   O   . LEU LEU LEU B B 206  206  . 17.677  29.287  -54.101 1.00 86.36  1 . O  ? 
ATOM   1220  N   N   . VAL VAL VAL B B 207  207  . 16.252  29.577  -52.401 1.00 84.66  1 . N  ? 
ATOM   1221  CA  CA  . VAL VAL VAL B B 207  207  . 16.470  28.244  -51.848 1.00 88.15  1 . C  ? 
ATOM   1222  CB  CB  . VAL VAL VAL B B 207  207  . 16.170  28.167  -50.337 1.00 91.62  1 . C  ? 
ATOM   1223  CG1 CG1 . VAL VAL VAL B B 207  207  . 16.434  26.758  -49.807 1.00 92.97  1 . C  ? 
ATOM   1224  CG2 CG2 . VAL VAL VAL B B 207  207  . 17.007  29.187  -49.573 1.00 93.34  1 . C  ? 
ATOM   1225  C   C   . VAL VAL VAL B B 207  207  . 15.526  27.322  -52.601 1.00 91.30  1 . C  ? 
ATOM   1226  O   O   . VAL VAL VAL B B 207  207  . 14.311  27.542  -52.590 1.00 85.96  1 . O  ? 
ATOM   1227  N   N   . GLU GLU GLU B B 208  208  . 16.089  26.310  -53.263 1.00 96.32  1 . N  ? 
ATOM   1228  CA  CA  . GLU GLU GLU B B 208  208  . 15.297  25.344  -54.037 1.00 96.62  1 . C  ? 
ATOM   1229  CB  CB  . GLU GLU GLU B B 208  208  . 16.170  24.592  -55.056 1.00 101.70 1 . C  ? 
ATOM   1230  CG  CG  . GLU GLU GLU B B 208  208  . 17.245  23.685  -54.458 1.00 107.85 1 . C  ? 
ATOM   1231  CD  CD  . GLU GLU GLU B B 208  208  . 17.769  22.653  -55.441 1.00 109.80 1 . C  ? 
ATOM   1232  OE1 OE1 . GLU GLU GLU B B 208  208  . 18.091  23.032  -56.588 1.00 110.38 1 . O  ? 
ATOM   1233  OE2 OE2 . GLU GLU GLU B B 208  208  . 17.870  21.466  -55.056 1.00 108.83 1 . O  ? 
ATOM   1234  C   C   . GLU GLU GLU B B 208  208  . 14.579  24.363  -53.112 1.00 92.66  1 . C  ? 
ATOM   1235  O   O   . GLU GLU GLU B B 208  208  . 14.973  24.183  -51.951 1.00 86.68  1 . O  ? 
ATOM   1236  N   N   . THR THR THR B B 209  209  . 13.528  23.731  -53.634 1.00 93.67  1 . N  ? 
ATOM   1237  CA  CA  . THR THR THR B B 209  209  . 12.713  22.814  -52.835 1.00 97.98  1 . C  ? 
ATOM   1238  CB  CB  . THR THR THR B B 209  209  . 11.733  23.599  -51.917 1.00 99.82  1 . C  ? 
ATOM   1239  OG1 OG1 . THR THR THR B B 209  209  . 11.078  22.699  -51.011 1.00 100.76 1 . O  ? 
ATOM   1240  CG2 CG2 . THR THR THR B B 209  209  . 10.676  24.386  -52.729 1.00 97.60  1 . C  ? 
ATOM   1241  C   C   . THR THR THR B B 209  209  . 11.937  21.771  -53.658 1.00 96.82  1 . C  ? 
ATOM   1242  O   O   . THR THR THR B B 209  209  . 11.434  22.066  -54.740 1.00 97.04  1 . O  ? 
ATOM   1243  N   N   . SER SER SER B B 210  210  . 11.858  20.556  -53.114 1.00 96.73  1 . N  ? 
ATOM   1244  CA  CA  . SER SER SER B B 210  210  . 10.971  19.500  -53.606 1.00 94.44  1 . C  ? 
ATOM   1245  CB  CB  . SER SER SER B B 210  210  . 11.507  18.131  -53.191 1.00 97.41  1 . C  ? 
ATOM   1246  OG  OG  . SER SER SER B B 210  210  . 12.879  18.007  -53.507 1.00 104.38 1 . O  ? 
ATOM   1247  C   C   . SER SER SER B B 210  210  . 9.554   19.626  -53.055 1.00 93.03  1 . C  ? 
ATOM   1248  O   O   . SER SER SER B B 210  210  . 8.668   18.904  -53.499 1.00 91.01  1 . O  ? 
ATOM   1249  N   N   . CYS CYS CYS B B 211  211  . 9.353   20.515  -52.076 1.00 93.15  1 . N  ? 
ATOM   1250  CA  CA  . CYS CYS CYS B B 211  211  . 8.064   20.687  -51.408 1.00 90.07  1 . C  ? 
ATOM   1251  CB  CB  . CYS CYS CYS B B 211  211  . 8.229   21.541  -50.153 1.00 91.08  1 . C  ? 
ATOM   1252  SG  SG  . CYS CYS CYS B B 211  211  . 9.339   20.809  -48.936 1.00 90.76  1 . S  ? 
ATOM   1253  C   C   . CYS CYS CYS B B 211  211  . 7.011   21.333  -52.311 1.00 88.93  1 . C  ? 
ATOM   1254  O   O   . CYS CYS CYS B B 211  211  . 7.266   22.400  -52.886 1.00 82.52  1 . O  ? 
ATOM   1255  N   N   . PRO PRO PRO B B 212  212  . 5.824   20.693  -52.433 1.00 90.09  1 . N  ? 
ATOM   1256  CA  CA  . PRO PRO PRO B B 212  212  . 4.758   21.198  -53.314 1.00 90.25  1 . C  ? 
ATOM   1257  CB  CB  . PRO PRO PRO B B 212  212  . 3.832   19.988  -53.466 1.00 90.72  1 . C  ? 
ATOM   1258  CG  CG  . PRO PRO PRO B B 212  212  . 4.024   19.208  -52.213 1.00 89.23  1 . C  ? 
ATOM   1259  CD  CD  . PRO PRO PRO B B 212  212  . 5.470   19.380  -51.854 1.00 87.09  1 . C  ? 
ATOM   1260  C   C   . PRO PRO PRO B B 212  212  . 3.972   22.377  -52.755 1.00 90.63  1 . C  ? 
ATOM   1261  O   O   . PRO PRO PRO B B 212  212  . 3.596   23.265  -53.518 1.00 89.63  1 . O  ? 
ATOM   1262  N   N   . ASN ASN ASN B B 213  213  . 3.728   22.369  -51.444 1.00 94.95  1 . N  ? 
ATOM   1263  CA  CA  . ASN ASN ASN B B 213  213  . 2.908   23.376  -50.761 1.00 97.03  1 . C  ? 
ATOM   1264  CB  CB  . ASN ASN ASN B B 213  213  . 2.076   22.718  -49.659 1.00 97.05  1 . C  ? 
ATOM   1265  CG  CG  . ASN ASN ASN B B 213  213  . 1.219   21.577  -50.176 1.00 95.27  1 . C  ? 
ATOM   1266  OD1 OD1 . ASN ASN ASN B B 213  213  . 0.291   21.798  -50.952 1.00 101.27 1 . O  ? 
ATOM   1267  ND2 ND2 . ASN ASN ASN B B 213  213  . 1.520   20.350  -49.747 1.00 90.58  1 . N  ? 
ATOM   1268  C   C   . ASN ASN ASN B B 213  213  . 3.788   24.467  -50.152 1.00 97.82  1 . C  ? 
ATOM   1269  O   O   . ASN ASN ASN B B 213  213  . 5.000   24.284  -50.001 1.00 95.62  1 . O  ? 
ATOM   1270  N   N   . ILE ILE ILE B B 214  214  . 3.161   25.590  -49.801 1.00 97.46  1 . N  ? 
ATOM   1271  CA  CA  . ILE ILE ILE B B 214  214  . 3.873   26.768  -49.283 1.00 99.02  1 . C  ? 
ATOM   1272  CB  CB  . ILE ILE ILE B B 214  214  . 2.907   27.962  -49.029 1.00 105.38 1 . C  ? 
ATOM   1273  CG1 CG1 . ILE ILE ILE B B 214  214  . 3.670   29.276  -48.735 1.00 109.65 1 . C  ? 
ATOM   1274  CD1 CD1 . ILE ILE ILE B B 214  214  . 4.482   29.832  -49.895 1.00 109.91 1 . C  ? 
ATOM   1275  CG2 CG2 . ILE ILE ILE B B 214  214  . 1.926   27.665  -47.895 1.00 105.01 1 . C  ? 
ATOM   1276  C   C   . ILE ILE ILE B B 214  214  . 4.687   26.464  -48.020 1.00 98.48  1 . C  ? 
ATOM   1277  O   O   . ILE ILE ILE B B 214  214  . 4.270   25.666  -47.173 1.00 98.89  1 . O  ? 
ATOM   1278  N   N   . ARG ARG ARG B B 215  215  . 5.848   27.113  -47.921 1.00 95.78  1 . N  ? 
ATOM   1279  CA  CA  . ARG ARG ARG B B 215  215  . 6.786   26.926  -46.824 1.00 93.70  1 . C  ? 
ATOM   1280  CB  CB  . ARG ARG ARG B B 215  215  . 8.193   26.726  -47.381 1.00 97.14  1 . C  ? 
ATOM   1281  CG  CG  . ARG ARG ARG B B 215  215  . 8.339   25.500  -48.275 1.00 99.88  1 . C  ? 
ATOM   1282  CD  CD  . ARG ARG ARG B B 215  215  . 9.738   25.411  -48.854 1.00 101.50 1 . C  ? 
ATOM   1283  NE  NE  . ARG ARG ARG B B 215  215  . 9.996   26.483  -49.818 1.00 103.01 1 . N  ? 
ATOM   1284  CZ  CZ  . ARG ARG ARG B B 215  215  . 11.205  26.902  -50.202 1.00 105.87 1 . C  ? 
ATOM   1285  NH1 NH1 . ARG ARG ARG B B 215  215  . 12.324  26.352  -49.713 1.00 109.49 1 . N  ? 
ATOM   1286  NH2 NH2 . ARG ARG ARG B B 215  215  . 11.299  27.891  -51.088 1.00 103.52 1 . N  ? 
ATOM   1287  C   C   . ARG ARG ARG B B 215  215  . 6.749   28.142  -45.895 1.00 92.15  1 . C  ? 
ATOM   1288  O   O   . ARG ARG ARG B B 215  215  . 7.071   29.258  -46.314 1.00 89.06  1 . O  ? 
ATOM   1289  N   N   . MET MET MET B B 216  216  . 6.357   27.907  -44.640 1.00 91.26  1 . N  ? 
ATOM   1290  CA  CA  . MET MET MET B B 216  216  . 6.183   28.954  -43.630 1.00 89.85  1 . C  ? 
ATOM   1291  CB  CB  . MET MET MET B B 216  216  . 4.861   28.739  -42.874 1.00 89.72  1 . C  ? 
ATOM   1292  CG  CG  . MET MET MET B B 216  216  . 3.616   28.672  -43.748 1.00 89.64  1 . C  ? 
ATOM   1293  SD  SD  . MET MET MET B B 216  216  . 3.317   30.219  -44.613 0.38 89.50  1 . S  ? 
ATOM   1294  CE  CE  . MET MET MET B B 216  216  . 2.510   31.127  -43.305 1.00 91.00  1 . C  ? 
ATOM   1295  C   C   . MET MET MET B B 216  216  . 7.327   28.934  -42.620 1.00 89.26  1 . C  ? 
ATOM   1296  O   O   . MET MET MET B B 216  216  . 8.033   27.934  -42.491 1.00 83.02  1 . O  ? 
ATOM   1297  N   N   . ASP ASP ASP B B 217  217  . 7.503   30.059  -41.924 1.00 92.67  1 . N  ? 
ATOM   1298  CA  CA  . ASP ASP ASP B B 217  217  . 8.302   30.140  -40.690 1.00 91.18  1 . C  ? 
ATOM   1299  CB  CB  . ASP ASP ASP B B 217  217  . 7.566   29.361  -39.572 1.00 92.17  1 . C  ? 
ATOM   1300  CG  CG  . ASP ASP ASP B B 217  217  . 8.132   29.616  -38.171 1.00 91.39  1 . C  ? 
ATOM   1301  OD1 OD1 . ASP ASP ASP B B 217  217  . 8.909   30.580  -37.974 1.00 89.56  1 . O  ? 
ATOM   1302  OD2 OD2 . ASP ASP ASP B B 217  217  . 7.781   28.830  -37.261 1.00 87.31  1 . O  ? 
ATOM   1303  C   C   . ASP ASP ASP B B 217  217  . 9.749   29.653  -40.855 1.00 88.94  1 . C  ? 
ATOM   1304  O   O   . ASP ASP ASP B B 217  217  . 10.203  28.777  -40.122 1.00 87.63  1 . O  ? 
ATOM   1305  N   N   . PRO PRO PRO B B 218  218  . 10.483  30.229  -41.816 1.00 91.57  1 . N  ? 
ATOM   1306  CA  CA  . PRO PRO PRO B B 218  218  . 11.852  29.785  -42.028 1.00 89.68  1 . C  ? 
ATOM   1307  CB  CB  . PRO PRO PRO B B 218  218  . 12.162  30.307  -43.423 1.00 91.70  1 . C  ? 
ATOM   1308  CG  CG  . PRO PRO PRO B B 218  218  . 11.378  31.571  -43.521 1.00 95.29  1 . C  ? 
ATOM   1309  CD  CD  . PRO PRO PRO B B 218  218  . 10.162  31.407  -42.643 1.00 95.89  1 . C  ? 
ATOM   1310  C   C   . PRO PRO PRO B B 218  218  . 12.803  30.400  -41.006 1.00 91.62  1 . C  ? 
ATOM   1311  O   O   . PRO PRO PRO B B 218  218  . 12.734  31.610  -40.746 1.00 91.82  1 . O  ? 
ATOM   1312  N   N   . LYS LYS LYS B B 219  219  . 13.679  29.575  -40.437 1.00 92.38  1 . N  ? 
ATOM   1313  CA  CA  . LYS LYS LYS B B 219  219  . 14.703  30.050  -39.499 1.00 93.05  1 . C  ? 
ATOM   1314  CB  CB  . LYS LYS LYS B B 219  219  . 14.363  29.610  -38.074 1.00 93.85  1 . C  ? 
ATOM   1315  CG  CG  . LYS LYS LYS B B 219  219  . 13.129  30.275  -37.488 1.00 95.18  1 . C  ? 
ATOM   1316  CD  CD  . LYS LYS LYS B B 219  219  . 12.883  29.799  -36.062 1.00 98.51  1 . C  ? 
ATOM   1317  CE  CE  . LYS LYS LYS B B 219  219  . 11.875  30.678  -35.344 1.00 100.05 1 . C  ? 
ATOM   1318  NZ  NZ  . LYS LYS LYS B B 219  219  . 11.531  30.158  -33.993 1.00 101.04 1 . N  ? 
ATOM   1319  C   C   . LYS LYS LYS B B 219  219  . 16.104  29.550  -39.869 1.00 87.18  1 . C  ? 
ATOM   1320  O   O   . LYS LYS LYS B B 219  219  . 16.290  28.370  -40.166 1.00 81.77  1 . O  ? 
ATOM   1321  N   N   . LEU LEU LEU B B 220  220  . 17.078  30.460  -39.856 1.00 83.54  1 . N  ? 
ATOM   1322  CA  CA  . LEU LEU LEU B B 220  220  . 18.487  30.073  -39.898 1.00 83.49  1 . C  ? 
ATOM   1323  CB  CB  . LEU LEU LEU B B 220  220  . 19.418  31.290  -39.989 1.00 83.55  1 . C  ? 
ATOM   1324  CG  CG  . LEU LEU LEU B B 220  220  . 19.987  31.629  -41.361 1.00 86.27  1 . C  ? 
ATOM   1325  CD1 CD1 . LEU LEU LEU B B 220  220  . 20.676  32.981  -41.317 1.00 86.50  1 . C  ? 
ATOM   1326  CD2 CD2 . LEU LEU LEU B B 220  220  . 20.961  30.558  -41.821 1.00 88.96  1 . C  ? 
ATOM   1327  C   C   . LEU LEU LEU B B 220  220  . 18.851  29.287  -38.650 1.00 85.84  1 . C  ? 
ATOM   1328  O   O   . LEU LEU LEU B B 220  220  . 18.328  29.546  -37.558 1.00 85.53  1 . O  ? 
ATOM   1329  N   N   . CYS CYS CYS B B 221  221  . 19.753  28.329  -38.825 1.00 88.28  1 . N  ? 
ATOM   1330  CA  CA  . CYS CYS CYS B B 221  221  . 20.356  27.623  -37.705 1.00 89.28  1 . C  ? 
ATOM   1331  CB  CB  . CYS CYS CYS B B 221  221  . 20.907  26.270  -38.149 1.00 88.13  1 . C  ? 
ATOM   1332  SG  SG  . CYS CYS CYS B B 221  221  . 21.784  25.347  -36.869 0.92 83.70  1 . S  ? 
ATOM   1333  C   C   . CYS CYS CYS B B 221  221  . 21.485  28.514  -37.202 1.00 92.30  1 . C  ? 
ATOM   1334  O   O   . CYS CYS CYS B B 221  221  . 22.385  28.838  -37.980 1.00 97.39  1 . O  ? 
ATOM   1335  N   N   . PRO PRO PRO B B 222  222  . 21.445  28.930  -35.918 1.00 94.34  1 . N  ? 
ATOM   1336  CA  CA  . PRO PRO PRO B B 222  222  . 22.556  29.745  -35.408 1.00 96.38  1 . C  ? 
ATOM   1337  CB  CB  . PRO PRO PRO B B 222  222  . 22.084  30.164  -34.007 1.00 100.00 1 . C  ? 
ATOM   1338  CG  CG  . PRO PRO PRO B B 222  222  . 20.641  29.802  -33.930 1.00 98.97  1 . C  ? 
ATOM   1339  CD  CD  . PRO PRO PRO B B 222  222  . 20.448  28.661  -34.869 1.00 95.01  1 . C  ? 
ATOM   1340  C   C   . PRO PRO PRO B B 222  222  . 23.876  28.975  -35.313 1.00 94.84  1 . C  ? 
ATOM   1341  O   O   . PRO PRO PRO B B 222  222  . 24.950  29.581  -35.420 1.00 92.53  1 . O  ? 
ATOM   1342  N   N   . ALA ALA ALA B B 223  223  . 23.781  27.658  -35.109 1.00 91.80  1 . N  ? 
ATOM   1343  CA  CA  . ALA ALA ALA B B 223  223  . 24.955  26.796  -34.980 1.00 93.76  1 . C  ? 
ATOM   1344  CB  CB  . ALA ALA ALA B B 223  223  . 24.565  25.472  -34.342 1.00 92.21  1 . C  ? 
ATOM   1345  C   C   . ALA ALA ALA B B 223  223  . 25.680  26.554  -36.307 1.00 94.09  1 . C  ? 
ATOM   1346  O   O   . ALA ALA ALA B B 223  223  . 26.914  26.490  -36.325 1.00 102.10 1 . O  ? 
ATOM   1347  N   N   . ASP ASP ASP B B 224  224  . 24.920  26.409  -37.396 1.00 87.93  1 . N  ? 
ATOM   1348  CA  CA  . ASP ASP ASP B B 224  224  . 25.479  26.175  -38.733 1.00 84.65  1 . C  ? 
ATOM   1349  CB  CB  . ASP ASP ASP B B 224  224  . 25.538  24.662  -39.021 1.00 87.62  1 . C  ? 
ATOM   1350  CG  CG  . ASP ASP ASP B B 224  224  . 26.323  24.308  -40.298 1.00 88.71  1 . C  ? 
ATOM   1351  OD1 OD1 . ASP ASP ASP B B 224  224  . 26.814  25.199  -41.028 1.00 90.00  1 . O  ? 
ATOM   1352  OD2 OD2 . ASP ASP ASP B B 224  224  . 26.452  23.100  -40.571 1.00 90.23  1 . O  ? 
ATOM   1353  C   C   . ASP ASP ASP B B 224  224  . 24.627  26.899  -39.785 1.00 80.09  1 . C  ? 
ATOM   1354  O   O   . ASP ASP ASP B B 224  224  . 23.537  26.442  -40.110 1.00 74.18  1 . O  ? 
ATOM   1355  N   N   . PRO PRO PRO B B 225  225  . 25.128  28.026  -40.333 1.00 81.46  1 . N  ? 
ATOM   1356  CA  CA  . PRO PRO PRO B B 225  225  . 24.334  28.819  -41.288 1.00 84.03  1 . C  ? 
ATOM   1357  CB  CB  . PRO PRO PRO B B 225  225  . 25.157  30.102  -41.446 1.00 85.51  1 . C  ? 
ATOM   1358  CG  CG  . PRO PRO PRO B B 225  225  . 26.552  29.683  -41.160 1.00 85.66  1 . C  ? 
ATOM   1359  CD  CD  . PRO PRO PRO B B 225  225  . 26.440  28.650  -40.079 1.00 84.03  1 . C  ? 
ATOM   1360  C   C   . PRO PRO PRO B B 225  225  . 24.082  28.191  -42.665 1.00 85.75  1 . C  ? 
ATOM   1361  O   O   . PRO PRO PRO B B 225  225  . 23.324  28.762  -43.455 1.00 84.83  1 . O  ? 
ATOM   1362  N   N   . ASP ASP ASP B B 226  226  . 24.718  27.058  -42.960 1.00 89.21  1 . N  ? 
ATOM   1363  CA  CA  . ASP ASP ASP B B 226  226  . 24.390  26.280  -44.157 1.00 93.02  1 . C  ? 
ATOM   1364  CB  CB  . ASP ASP ASP B B 226  226  . 25.451  25.192  -44.407 1.00 96.53  1 . C  ? 
ATOM   1365  CG  CG  . ASP ASP ASP B B 226  226  . 26.860  25.762  -44.629 1.00 97.17  1 . C  ? 
ATOM   1366  OD1 OD1 . ASP ASP ASP B B 226  226  . 27.002  26.955  -44.981 1.00 95.92  1 . O  ? 
ATOM   1367  OD2 OD2 . ASP ASP ASP B B 226  226  . 27.835  25.002  -44.446 1.00 97.85  1 . O  ? 
ATOM   1368  C   C   . ASP ASP ASP B B 226  226  . 22.984  25.652  -44.038 1.00 93.63  1 . C  ? 
ATOM   1369  O   O   . ASP ASP ASP B B 226  226  . 22.237  25.602  -45.021 1.00 91.34  1 . O  ? 
ATOM   1370  N   N   . TRP TRP TRP B B 227  227  . 22.630  25.203  -42.830 1.00 93.42  1 . N  ? 
ATOM   1371  CA  CA  . TRP TRP TRP B B 227  227  . 21.316  24.595  -42.545 1.00 89.30  1 . C  ? 
ATOM   1372  CB  CB  . TRP TRP TRP B B 227  227  . 21.449  23.579  -41.413 1.00 90.52  1 . C  ? 
ATOM   1373  CG  CG  . TRP TRP TRP B B 227  227  . 22.087  22.331  -41.840 1.00 92.12  1 . C  ? 
ATOM   1374  CD1 CD1 . TRP TRP TRP B B 227  227  . 23.337  21.904  -41.533 1.00 95.95  1 . C  ? 
ATOM   1375  NE1 NE1 . TRP TRP TRP B B 227  227  . 23.574  20.683  -42.114 1.00 98.89  1 . N  ? 
ATOM   1376  CE2 CE2 . TRP TRP TRP B B 227  227  . 22.461  20.308  -42.818 1.00 95.90  1 . C  ? 
ATOM   1377  CD2 CD2 . TRP TRP TRP B B 227  227  . 21.505  21.330  -42.669 1.00 93.67  1 . C  ? 
ATOM   1378  CE3 CE3 . TRP TRP TRP B B 227  227  . 20.262  21.195  -43.299 1.00 96.86  1 . C  ? 
ATOM   1379  CZ3 CZ3 . TRP TRP TRP B B 227  227  . 20.017  20.060  -44.048 1.00 97.51  1 . C  ? 
ATOM   1380  CH2 CH2 . TRP TRP TRP B B 227  227  . 20.995  19.058  -44.183 1.00 99.44  1 . C  ? 
ATOM   1381  CZ2 CZ2 . TRP TRP TRP B B 227  227  . 22.218  19.164  -43.576 1.00 98.16  1 . C  ? 
ATOM   1382  C   C   . TRP TRP TRP B B 227  227  . 20.221  25.597  -42.161 1.00 83.65  1 . C  ? 
ATOM   1383  O   O   . TRP TRP TRP B B 227  227  . 20.465  26.526  -41.391 1.00 83.18  1 . O  ? 
ATOM   1384  N   N   . ILE ILE ILE B B 228  228  . 19.019  25.387  -42.700 1.00 79.99  1 . N  ? 
ATOM   1385  CA  CA  . ILE ILE ILE B B 228  228  . 17.821  26.141  -42.315 1.00 80.00  1 . C  ? 
ATOM   1386  CB  CB  . ILE ILE ILE B B 228  228  . 17.370  27.163  -43.396 1.00 82.16  1 . C  ? 
ATOM   1387  CG1 CG1 . ILE ILE ILE B B 228  228  . 16.701  26.483  -44.605 1.00 84.18  1 . C  ? 
ATOM   1388  CD1 CD1 . ILE ILE ILE B B 228  228  . 16.083  27.455  -45.592 1.00 86.54  1 . C  ? 
ATOM   1389  CG2 CG2 . ILE ILE ILE B B 228  228  . 18.550  28.019  -43.843 1.00 83.69  1 . C  ? 
ATOM   1390  C   C   . ILE ILE ILE B B 228  228  . 16.684  25.179  -42.050 1.00 76.55  1 . C  ? 
ATOM   1391  O   O   . ILE ILE ILE B B 228  228  . 16.695  24.065  -42.548 1.00 75.20  1 . O  ? 
ATOM   1392  N   N   . ALA ALA ALA B B 229  229  . 15.700  25.634  -41.285 1.00 77.87  1 . N  ? 
ATOM   1393  CA  CA  . ALA ALA ALA B B 229  229  . 14.477  24.878  -41.033 1.00 77.10  1 . C  ? 
ATOM   1394  CB  CB  . ALA ALA ALA B B 229  229  . 14.344  24.570  -39.553 1.00 75.33  1 . C  ? 
ATOM   1395  C   C   . ALA ALA ALA B B 229  229  . 13.262  25.657  -41.518 1.00 78.96  1 . C  ? 
ATOM   1396  O   O   . ALA ALA ALA B B 229  229  . 13.319  26.881  -41.676 1.00 81.11  1 . O  ? 
ATOM   1397  N   N   . PHE PHE PHE B B 230  230  . 12.172  24.935  -41.762 1.00 78.67  1 . N  ? 
ATOM   1398  CA  CA  . PHE PHE PHE B B 230  230  . 10.887  25.550  -42.094 1.00 80.63  1 . C  ? 
ATOM   1399  CB  CB  . PHE PHE PHE B B 230  230  . 10.876  26.111  -43.532 1.00 84.32  1 . C  ? 
ATOM   1400  CG  CG  . PHE PHE PHE B B 230  230  . 11.180  25.097  -44.607 1.00 90.49  1 . C  ? 
ATOM   1401  CD1 CD1 . PHE PHE PHE B B 230  230  . 10.167  24.304  -45.150 1.00 91.22  1 . C  ? 
ATOM   1402  CE1 CE1 . PHE PHE PHE B B 230  230  . 10.446  23.384  -46.154 1.00 91.07  1 . C  ? 
ATOM   1403  CZ  CZ  . PHE PHE PHE B B 230  230  . 11.741  23.255  -46.640 1.00 92.11  1 . C  ? 
ATOM   1404  CE2 CE2 . PHE PHE PHE B B 230  230  . 12.757  24.046  -46.123 1.00 93.60  1 . C  ? 
ATOM   1405  CD2 CD2 . PHE PHE PHE B B 230  230  . 12.475  24.964  -45.115 1.00 94.53  1 . C  ? 
ATOM   1406  C   C   . PHE PHE PHE B B 230  230  . 9.721   24.591  -41.861 1.00 77.94  1 . C  ? 
ATOM   1407  O   O   . PHE PHE PHE B B 230  230  . 9.920   23.404  -41.597 1.00 78.26  1 . O  ? 
ATOM   1408  N   N   . ILE ILE ILE B B 231  231  . 8.511   25.137  -41.931 1.00 76.27  1 . N  ? 
ATOM   1409  CA  CA  . ILE ILE ILE B B 231  231  . 7.284   24.371  -41.788 1.00 76.94  1 . C  ? 
ATOM   1410  CB  CB  . ILE ILE ILE B B 231  231  . 6.270   25.092  -40.879 1.00 76.83  1 . C  ? 
ATOM   1411  CG1 CG1 . ILE ILE ILE B B 231  231  . 6.832   25.250  -39.459 1.00 77.30  1 . C  ? 
ATOM   1412  CD1 CD1 . ILE ILE ILE B B 231  231  . 7.188   23.960  -38.748 1.00 77.92  1 . C  ? 
ATOM   1413  CG2 CG2 . ILE ILE ILE B B 231  231  . 4.923   24.371  -40.869 1.00 77.19  1 . C  ? 
ATOM   1414  C   C   . ILE ILE ILE B B 231  231  . 6.656   24.184  -43.155 1.00 81.18  1 . C  ? 
ATOM   1415  O   O   . ILE ILE ILE B B 231  231  . 6.430   25.157  -43.875 1.00 83.04  1 . O  ? 
ATOM   1416  N   N   . HIS HIS HIS B B 232  232  . 6.370   22.930  -43.495 1.00 85.06  1 . N  ? 
ATOM   1417  CA  CA  . HIS HIS HIS B B 232  232  . 5.639   22.582  -44.707 1.00 85.60  1 . C  ? 
ATOM   1418  CB  CB  . HIS HIS HIS B B 232  232  . 6.591   21.982  -45.746 1.00 89.85  1 . C  ? 
ATOM   1419  CG  CG  . HIS HIS HIS B B 232  232  . 5.901   21.177  -46.804 1.00 93.81  1 . C  ? 
ATOM   1420  ND1 ND1 . HIS HIS HIS B B 232  232  . 5.751   19.808  -46.715 1.00 95.04  1 . N  ? 
ATOM   1421  CE1 CE1 . HIS HIS HIS B B 232  232  . 5.096   19.372  -47.775 1.00 95.25  1 . C  ? 
ATOM   1422  NE2 NE2 . HIS HIS HIS B B 232  232  . 4.816   20.407  -48.547 1.00 93.95  1 . N  ? 
ATOM   1423  CD2 CD2 . HIS HIS HIS B B 232  232  . 5.303   21.549  -47.960 1.00 90.72  1 . C  ? 
ATOM   1424  C   C   . HIS HIS HIS B B 232  232  . 4.552   21.583  -44.328 1.00 82.15  1 . C  ? 
ATOM   1425  O   O   . HIS HIS HIS B B 232  232  . 4.859   20.519  -43.792 1.00 81.82  1 . O  ? 
ATOM   1426  N   N   . SER SER SER B B 233  233  . 3.296   21.935  -44.606 1.00 80.57  1 . N  ? 
ATOM   1427  CA  CA  . SER SER SER B B 233  233  . 2.144   21.081  -44.317 1.00 82.26  1 . C  ? 
ATOM   1428  CB  CB  . SER SER SER B B 233  233  . 2.075   19.916  -45.314 1.00 83.47  1 . C  ? 
ATOM   1429  OG  OG  . SER SER SER B B 233  233  . 1.906   20.385  -46.639 1.00 82.89  1 . O  ? 
ATOM   1430  C   C   . SER SER SER B B 233  233  . 2.180   20.570  -42.875 1.00 83.90  1 . C  ? 
ATOM   1431  O   O   . SER SER SER B B 233  233  . 2.163   19.355  -42.624 1.00 83.86  1 . O  ? 
ATOM   1432  N   N   . ASN ASN ASN B B 234  234  . 2.272   21.519  -41.942 1.00 83.03  1 . N  ? 
ATOM   1433  CA  CA  . ASN ASN ASN B B 234  234  . 2.281   21.238  -40.502 1.00 85.21  1 . C  ? 
ATOM   1434  CB  CB  . ASN ASN ASN B B 234  234  . 0.890   20.759  -40.061 1.00 87.92  1 . C  ? 
ATOM   1435  CG  CG  . ASN ASN ASN B B 234  234  . -0.158  21.840  -40.178 1.00 88.94  1 . C  ? 
ATOM   1436  OD1 OD1 . ASN ASN ASN B B 234  234  . 0.102   23.002  -39.858 1.00 95.24  1 . O  ? 
ATOM   1437  ND2 ND2 . ASN ASN ASN B B 234  234  . -1.354  21.467  -40.628 1.00 88.73  1 . N  ? 
ATOM   1438  C   C   . ASN ASN ASN B B 234  234  . 3.368   20.260  -40.017 1.00 83.69  1 . C  ? 
ATOM   1439  O   O   . ASN ASN ASN B B 234  234  . 3.149   19.493  -39.075 1.00 84.23  1 . O  ? 
ATOM   1440  N   N   . ASP ASP ASP B B 235  235  . 4.539   20.303  -40.649 1.00 83.96  1 . N  ? 
ATOM   1441  CA  CA  . ASP ASP ASP B B 235  235  . 5.682   19.491  -40.223 1.00 86.11  1 . C  ? 
ATOM   1442  CB  CB  . ASP ASP ASP B B 235  235  . 5.680   18.132  -40.935 1.00 88.76  1 . C  ? 
ATOM   1443  CG  CG  . ASP ASP ASP B B 235  235  . 4.871   17.080  -40.196 1.00 88.82  1 . C  ? 
ATOM   1444  OD1 OD1 . ASP ASP ASP B B 235  235  . 5.189   16.786  -39.022 1.00 79.87  1 . O  ? 
ATOM   1445  OD2 OD2 . ASP ASP ASP B B 235  235  . 3.927   16.523  -40.802 1.00 94.74  1 . O  ? 
ATOM   1446  C   C   . ASP ASP ASP B B 235  235  . 6.993   20.218  -40.484 1.00 86.30  1 . C  ? 
ATOM   1447  O   O   . ASP ASP ASP B B 235  235  . 7.082   21.059  -41.380 1.00 85.03  1 . O  ? 
ATOM   1448  N   N   . ILE ILE ILE B B 236  236  . 8.006   19.861  -39.701 1.00 85.56  1 . N  ? 
ATOM   1449  CA  CA  . ILE ILE ILE B B 236  236  . 9.287   20.551  -39.711 1.00 83.52  1 . C  ? 
ATOM   1450  CB  CB  . ILE ILE ILE B B 236  236  . 9.964   20.512  -38.324 1.00 83.66  1 . C  ? 
ATOM   1451  CG1 CG1 . ILE ILE ILE B B 236  236  . 9.018   21.074  -37.257 1.00 83.45  1 . C  ? 
ATOM   1452  CD1 CD1 . ILE ILE ILE B B 236  236  . 9.401   20.708  -35.846 1.00 84.41  1 . C  ? 
ATOM   1453  CG2 CG2 . ILE ILE ILE B B 236  236  . 11.249  21.338  -38.328 1.00 85.05  1 . C  ? 
ATOM   1454  C   C   . ILE ILE ILE B B 236  236  . 10.195  19.913  -40.753 1.00 82.05  1 . C  ? 
ATOM   1455  O   O   . ILE ILE ILE B B 236  236  . 10.365  18.698  -40.780 1.00 77.72  1 . O  ? 
ATOM   1456  N   N   . TRP TRP TRP B B 237  237  . 10.769  20.754  -41.605 1.00 85.08  1 . N  ? 
ATOM   1457  CA  CA  . TRP TRP TRP B B 237  237  . 11.746  20.339  -42.605 1.00 86.87  1 . C  ? 
ATOM   1458  CB  CB  . TRP TRP TRP B B 237  237  . 11.247  20.697  -44.003 1.00 89.34  1 . C  ? 
ATOM   1459  CG  CG  . TRP TRP TRP B B 237  237  . 10.203  19.769  -44.529 1.00 92.63  1 . C  ? 
ATOM   1460  CD1 CD1 . TRP TRP TRP B B 237  237  . 8.982   19.509  -43.981 1.00 91.42  1 . C  ? 
ATOM   1461  NE1 NE1 . TRP TRP TRP B B 237  237  . 8.298   18.609  -44.759 1.00 93.78  1 . N  ? 
ATOM   1462  CE2 CE2 . TRP TRP TRP B B 237  237  . 9.073   18.272  -45.837 1.00 92.78  1 . C  ? 
ATOM   1463  CD2 CD2 . TRP TRP TRP B B 237  237  . 10.282  18.986  -45.726 1.00 93.95  1 . C  ? 
ATOM   1464  CE3 CE3 . TRP TRP TRP B B 237  237  . 11.260  18.819  -46.715 1.00 93.11  1 . C  ? 
ATOM   1465  CZ3 CZ3 . TRP TRP TRP B B 237  237  . 11.001  17.959  -47.766 1.00 92.76  1 . C  ? 
ATOM   1466  CH2 CH2 . TRP TRP TRP B B 237  237  . 9.788   17.260  -47.847 1.00 92.95  1 . C  ? 
ATOM   1467  CZ2 CZ2 . TRP TRP TRP B B 237  237  . 8.815   17.403  -46.895 1.00 93.19  1 . C  ? 
ATOM   1468  C   C   . TRP TRP TRP B B 237  237  . 13.046  21.073  -42.347 1.00 83.94  1 . C  ? 
ATOM   1469  O   O   . TRP TRP TRP B B 237  237  . 13.055  22.091  -41.666 1.00 85.54  1 . O  ? 
ATOM   1470  N   N   . ILE ILE ILE B B 238  238  . 14.138  20.542  -42.887 1.00 83.23  1 . N  ? 
ATOM   1471  CA  CA  . ILE ILE ILE B B 238  238  . 15.401  21.273  -42.968 1.00 81.84  1 . C  ? 
ATOM   1472  CB  CB  . ILE ILE ILE B B 238  238  . 16.458  20.815  -41.932 1.00 83.59  1 . C  ? 
ATOM   1473  CG1 CG1 . ILE ILE ILE B B 238  238  . 16.598  19.290  -41.894 1.00 84.18  1 . C  ? 
ATOM   1474  CD1 CD1 . ILE ILE ILE B B 238  238  . 17.836  18.808  -41.167 1.00 84.17  1 . C  ? 
ATOM   1475  CG2 CG2 . ILE ILE ILE B B 238  238  . 16.091  21.348  -40.557 1.00 86.61  1 . C  ? 
ATOM   1476  C   C   . ILE ILE ILE B B 238  238  . 15.973  21.166  -44.365 1.00 79.39  1 . C  ? 
ATOM   1477  O   O   . ILE ILE ILE B B 238  238  . 15.801  20.155  -45.032 1.00 78.11  1 . O  ? 
ATOM   1478  N   N   . SER SER SER B B 239  239  . 16.634  22.234  -44.796 1.00 82.71  1 . N  ? 
ATOM   1479  CA  CA  . SER SER SER B B 239  239  . 17.301  22.296  -46.091 1.00 84.74  1 . C  ? 
ATOM   1480  CB  CB  . SER SER SER B B 239  239  . 16.510  23.184  -47.060 1.00 85.56  1 . C  ? 
ATOM   1481  OG  OG  . SER SER SER B B 239  239  . 17.191  23.340  -48.296 1.00 88.25  1 . O  ? 
ATOM   1482  C   C   . SER SER SER B B 239  239  . 18.706  22.856  -45.888 1.00 84.77  1 . C  ? 
ATOM   1483  O   O   . SER SER SER B B 239  239  . 18.904  23.775  -45.095 1.00 90.95  1 . O  ? 
ATOM   1484  N   N   . ASN ASN ASN B B 240  240  . 19.680  22.291  -46.590 1.00 83.75  1 . N  ? 
ATOM   1485  CA  CA  . ASN ASN ASN B B 240  240  . 21.023  22.847  -46.608 1.00 84.82  1 . C  ? 
ATOM   1486  CB  CB  . ASN ASN ASN B B 240  240  . 22.062  21.737  -46.640 1.00 86.52  1 . C  ? 
ATOM   1487  CG  CG  . ASN ASN ASN B B 240  240  . 23.470  22.259  -46.466 1.00 88.38  1 . C  ? 
ATOM   1488  OD1 OD1 . ASN ASN ASN B B 240  240  . 23.912  23.126  -47.223 1.00 85.36  1 . O  ? 
ATOM   1489  ND2 ND2 . ASN ASN ASN B B 240  240  . 24.192  21.725  -45.483 1.00 90.94  1 . N  ? 
ATOM   1490  C   C   . ASN ASN ASN B B 240  240  . 21.131  23.727  -47.842 1.00 84.38  1 . C  ? 
ATOM   1491  O   O   . ASN ASN ASN B B 240  240  . 20.879  23.265  -48.947 1.00 81.13  1 . O  ? 
ATOM   1492  N   N   . ILE ILE ILE B B 241  241  . 21.502  24.990  -47.647 1.00 87.80  1 . N  ? 
ATOM   1493  CA  CA  . ILE ILE ILE B B 241  241  . 21.581  25.958  -48.751 1.00 90.42  1 . C  ? 
ATOM   1494  CB  CB  . ILE ILE ILE B B 241  241  . 21.335  27.423  -48.278 1.00 92.81  1 . C  ? 
ATOM   1495  CG1 CG1 . ILE ILE ILE B B 241  241  . 22.504  27.979  -47.442 1.00 92.11  1 . C  ? 
ATOM   1496  CD1 CD1 . ILE ILE ILE B B 241  241  . 22.213  29.303  -46.759 1.00 89.51  1 . C  ? 
ATOM   1497  CG2 CG2 . ILE ILE ILE B B 241  241  . 20.011  27.509  -47.520 1.00 94.83  1 . C  ? 
ATOM   1498  C   C   . ILE ILE ILE B B 241  241  . 22.873  25.828  -49.567 1.00 90.74  1 . C  ? 
ATOM   1499  O   O   . ILE ILE ILE B B 241  241  . 22.974  26.417  -50.645 1.00 92.30  1 . O  ? 
ATOM   1500  N   N   . VAL VAL VAL B B 242  242  . 23.846  25.067  -49.057 1.00 92.75  1 . N  ? 
ATOM   1501  CA  CA  . VAL VAL VAL B B 242  242  . 25.069  24.736  -49.804 1.00 96.15  1 . C  ? 
ATOM   1502  CB  CB  . VAL VAL VAL B B 242  242  . 26.314  24.678  -48.876 1.00 95.31  1 . C  ? 
ATOM   1503  CG1 CG1 . VAL VAL VAL B B 242  242  . 27.593  24.475  -49.681 1.00 95.33  1 . C  ? 
ATOM   1504  CG2 CG2 . VAL VAL VAL B B 242  242  . 26.424  25.953  -48.051 1.00 96.59  1 . C  ? 
ATOM   1505  C   C   . VAL VAL VAL B B 242  242  . 24.882  23.400  -50.543 1.00 93.90  1 . C  ? 
ATOM   1506  O   O   . VAL VAL VAL B B 242  242  . 24.910  23.362  -51.774 1.00 90.61  1 . O  ? 
ATOM   1507  N   N   . THR THR THR B B 243  243  . 24.656  22.326  -49.787 1.00 89.38  1 . N  ? 
ATOM   1508  CA  CA  . THR THR THR B B 243  243  . 24.577  20.965  -50.337 1.00 86.98  1 . C  ? 
ATOM   1509  CB  CB  . THR THR THR B B 243  243  . 24.977  19.891  -49.287 1.00 89.90  1 . C  ? 
ATOM   1510  OG1 OG1 . THR THR THR B B 243  243  . 23.920  19.678  -48.334 1.00 84.91  1 . O  ? 
ATOM   1511  CG2 CG2 . THR THR THR B B 243  243  . 26.282  20.270  -48.563 1.00 92.83  1 . C  ? 
ATOM   1512  C   C   . THR THR THR B B 243  243  . 23.213  20.581  -50.929 1.00 87.54  1 . C  ? 
ATOM   1513  O   O   . THR THR THR B B 243  243  . 23.060  19.464  -51.414 1.00 92.85  1 . O  ? 
ATOM   1514  N   N   . ARG ARG ARG B B 244  244  . 22.223  21.474  -50.854 1.00 89.18  1 . N  ? 
ATOM   1515  CA  CA  . ARG ARG ARG B B 244  244  . 20.872  21.260  -51.421 1.00 89.40  1 . C  ? 
ATOM   1516  CB  CB  . ARG ARG ARG B B 244  244  . 20.924  21.135  -52.941 1.00 90.88  1 . C  ? 
ATOM   1517  CG  CG  . ARG ARG ARG B B 244  244  . 21.641  22.267  -53.632 1.00 96.90  1 . C  ? 
ATOM   1518  CD  CD  . ARG ARG ARG B B 244  244  . 21.503  22.134  -55.133 1.00 105.36 1 . C  ? 
ATOM   1519  NE  NE  . ARG ARG ARG B B 244  244  . 21.913  23.357  -55.805 1.00 114.18 1 . N  ? 
ATOM   1520  CZ  CZ  . ARG ARG ARG B B 244  244  . 21.633  23.670  -57.067 1.00 126.63 1 . C  ? 
ATOM   1521  NH1 NH1 . ARG ARG ARG B B 244  244  . 20.929  22.849  -57.850 1.00 134.93 1 . N  ? 
ATOM   1522  NH2 NH2 . ARG ARG ARG B B 244  244  . 22.065  24.827  -57.552 1.00 132.33 1 . N  ? 
ATOM   1523  C   C   . ARG ARG ARG B B 244  244  . 20.079  20.080  -50.855 1.00 89.12  1 . C  ? 
ATOM   1524  O   O   . ARG ARG ARG B B 244  244  . 19.039  19.716  -51.410 1.00 93.06  1 . O  ? 
ATOM   1525  N   N   . GLU GLU GLU B B 245  245  . 20.543  19.509  -49.746 1.00 88.87  1 . N  ? 
ATOM   1526  CA  CA  . GLU GLU GLU B B 245  245  . 19.900  18.357  -49.136 1.00 90.72  1 . C  ? 
ATOM   1527  CB  CB  . GLU GLU GLU B B 245  245  . 20.859  17.712  -48.129 1.00 93.23  1 . C  ? 
ATOM   1528  CG  CG  . GLU GLU GLU B B 245  245  . 20.362  16.431  -47.470 1.00 97.36  1 . C  ? 
ATOM   1529  CD  CD  . GLU GLU GLU B B 245  245  . 21.404  15.789  -46.557 1.00 103.33 1 . C  ? 
ATOM   1530  OE1 OE1 . GLU GLU GLU B B 245  245  . 22.414  16.452  -46.213 1.00 109.13 1 . O  ? 
ATOM   1531  OE2 OE2 . GLU GLU GLU B B 245  245  . 21.216  14.612  -46.173 1.00 99.99  1 . O  ? 
ATOM   1532  C   C   . GLU GLU GLU B B 245  245  . 18.648  18.850  -48.430 1.00 89.72  1 . C  ? 
ATOM   1533  O   O   . GLU GLU GLU B B 245  245  . 18.747  19.722  -47.579 1.00 94.84  1 . O  ? 
ATOM   1534  N   N   . GLU GLU GLU B B 246  246  . 17.479  18.338  -48.815 1.00 89.04  1 . N  ? 
ATOM   1535  CA  CA  . GLU GLU GLU B B 246  246  . 16.254  18.533  -48.032 1.00 89.78  1 . C  ? 
ATOM   1536  CB  CB  . GLU GLU GLU B B 246  246  . 15.051  18.871  -48.911 1.00 95.21  1 . C  ? 
ATOM   1537  CG  CG  . GLU GLU GLU B B 246  246  . 15.012  20.320  -49.372 1.00 102.37 1 . C  ? 
ATOM   1538  CD  CD  . GLU GLU GLU B B 246  246  . 13.621  20.797  -49.762 1.00 107.05 1 . C  ? 
ATOM   1539  OE1 OE1 . GLU GLU GLU B B 246  246  . 12.762  19.954  -50.126 1.00 102.85 1 . O  ? 
ATOM   1540  OE2 OE2 . GLU GLU GLU B B 246  246  . 13.394  22.030  -49.706 1.00 113.47 1 . O  ? 
ATOM   1541  C   C   . GLU GLU GLU B B 246  246  . 15.966  17.278  -47.231 1.00 89.63  1 . C  ? 
ATOM   1542  O   O   . GLU GLU GLU B B 246  246  . 16.435  16.188  -47.572 1.00 91.60  1 . O  ? 
ATOM   1543  N   N   . ARG ARG ARG B B 247  247  . 15.191  17.444  -46.164 1.00 89.93  1 . N  ? 
ATOM   1544  CA  CA  . ARG ARG ARG B B 247  247  . 14.865  16.347  -45.259 1.00 92.90  1 . C  ? 
ATOM   1545  CB  CB  . ARG ARG ARG B B 247  247  . 16.081  16.027  -44.382 1.00 91.84  1 . C  ? 
ATOM   1546  CG  CG  . ARG ARG ARG B B 247  247  . 15.900  14.871  -43.412 1.00 93.32  1 . C  ? 
ATOM   1547  CD  CD  . ARG ARG ARG B B 247  247  . 15.529  13.583  -44.124 1.00 96.87  1 . C  ? 
ATOM   1548  NE  NE  . ARG ARG ARG B B 247  247  . 15.738  12.422  -43.261 1.00 101.42 1 . N  ? 
ATOM   1549  CZ  CZ  . ARG ARG ARG B B 247  247  . 16.916  11.845  -43.012 1.00 103.65 1 . C  ? 
ATOM   1550  NH1 NH1 . ARG ARG ARG B B 247  247  . 16.971  10.790  -42.199 1.00 105.82 1 . N  ? 
ATOM   1551  NH2 NH2 . ARG ARG ARG B B 247  247  . 18.044  12.307  -43.558 1.00 103.99 1 . N  ? 
ATOM   1552  C   C   . ARG ARG ARG B B 247  247  . 13.663  16.703  -44.381 1.00 95.13  1 . C  ? 
ATOM   1553  O   O   . ARG ARG ARG B B 247  247  . 13.673  17.729  -43.704 1.00 99.97  1 . O  ? 
ATOM   1554  N   N   . ARG ARG ARG B B 248  248  . 12.638  15.853  -44.400 1.00 93.60  1 . N  ? 
ATOM   1555  CA  CA  . ARG ARG ARG B B 248  248  . 11.491  15.998  -43.510 1.00 92.20  1 . C  ? 
ATOM   1556  CB  CB  . ARG ARG ARG B B 248  248  . 10.275  15.279  -44.094 1.00 91.24  1 . C  ? 
ATOM   1557  CG  CG  . ARG ARG ARG B B 248  248  . 9.026   15.356  -43.232 1.00 93.25  1 . C  ? 
ATOM   1558  CD  CD  . ARG ARG ARG B B 248  248  . 7.792   14.927  -44.002 1.00 94.99  1 . C  ? 
ATOM   1559  NE  NE  . ARG ARG ARG B B 248  248  . 6.610   14.869  -43.143 1.00 96.00  1 . N  ? 
ATOM   1560  CZ  CZ  . ARG ARG ARG B B 248  248  . 5.425   14.376  -43.503 1.00 102.26 1 . C  ? 
ATOM   1561  NH1 NH1 . ARG ARG ARG B B 248  248  . 5.231   13.871  -44.719 1.00 107.94 1 . N  ? 
ATOM   1562  NH2 NH2 . ARG ARG ARG B B 248  248  . 4.416   14.385  -42.637 1.00 107.53 1 . N  ? 
ATOM   1563  C   C   . ARG ARG ARG B B 248  248  . 11.852  15.422  -42.136 1.00 93.83  1 . C  ? 
ATOM   1564  O   O   . ARG ARG ARG B B 248  248  . 12.168  14.239  -42.033 1.00 95.91  1 . O  ? 
ATOM   1565  N   N   . LEU LEU LEU B B 249  249  . 11.800  16.261  -41.096 1.00 95.96  1 . N  ? 
ATOM   1566  CA  CA  . LEU LEU LEU B B 249  249  . 12.183  15.875  -39.725 1.00 94.93  1 . C  ? 
ATOM   1567  CB  CB  . LEU LEU LEU B B 249  249  . 12.794  17.070  -38.982 1.00 99.32  1 . C  ? 
ATOM   1568  CG  CG  . LEU LEU LEU B B 249  249  . 14.067  17.721  -39.526 1.00 102.30 1 . C  ? 
ATOM   1569  CD1 CD1 . LEU LEU LEU B B 249  249  . 14.415  18.950  -38.692 1.00 101.15 1 . C  ? 
ATOM   1570  CD2 CD2 . LEU LEU LEU B B 249  249  . 15.220  16.725  -39.539 1.00 103.96 1 . C  ? 
ATOM   1571  C   C   . LEU LEU LEU B B 249  249  . 11.042  15.335  -38.865 1.00 92.53  1 . C  ? 
ATOM   1572  O   O   . LEU LEU LEU B B 249  249  . 11.303  14.760  -37.803 1.00 96.04  1 . O  ? 
ATOM   1573  N   N   . THR THR THR B B 250  250  . 9.795   15.551  -39.288 1.00 90.83  1 . N  ? 
ATOM   1574  CA  CA  . THR THR THR B B 250  250  . 8.620   15.131  -38.515 1.00 94.26  1 . C  ? 
ATOM   1575  CB  CB  . THR THR THR B B 250  250  . 8.023   16.299  -37.696 1.00 93.95  1 . C  ? 
ATOM   1576  OG1 OG1 . THR THR THR B B 250  250  . 7.698   17.394  -38.561 1.00 92.23  1 . O  ? 
ATOM   1577  CG2 CG2 . THR THR THR B B 250  250  . 9.005   16.772  -36.628 1.00 93.00  1 . C  ? 
ATOM   1578  C   C   . THR THR THR B B 250  250  . 7.544   14.541  -39.425 1.00 95.07  1 . C  ? 
ATOM   1579  O   O   . THR THR THR B B 250  250  . 7.287   15.065  -40.509 1.00 92.45  1 . O  ? 
ATOM   1580  N   N   . TYR TYR TYR B B 251  251  . 6.934   13.445  -38.972 1.00 97.87  1 . N  ? 
ATOM   1581  CA  CA  . TYR TYR TYR B B 251  251  . 5.920   12.713  -39.733 1.00 99.66  1 . C  ? 
ATOM   1582  CB  CB  . TYR TYR TYR B B 251  251  . 6.432   11.323  -40.128 1.00 98.32  1 . C  ? 
ATOM   1583  CG  CG  . TYR TYR TYR B B 251  251  . 7.543   11.350  -41.152 1.00 94.17  1 . C  ? 
ATOM   1584  CD1 CD1 . TYR TYR TYR B B 251  251  . 7.257   11.486  -42.512 1.00 90.23  1 . C  ? 
ATOM   1585  CE1 CE1 . TYR TYR TYR B B 251  251  . 8.270   11.508  -43.456 1.00 92.54  1 . C  ? 
ATOM   1586  CZ  CZ  . TYR TYR TYR B B 251  251  . 9.595   11.402  -43.045 1.00 96.17  1 . C  ? 
ATOM   1587  OH  OH  . TYR TYR TYR B B 251  251  . 10.606  11.427  -43.979 1.00 97.91  1 . O  ? 
ATOM   1588  CE2 CE2 . TYR TYR TYR B B 251  251  . 9.905   11.266  -41.699 1.00 95.83  1 . C  ? 
ATOM   1589  CD2 CD2 . TYR TYR TYR B B 251  251  . 8.882   11.240  -40.763 1.00 93.81  1 . C  ? 
ATOM   1590  C   C   . TYR TYR TYR B B 251  251  . 4.667   12.618  -38.882 1.00 103.29 1 . C  ? 
ATOM   1591  O   O   . TYR TYR TYR B B 251  251  . 4.255   11.536  -38.449 1.00 110.20 1 . O  ? 
ATOM   1592  N   N   . VAL VAL VAL B B 252  252  . 4.083   13.787  -38.644 1.00 106.15 1 . N  ? 
ATOM   1593  CA  CA  . VAL VAL VAL B B 252  252  . 2.918   13.948  -37.780 1.00 107.04 1 . C  ? 
ATOM   1594  CB  CB  . VAL VAL VAL B B 252  252  . 3.117   15.151  -36.828 1.00 109.13 1 . C  ? 
ATOM   1595  CG1 CG1 . VAL VAL VAL B B 252  252  . 1.926   15.307  -35.896 1.00 113.91 1 . C  ? 
ATOM   1596  CG2 CG2 . VAL VAL VAL B B 252  252  . 4.400   14.983  -36.018 1.00 108.20 1 . C  ? 
ATOM   1597  C   C   . VAL VAL VAL B B 252  252  . 1.651   14.130  -38.615 1.00 101.33 1 . C  ? 
ATOM   1598  O   O   . VAL VAL VAL B B 252  252  . 0.668   13.420  -38.412 1.00 97.83  1 . O  ? 
ATOM   1599  N   N   . HIS HIS HIS B B 253  253  . 1.689   15.083  -39.545 1.00 99.22  1 . N  ? 
ATOM   1600  CA  CA  . HIS HIS HIS B B 253  253  . 0.541   15.436  -40.378 1.00 102.68 1 . C  ? 
ATOM   1601  CB  CB  . HIS HIS HIS B B 253  253  . 0.420   16.959  -40.474 1.00 101.05 1 . C  ? 
ATOM   1602  CG  CG  . HIS HIS HIS B B 253  253  . -0.767  17.428  -41.258 1.00 97.01  1 . C  ? 
ATOM   1603  ND1 ND1 . HIS HIS HIS B B 253  253  . -2.055  17.349  -40.776 1.00 98.27  1 . N  ? 
ATOM   1604  CE1 CE1 . HIS HIS HIS B B 253  253  . -2.890  17.842  -41.674 1.00 100.55 1 . C  ? 
ATOM   1605  NE2 NE2 . HIS HIS HIS B B 253  253  . -2.189  18.240  -42.720 1.00 100.99 1 . N  ? 
ATOM   1606  CD2 CD2 . HIS HIS HIS B B 253  253  . -0.858  17.994  -42.484 1.00 97.83  1 . C  ? 
ATOM   1607  C   C   . HIS HIS HIS B B 253  253  . 0.668   14.862  -41.784 1.00 108.25 1 . C  ? 
ATOM   1608  O   O   . HIS HIS HIS B B 253  253  . 1.630   15.162  -42.501 1.00 111.72 1 . O  ? 
ATOM   1609  N   N   . ASN ASN ASN B B 254  254  . -0.310  14.042  -42.166 1.00 110.61 1 . N  ? 
ATOM   1610  CA  CA  . ASN ASN ASN B B 254  254  . -0.481  13.617  -43.550 1.00 109.73 1 . C  ? 
ATOM   1611  CB  CB  . ASN ASN ASN B B 254  254  . -1.335  12.343  -43.623 1.00 107.91 1 . C  ? 
ATOM   1612  CG  CG  . ASN ASN ASN B B 254  254  . -1.562  11.857  -45.049 1.00 110.12 1 . C  ? 
ATOM   1613  OD1 OD1 . ASN ASN ASN B B 254  254  . -0.726  12.040  -45.935 1.00 109.34 1 . O  ? 
ATOM   1614  ND2 ND2 . ASN ASN ASN B B 254  254  . -2.701  11.225  -45.273 1.00 119.00 1 . N  ? 
ATOM   1615  C   C   . ASN ASN ASN B B 254  254  . -1.145  14.765  -44.310 1.00 106.69 1 . C  ? 
ATOM   1616  O   O   . ASN ASN ASN B B 254  254  . -2.296  15.106  -44.034 1.00 101.40 1 . O  ? 
ATOM   1617  N   N   . GLU GLU GLU B B 255  255  . -0.403  15.364  -45.243 1.00 111.42 1 . N  ? 
ATOM   1618  CA  CA  . GLU GLU GLU B B 255  255  . -0.903  16.478  -46.071 1.00 117.10 1 . C  ? 
ATOM   1619  CB  CB  . GLU GLU GLU B B 255  255  . 0.179   16.964  -47.058 1.00 120.17 1 . C  ? 
ATOM   1620  CG  CG  . GLU GLU GLU B B 255  255  . 0.617   15.955  -48.118 1.00 123.12 1 . C  ? 
ATOM   1621  CD  CD  . GLU GLU GLU B B 255  255  . 1.758   16.468  -48.981 1.00 125.64 1 . C  ? 
ATOM   1622  OE1 OE1 . GLU GLU GLU B B 255  255  . 2.920   16.074  -48.731 1.00 125.49 1 . O  ? 
ATOM   1623  OE2 OE2 . GLU GLU GLU B B 255  255  . 1.496   17.268  -49.906 1.00 123.37 1 . O  ? 
ATOM   1624  C   C   . GLU GLU GLU B B 255  255  . -2.201  16.165  -46.828 1.00 117.74 1 . C  ? 
ATOM   1625  O   O   . GLU GLU GLU B B 255  255  . -3.059  17.038  -46.968 1.00 113.26 1 . O  ? 
ATOM   1626  N   N   . LEU LEU LEU B B 256  256  . -2.332  14.924  -47.301 1.00 122.10 1 . N  ? 
ATOM   1627  CA  CA  . LEU LEU LEU B B 256  256  . -3.495  14.490  -48.091 1.00 123.09 1 . C  ? 
ATOM   1628  CB  CB  . LEU LEU LEU B B 256  256  . -3.215  13.141  -48.773 1.00 123.85 1 . C  ? 
ATOM   1629  CG  CG  . LEU LEU LEU B B 256  256  . -2.123  13.132  -49.850 1.00 121.66 1 . C  ? 
ATOM   1630  CD1 CD1 . LEU LEU LEU B B 256  256  . -1.628  11.713  -50.096 1.00 119.78 1 . C  ? 
ATOM   1631  CD2 CD2 . LEU LEU LEU B B 256  256  . -2.621  13.775  -51.141 1.00 118.86 1 . C  ? 
ATOM   1632  C   C   . LEU LEU LEU B B 256  256  . -4.797  14.391  -47.290 1.00 120.96 1 . C  ? 
ATOM   1633  O   O   . LEU LEU LEU B B 256  256  . -5.873  14.569  -47.858 1.00 118.58 1 . O  ? 
ATOM   1634  N   N   . ALA ALA ALA B B 257  257  . -4.702  14.106  -45.990 1.00 121.72 1 . N  ? 
ATOM   1635  CA  CA  . ALA ALA ALA B B 257  257  . -5.888  13.897  -45.146 1.00 123.07 1 . C  ? 
ATOM   1636  CB  CB  . ALA ALA ALA B B 257  257  . -5.503  13.164  -43.867 1.00 120.95 1 . C  ? 
ATOM   1637  C   C   . ALA ALA ALA B B 257  257  . -6.635  15.196  -44.808 1.00 124.52 1 . C  ? 
ATOM   1638  O   O   . ALA ALA ALA B B 257  257  . -6.061  16.288  -44.844 1.00 123.54 1 . O  ? 
ATOM   1639  N   N   . ASN ASN ASN B B 258  258  . -7.923  15.050  -44.486 1.00 127.77 1 . N  ? 
ATOM   1640  CA  CA  . ASN ASN ASN B B 258  258  . -8.779  16.160  -44.030 1.00 125.87 1 . C  ? 
ATOM   1641  CB  CB  . ASN ASN ASN B B 258  258  . -10.234 15.693  -43.825 1.00 124.41 1 . C  ? 
ATOM   1642  CG  CG  . ASN ASN ASN B B 258  258  . -11.046 15.621  -45.110 1.00 123.22 1 . C  ? 
ATOM   1643  OD1 OD1 . ASN ASN ASN B B 258  258  . -12.273 15.587  -45.051 1.00 119.89 1 . O  ? 
ATOM   1644  ND2 ND2 . ASN ASN ASN B B 258  258  . -10.384 15.589  -46.263 1.00 124.93 1 . N  ? 
ATOM   1645  C   C   . ASN ASN ASN B B 258  258  . -8.290  16.700  -42.693 1.00 128.01 1 . C  ? 
ATOM   1646  O   O   . ASN ASN ASN B B 258  258  . -7.717  15.959  -41.889 1.00 129.35 1 . O  ? 
ATOM   1647  N   N   . MET MET MET B B 259  259  . -8.556  17.980  -42.444 1.00 129.65 1 . N  ? 
ATOM   1648  CA  CA  . MET MET MET B B 259  259  . -8.258  18.591  -41.144 1.00 131.30 1 . C  ? 
ATOM   1649  CB  CB  . MET MET MET B B 259  259  . -8.286  20.128  -41.246 1.00 129.01 1 . C  ? 
ATOM   1650  CG  CG  . MET MET MET B B 259  259  . -9.668  20.753  -41.369 1.00 128.74 1 . C  ? 
ATOM   1651  SD  SD  . MET MET MET B B 259  259  . -10.390 21.219  -39.783 1.00 127.94 1 . S  ? 
ATOM   1652  CE  CE  . MET MET MET B B 259  259  . -9.335  22.600  -39.340 1.00 131.61 1 . C  ? 
ATOM   1653  C   C   . MET MET MET B B 259  259  . -9.180  18.078  -40.015 1.00 131.65 1 . C  ? 
ATOM   1654  O   O   . MET MET MET B B 259  259  . -8.843  18.219  -38.836 1.00 135.88 1 . O  ? 
ATOM   1655  N   N   . GLU GLU GLU B B 260  260  . -10.331 17.501  -40.375 1.00 128.19 1 . N  ? 
ATOM   1656  CA  CA  . GLU GLU GLU B B 260  260  . -11.211 16.809  -39.417 1.00 129.49 1 . C  ? 
ATOM   1657  CB  CB  . GLU GLU GLU B B 260  260  . -12.618 16.598  -40.003 1.00 132.48 1 . C  ? 
ATOM   1658  CG  CG  . GLU GLU GLU B B 260  260  . -13.410 17.881  -40.261 1.00 135.87 1 . C  ? 
ATOM   1659  CD  CD  . GLU GLU GLU B B 260  260  . -13.306 18.405  -41.687 1.00 136.66 1 . C  ? 
ATOM   1660  OE1 OE1 . GLU GLU GLU B B 260  260  . -14.272 19.043  -42.153 1.00 138.02 1 . O  ? 
ATOM   1661  OE2 OE2 . GLU GLU GLU B B 260  260  . -12.265 18.194  -42.344 1.00 139.69 1 . O  ? 
ATOM   1662  C   C   . GLU GLU GLU B B 260  260  . -10.647 15.453  -38.966 1.00 126.42 1 . C  ? 
ATOM   1663  O   O   . GLU GLU GLU B B 260  260  . -10.855 15.043  -37.819 1.00 116.37 1 . O  ? 
ATOM   1664  N   N   . GLU GLU GLU B B 261  261  . -9.956  14.766  -39.877 1.00 130.24 1 . N  ? 
ATOM   1665  CA  CA  . GLU GLU GLU B B 261  261  . -9.370  13.439  -39.623 1.00 130.21 1 . C  ? 
ATOM   1666  CB  CB  . GLU GLU GLU B B 261  261  . -9.282  12.641  -40.933 1.00 131.61 1 . C  ? 
ATOM   1667  CG  CG  . GLU GLU GLU B B 261  261  . -10.634 12.317  -41.575 1.00 131.08 1 . C  ? 
ATOM   1668  CD  CD  . GLU GLU GLU B B 261  261  . -10.559 12.027  -43.074 1.00 134.44 1 . C  ? 
ATOM   1669  OE1 OE1 . GLU GLU GLU B B 261  261  . -9.445  11.948  -43.648 1.00 128.77 1 . O  ? 
ATOM   1670  OE2 OE2 . GLU GLU GLU B B 261  261  . -11.636 11.884  -43.692 1.00 133.83 1 . O  ? 
ATOM   1671  C   C   . GLU GLU GLU B B 261  261  . -7.977  13.544  -38.998 1.00 124.88 1 . C  ? 
ATOM   1672  O   O   . GLU GLU GLU B B 261  261  . -7.685  12.889  -37.991 1.00 119.94 1 . O  ? 
ATOM   1673  N   N   . ASP ASP ASP B B 262  262  . -7.126  14.362  -39.618 1.00 122.58 1 . N  ? 
ATOM   1674  CA  CA  . ASP ASP ASP B B 262  262  . -5.747  14.585  -39.173 1.00 120.12 1 . C  ? 
ATOM   1675  CB  CB  . ASP ASP ASP B B 262  262  . -4.797  14.504  -40.380 1.00 122.85 1 . C  ? 
ATOM   1676  CG  CG  . ASP ASP ASP B B 262  262  . -3.343  14.284  -39.982 1.00 123.55 1 . C  ? 
ATOM   1677  OD1 OD1 . ASP ASP ASP B B 262  262  . -2.898  14.808  -38.937 1.00 124.75 1 . O  ? 
ATOM   1678  OD2 OD2 . ASP ASP ASP B B 262  262  . -2.636  13.583  -40.737 1.00 126.52 1 . O  ? 
ATOM   1679  C   C   . ASP ASP ASP B B 262  262  . -5.648  15.951  -38.486 1.00 108.84 1 . C  ? 
ATOM   1680  O   O   . ASP ASP ASP B B 262  262  . -5.616  16.986  -39.148 1.00 106.76 1 . O  ? 
ATOM   1681  N   N   . ALA ALA ALA B B 263  263  . -5.598  15.941  -37.158 1.00 102.24 1 . N  ? 
ATOM   1682  CA  CA  . ALA ALA ALA B B 263  263  . -5.574  17.167  -36.362 1.00 102.23 1 . C  ? 
ATOM   1683  CB  CB  . ALA ALA ALA B B 263  263  . -6.596  17.066  -35.245 1.00 103.18 1 . C  ? 
ATOM   1684  C   C   . ALA ALA ALA B B 263  263  . -4.204  17.510  -35.771 1.00 101.88 1 . C  ? 
ATOM   1685  O   O   . ALA ALA ALA B B 263  263  . -4.040  18.586  -35.186 1.00 103.25 1 . O  ? 
ATOM   1686  N   N   . ARG ARG ARG B B 264  264  . -3.227  16.616  -35.910 1.00 98.62  1 . N  ? 
ATOM   1687  CA  CA  . ARG ARG ARG B B 264  264  . -1.928  16.823  -35.280 1.00 99.72  1 . C  ? 
ATOM   1688  CB  CB  . ARG ARG ARG B B 264  264  . -1.258  15.489  -34.976 1.00 106.32 1 . C  ? 
ATOM   1689  CG  CG  . ARG ARG ARG B B 264  264  . -2.098  14.554  -34.121 1.00 114.21 1 . C  ? 
ATOM   1690  CD  CD  . ARG ARG ARG B B 264  264  . -1.270  13.406  -33.568 1.00 119.81 1 . C  ? 
ATOM   1691  NE  NE  . ARG ARG ARG B B 264  264  . -0.598  12.677  -34.643 1.00 131.49 1 . N  ? 
ATOM   1692  CZ  CZ  . ARG ARG ARG B B 264  264  . 0.341   11.746  -34.476 1.00 139.10 1 . C  ? 
ATOM   1693  NH1 NH1 . ARG ARG ARG B B 264  264  . 0.747   11.382  -33.258 1.00 145.24 1 . N  ? 
ATOM   1694  NH2 NH2 . ARG ARG ARG B B 264  264  . 0.879   11.164  -35.546 1.00 139.94 1 . N  ? 
ATOM   1695  C   C   . ARG ARG ARG B B 264  264  . -1.023  17.672  -36.164 1.00 95.34  1 . C  ? 
ATOM   1696  O   O   . ARG ARG ARG B B 264  264  . -1.042  17.531  -37.384 1.00 92.73  1 . O  ? 
ATOM   1697  N   N   . SER SER SER B B 265  265  . -0.247  18.555  -35.532 1.00 92.49  1 . N  ? 
ATOM   1698  CA  CA  . SER SER SER B B 265  265  . 0.772   19.370  -36.210 1.00 88.91  1 . C  ? 
ATOM   1699  CB  CB  . SER SER SER B B 265  265  . 0.227   20.764  -36.525 1.00 89.31  1 . C  ? 
ATOM   1700  OG  OG  . SER SER SER B B 265  265  . -0.130  21.448  -35.343 1.00 93.37  1 . O  ? 
ATOM   1701  C   C   . SER SER SER B B 265  265  . 2.021   19.487  -35.339 1.00 84.25  1 . C  ? 
ATOM   1702  O   O   . SER SER SER B B 265  265  . 1.993   19.133  -34.159 1.00 79.82  1 . O  ? 
ATOM   1703  N   N   . ALA ALA ALA B B 266  266  . 3.102   19.997  -35.928 1.00 83.46  1 . N  ? 
ATOM   1704  CA  CA  . ALA ALA ALA B B 266  266  . 4.414   20.060  -35.268 1.00 84.34  1 . C  ? 
ATOM   1705  CB  CB  . ALA ALA ALA B B 266  266  . 5.180   18.770  -35.527 1.00 84.23  1 . C  ? 
ATOM   1706  C   C   . ALA ALA ALA B B 266  266  . 5.248   21.270  -35.721 1.00 83.07  1 . C  ? 
ATOM   1707  O   O   . ALA ALA ALA B B 266  266  . 5.473   21.464  -36.917 1.00 84.42  1 . O  ? 
ATOM   1708  N   N   . GLY GLY GLY B B 267  267  . 5.720   22.063  -34.759 1.00 79.26  1 . N  ? 
ATOM   1709  CA  CA  . GLY GLY GLY B B 267  267  . 6.474   23.280  -35.047 1.00 77.63  1 . C  ? 
ATOM   1710  C   C   . GLY GLY GLY B B 267  267  . 5.617   24.504  -35.336 1.00 78.19  1 . C  ? 
ATOM   1711  O   O   . GLY GLY GLY B B 267  267  . 6.142   25.550  -35.710 1.00 78.31  1 . O  ? 
ATOM   1712  N   N   . VAL VAL VAL B B 268  268  . 4.303   24.383  -35.155 1.00 83.14  1 . N  ? 
ATOM   1713  CA  CA  . VAL VAL VAL B B 268  268  . 3.359   25.472  -35.402 1.00 86.92  1 . C  ? 
ATOM   1714  CB  CB  . VAL VAL VAL B B 268  268  . 2.262   25.042  -36.406 1.00 90.86  1 . C  ? 
ATOM   1715  CG1 CG1 . VAL VAL VAL B B 268  268  . 1.362   26.217  -36.775 1.00 92.03  1 . C  ? 
ATOM   1716  CG2 CG2 . VAL VAL VAL B B 268  268  . 2.890   24.451  -37.660 1.00 90.94  1 . C  ? 
ATOM   1717  C   C   . VAL VAL VAL B B 268  268  . 2.715   25.876  -34.076 1.00 85.39  1 . C  ? 
ATOM   1718  O   O   . VAL VAL VAL B B 268  268  . 2.524   25.042  -33.189 1.00 87.54  1 . O  ? 
ATOM   1719  N   N   . ALA ALA ALA B B 269  269  . 2.402   27.160  -33.944 1.00 81.89  1 . N  ? 
ATOM   1720  CA  CA  . ALA ALA ALA B B 269  269  . 1.616   27.663  -32.825 1.00 79.52  1 . C  ? 
ATOM   1721  CB  CB  . ALA ALA ALA B B 269  269  . 2.057   29.067  -32.470 1.00 80.78  1 . C  ? 
ATOM   1722  C   C   . ALA ALA ALA B B 269  269  . 0.158   27.667  -33.250 1.00 78.81  1 . C  ? 
ATOM   1723  O   O   . ALA ALA ALA B B 269  269  . -0.173  28.202  -34.308 1.00 76.14  1 . O  ? 
ATOM   1724  N   N   . THR THR THR B B 270  270  . -0.716  27.087  -32.431 1.00 79.95  1 . N  ? 
ATOM   1725  CA  CA  . THR THR THR B B 270  270  . -2.147  27.029  -32.756 1.00 81.55  1 . C  ? 
ATOM   1726  CB  CB  . THR THR THR B B 270  270  . -2.892  26.040  -31.843 1.00 84.67  1 . C  ? 
ATOM   1727  OG1 OG1 . THR THR THR B B 270  270  . -2.534  26.274  -30.473 1.00 85.68  1 . O  ? 
ATOM   1728  CG2 CG2 . THR THR THR B B 270  270  . -2.536  24.612  -32.232 1.00 84.79  1 . C  ? 
ATOM   1729  C   C   . THR THR THR B B 270  270  . -2.808  28.403  -32.671 1.00 82.83  1 . C  ? 
ATOM   1730  O   O   . THR THR THR B B 270  270  . -2.229  29.344  -32.123 1.00 86.35  1 . O  ? 
ATOM   1731  N   N   . PHE PHE PHE B B 271  271  . -4.021  28.506  -33.214 1.00 83.89  1 . N  ? 
ATOM   1732  CA  CA  . PHE PHE PHE B B 271  271  . -4.761  29.782  -33.306 1.00 82.94  1 . C  ? 
ATOM   1733  CB  CB  . PHE PHE PHE B B 271  271  . -6.231  29.527  -33.694 1.00 81.65  1 . C  ? 
ATOM   1734  CG  CG  . PHE PHE PHE B B 271  271  . -7.111  30.750  -33.606 1.00 77.44  1 . C  ? 
ATOM   1735  CD2 CD2 . PHE PHE PHE B B 271  271  . -7.782  31.061  -32.422 1.00 77.54  1 . C  ? 
ATOM   1736  CE2 CE2 . PHE PHE PHE B B 271  271  . -8.582  32.186  -32.331 1.00 78.02  1 . C  ? 
ATOM   1737  CZ  CZ  . PHE PHE PHE B B 271  271  . -8.724  33.016  -33.431 1.00 79.46  1 . C  ? 
ATOM   1738  CE1 CE1 . PHE PHE PHE B B 271  271  . -8.067  32.713  -34.616 1.00 77.81  1 . C  ? 
ATOM   1739  CD1 CD1 . PHE PHE PHE B B 271  271  . -7.266  31.587  -34.697 1.00 75.46  1 . C  ? 
ATOM   1740  C   C   . PHE PHE PHE B B 271  271  . -4.706  30.629  -32.034 1.00 83.68  1 . C  ? 
ATOM   1741  O   O   . PHE PHE PHE B B 271  271  . -4.462  31.834  -32.099 1.00 81.31  1 . O  ? 
ATOM   1742  N   N   . VAL VAL VAL B B 272  272  . -4.925  29.985  -30.890 1.00 88.74  1 . N  ? 
ATOM   1743  CA  CA  . VAL VAL VAL B B 272  272  . -5.057  30.695  -29.612 1.00 89.92  1 . C  ? 
ATOM   1744  CB  CB  . VAL VAL VAL B B 272  272  . -5.447  29.757  -28.443 1.00 91.79  1 . C  ? 
ATOM   1745  CG1 CG1 . VAL VAL VAL B B 272  272  . -5.778  30.574  -27.195 1.00 92.18  1 . C  ? 
ATOM   1746  CG2 CG2 . VAL VAL VAL B B 272  272  . -6.633  28.879  -28.819 1.00 93.00  1 . C  ? 
ATOM   1747  C   C   . VAL VAL VAL B B 272  272  . -3.748  31.392  -29.261 1.00 88.31  1 . C  ? 
ATOM   1748  O   O   . VAL VAL VAL B B 272  272  . -3.745  32.564  -28.879 1.00 89.28  1 . O  ? 
ATOM   1749  N   N   . LEU LEU LEU B B 273  273  . -2.647  30.660  -29.398 1.00 85.27  1 . N  ? 
ATOM   1750  CA  CA  . LEU LEU LEU B B 273  273  . -1.326  31.183  -29.075 1.00 84.57  1 . C  ? 
ATOM   1751  CB  CB  . LEU LEU LEU B B 273  273  . -0.304  30.048  -29.015 1.00 86.15  1 . C  ? 
ATOM   1752  CG  CG  . LEU LEU LEU B B 273  273  . -0.544  29.147  -27.791 1.00 90.71  1 . C  ? 
ATOM   1753  CD1 CD1 . LEU LEU LEU B B 273  273  . -0.227  27.684  -28.098 1.00 97.66  1 . C  ? 
ATOM   1754  CD2 CD2 . LEU LEU LEU B B 273  273  . 0.231   29.652  -26.577 1.00 88.48  1 . C  ? 
ATOM   1755  C   C   . LEU LEU LEU B B 273  273  . -0.886  32.299  -30.023 1.00 81.33  1 . C  ? 
ATOM   1756  O   O   . LEU LEU LEU B B 273  273  . -0.252  33.258  -29.589 1.00 84.26  1 . O  ? 
ATOM   1757  N   N   . GLN GLN GLN B B 274  274  . -1.241  32.199  -31.298 1.00 78.63  1 . N  ? 
ATOM   1758  CA  CA  . GLN GLN GLN B B 274  274  . -0.966  33.290  -32.238 1.00 82.40  1 . C  ? 
ATOM   1759  CB  CB  . GLN GLN GLN B B 274  274  . -1.184  32.837  -33.691 1.00 83.51  1 . C  ? 
ATOM   1760  CG  CG  . GLN GLN GLN B B 274  274  . -0.238  31.729  -34.141 1.00 82.79  1 . C  ? 
ATOM   1761  CD  CD  . GLN GLN GLN B B 274  274  . -0.190  31.528  -35.649 1.00 82.71  1 . C  ? 
ATOM   1762  OE1 OE1 . GLN GLN GLN B B 274  274  . -0.342  32.467  -36.431 1.00 84.71  1 . O  ? 
ATOM   1763  NE2 NE2 . GLN GLN GLN B B 274  274  . 0.041   30.291  -36.064 1.00 84.03  1 . N  ? 
ATOM   1764  C   C   . GLN GLN GLN B B 274  274  . -1.817  34.535  -31.932 1.00 82.08  1 . C  ? 
ATOM   1765  O   O   . GLN GLN GLN B B 274  274  . -1.303  35.660  -31.908 1.00 81.11  1 . O  ? 
ATOM   1766  N   N   . GLU GLU GLU B B 275  275  . -3.107  34.320  -31.678 1.00 80.23  1 . N  ? 
ATOM   1767  CA  CA  . GLU GLU GLU B B 275  275  . -4.062  35.415  -31.538 1.00 77.62  1 . C  ? 
ATOM   1768  CB  CB  . GLU GLU GLU B B 275  275  . -5.487  34.926  -31.861 1.00 78.87  1 . C  ? 
ATOM   1769  CG  CG  . GLU GLU GLU B B 275  275  . -6.591  35.987  -31.870 1.00 80.55  1 . C  ? 
ATOM   1770  CD  CD  . GLU GLU GLU B B 275  275  . -6.344  37.165  -32.810 1.00 83.96  1 . C  ? 
ATOM   1771  OE1 OE1 . GLU GLU GLU B B 275  275  . -6.999  38.215  -32.643 1.00 86.06  1 . O  ? 
ATOM   1772  OE2 OE2 . GLU GLU GLU B B 275  275  . -5.499  37.068  -33.720 1.00 88.66  1 . O  ? 
ATOM   1773  C   C   . GLU GLU GLU B B 275  275  . -4.000  36.102  -30.171 1.00 75.23  1 . C  ? 
ATOM   1774  O   O   . GLU GLU GLU B B 275  275  . -4.078  37.328  -30.109 1.00 79.44  1 . O  ? 
ATOM   1775  N   N   . GLU GLU GLU B B 276  276  . -3.843  35.332  -29.092 1.00 73.58  1 . N  ? 
ATOM   1776  CA  CA  . GLU GLU GLU B B 276  276  . -3.904  35.880  -27.720 1.00 74.38  1 . C  ? 
ATOM   1777  CB  CB  . GLU GLU GLU B B 276  276  . -4.932  35.117  -26.882 1.00 74.31  1 . C  ? 
ATOM   1778  CG  CG  . GLU GLU GLU B B 276  276  . -6.269  34.861  -27.563 1.00 76.67  1 . C  ? 
ATOM   1779  CD  CD  . GLU GLU GLU B B 276  276  . -6.979  36.120  -28.033 1.00 75.57  1 . C  ? 
ATOM   1780  OE1 OE1 . GLU GLU GLU B B 276  276  . -6.565  37.240  -27.664 1.00 78.49  1 . O  ? 
ATOM   1781  OE2 OE2 . GLU GLU GLU B B 276  276  . -7.982  35.991  -28.762 1.00 72.64  1 . O  ? 
ATOM   1782  C   C   . GLU GLU GLU B B 276  276  . -2.603  35.913  -26.934 1.00 74.83  1 . C  ? 
ATOM   1783  O   O   . GLU GLU GLU B B 276  276  . -2.562  36.505  -25.854 1.00 75.75  1 . O  ? 
ATOM   1784  N   N   . PHE PHE PHE B B 277  277  . -1.562  35.259  -27.435 1.00 76.62  1 . N  ? 
ATOM   1785  CA  CA  . PHE PHE PHE B B 277  277  . -0.257  35.291  -26.783 1.00 79.98  1 . C  ? 
ATOM   1786  CB  CB  . PHE PHE PHE B B 277  277  . 0.045   33.907  -26.181 1.00 81.69  1 . C  ? 
ATOM   1787  CG  CG  . PHE PHE PHE B B 277  277  . -0.976  33.460  -25.163 1.00 82.47  1 . C  ? 
ATOM   1788  CD1 CD1 . PHE PHE PHE B B 277  277  . -2.143  32.815  -25.561 1.00 83.29  1 . C  ? 
ATOM   1789  CE1 CE1 . PHE PHE PHE B B 277  277  . -3.093  32.417  -24.629 1.00 81.82  1 . C  ? 
ATOM   1790  CZ  CZ  . PHE PHE PHE B B 277  277  . -2.890  32.661  -23.287 1.00 80.18  1 . C  ? 
ATOM   1791  CE2 CE2 . PHE PHE PHE B B 277  277  . -1.735  33.305  -22.875 1.00 83.16  1 . C  ? 
ATOM   1792  CD2 CD2 . PHE PHE PHE B B 277  277  . -0.786  33.703  -23.810 1.00 83.02  1 . C  ? 
ATOM   1793  C   C   . PHE PHE PHE B B 277  277  . 0.869   35.774  -27.709 1.00 79.85  1 . C  ? 
ATOM   1794  O   O   . PHE PHE PHE B B 277  277  . 2.036   35.743  -27.317 1.00 80.83  1 . O  ? 
ATOM   1795  N   N   . ASP ASP ASP B B 278  278  . 0.518   36.262  -28.904 1.00 81.08  1 . N  ? 
ATOM   1796  CA  CA  . ASP ASP ASP B B 278  278  . 1.485   36.708  -29.917 1.00 82.52  1 . C  ? 
ATOM   1797  CB  CB  . ASP ASP ASP B B 278  278  . 1.923   38.165  -29.643 1.00 86.24  1 . C  ? 
ATOM   1798  CG  CG  . ASP ASP ASP B B 278  278  . 0.767   39.167  -29.695 1.00 87.45  1 . C  ? 
ATOM   1799  OD1 OD1 . ASP ASP ASP B B 278  278  . -0.333  38.810  -30.175 1.00 88.13  1 . O  ? 
ATOM   1800  OD2 OD2 . ASP ASP ASP B B 278  278  . 0.967   40.329  -29.269 1.00 85.05  1 . O  ? 
ATOM   1801  C   C   . ASP ASP ASP B B 278  278  . 2.716   35.790  -30.050 1.00 80.97  1 . C  ? 
ATOM   1802  O   O   . ASP ASP ASP B B 278  278  . 3.848   36.271  -30.134 1.00 82.37  1 . O  ? 
ATOM   1803  N   N   . ARG ARG ARG B B 279  279  . 2.493   34.474  -30.044 1.00 80.58  1 . N  ? 
ATOM   1804  CA  CA  . ARG ARG ARG B B 279  279  . 3.543   33.509  -30.383 1.00 82.66  1 . C  ? 
ATOM   1805  CB  CB  . ARG ARG ARG B B 279  279  . 3.742   32.430  -29.319 1.00 82.41  1 . C  ? 
ATOM   1806  CG  CG  . ARG ARG ARG B B 279  279  . 4.811   31.422  -29.732 1.00 82.52  1 . C  ? 
ATOM   1807  CD  CD  . ARG ARG ARG B B 279  279  . 5.369   30.633  -28.569 1.00 83.85  1 . C  ? 
ATOM   1808  NE  NE  . ARG ARG ARG B B 279  279  . 4.389   29.699  -28.019 1.00 83.88  1 . N  ? 
ATOM   1809  CZ  CZ  . ARG ARG ARG B B 279  279  . 4.021   28.538  -28.569 1.00 80.88  1 . C  ? 
ATOM   1810  NH1 NH1 . ARG ARG ARG B B 279  279  . 4.529   28.106  -29.729 1.00 78.42  1 . N  ? 
ATOM   1811  NH2 NH2 . ARG ARG ARG B B 279  279  . 3.122   27.795  -27.939 1.00 82.58  1 . N  ? 
ATOM   1812  C   C   . ARG ARG ARG B B 279  279  . 3.172   32.854  -31.696 1.00 82.40  1 . C  ? 
ATOM   1813  O   O   . ARG ARG ARG B B 279  279  . 2.184   32.119  -31.772 1.00 77.48  1 . O  ? 
ATOM   1814  N   N   . TYR TYR TYR B B 280  280  . 3.993   33.111  -32.711 1.00 83.69  1 . N  ? 
ATOM   1815  CA  CA  . TYR TYR TYR B B 280  280  . 3.724   32.685  -34.076 1.00 83.64  1 . C  ? 
ATOM   1816  CB  CB  . TYR TYR TYR B B 280  280  . 3.925   33.877  -35.002 1.00 83.77  1 . C  ? 
ATOM   1817  CG  CG  . TYR TYR TYR B B 280  280  . 3.155   35.090  -34.510 1.00 84.69  1 . C  ? 
ATOM   1818  CD1 CD1 . TYR TYR TYR B B 280  280  . 1.766   35.170  -34.667 1.00 84.40  1 . C  ? 
ATOM   1819  CE1 CE1 . TYR TYR TYR B B 280  280  . 1.049   36.268  -34.206 1.00 85.13  1 . C  ? 
ATOM   1820  CZ  CZ  . TYR TYR TYR B B 280  280  . 1.715   37.306  -33.565 1.00 86.06  1 . C  ? 
ATOM   1821  OH  OH  . TYR TYR TYR B B 280  280  . 0.999   38.391  -33.105 1.00 83.14  1 . O  ? 
ATOM   1822  CE2 CE2 . TYR TYR TYR B B 280  280  . 3.091   37.245  -33.385 1.00 86.89  1 . C  ? 
ATOM   1823  CD2 CD2 . TYR TYR TYR B B 280  280  . 3.802   36.139  -33.849 1.00 84.54  1 . C  ? 
ATOM   1824  C   C   . TYR TYR TYR B B 280  280  . 4.550   31.468  -34.498 1.00 84.36  1 . C  ? 
ATOM   1825  O   O   . TYR TYR TYR B B 280  280  . 4.064   30.644  -35.262 1.00 92.12  1 . O  ? 
ATOM   1826  N   N   . SER SER SER B B 281  281  . 5.773   31.341  -33.985 1.00 83.33  1 . N  ? 
ATOM   1827  CA  CA  . SER SER SER B B 281  281  . 6.598   30.155  -34.212 1.00 83.18  1 . C  ? 
ATOM   1828  CB  CB  . SER SER SER B B 281  281  . 8.073   30.562  -34.265 1.00 89.22  1 . C  ? 
ATOM   1829  OG  OG  . SER SER SER B B 281  281  . 8.855   29.566  -34.905 1.00 95.47  1 . O  ? 
ATOM   1830  C   C   . SER SER SER B B 281  281  . 6.372   29.103  -33.115 1.00 79.79  1 . C  ? 
ATOM   1831  O   O   . SER SER SER B B 281  281  . 6.040   29.445  -31.983 1.00 77.48  1 . O  ? 
ATOM   1832  N   N   . GLY GLY GLY B B 282  282  . 6.552   27.827  -33.467 1.00 82.00  1 . N  ? 
ATOM   1833  CA  CA  . GLY GLY GLY B B 282  282  . 6.451   26.698  -32.519 1.00 81.93  1 . C  ? 
ATOM   1834  C   C   . GLY GLY GLY B B 282  282  . 7.586   25.670  -32.550 1.00 81.67  1 . C  ? 
ATOM   1835  O   O   . GLY GLY GLY B B 282  282  . 7.422   24.567  -32.020 1.00 82.20  1 . O  ? 
ATOM   1836  N   N   . TYR TYR TYR B B 283  283  . 8.719   26.018  -33.173 1.00 80.91  1 . N  ? 
ATOM   1837  CA  CA  . TYR TYR TYR B B 283  283  . 9.969   25.232  -33.103 1.00 79.45  1 . C  ? 
ATOM   1838  CB  CB  . TYR TYR TYR B B 283  283  . 10.188  24.398  -34.380 1.00 81.07  1 . C  ? 
ATOM   1839  CG  CG  . TYR TYR TYR B B 283  283  . 10.683  25.197  -35.571 1.00 80.01  1 . C  ? 
ATOM   1840  CD1 CD1 . TYR TYR TYR B B 283  283  . 9.788   25.838  -36.420 1.00 80.62  1 . C  ? 
ATOM   1841  CE1 CE1 . TYR TYR TYR B B 283  283  . 10.229  26.579  -37.500 1.00 81.24  1 . C  ? 
ATOM   1842  CZ  CZ  . TYR TYR TYR B B 283  283  . 11.579  26.693  -37.741 1.00 82.75  1 . C  ? 
ATOM   1843  OH  OH  . TYR TYR TYR B B 283  283  . 12.002  27.433  -38.820 1.00 87.97  1 . O  ? 
ATOM   1844  CE2 CE2 . TYR TYR TYR B B 283  283  . 12.494  26.071  -36.910 1.00 81.03  1 . C  ? 
ATOM   1845  CD2 CD2 . TYR TYR TYR B B 283  283  . 12.045  25.327  -35.835 1.00 79.23  1 . C  ? 
ATOM   1846  C   C   . TYR TYR TYR B B 283  283  . 11.157  26.174  -32.867 1.00 75.44  1 . C  ? 
ATOM   1847  O   O   . TYR TYR TYR B B 283  283  . 11.113  27.342  -33.255 1.00 69.37  1 . O  ? 
ATOM   1848  N   N   . TRP TRP TRP B B 284  284  . 12.217  25.658  -32.243 1.00 77.23  1 . N  ? 
ATOM   1849  CA  CA  . TRP TRP TRP B B 284  284  . 13.368  26.482  -31.835 1.00 79.99  1 . C  ? 
ATOM   1850  CB  CB  . TRP TRP TRP B B 284  284  . 13.215  26.896  -30.368 1.00 79.79  1 . C  ? 
ATOM   1851  CG  CG  . TRP TRP TRP B B 284  284  . 11.967  27.639  -30.164 1.00 79.51  1 . C  ? 
ATOM   1852  CD1 CD1 . TRP TRP TRP B B 284  284  . 11.763  28.966  -30.375 1.00 80.67  1 . C  ? 
ATOM   1853  NE1 NE1 . TRP TRP TRP B B 284  284  . 10.453  29.287  -30.123 1.00 83.09  1 . N  ? 
ATOM   1854  CE2 CE2 . TRP TRP TRP B B 284  284  . 9.781   28.151  -29.756 1.00 80.79  1 . C  ? 
ATOM   1855  CD2 CD2 . TRP TRP TRP B B 284  284  . 10.708  27.089  -29.782 1.00 80.59  1 . C  ? 
ATOM   1856  CE3 CE3 . TRP TRP TRP B B 284  284  . 10.271  25.799  -29.451 1.00 81.31  1 . C  ? 
ATOM   1857  CZ3 CZ3 . TRP TRP TRP B B 284  284  . 8.935   25.615  -29.101 1.00 79.74  1 . C  ? 
ATOM   1858  CH2 CH2 . TRP TRP TRP B B 284  284  . 8.037   26.696  -29.083 1.00 79.87  1 . C  ? 
ATOM   1859  CZ2 CZ2 . TRP TRP TRP B B 284  284  . 8.441   27.969  -29.404 1.00 78.70  1 . C  ? 
ATOM   1860  C   C   . TRP TRP TRP B B 284  284  . 14.714  25.790  -32.028 1.00 79.58  1 . C  ? 
ATOM   1861  O   O   . TRP TRP TRP B B 284  284  . 15.021  24.832  -31.314 1.00 77.83  1 . O  ? 
ATOM   1862  N   N   . TRP TRP TRP B B 285  285  . 15.509  26.290  -32.984 1.00 78.87  1 . N  ? 
ATOM   1863  CA  CA  . TRP TRP TRP B B 285  285  . 16.902  25.840  -33.181 1.00 79.60  1 . C  ? 
ATOM   1864  CB  CB  . TRP TRP TRP B B 285  285  . 17.620  26.680  -34.246 1.00 77.88  1 . C  ? 
ATOM   1865  CG  CG  . TRP TRP TRP B B 285  285  . 17.417  26.259  -35.663 1.00 78.97  1 . C  ? 
ATOM   1866  CD1 CD1 . TRP TRP TRP B B 285  285  . 16.746  26.948  -36.633 1.00 82.40  1 . C  ? 
ATOM   1867  NE1 NE1 . TRP TRP TRP B B 285  285  . 16.793  26.264  -37.824 1.00 81.85  1 . N  ? 
ATOM   1868  CE2 CE2 . TRP TRP TRP B B 285  285  . 17.511  25.113  -37.642 1.00 81.07  1 . C  ? 
ATOM   1869  CD2 CD2 . TRP TRP TRP B B 285  285  . 17.928  25.081  -36.289 1.00 78.45  1 . C  ? 
ATOM   1870  CE3 CE3 . TRP TRP TRP B B 285  285  . 18.687  23.995  -35.838 1.00 79.23  1 . C  ? 
ATOM   1871  CZ3 CZ3 . TRP TRP TRP B B 285  285  . 19.005  22.986  -36.738 1.00 82.99  1 . C  ? 
ATOM   1872  CH2 CH2 . TRP TRP TRP B B 285  285  . 18.577  23.047  -38.082 1.00 85.45  1 . C  ? 
ATOM   1873  CZ2 CZ2 . TRP TRP TRP B B 285  285  . 17.830  24.101  -38.549 1.00 82.70  1 . C  ? 
ATOM   1874  C   C   . TRP TRP TRP B B 285  285  . 17.726  25.936  -31.895 1.00 79.51  1 . C  ? 
ATOM   1875  O   O   . TRP TRP TRP B B 285  285  . 17.675  26.944  -31.194 1.00 78.88  1 . O  ? 
ATOM   1876  N   N   . CYS CYS CYS B B 286  286  . 18.485  24.888  -31.597 1.00 82.02  1 . N  ? 
ATOM   1877  CA  CA  . CYS CYS CYS B B 286  286  . 19.470  24.943  -30.531 1.00 86.66  1 . C  ? 
ATOM   1878  CB  CB  . CYS CYS CYS B B 286  286  . 19.948  23.550  -30.165 1.00 85.40  1 . C  ? 
ATOM   1879  SG  SG  . CYS CYS CYS B B 286  286  . 21.041  23.569  -28.740 1.00 82.81  1 . S  ? 
ATOM   1880  C   C   . CYS CYS CYS B B 286  286  . 20.652  25.779  -31.024 1.00 92.02  1 . C  ? 
ATOM   1881  O   O   . CYS CYS CYS B B 286  286  . 21.205  25.479  -32.078 1.00 100.71 1 . O  ? 
ATOM   1882  N   N   . PRO PRO PRO B B 287  287  . 21.047  26.822  -30.272 1.00 93.11  1 . N  ? 
ATOM   1883  CA  CA  . PRO PRO PRO B B 287  287  . 22.035  27.765  -30.798 1.00 95.80  1 . C  ? 
ATOM   1884  CB  CB  . PRO PRO PRO B B 287  287  . 22.019  28.897  -29.765 1.00 94.57  1 . C  ? 
ATOM   1885  CG  CG  . PRO PRO PRO B B 287  287  . 21.575  28.250  -28.507 1.00 92.06  1 . C  ? 
ATOM   1886  CD  CD  . PRO PRO PRO B B 287  287  . 20.596  27.201  -28.922 1.00 91.43  1 . C  ? 
ATOM   1887  C   C   . PRO PRO PRO B B 287  287  . 23.461  27.215  -30.998 1.00 101.16 1 . C  ? 
ATOM   1888  O   O   . PRO PRO PRO B B 287  287  . 24.211  27.798  -31.782 1.00 106.27 1 . O  ? 
ATOM   1889  N   N   . LYS LYS LYS B B 288  288  . 23.830  26.128  -30.315 1.00 101.83 1 . N  ? 
ATOM   1890  CA  CA  . LYS LYS LYS B B 288  288  . 25.147  25.507  -30.502 1.00 105.67 1 . C  ? 
ATOM   1891  CB  CB  . LYS LYS LYS B B 288  288  . 25.926  25.452  -29.190 1.00 111.76 1 . C  ? 
ATOM   1892  CG  CG  . LYS LYS LYS B B 288  288  . 26.053  26.778  -28.459 1.00 116.56 1 . C  ? 
ATOM   1893  CD  CD  . LYS LYS LYS B B 288  288  . 26.723  27.871  -29.272 1.00 117.28 1 . C  ? 
ATOM   1894  CE  CE  . LYS LYS LYS B B 288  288  . 26.753  29.162  -28.476 1.00 118.99 1 . C  ? 
ATOM   1895  NZ  NZ  . LYS LYS LYS B B 288  288  . 27.721  30.129  -29.047 1.00 123.92 1 . N  ? 
ATOM   1896  C   C   . LYS LYS LYS B B 288  288  . 25.020  24.101  -31.044 1.00 107.73 1 . C  ? 
ATOM   1897  O   O   . LYS LYS LYS B B 288  288  . 23.941  23.504  -30.994 1.00 104.52 1 . O  ? 
ATOM   1898  N   N   . ALA ALA ALA B B 289  289  . 26.146  23.590  -31.549 1.00 110.81 1 . N  ? 
ATOM   1899  CA  CA  . ALA ALA ALA B B 289  289  . 26.257  22.243  -32.114 1.00 108.82 1 . C  ? 
ATOM   1900  CB  CB  . ALA ALA ALA B B 289  289  . 26.777  22.319  -33.538 1.00 108.30 1 . C  ? 
ATOM   1901  C   C   . ALA ALA ALA B B 289  289  . 27.206  21.405  -31.268 1.00 108.52 1 . C  ? 
ATOM   1902  O   O   . ALA ALA ALA B B 289  289  . 28.330  21.822  -31.006 1.00 116.62 1 . O  ? 
ATOM   1903  N   N   . GLU GLU GLU B B 290  290  . 26.754  20.227  -30.848 1.00 110.67 1 . N  ? 
ATOM   1904  CA  CA  . GLU GLU GLU B B 290  290  . 27.592  19.295  -30.098 1.00 113.59 1 . C  ? 
ATOM   1905  CB  CB  . GLU GLU GLU B B 290  290  . 26.722  18.327  -29.304 1.00 116.87 1 . C  ? 
ATOM   1906  CG  CG  . GLU GLU GLU B B 290  290  . 27.494  17.365  -28.423 1.00 121.26 1 . C  ? 
ATOM   1907  CD  CD  . GLU GLU GLU B B 290  290  . 26.583  16.628  -27.472 1.00 127.40 1 . C  ? 
ATOM   1908  OE1 OE1 . GLU GLU GLU B B 290  290  . 26.105  15.533  -27.837 1.00 130.88 1 . O  ? 
ATOM   1909  OE2 OE2 . GLU GLU GLU B B 290  290  . 26.322  17.163  -26.373 1.00 130.95 1 . O  ? 
ATOM   1910  C   C   . GLU GLU GLU B B 290  290  . 28.461  18.530  -31.085 1.00 113.03 1 . C  ? 
ATOM   1911  O   O   . GLU GLU GLU B B 290  290  . 27.949  18.013  -32.076 1.00 104.75 1 . O  ? 
ATOM   1912  N   N   . THR THR THR B B 291  291  . 29.763  18.456  -30.808 1.00 117.68 1 . N  ? 
ATOM   1913  CA  CA  . THR THR THR B B 291  291  . 30.717  17.808  -31.713 1.00 118.61 1 . C  ? 
ATOM   1914  CB  CB  . THR THR THR B B 291  291  . 32.130  18.412  -31.585 1.00 113.43 1 . C  ? 
ATOM   1915  OG1 OG1 . THR THR THR B B 291  291  . 32.033  19.828  -31.403 1.00 116.68 1 . O  ? 
ATOM   1916  CG2 CG2 . THR THR THR B B 291  291  . 32.956  18.119  -32.835 1.00 111.28 1 . C  ? 
ATOM   1917  C   C   . THR THR THR B B 291  291  . 30.801  16.310  -31.429 1.00 122.75 1 . C  ? 
ATOM   1918  O   O   . THR THR THR B B 291  291  . 30.955  15.900  -30.278 1.00 119.74 1 . O  ? 
ATOM   1919  N   N   . THR THR THR B B 292  292  . 30.703  15.507  -32.486 1.00 127.72 1 . N  ? 
ATOM   1920  CA  CA  . THR THR THR B B 292  292  . 30.834  14.055  -32.385 1.00 131.03 1 . C  ? 
ATOM   1921  CB  CB  . THR THR THR B B 292  292  . 30.127  13.352  -33.563 1.00 132.09 1 . C  ? 
ATOM   1922  OG1 OG1 . THR THR THR B B 292  292  . 30.613  13.876  -34.808 1.00 124.62 1 . O  ? 
ATOM   1923  CG2 CG2 . THR THR THR B B 292  292  . 28.621  13.552  -33.483 1.00 131.61 1 . C  ? 
ATOM   1924  C   C   . THR THR THR B B 292  292  . 32.315  13.641  -32.385 1.00 134.08 1 . C  ? 
ATOM   1925  O   O   . THR THR THR B B 292  292  . 33.174  14.431  -32.793 1.00 131.88 1 . O  ? 
ATOM   1926  N   N   . PRO PRO PRO B B 293  293  . 32.619  12.400  -31.932 1.00 133.35 1 . N  ? 
ATOM   1927  CA  CA  . PRO PRO PRO B B 293  293  . 33.963  11.833  -32.134 1.00 127.97 1 . C  ? 
ATOM   1928  CB  CB  . PRO PRO PRO B B 293  293  . 33.874  10.455  -31.462 1.00 127.91 1 . C  ? 
ATOM   1929  CG  CG  . PRO PRO PRO B B 293  293  . 32.771  10.579  -30.474 1.00 130.40 1 . C  ? 
ATOM   1930  CD  CD  . PRO PRO PRO B B 293  293  . 31.780  11.516  -31.098 1.00 132.86 1 . C  ? 
ATOM   1931  C   C   . PRO PRO PRO B B 293  293  . 34.364  11.684  -33.611 1.00 126.59 1 . C  ? 
ATOM   1932  O   O   . PRO PRO PRO B B 293  293  . 35.555  11.728  -33.919 1.00 131.07 1 . O  ? 
ATOM   1933  N   N   . SER SER SER B B 294  294  . 33.382  11.530  -34.504 1.00 125.63 1 . N  ? 
ATOM   1934  CA  CA  . SER SER SER B B 294  294  . 33.618  11.429  -35.957 1.00 122.12 1 . C  ? 
ATOM   1935  CB  CB  . SER SER SER B B 294  294  . 32.313  11.063  -36.680 1.00 121.41 1 . C  ? 
ATOM   1936  OG  OG  . SER SER SER B B 294  294  . 31.666  9.967   -36.062 1.00 125.69 1 . O  ? 
ATOM   1937  C   C   . SER SER SER B B 294  294  . 34.178  12.687  -36.634 1.00 119.37 1 . C  ? 
ATOM   1938  O   O   . SER SER SER B B 294  294  . 34.543  12.626  -37.807 1.00 114.18 1 . O  ? 
ATOM   1939  N   N   . GLY GLY GLY B B 295  295  . 34.225  13.816  -35.921 1.00 118.95 1 . N  ? 
ATOM   1940  CA  CA  . GLY GLY GLY B B 295  295  . 34.539  15.106  -36.520 1.00 116.24 1 . C  ? 
ATOM   1941  C   C   . GLY GLY GLY B B 295  295  . 33.322  15.727  -37.188 1.00 118.58 1 . C  ? 
ATOM   1942  O   O   . GLY GLY GLY B B 295  295  . 33.464  16.678  -37.955 1.00 124.94 1 . O  ? 
ATOM   1943  N   N   . GLY GLY GLY B B 296  296  . 32.130  15.190  -36.906 1.00 117.25 1 . N  ? 
ATOM   1944  CA  CA  . GLY GLY GLY B B 296  296  . 30.868  15.757  -37.377 1.00 115.21 1 . C  ? 
ATOM   1945  C   C   . GLY GLY GLY B B 296  296  . 30.245  16.568  -36.257 1.00 114.60 1 . C  ? 
ATOM   1946  O   O   . GLY GLY GLY B B 296  296  . 30.965  17.123  -35.419 1.00 119.81 1 . O  ? 
ATOM   1947  N   N   . LYS LYS LYS B B 297  297  . 28.913  16.622  -36.230 1.00 109.85 1 . N  ? 
ATOM   1948  CA  CA  . LYS LYS LYS B B 297  297  . 28.185  17.363  -35.191 1.00 106.71 1 . C  ? 
ATOM   1949  CB  CB  . LYS LYS LYS B B 297  297  . 28.311  18.873  -35.423 1.00 106.31 1 . C  ? 
ATOM   1950  CG  CG  . LYS LYS LYS B B 297  297  . 27.810  19.353  -36.776 1.00 102.87 1 . C  ? 
ATOM   1951  CD  CD  . LYS LYS LYS B B 297  297  . 28.305  20.757  -37.064 1.00 103.25 1 . C  ? 
ATOM   1952  CE  CE  . LYS LYS LYS B B 297  297  . 27.935  21.195  -38.467 1.00 107.42 1 . C  ? 
ATOM   1953  NZ  NZ  . LYS LYS LYS B B 297  297  . 28.799  22.315  -38.930 1.00 110.41 1 . N  ? 
ATOM   1954  C   C   . LYS LYS LYS B B 297  297  . 26.706  16.992  -35.093 1.00 104.05 1 . C  ? 
ATOM   1955  O   O   . LYS LYS LYS B B 297  297  . 26.142  16.417  -36.025 1.00 107.02 1 . O  ? 
ATOM   1956  N   N   . ILE ILE ILE B B 298  298  . 26.095  17.333  -33.957 1.00 101.48 1 . N  ? 
ATOM   1957  CA  CA  . ILE ILE ILE B B 298  298  . 24.657  17.146  -33.733 1.00 101.87 1 . C  ? 
ATOM   1958  CB  CB  . ILE ILE ILE B B 298  298  . 24.348  16.319  -32.460 1.00 104.34 1 . C  ? 
ATOM   1959  CG1 CG1 . ILE ILE ILE B B 298  298  . 25.138  14.999  -32.461 1.00 106.93 1 . C  ? 
ATOM   1960  CD1 CD1 . ILE ILE ILE B B 298  298  . 24.924  14.123  -31.239 1.00 107.05 1 . C  ? 
ATOM   1961  CG2 CG2 . ILE ILE ILE B B 298  298  . 22.846  16.041  -32.358 1.00 103.82 1 . C  ? 
ATOM   1962  C   C   . ILE ILE ILE B B 298  298  . 23.979  18.506  -33.591 1.00 100.75 1 . C  ? 
ATOM   1963  O   O   . ILE ILE ILE B B 298  298  . 24.347  19.290  -32.718 1.00 104.62 1 . O  ? 
ATOM   1964  N   N   . LEU LEU LEU B B 299  299  . 22.993  18.772  -34.448 1.00 99.81  1 . N  ? 
ATOM   1965  CA  CA  . LEU LEU LEU B B 299  299  . 22.104  19.926  -34.303 1.00 96.95  1 . C  ? 
ATOM   1966  CB  CB  . LEU LEU LEU B B 299  299  . 21.842  20.580  -35.655 1.00 95.43  1 . C  ? 
ATOM   1967  CG  CG  . LEU LEU LEU B B 299  299  . 23.066  20.937  -36.494 1.00 95.83  1 . C  ? 
ATOM   1968  CD1 CD1 . LEU LEU LEU B B 299  299  . 22.625  21.628  -37.774 1.00 96.18  1 . C  ? 
ATOM   1969  CD2 CD2 . LEU LEU LEU B B 299  299  . 24.026  21.824  -35.720 1.00 97.43  1 . C  ? 
ATOM   1970  C   C   . LEU LEU LEU B B 299  299  . 20.787  19.462  -33.701 1.00 96.00  1 . C  ? 
ATOM   1971  O   O   . LEU LEU LEU B B 299  299  . 20.315  18.362  -34.007 1.00 100.19 1 . O  ? 
ATOM   1972  N   N   . ARG ARG ARG B B 300  300  . 20.196  20.306  -32.858 1.00 90.40  1 . N  ? 
ATOM   1973  CA  CA  . ARG ARG ARG B B 300  300  . 18.946  19.990  -32.171 1.00 87.88  1 . C  ? 
ATOM   1974  CB  CB  . ARG ARG ARG B B 300  300  . 19.211  19.859  -30.675 1.00 89.44  1 . C  ? 
ATOM   1975  CG  CG  . ARG ARG ARG B B 300  300  . 19.597  18.459  -30.238 1.00 93.08  1 . C  ? 
ATOM   1976  CD  CD  . ARG ARG ARG B B 300  300  . 19.957  18.417  -28.760 1.00 94.91  1 . C  ? 
ATOM   1977  NE  NE  . ARG ARG ARG B B 300  300  . 21.400  18.289  -28.563 1.00 97.94  1 . N  ? 
ATOM   1978  CZ  CZ  . ARG ARG ARG B B 300  300  . 22.076  17.139  -28.509 1.00 102.78 1 . C  ? 
ATOM   1979  NH1 NH1 . ARG ARG ARG B B 300  300  . 21.459  15.958  -28.633 1.00 105.25 1 . N  ? 
ATOM   1980  NH2 NH2 . ARG ARG ARG B B 300  300  . 23.397  17.168  -28.328 1.00 102.92 1 . N  ? 
ATOM   1981  C   C   . ARG ARG ARG B B 300  300  . 17.871  21.051  -32.427 1.00 86.07  1 . C  ? 
ATOM   1982  O   O   . ARG ARG ARG B B 300  300  . 18.181  22.234  -32.549 1.00 87.23  1 . O  ? 
ATOM   1983  N   N   . ILE ILE ILE B B 301  301  . 16.615  20.614  -32.520 1.00 83.73  1 . N  ? 
ATOM   1984  CA  CA  . ILE ILE ILE B B 301  301  . 15.465  21.514  -32.636 1.00 83.20  1 . C  ? 
ATOM   1985  CB  CB  . ILE ILE ILE B B 301  301  . 14.852  21.505  -34.057 1.00 82.44  1 . C  ? 
ATOM   1986  CG1 CG1 . ILE ILE ILE B B 301  301  . 15.825  22.140  -35.062 1.00 85.78  1 . C  ? 
ATOM   1987  CD1 CD1 . ILE ILE ILE B B 301  301  . 15.484  21.869  -36.516 1.00 87.09  1 . C  ? 
ATOM   1988  CG2 CG2 . ILE ILE ILE B B 301  301  . 13.511  22.245  -34.085 1.00 78.26  1 . C  ? 
ATOM   1989  C   C   . ILE ILE ILE B B 301  301  . 14.399  21.074  -31.646 1.00 86.73  1 . C  ? 
ATOM   1990  O   O   . ILE ILE ILE B B 301  301  . 13.813  20.011  -31.813 1.00 92.23  1 . O  ? 
ATOM   1991  N   N   . LEU LEU LEU B B 302  302  . 14.157  21.895  -30.624 1.00 88.08  1 . N  ? 
ATOM   1992  CA  CA  . LEU LEU LEU B B 302  302  . 12.974  21.766  -29.764 1.00 85.46  1 . C  ? 
ATOM   1993  CB  CB  . LEU LEU LEU B B 302  302  . 13.126  22.645  -28.524 1.00 86.73  1 . C  ? 
ATOM   1994  CG  CG  . LEU LEU LEU B B 302  302  . 11.973  22.659  -27.517 1.00 87.58  1 . C  ? 
ATOM   1995  CD1 CD1 . LEU LEU LEU B B 302  302  . 11.968  21.374  -26.705 1.00 87.62  1 . C  ? 
ATOM   1996  CD2 CD2 . LEU LEU LEU B B 302  302  . 12.086  23.879  -26.616 1.00 88.89  1 . C  ? 
ATOM   1997  C   C   . LEU LEU LEU B B 302  302  . 11.744  22.227  -30.537 1.00 83.43  1 . C  ? 
ATOM   1998  O   O   . LEU LEU LEU B B 302  302  . 11.823  23.191  -31.304 1.00 78.12  1 . O  ? 
ATOM   1999  N   N   . TYR TYR TYR B B 303  303  . 10.611  21.557  -30.330 1.00 82.55  1 . N  ? 
ATOM   2000  CA  CA  . TYR TYR TYR B B 303  303  . 9.360   21.993  -30.950 1.00 86.59  1 . C  ? 
ATOM   2001  CB  CB  . TYR TYR TYR B B 303  303  . 9.272   21.522  -32.409 1.00 86.12  1 . C  ? 
ATOM   2002  CG  CG  . TYR TYR TYR B B 303  303  . 9.182   20.018  -32.623 1.00 87.22  1 . C  ? 
ATOM   2003  CD1 CD1 . TYR TYR TYR B B 303  303  . 10.324  19.219  -32.625 1.00 89.01  1 . C  ? 
ATOM   2004  CE1 CE1 . TYR TYR TYR B B 303  303  . 10.244  17.846  -32.841 1.00 89.05  1 . C  ? 
ATOM   2005  CZ  CZ  . TYR TYR TYR B B 303  303  . 9.012   17.262  -33.088 1.00 89.02  1 . C  ? 
ATOM   2006  OH  OH  . TYR TYR TYR B B 303  303  . 8.924   15.909  -33.293 1.00 88.40  1 . O  ? 
ATOM   2007  CE2 CE2 . TYR TYR TYR B B 303  303  . 7.864   18.032  -33.095 1.00 89.30  1 . C  ? 
ATOM   2008  CD2 CD2 . TYR TYR TYR B B 303  303  . 7.955   19.402  -32.876 1.00 89.18  1 . C  ? 
ATOM   2009  C   C   . TYR TYR TYR B B 303  303  . 8.104   21.591  -30.180 1.00 91.72  1 . C  ? 
ATOM   2010  O   O   . TYR TYR TYR B B 303  303  . 8.066   20.555  -29.511 1.00 93.97  1 . O  ? 
ATOM   2011  N   N   . GLU GLU GLU B B 304  304  . 7.088   22.448  -30.277 1.00 94.64  1 . N  ? 
ATOM   2012  CA  CA  . GLU GLU GLU B B 304  304  . 5.768   22.172  -29.736 1.00 95.68  1 . C  ? 
ATOM   2013  CB  CB  . GLU GLU GLU B B 304  304  . 4.948   23.471  -29.659 1.00 100.56 1 . C  ? 
ATOM   2014  CG  CG  . GLU GLU GLU B B 304  304  . 3.640   23.357  -28.873 1.00 105.62 1 . C  ? 
ATOM   2015  CD  CD  . GLU GLU GLU B B 304  304  . 2.767   24.609  -28.931 1.00 107.53 1 . C  ? 
ATOM   2016  OE1 OE1 . GLU GLU GLU B B 304  304  . 1.951   24.802  -28.000 1.00 109.08 1 . O  ? 
ATOM   2017  OE2 OE2 . GLU GLU GLU B B 304  304  . 2.879   25.408  -29.895 1.00 107.82 1 . O  ? 
ATOM   2018  C   C   . GLU GLU GLU B B 304  304  . 5.095   21.174  -30.673 1.00 94.51  1 . C  ? 
ATOM   2019  O   O   . GLU GLU GLU B B 304  304  . 5.270   21.261  -31.890 1.00 92.35  1 . O  ? 
ATOM   2020  N   N   . GLU GLU GLU B B 305  305  . 4.345   20.228  -30.110 1.00 95.49  1 . N  ? 
ATOM   2021  CA  CA  . GLU GLU GLU B B 305  305  . 3.493   19.332  -30.900 1.00 96.84  1 . C  ? 
ATOM   2022  CB  CB  . GLU GLU GLU B B 305  305  . 4.019   17.899  -30.856 1.00 98.38  1 . C  ? 
ATOM   2023  CG  CG  . GLU GLU GLU B B 305  305  . 3.249   16.934  -31.744 1.00 100.44 1 . C  ? 
ATOM   2024  CD  CD  . GLU GLU GLU B B 305  305  . 3.876   15.561  -31.784 1.00 101.62 1 . C  ? 
ATOM   2025  OE1 OE1 . GLU GLU GLU B B 305  305  . 5.019   15.451  -32.274 1.00 99.70  1 . O  ? 
ATOM   2026  OE2 OE2 . GLU GLU GLU B B 305  305  . 3.224   14.596  -31.330 1.00 104.12 1 . O  ? 
ATOM   2027  C   C   . GLU GLU GLU B B 305  305  . 2.045   19.396  -30.398 1.00 98.13  1 . C  ? 
ATOM   2028  O   O   . GLU GLU GLU B B 305  305  . 1.730   18.925  -29.299 1.00 98.30  1 . O  ? 
ATOM   2029  N   N   . ASN ASN ASN B B 306  306  . 1.171   19.971  -31.225 1.00 97.02  1 . N  ? 
ATOM   2030  CA  CA  . ASN ASN ASN B B 306  306  . -0.237  20.136  -30.889 1.00 95.10  1 . C  ? 
ATOM   2031  CB  CB  . ASN ASN ASN B B 306  306  . -0.774  21.466  -31.423 1.00 95.99  1 . C  ? 
ATOM   2032  CG  CG  . ASN ASN ASN B B 306  306  . -0.066  22.669  -30.830 1.00 97.48  1 . C  ? 
ATOM   2033  OD1 OD1 . ASN ASN ASN B B 306  306  . -0.497  23.226  -29.817 1.00 100.48 1 . O  ? 
ATOM   2034  ND2 ND2 . ASN ASN ASN B B 306  306  . 1.012   23.095  -31.476 1.00 100.28 1 . N  ? 
ATOM   2035  C   C   . ASN ASN ASN B B 306  306  . -1.062  18.993  -31.473 1.00 93.19  1 . C  ? 
ATOM   2036  O   O   . ASN ASN ASN B B 306  306  . -0.740  18.461  -32.538 1.00 90.03  1 . O  ? 
ATOM   2037  N   N   . ASP ASP ASP B B 307  307  . -2.121  18.632  -30.750 1.00 96.35  1 . N  ? 
ATOM   2038  CA  CA  . ASP ASP ASP B B 307  307  . -3.136  17.676  -31.194 1.00 96.49  1 . C  ? 
ATOM   2039  CB  CB  . ASP ASP ASP B B 307  307  . -3.011  16.373  -30.391 1.00 101.60 1 . C  ? 
ATOM   2040  CG  CG  . ASP ASP ASP B B 307  307  . -3.846  15.234  -30.966 1.00 104.09 1 . C  ? 
ATOM   2041  OD1 OD1 . ASP ASP ASP B B 307  307  . -5.021  15.456  -31.324 1.00 102.01 1 . O  ? 
ATOM   2042  OD2 OD2 . ASP ASP ASP B B 307  307  . -3.317  14.102  -31.050 1.00 112.01 1 . O  ? 
ATOM   2043  C   C   . ASP ASP ASP B B 307  307  . -4.508  18.325  -30.984 1.00 92.64  1 . C  ? 
ATOM   2044  O   O   . ASP ASP ASP B B 307  307  . -4.966  18.482  -29.848 1.00 85.18  1 . O  ? 
ATOM   2045  N   N   . GLU GLU GLU B B 308  308  . -5.159  18.703  -32.082 1.00 93.24  1 . N  ? 
ATOM   2046  CA  CA  . GLU GLU GLU B B 308  308  . -6.423  19.440  -32.019 1.00 96.76  1 . C  ? 
ATOM   2047  CB  CB  . GLU GLU GLU B B 308  308  . -6.390  20.608  -33.018 1.00 96.44  1 . C  ? 
ATOM   2048  CG  CG  . GLU GLU GLU B B 308  308  . -5.346  21.670  -32.701 1.00 95.43  1 . C  ? 
ATOM   2049  CD  CD  . GLU GLU GLU B B 308  308  . -5.223  22.713  -33.796 1.00 97.01  1 . C  ? 
ATOM   2050  OE1 OE1 . GLU GLU GLU B B 308  308  . -4.805  22.354  -34.913 1.00 98.65  1 . O  ? 
ATOM   2051  OE2 OE2 . GLU GLU GLU B B 308  308  . -5.535  23.895  -33.545 1.00 101.50 1 . O  ? 
ATOM   2052  C   C   . GLU GLU GLU B B 308  308  . -7.652  18.545  -32.257 1.00 97.49  1 . C  ? 
ATOM   2053  O   O   . GLU GLU GLU B B 308  308  . -8.715  19.044  -32.639 1.00 100.49 1 . O  ? 
ATOM   2054  N   N   . SER SER SER B B 309  309  . -7.515  17.241  -31.999 1.00 96.13  1 . N  ? 
ATOM   2055  CA  CA  . SER SER SER B B 309  309  . -8.591  16.266  -32.224 1.00 96.13  1 . C  ? 
ATOM   2056  CB  CB  . SER SER SER B B 309  309  . -8.147  14.863  -31.794 1.00 100.96 1 . C  ? 
ATOM   2057  OG  OG  . SER SER SER B B 309  309  . -7.007  14.435  -32.518 1.00 106.30 1 . O  ? 
ATOM   2058  C   C   . SER SER SER B B 309  309  . -9.872  16.612  -31.478 1.00 94.40  1 . C  ? 
ATOM   2059  O   O   . SER SER SER B B 309  309  . -10.959 16.547  -32.051 1.00 91.98  1 . O  ? 
ATOM   2060  N   N   . GLU GLU GLU B B 310  310  . -9.726  16.980  -30.204 1.00 98.03  1 . N  ? 
ATOM   2061  CA  CA  . GLU GLU GLU B B 310  310  . -10.861 17.279  -29.321 1.00 99.80  1 . C  ? 
ATOM   2062  CB  CB  . GLU GLU GLU B B 310  310  . -10.540 16.860  -27.870 1.00 105.55 1 . C  ? 
ATOM   2063  CG  CG  . GLU GLU GLU B B 310  310  . -10.153 15.392  -27.681 1.00 110.45 1 . C  ? 
ATOM   2064  CD  CD  . GLU GLU GLU B B 310  310  . -11.298 14.418  -27.940 1.00 119.15 1 . C  ? 
ATOM   2065  OE1 OE1 . GLU GLU GLU B B 310  310  . -11.275 13.732  -28.989 1.00 125.89 1 . O  ? 
ATOM   2066  OE2 OE2 . GLU GLU GLU B B 310  310  . -12.222 14.333  -27.097 1.00 121.34 1 . O  ? 
ATOM   2067  C   C   . GLU GLU GLU B B 310  310  . -11.290 18.753  -29.354 1.00 93.31  1 . C  ? 
ATOM   2068  O   O   . GLU GLU GLU B B 310  310  . -12.210 19.135  -28.629 1.00 94.89  1 . O  ? 
ATOM   2069  N   N   . VAL VAL VAL B B 311  311  . -10.641 19.571  -30.187 1.00 89.29  1 . N  ? 
ATOM   2070  CA  CA  . VAL VAL VAL B B 311  311  . -10.969 20.998  -30.303 1.00 90.02  1 . C  ? 
ATOM   2071  CB  CB  . VAL VAL VAL B B 311  311  . -9.762  21.830  -30.791 1.00 88.18  1 . C  ? 
ATOM   2072  CG1 CG1 . VAL VAL VAL B B 311  311  . -10.135 23.307  -30.891 1.00 87.78  1 . C  ? 
ATOM   2073  CG2 CG2 . VAL VAL VAL B B 311  311  . -8.569  21.649  -29.862 1.00 86.49  1 . C  ? 
ATOM   2074  C   C   . VAL VAL VAL B B 311  311  . -12.122 21.194  -31.283 1.00 85.79  1 . C  ? 
ATOM   2075  O   O   . VAL VAL VAL B B 311  311  . -12.109 20.633  -32.375 1.00 79.82  1 . O  ? 
ATOM   2076  N   N   . GLU GLU GLU B B 312  312  . -13.087 22.028  -30.903 1.00 85.69  1 . N  ? 
ATOM   2077  CA  CA  . GLU GLU GLU B B 312  312  . -14.280 22.250  -31.717 1.00 88.79  1 . C  ? 
ATOM   2078  CB  CB  . GLU GLU GLU B B 312  312  . -15.216 23.253  -31.045 1.00 93.38  1 . C  ? 
ATOM   2079  CG  CG  . GLU GLU GLU B B 312  312  . -15.845 22.761  -29.752 1.00 96.70  1 . C  ? 
ATOM   2080  CD  CD  . GLU GLU GLU B B 312  312  . -17.098 23.538  -29.384 1.00 101.99 1 . C  ? 
ATOM   2081  OE1 OE1 . GLU GLU GLU B B 312  312  . -18.019 22.928  -28.804 1.00 106.06 1 . O  ? 
ATOM   2082  OE2 OE2 . GLU GLU GLU B B 312  312  . -17.170 24.753  -29.681 1.00 104.37 1 . O  ? 
ATOM   2083  C   C   . GLU GLU GLU B B 312  312  . -13.931 22.761  -33.111 1.00 87.72  1 . C  ? 
ATOM   2084  O   O   . GLU GLU GLU B B 312  312  . -13.036 23.589  -33.260 1.00 90.93  1 . O  ? 
ATOM   2085  N   N   . ILE ILE ILE B B 313  313  . -14.642 22.253  -34.117 1.00 87.32  1 . N  ? 
ATOM   2086  CA  CA  . ILE ILE ILE B B 313  313  . -14.462 22.658  -35.509 1.00 86.82  1 . C  ? 
ATOM   2087  CB  CB  . ILE ILE ILE B B 313  313  . -14.506 21.439  -36.464 1.00 88.62  1 . C  ? 
ATOM   2088  CG1 CG1 . ILE ILE ILE B B 313  313  . -13.324 20.499  -36.197 1.00 91.15  1 . C  ? 
ATOM   2089  CD1 CD1 . ILE ILE ILE B B 313  313  . -13.587 19.065  -36.616 1.00 93.86  1 . C  ? 
ATOM   2090  CG2 CG2 . ILE ILE ILE B B 313  313  . -14.492 21.882  -37.928 1.00 89.47  1 . C  ? 
ATOM   2091  C   C   . ILE ILE ILE B B 313  313  . -15.576 23.630  -35.881 1.00 86.32  1 . C  ? 
ATOM   2092  O   O   . ILE ILE ILE B B 313  313  . -16.729 23.222  -36.019 1.00 87.18  1 . O  ? 
ATOM   2093  N   N   . ILE ILE ILE B B 314  314  . -15.234 24.911  -36.028 1.00 85.88  1 . N  ? 
ATOM   2094  CA  CA  . ILE ILE ILE B B 314  314  . -16.161 25.895  -36.607 1.00 84.64  1 . C  ? 
ATOM   2095  CB  CB  . ILE ILE ILE B B 314  314  . -16.147 27.270  -35.889 1.00 87.19  1 . C  ? 
ATOM   2096  CG1 CG1 . ILE ILE ILE B B 314  314  . -14.807 28.010  -36.044 1.00 90.27  1 . C  ? 
ATOM   2097  CD1 CD1 . ILE ILE ILE B B 314  314  . -14.850 29.452  -35.567 1.00 93.19  1 . C  ? 
ATOM   2098  CG2 CG2 . ILE ILE ILE B B 314  314  . -16.495 27.086  -34.421 1.00 89.15  1 . C  ? 
ATOM   2099  C   C   . ILE ILE ILE B B 314  314  . -15.893 26.078  -38.094 1.00 81.34  1 . C  ? 
ATOM   2100  O   O   . ILE ILE ILE B B 314  314  . -14.839 25.704  -38.604 1.00 77.13  1 . O  ? 
ATOM   2101  N   N   . HIS HIS HIS B B 315  315  . -16.877 26.650  -38.773 1.00 81.08  1 . N  ? 
ATOM   2102  CA  CA  . HIS HIS HIS B B 315  315  . -16.790 26.966  -40.184 1.00 81.75  1 . C  ? 
ATOM   2103  CB  CB  . HIS HIS HIS B B 315  315  . -17.969 26.344  -40.933 1.00 80.20  1 . C  ? 
ATOM   2104  CG  CG  . HIS HIS HIS B B 315  315  . -17.883 24.853  -41.046 1.00 81.33  1 . C  ? 
ATOM   2105  ND1 ND1 . HIS HIS HIS B B 315  315  . -17.989 24.016  -39.958 1.00 81.92  1 . N  ? 
ATOM   2106  CE1 CE1 . HIS HIS HIS B B 315  315  . -17.862 22.762  -40.352 1.00 82.52  1 . C  ? 
ATOM   2107  NE2 NE2 . HIS HIS HIS B B 315  315  . -17.679 22.755  -41.658 1.00 84.84  1 . N  ? 
ATOM   2108  CD2 CD2 . HIS HIS HIS B B 315  315  . -17.685 24.050  -42.116 1.00 84.62  1 . C  ? 
ATOM   2109  C   C   . HIS HIS HIS B B 315  315  . -16.770 28.483  -40.319 1.00 84.61  1 . C  ? 
ATOM   2110  O   O   . HIS HIS HIS B B 315  315  . -17.326 29.187  -39.480 1.00 93.41  1 . O  ? 
ATOM   2111  N   N   . VAL VAL VAL B B 316  316  . -16.088 28.979  -41.345 1.00 84.63  1 . N  ? 
ATOM   2112  CA  CA  . VAL VAL VAL B B 316  316  . -16.029 30.409  -41.650 1.00 84.77  1 . C  ? 
ATOM   2113  CB  CB  . VAL VAL VAL B B 316  316  . -14.674 31.039  -41.261 1.00 88.17  1 . C  ? 
ATOM   2114  CG1 CG1 . VAL VAL VAL B B 316  316  . -14.734 32.559  -41.381 1.00 88.54  1 . C  ? 
ATOM   2115  CG2 CG2 . VAL VAL VAL B B 316  316  . -14.264 30.636  -39.850 1.00 91.37  1 . C  ? 
ATOM   2116  C   C   . VAL VAL VAL B B 316  316  . -16.177 30.544  -43.145 1.00 85.59  1 . C  ? 
ATOM   2117  O   O   . VAL VAL VAL B B 316  316  . -15.591 29.761  -43.890 1.00 90.72  1 . O  ? 
ATOM   2118  N   N   . THR THR THR B B 317  317  . -16.932 31.543  -43.591 1.00 86.44  1 . N  ? 
ATOM   2119  CA  CA  . THR THR THR B B 317  317  . -17.110 31.766  -45.024 1.00 85.27  1 . C  ? 
ATOM   2120  CB  CB  . THR THR THR B B 317  317  . -18.023 32.974  -45.312 1.00 83.26  1 . C  ? 
ATOM   2121  OG1 OG1 . THR THR THR B B 317  317  . -19.291 32.784  -44.671 1.00 81.98  1 . O  ? 
ATOM   2122  CG2 CG2 . THR THR THR B B 317  317  . -18.234 33.155  -46.819 1.00 82.82  1 . C  ? 
ATOM   2123  C   C   . THR THR THR B B 317  317  . -15.761 31.965  -45.716 1.00 86.82  1 . C  ? 
ATOM   2124  O   O   . THR THR THR B B 317  317  . -14.892 32.690  -45.214 1.00 84.74  1 . O  ? 
ATOM   2125  N   N   . SER SER SER B B 318  318  . -15.590 31.285  -46.851 1.00 87.89  1 . N  ? 
ATOM   2126  CA  CA  . SER SER SER B B 318  318  . -14.409 31.464  -47.686 1.00 86.84  1 . C  ? 
ATOM   2127  CB  CB  . SER SER SER B B 318  318  . -14.258 30.308  -48.674 1.00 86.77  1 . C  ? 
ATOM   2128  OG  OG  . SER SER SER B B 318  318  . -13.108 30.487  -49.488 1.00 86.17  1 . O  ? 
ATOM   2129  C   C   . SER SER SER B B 318  318  . -14.527 32.790  -48.448 1.00 85.23  1 . C  ? 
ATOM   2130  O   O   . SER SER SER B B 318  318  . -15.632 33.156  -48.868 1.00 88.26  1 . O  ? 
ATOM   2131  N   N   . PRO PRO PRO B B 319  319  . -13.400 33.514  -48.625 1.00 80.68  1 . N  ? 
ATOM   2132  CA  CA  . PRO PRO PRO B B 319  319  . -13.369 34.741  -49.438 1.00 84.08  1 . C  ? 
ATOM   2133  CB  CB  . PRO PRO PRO B B 319  319  . -11.887 35.119  -49.455 1.00 82.55  1 . C  ? 
ATOM   2134  CG  CG  . PRO PRO PRO B B 319  319  . -11.318 34.510  -48.234 1.00 81.25  1 . C  ? 
ATOM   2135  CD  CD  . PRO PRO PRO B B 319  319  . -12.115 33.278  -47.944 1.00 80.02  1 . C  ? 
ATOM   2136  C   C   . PRO PRO PRO B B 319  319  . -13.870 34.586  -50.876 1.00 88.01  1 . C  ? 
ATOM   2137  O   O   . PRO PRO PRO B B 319  319  . -14.462 35.518  -51.420 1.00 91.92  1 . O  ? 
ATOM   2138  N   N   . MET MET MET B B 320  320  . -13.631 33.423  -51.476 1.00 95.41  1 . N  ? 
ATOM   2139  CA  CA  . MET MET MET B B 320  320  . -14.127 33.124  -52.817 1.00 100.61 1 . C  ? 
ATOM   2140  CB  CB  . MET MET MET B B 320  320  . -13.438 31.866  -53.384 1.00 111.23 1 . C  ? 
ATOM   2141  CG  CG  . MET MET MET B B 320  320  . -11.918 31.941  -53.515 1.00 115.90 1 . C  ? 
ATOM   2142  SD  SD  . MET MET MET B B 320  320  . -11.358 32.865  -54.961 1.00 127.45 1 . S  ? 
ATOM   2143  CE  CE  . MET MET MET B B 320  320  . -9.585  32.909  -54.675 1.00 125.69 1 . C  ? 
ATOM   2144  C   C   . MET MET MET B B 320  320  . -15.641 32.917  -52.734 1.00 93.68  1 . C  ? 
ATOM   2145  O   O   . MET MET MET B B 320  320  . -16.119 31.785  -52.682 1.00 91.77  1 . O  ? 
ATOM   2146  N   N   . LEU LEU LEU B B 321  321  . -16.389 34.021  -52.707 1.00 90.65  1 . N  ? 
ATOM   2147  CA  CA  . LEU LEU LEU B B 321  321  . -17.854 33.973  -52.542 1.00 91.85  1 . C  ? 
ATOM   2148  CB  CB  . LEU LEU LEU B B 321  321  . -18.441 35.379  -52.413 1.00 90.98  1 . C  ? 
ATOM   2149  CG  CG  . LEU LEU LEU B B 321  321  . -18.038 36.164  -51.163 1.00 92.39  1 . C  ? 
ATOM   2150  CD1 CD1 . LEU LEU LEU B B 321  321  . -18.374 37.637  -51.333 1.00 94.43  1 . C  ? 
ATOM   2151  CD2 CD2 . LEU LEU LEU B B 321  321  . -18.706 35.600  -49.919 1.00 93.47  1 . C  ? 
ATOM   2152  C   C   . LEU LEU LEU B B 321  321  . -18.536 33.243  -53.692 1.00 93.17  1 . C  ? 
ATOM   2153  O   O   . LEU LEU LEU B B 321  321  . -19.613 32.678  -53.514 1.00 86.27  1 . O  ? 
ATOM   2154  N   N   . GLU GLU GLU B B 322  322  . -17.904 33.299  -54.868 1.00 101.38 1 . N  ? 
ATOM   2155  CA  CA  . GLU GLU GLU B B 322  322  . -18.191 32.413  -56.009 1.00 101.37 1 . C  ? 
ATOM   2156  CB  CB  . GLU GLU GLU B B 322  322  . -17.023 32.447  -57.034 1.00 109.60 1 . C  ? 
ATOM   2157  CG  CG  . GLU GLU GLU B B 322  322  . -17.219 33.364  -58.255 1.00 118.08 1 . C  ? 
ATOM   2158  CD  CD  . GLU GLU GLU B B 322  322  . -17.080 34.868  -57.985 1.00 124.74 1 . C  ? 
ATOM   2159  OE1 OE1 . GLU GLU GLU B B 322  322  . -16.593 35.256  -56.898 1.00 131.39 1 . O  ? 
ATOM   2160  OE2 OE2 . GLU GLU GLU B B 322  322  . -17.455 35.673  -58.880 1.00 117.03 1 . O  ? 
ATOM   2161  C   C   . GLU GLU GLU B B 322  322  . -18.507 30.960  -55.596 1.00 92.68  1 . C  ? 
ATOM   2162  O   O   . GLU GLU GLU B B 322  322  . -19.537 30.405  -55.985 1.00 86.78  1 . O  ? 
ATOM   2163  N   N   . THR THR THR B B 323  323  . -17.633 30.381  -54.778 1.00 87.94  1 . N  ? 
ATOM   2164  CA  CA  . THR THR THR B B 323  323  . -17.689 28.960  -54.436 1.00 85.35  1 . C  ? 
ATOM   2165  CB  CB  . THR THR THR B B 323  323  . -16.406 28.499  -53.709 1.00 85.39  1 . C  ? 
ATOM   2166  OG1 OG1 . THR THR THR B B 323  323  . -16.266 29.203  -52.473 1.00 83.37  1 . O  ? 
ATOM   2167  CG2 CG2 . THR THR THR B B 323  323  . -15.168 28.745  -54.561 1.00 87.67  1 . C  ? 
ATOM   2168  C   C   . THR THR THR B B 323  323  . -18.875 28.598  -53.554 1.00 84.47  1 . C  ? 
ATOM   2169  O   O   . THR THR THR B B 323  323  . -19.363 27.469  -53.611 1.00 84.15  1 . O  ? 
ATOM   2170  N   N   . ARG ARG ARG B B 324  324  . -19.323 29.557  -52.742 1.00 87.34  1 . N  ? 
ATOM   2171  CA  CA  . ARG ARG ARG B B 324  324  . -20.362 29.339  -51.729 1.00 89.89  1 . C  ? 
ATOM   2172  CB  CB  . ARG ARG ARG B B 324  324  . -21.729 29.102  -52.371 1.00 90.97  1 . C  ? 
ATOM   2173  CG  CG  . ARG ARG ARG B B 324  324  . -22.195 30.265  -53.234 1.00 92.84  1 . C  ? 
ATOM   2174  CD  CD  . ARG ARG ARG B B 324  324  . -23.138 29.810  -54.323 1.00 93.14  1 . C  ? 
ATOM   2175  NE  NE  . ARG ARG ARG B B 324  324  . -22.488 28.851  -55.210 1.00 91.94  1 . N  ? 
ATOM   2176  CZ  CZ  . ARG ARG ARG B B 324  324  . -23.124 28.076  -56.080 1.00 96.67  1 . C  ? 
ATOM   2177  NH1 NH1 . ARG ARG ARG B B 324  324  . -24.456 28.131  -56.210 1.00 101.16 1 . N  ? 
ATOM   2178  NH2 NH2 . ARG ARG ARG B B 324  324  . -22.420 27.230  -56.826 1.00 94.95  1 . N  ? 
ATOM   2179  C   C   . ARG ARG ARG B B 324  324  . -19.965 28.185  -50.821 1.00 89.06  1 . C  ? 
ATOM   2180  O   O   . ARG ARG ARG B B 324  324  . -20.712 27.227  -50.639 1.00 88.47  1 . O  ? 
ATOM   2181  N   N   . ARG ARG ARG B B 325  325  . -18.761 28.305  -50.271 1.00 90.69  1 . N  ? 
ATOM   2182  CA  CA  . ARG ARG ARG B B 325  325  . -18.147 27.278  -49.454 1.00 89.81  1 . C  ? 
ATOM   2183  CB  CB  . ARG ARG ARG B B 325  325  . -17.026 26.592  -50.248 1.00 93.88  1 . C  ? 
ATOM   2184  CG  CG  . ARG ARG ARG B B 325  325  . -17.526 25.493  -51.174 1.00 94.95  1 . C  ? 
ATOM   2185  CD  CD  . ARG ARG ARG B B 325  325  . -16.396 24.704  -51.830 1.00 97.17  1 . C  ? 
ATOM   2186  NE  NE  . ARG ARG ARG B B 325  325  . -16.613 23.260  -51.693 1.00 98.75  1 . N  ? 
ATOM   2187  CZ  CZ  . ARG ARG ARG B B 325  325  . -16.142 22.485  -50.708 1.00 102.88 1 . C  ? 
ATOM   2188  NH1 NH1 . ARG ARG ARG B B 325  325  . -15.370 22.975  -49.732 1.00 104.87 1 . N  ? 
ATOM   2189  NH2 NH2 . ARG ARG ARG B B 325  325  . -16.438 21.184  -50.703 1.00 103.39 1 . N  ? 
ATOM   2190  C   C   . ARG ARG ARG B B 325  325  . -17.639 27.881  -48.147 1.00 89.40  1 . C  ? 
ATOM   2191  O   O   . ARG ARG ARG B B 325  325  . -17.748 29.091  -47.929 1.00 88.26  1 . O  ? 
ATOM   2192  N   N   . ALA ALA ALA B B 326  326  . -17.080 27.035  -47.287 1.00 91.23  1 . N  ? 
ATOM   2193  CA  CA  . ALA ALA ALA B B 326  326  . -16.758 27.407  -45.922 1.00 89.82  1 . C  ? 
ATOM   2194  CB  CB  . ALA ALA ALA B B 326  326  . -17.917 27.040  -45.017 1.00 90.58  1 . C  ? 
ATOM   2195  C   C   . ALA ALA ALA B B 326  326  . -15.502 26.693  -45.464 1.00 89.25  1 . C  ? 
ATOM   2196  O   O   . ALA ALA ALA B B 326  326  . -15.438 25.465  -45.512 1.00 94.12  1 . O  ? 
ATOM   2197  N   N   . ASP ASP ASP B B 327  327  . -14.520 27.465  -45.005 1.00 90.78  1 . N  ? 
ATOM   2198  CA  CA  . ASP ASP ASP B B 327  327  . -13.270 26.916  -44.465 1.00 91.89  1 . C  ? 
ATOM   2199  CB  CB  . ASP ASP ASP B B 327  327  . -12.179 27.996  -44.375 1.00 97.10  1 . C  ? 
ATOM   2200  CG  CG  . ASP ASP ASP B B 327  327  . -11.987 28.770  -45.672 1.00 100.28 1 . C  ? 
ATOM   2201  OD1 OD1 . ASP ASP ASP B B 327  327  . -12.112 28.171  -46.766 1.00 98.35  1 . O  ? 
ATOM   2202  OD2 OD2 . ASP ASP ASP B B 327  327  . -11.701 29.988  -45.580 1.00 105.22 1 . O  ? 
ATOM   2203  C   C   . ASP ASP ASP B B 327  327  . -13.517 26.354  -43.062 1.00 84.83  1 . C  ? 
ATOM   2204  O   O   . ASP ASP ASP B B 327  327  . -14.303 26.907  -42.304 1.00 80.73  1 . O  ? 
ATOM   2205  N   N   . SER SER SER B B 328  328  . -12.839 25.267  -42.717 1.00 81.54  1 . N  ? 
ATOM   2206  CA  CA  . SER SER SER B B 328  328  . -12.922 24.713  -41.374 1.00 84.85  1 . C  ? 
ATOM   2207  CB  CB  . SER SER SER B B 328  328  . -12.870 23.181  -41.416 1.00 89.89  1 . C  ? 
ATOM   2208  OG  OG  . SER SER SER B B 328  328  . -14.030 22.640  -42.035 1.00 92.45  1 . O  ? 
ATOM   2209  C   C   . SER SER SER B B 328  328  . -11.781 25.281  -40.521 1.00 85.81  1 . C  ? 
ATOM   2210  O   O   . SER SER SER B B 328  328  . -10.633 25.317  -40.960 1.00 84.98  1 . O  ? 
ATOM   2211  N   N   . PHE PHE PHE B B 329  329  . -12.119 25.744  -39.315 1.00 91.15  1 . N  ? 
ATOM   2212  CA  CA  . PHE PHE PHE B B 329  329  . -11.156 26.267  -38.332 1.00 91.82  1 . C  ? 
ATOM   2213  CB  CB  . PHE PHE PHE B B 329  329  . -11.442 27.747  -38.024 1.00 96.49  1 . C  ? 
ATOM   2214  CG  CG  . PHE PHE PHE B B 329  329  . -10.824 28.706  -39.000 1.00 101.14 1 . C  ? 
ATOM   2215  CD1 CD1 . PHE PHE PHE B B 329  329  . -11.223 28.712  -40.342 1.00 104.00 1 . C  ? 
ATOM   2216  CE1 CE1 . PHE PHE PHE B B 329  329  . -10.660 29.592  -41.255 1.00 103.95 1 . C  ? 
ATOM   2217  CZ  CZ  . PHE PHE PHE B B 329  329  . -9.691  30.484  -40.834 1.00 108.81 1 . C  ? 
ATOM   2218  CE2 CE2 . PHE PHE PHE B B 329  329  . -9.284  30.493  -39.500 1.00 112.09 1 . C  ? 
ATOM   2219  CD2 CD2 . PHE PHE PHE B B 329  329  . -9.852  29.611  -38.588 1.00 105.18 1 . C  ? 
ATOM   2220  C   C   . PHE PHE PHE B B 329  329  . -11.272 25.468  -37.038 1.00 89.30  1 . C  ? 
ATOM   2221  O   O   . PHE PHE PHE B B 329  329  . -12.349 24.975  -36.702 1.00 89.07  1 . O  ? 
ATOM   2222  N   N   . ARG ARG ARG B B 330  330  . -10.165 25.362  -36.311 1.00 84.55  1 . N  ? 
ATOM   2223  CA  CA  . ARG ARG ARG B B 330  330  . -10.181 24.829  -34.958 1.00 80.45  1 . C  ? 
ATOM   2224  CB  CB  . ARG ARG ARG B B 330  330  . -8.943  23.982  -34.713 1.00 83.73  1 . C  ? 
ATOM   2225  CG  CG  . ARG ARG ARG B B 330  330  . -8.887  22.727  -35.561 1.00 88.02  1 . C  ? 
ATOM   2226  CD  CD  . ARG ARG ARG B B 330  330  . -9.828  21.648  -35.048 1.00 89.48  1 . C  ? 
ATOM   2227  NE  NE  . ARG ARG ARG B B 330  330  . -9.678  20.410  -35.815 1.00 91.38  1 . N  ? 
ATOM   2228  CZ  CZ  . ARG ARG ARG B B 330  330  . -10.178 19.224  -35.469 1.00 89.87  1 . C  ? 
ATOM   2229  NH1 NH1 . ARG ARG ARG B B 330  330  . -10.882 19.070  -34.348 1.00 89.96  1 . N  ? 
ATOM   2230  NH2 NH2 . ARG ARG ARG B B 330  330  . -9.967  18.172  -36.254 1.00 89.48  1 . N  ? 
ATOM   2231  C   C   . ARG ARG ARG B B 330  330  . -10.222 26.002  -33.991 1.00 79.87  1 . C  ? 
ATOM   2232  O   O   . ARG ARG ARG B B 330  330  . -9.186  26.591  -33.698 1.00 81.64  1 . O  ? 
ATOM   2233  N   N   . TYR TYR TYR B B 331  331  . -11.424 26.349  -33.524 1.00 81.33  1 . N  ? 
ATOM   2234  CA  CA  . TYR TYR TYR B B 331  331  . -11.636 27.439  -32.560 1.00 81.49  1 . C  ? 
ATOM   2235  CB  CB  . TYR TYR TYR B B 331  331  . -12.758 28.370  -33.038 1.00 85.14  1 . C  ? 
ATOM   2236  CG  CG  . TYR TYR TYR B B 331  331  . -12.735 29.769  -32.449 1.00 87.56  1 . C  ? 
ATOM   2237  CD2 CD2 . TYR TYR TYR B B 331  331  . -13.441 30.087  -31.292 1.00 88.04  1 . C  ? 
ATOM   2238  CE2 CE2 . TYR TYR TYR B B 331  331  . -13.424 31.380  -30.772 1.00 91.16  1 . C  ? 
ATOM   2239  CZ  CZ  . TYR TYR TYR B B 331  331  . -12.698 32.376  -31.419 1.00 92.97  1 . C  ? 
ATOM   2240  OH  OH  . TYR TYR TYR B B 331  331  . -12.647 33.668  -30.952 1.00 90.28  1 . O  ? 
ATOM   2241  CE1 CE1 . TYR TYR TYR B B 331  331  . -12.001 32.080  -32.567 1.00 96.24  1 . C  ? 
ATOM   2242  CD1 CD1 . TYR TYR TYR B B 331  331  . -12.025 30.789  -33.077 1.00 94.46  1 . C  ? 
ATOM   2243  C   C   . TYR TYR TYR B B 331  331  . -12.006 26.833  -31.212 1.00 79.82  1 . C  ? 
ATOM   2244  O   O   . TYR TYR TYR B B 331  331  . -13.124 26.326  -31.054 1.00 81.02  1 . O  ? 
ATOM   2245  N   N   . PRO PRO PRO B B 332  332  . -11.071 26.857  -30.240 1.00 79.34  1 . N  ? 
ATOM   2246  CA  CA  . PRO PRO PRO B B 332  332  . -11.454 26.475  -28.882 1.00 81.46  1 . C  ? 
ATOM   2247  CB  CB  . PRO PRO PRO B B 332  332  . -10.106 26.196  -28.180 1.00 80.52  1 . C  ? 
ATOM   2248  CG  CG  . PRO PRO PRO B B 332  332  . -9.055  26.372  -29.214 1.00 80.26  1 . C  ? 
ATOM   2249  CD  CD  . PRO PRO PRO B B 332  332  . -9.643  27.203  -30.308 1.00 79.06  1 . C  ? 
ATOM   2250  C   C   . PRO PRO PRO B B 332  332  . -12.198 27.628  -28.228 1.00 78.46  1 . C  ? 
ATOM   2251  O   O   . PRO PRO PRO B B 332  332  . -11.569 28.586  -27.771 1.00 75.76  1 . O  ? 
ATOM   2252  N   N   . LYS LYS LYS B B 333  333  . -13.527 27.547  -28.222 1.00 76.53  1 . N  ? 
ATOM   2253  CA  CA  . LYS LYS LYS B B 333  333  . -14.345 28.578  -27.594 1.00 80.51  1 . C  ? 
ATOM   2254  CB  CB  . LYS LYS LYS B B 333  333  . -15.813 28.475  -28.029 1.00 83.44  1 . C  ? 
ATOM   2255  CG  CG  . LYS LYS LYS B B 333  333  . -16.604 27.335  -27.403 1.00 85.71  1 . C  ? 
ATOM   2256  CD  CD  . LYS LYS LYS B B 333  333  . -18.054 27.348  -27.839 1.00 85.07  1 . C  ? 
ATOM   2257  CE  CE  . LYS LYS LYS B B 333  333  . -18.909 26.512  -26.916 1.00 88.91  1 . C  ? 
ATOM   2258  NZ  NZ  . LYS LYS LYS B B 333  333  . -20.225 26.230  -27.547 1.00 95.09  1 . N  ? 
ATOM   2259  C   C   . LYS LYS LYS B B 333  333  . -14.210 28.480  -26.077 1.00 82.20  1 . C  ? 
ATOM   2260  O   O   . LYS LYS LYS B B 333  333  . -13.795 27.444  -25.544 1.00 80.67  1 . O  ? 
ATOM   2261  N   N   . THR THR THR B B 334  334  . -14.557 29.562  -25.387 1.00 85.01  1 . N  ? 
ATOM   2262  CA  CA  . THR THR THR B B 334  334  . -14.426 29.599  -23.933 1.00 87.44  1 . C  ? 
ATOM   2263  CB  CB  . THR THR THR B B 334  334  . -14.854 30.961  -23.317 1.00 90.02  1 . C  ? 
ATOM   2264  OG1 OG1 . THR THR THR B B 334  334  . -14.618 30.949  -21.901 1.00 93.11  1 . O  ? 
ATOM   2265  CG2 CG2 . THR THR THR B B 334  334  . -16.311 31.283  -23.569 1.00 89.11  1 . C  ? 
ATOM   2266  C   C   . THR THR THR B B 334  334  . -15.183 28.426  -23.309 1.00 83.41  1 . C  ? 
ATOM   2267  O   O   . THR THR THR B B 334  334  . -16.320 28.122  -23.702 1.00 79.33  1 . O  ? 
ATOM   2268  N   N   . GLY GLY GLY B B 335  335  . -14.509 27.741  -22.388 1.00 79.24  1 . N  ? 
ATOM   2269  CA  CA  . GLY GLY GLY B B 335  335  . -15.070 26.582  -21.715 1.00 79.70  1 . C  ? 
ATOM   2270  C   C   . GLY GLY GLY B B 335  335  . -14.691 25.246  -22.319 1.00 79.34  1 . C  ? 
ATOM   2271  O   O   . GLY GLY GLY B B 335  335  . -14.724 24.239  -21.618 1.00 81.98  1 . O  ? 
ATOM   2272  N   N   . THR THR THR B B 336  336  . -14.329 25.221  -23.603 1.00 80.60  1 . N  ? 
ATOM   2273  CA  CA  . THR THR THR B B 336  336  . -14.053 23.962  -24.310 1.00 82.48  1 . C  ? 
ATOM   2274  CB  CB  . THR THR THR B B 336  336  . -14.519 24.038  -25.782 1.00 82.51  1 . C  ? 
ATOM   2275  OG1 OG1 . THR THR THR B B 336  336  . -13.751 25.014  -26.504 1.00 83.77  1 . O  ? 
ATOM   2276  CG2 CG2 . THR THR THR B B 336  336  . -15.997 24.385  -25.840 1.00 79.15  1 . C  ? 
ATOM   2277  C   C   . THR THR THR B B 336  336  . -12.571 23.566  -24.235 1.00 82.39  1 . C  ? 
ATOM   2278  O   O   . THR THR THR B B 336  336  . -11.748 24.309  -23.708 1.00 78.09  1 . O  ? 
ATOM   2279  N   N   . ALA ALA ALA B B 337  337  . -12.247 22.386  -24.760 1.00 84.65  1 . N  ? 
ATOM   2280  CA  CA  . ALA ALA ALA B B 337  337  . -10.881 21.865  -24.732 1.00 85.02  1 . C  ? 
ATOM   2281  CB  CB  . ALA ALA ALA B B 337  337  . -10.860 20.396  -25.146 1.00 89.03  1 . C  ? 
ATOM   2282  C   C   . ALA ALA ALA B B 337  337  . -9.946  22.662  -25.630 1.00 80.13  1 . C  ? 
ATOM   2283  O   O   . ALA ALA ALA B B 337  337  . -10.276 22.942  -26.780 1.00 74.13  1 . O  ? 
ATOM   2284  N   N   . ASN ASN ASN B B 338  338  . -8.785  23.012  -25.077 1.00 81.58  1 . N  ? 
ATOM   2285  CA  CA  . ASN ASN ASN B B 338  338  . -7.664  23.578  -25.832 1.00 84.17  1 . C  ? 
ATOM   2286  CB  CB  . ASN ASN ASN B B 338  338  . -6.706  24.351  -24.899 1.00 85.64  1 . C  ? 
ATOM   2287  CG  CG  . ASN ASN ASN B B 338  338  . -7.071  25.825  -24.751 1.00 85.10  1 . C  ? 
ATOM   2288  OD1 OD1 . ASN ASN ASN B B 338  338  . -7.187  26.552  -25.739 1.00 87.22  1 . O  ? 
ATOM   2289  ND2 ND2 . ASN ASN ASN B B 338  338  . -7.217  26.280  -23.513 1.00 84.31  1 . N  ? 
ATOM   2290  C   C   . ASN ASN ASN B B 338  338  . -6.915  22.423  -26.496 1.00 83.02  1 . C  ? 
ATOM   2291  O   O   . ASN ASN ASN B B 338  338  . -7.165  21.264  -26.171 1.00 84.04  1 . O  ? 
ATOM   2292  N   N   . PRO PRO PRO B B 339  339  . -5.984  22.726  -27.419 1.00 86.18  1 . N  ? 
ATOM   2293  CA  CA  . PRO PRO PRO B B 339  339  . -5.171  21.637  -27.977 1.00 88.15  1 . C  ? 
ATOM   2294  CB  CB  . PRO PRO PRO B B 339  339  . -4.261  22.349  -28.988 1.00 88.50  1 . C  ? 
ATOM   2295  CG  CG  . PRO PRO PRO B B 339  339  . -4.933  23.650  -29.283 1.00 89.38  1 . C  ? 
ATOM   2296  CD  CD  . PRO PRO PRO B B 339  339  . -5.679  24.028  -28.044 1.00 87.58  1 . C  ? 
ATOM   2297  C   C   . PRO PRO PRO B B 339  339  . -4.339  20.907  -26.911 1.00 90.24  1 . C  ? 
ATOM   2298  O   O   . PRO PRO PRO B B 339  339  . -3.843  21.534  -25.972 1.00 87.41  1 . O  ? 
ATOM   2299  N   N   . LYS LYS LYS B B 340  340  . -4.220  19.589  -27.050 1.00 96.39  1 . N  ? 
ATOM   2300  CA  CA  . LYS LYS LYS B B 340  340  . -3.368  18.790  -26.174 1.00 100.07 1 . C  ? 
ATOM   2301  CB  CB  . LYS LYS LYS B B 340  340  . -3.777  17.315  -26.210 1.00 106.37 1 . C  ? 
ATOM   2302  CG  CG  . LYS LYS LYS B B 340  340  . -3.201  16.484  -25.069 1.00 115.34 1 . C  ? 
ATOM   2303  CD  CD  . LYS LYS LYS B B 340  340  . -3.258  14.988  -25.362 1.00 121.69 1 . C  ? 
ATOM   2304  CE  CE  . LYS LYS LYS B B 340  340  . -2.098  14.536  -26.240 1.00 123.99 1 . C  ? 
ATOM   2305  NZ  NZ  . LYS LYS LYS B B 340  340  . -2.252  13.127  -26.696 1.00 124.32 1 . N  ? 
ATOM   2306  C   C   . LYS LYS LYS B B 340  340  . -1.920  18.965  -26.633 1.00 96.91  1 . C  ? 
ATOM   2307  O   O   . LYS LYS LYS B B 340  340  . -1.567  18.601  -27.757 1.00 90.68  1 . O  ? 
ATOM   2308  N   N   . VAL VAL VAL B B 341  341  . -1.087  19.508  -25.751 1.00 97.08  1 . N  ? 
ATOM   2309  CA  CA  . VAL VAL VAL B B 341  341  . 0.275   19.909  -26.114 1.00 97.51  1 . C  ? 
ATOM   2310  CB  CB  . VAL VAL VAL B B 341  341  . 0.560   21.386  -25.734 1.00 99.61  1 . C  ? 
ATOM   2311  CG1 CG1 . VAL VAL VAL B B 341  341  . -0.315  22.317  -26.558 1.00 101.49 1 . C  ? 
ATOM   2312  CG2 CG2 . VAL VAL VAL B B 341  341  . 0.362   21.649  -24.241 1.00 99.75  1 . C  ? 
ATOM   2313  C   C   . VAL VAL VAL B B 341  341  . 1.346   19.005  -25.504 1.00 94.97  1 . C  ? 
ATOM   2314  O   O   . VAL VAL VAL B B 341  341  . 1.102   18.297  -24.526 1.00 91.50  1 . O  ? 
ATOM   2315  N   N   . THR THR THR B B 342  342  . 2.529   19.045  -26.109 1.00 94.92  1 . N  ? 
ATOM   2316  CA  CA  . THR THR THR B B 342  342  . 3.726   18.400  -25.569 1.00 94.76  1 . C  ? 
ATOM   2317  CB  CB  . THR THR THR B B 342  342  . 3.651   16.854  -25.650 1.00 97.48  1 . C  ? 
ATOM   2318  OG1 OG1 . THR THR THR B B 342  342  . 4.865   16.280  -25.143 1.00 96.50  1 . O  ? 
ATOM   2319  CG2 CG2 . THR THR THR B B 342  342  . 3.418   16.376  -27.086 1.00 99.93  1 . C  ? 
ATOM   2320  C   C   . THR THR THR B B 342  342  . 4.986   18.901  -26.287 1.00 92.80  1 . C  ? 
ATOM   2321  O   O   . THR THR THR B B 342  342  . 4.914   19.443  -27.396 1.00 90.72  1 . O  ? 
ATOM   2322  N   N   . PHE PHE PHE B B 343  343  . 6.131   18.725  -25.630 1.00 90.54  1 . N  ? 
ATOM   2323  CA  CA  . PHE PHE PHE B B 343  343  . 7.429   19.045  -26.219 1.00 86.15  1 . C  ? 
ATOM   2324  CB  CB  . PHE PHE PHE B B 343  343  . 8.418   19.535  -25.162 1.00 86.00  1 . C  ? 
ATOM   2325  CG  CG  . PHE PHE PHE B B 343  343  . 8.224   20.964  -24.766 1.00 86.47  1 . C  ? 
ATOM   2326  CD1 CD1 . PHE PHE PHE B B 343  343  . 8.421   21.980  -25.693 1.00 85.76  1 . C  ? 
ATOM   2327  CE1 CE1 . PHE PHE PHE B B 343  343  . 8.249   23.305  -25.337 1.00 85.21  1 . C  ? 
ATOM   2328  CZ  CZ  . PHE PHE PHE B B 343  343  . 7.887   23.628  -24.043 1.00 85.60  1 . C  ? 
ATOM   2329  CE2 CE2 . PHE PHE PHE B B 343  343  . 7.694   22.626  -23.104 1.00 85.52  1 . C  ? 
ATOM   2330  CD2 CD2 . PHE PHE PHE B B 343  343  . 7.867   21.301  -23.465 1.00 86.20  1 . C  ? 
ATOM   2331  C   C   . PHE PHE PHE B B 343  343  . 8.015   17.824  -26.904 1.00 85.18  1 . C  ? 
ATOM   2332  O   O   . PHE PHE PHE B B 343  343  . 7.782   16.683  -26.491 1.00 85.02  1 . O  ? 
ATOM   2333  N   N   . LYS LYS LYS B B 344  344  . 8.787   18.094  -27.950 1.00 84.72  1 . N  ? 
ATOM   2334  CA  CA  . LYS LYS LYS B B 344  344  . 9.504   17.086  -28.714 1.00 86.10  1 . C  ? 
ATOM   2335  CB  CB  . LYS LYS LYS B B 344  344  . 8.746   16.770  -29.995 1.00 87.90  1 . C  ? 
ATOM   2336  CG  CG  . LYS LYS LYS B B 344  344  . 7.371   16.138  -29.832 1.00 92.25  1 . C  ? 
ATOM   2337  CD  CD  . LYS LYS LYS B B 344  344  . 7.417   14.673  -29.408 1.00 94.04  1 . C  ? 
ATOM   2338  CE  CE  . LYS LYS LYS B B 344  344  . 7.959   13.747  -30.488 1.00 94.36  1 . C  ? 
ATOM   2339  NZ  NZ  . LYS LYS LYS B B 344  344  . 7.223   13.864  -31.775 1.00 95.71  1 . N  ? 
ATOM   2340  C   C   . LYS LYS LYS B B 344  344  . 10.852  17.670  -29.098 1.00 87.01  1 . C  ? 
ATOM   2341  O   O   . LYS LYS LYS B B 344  344  . 11.005  18.892  -29.177 1.00 90.78  1 . O  ? 
ATOM   2342  N   N   . MET MET MET B B 345  345  . 11.827  16.809  -29.356 1.00 86.95  1 . N  ? 
ATOM   2343  CA  CA  . MET MET MET B B 345  345  . 13.090  17.272  -29.909 1.00 87.11  1 . C  ? 
ATOM   2344  CB  CB  . MET MET MET B B 345  345  . 14.156  17.403  -28.824 1.00 84.25  1 . C  ? 
ATOM   2345  CG  CG  . MET MET MET B B 345  345  . 15.304  18.310  -29.244 1.00 82.50  1 . C  ? 
ATOM   2346  SD  SD  . MET MET MET B B 345  345  . 16.457  18.655  -27.912 0.77 81.76  1 . S  ? 
ATOM   2347  CE  CE  . MET MET MET B B 345  345  . 15.483  19.730  -26.869 1.00 85.56  1 . C  ? 
ATOM   2348  C   C   . MET MET MET B B 345  345  . 13.568  16.358  -31.024 1.00 88.76  1 . C  ? 
ATOM   2349  O   O   . MET MET MET B B 345  345  . 13.667  15.148  -30.841 1.00 90.76  1 . O  ? 
ATOM   2350  N   N   . SER SER SER B B 346  346  . 13.836  16.957  -32.183 1.00 91.09  1 . N  ? 
ATOM   2351  CA  CA  . SER SER SER B B 346  346  . 14.497  16.282  -33.287 1.00 91.64  1 . C  ? 
ATOM   2352  CB  CB  . SER SER SER B B 346  346  . 14.097  16.900  -34.630 1.00 92.12  1 . C  ? 
ATOM   2353  OG  OG  . SER SER SER B B 346  346  . 14.199  15.954  -35.680 1.00 91.18  1 . O  ? 
ATOM   2354  C   C   . SER SER SER B B 346  346  . 15.990  16.430  -33.050 1.00 93.67  1 . C  ? 
ATOM   2355  O   O   . SER SER SER B B 346  346  . 16.481  17.535  -32.830 1.00 94.38  1 . O  ? 
ATOM   2356  N   N   . GLU GLU GLU B B 347  347  . 16.689  15.299  -33.061 1.00 101.51 1 . N  ? 
ATOM   2357  CA  CA  . GLU GLU GLU B B 347  347  . 18.131  15.231  -32.886 1.00 105.38 1 . C  ? 
ATOM   2358  CB  CB  . GLU GLU GLU B B 347  347  . 18.454  14.188  -31.813 1.00 112.19 1 . C  ? 
ATOM   2359  CG  CG  . GLU GLU GLU B B 347  347  . 19.924  14.076  -31.442 1.00 120.20 1 . C  ? 
ATOM   2360  CD  CD  . GLU GLU GLU B B 347  347  . 20.164  13.083  -30.318 1.00 124.57 1 . C  ? 
ATOM   2361  OE1 OE1 . GLU GLU GLU B B 347  347  . 20.967  12.142  -30.513 1.00 125.90 1 . O  ? 
ATOM   2362  OE2 OE2 . GLU GLU GLU B B 347  347  . 19.545  13.244  -29.242 1.00 123.88 1 . O  ? 
ATOM   2363  C   C   . GLU GLU GLU B B 347  347  . 18.714  14.835  -34.240 1.00 100.86 1 . C  ? 
ATOM   2364  O   O   . GLU GLU GLU B B 347  347  . 18.399  13.761  -34.752 1.00 105.04 1 . O  ? 
ATOM   2365  N   N   . ILE ILE ILE B B 348  348  . 19.549  15.697  -34.818 1.00 94.85  1 . N  ? 
ATOM   2366  CA  CA  . ILE ILE ILE B B 348  348  . 20.026  15.530  -36.196 1.00 95.53  1 . C  ? 
ATOM   2367  CB  CB  . ILE ILE ILE B B 348  348  . 19.632  16.749  -37.061 1.00 95.90  1 . C  ? 
ATOM   2368  CG1 CG1 . ILE ILE ILE B B 348  348  . 18.147  17.096  -36.878 1.00 98.72  1 . C  ? 
ATOM   2369  CD1 CD1 . ILE ILE ILE B B 348  348  . 17.826  18.544  -37.180 1.00 101.46 1 . C  ? 
ATOM   2370  CG2 CG2 . ILE ILE ILE B B 348  348  . 19.919  16.485  -38.538 1.00 94.14  1 . C  ? 
ATOM   2371  C   C   . ILE ILE ILE B B 348  348  . 21.550  15.354  -36.235 1.00 96.96  1 . C  ? 
ATOM   2372  O   O   . ILE ILE ILE B B 348  348  . 22.280  16.289  -35.912 1.00 97.88  1 . O  ? 
ATOM   2373  N   N   . MET MET MET B B 349  349  . 22.018  14.166  -36.636 1.00 96.42  1 . N  ? 
ATOM   2374  CA  CA  . MET MET MET B B 349  349  . 23.459  13.877  -36.770 1.00 96.04  1 . C  ? 
ATOM   2375  CB  CB  . MET MET MET B B 349  349  . 23.771  12.400  -36.473 1.00 99.25  1 . C  ? 
ATOM   2376  CG  CG  . MET MET MET B B 349  349  . 24.033  12.076  -35.006 1.00 102.87 1 . C  ? 
ATOM   2377  SD  SD  . MET MET MET B B 349  349  . 22.675  12.477  -33.881 0.52 104.30 1 . S  ? 
ATOM   2378  CE  CE  . MET MET MET B B 349  349  . 21.374  11.400  -34.474 1.00 103.81 1 . C  ? 
ATOM   2379  C   C   . MET MET MET B B 349  349  . 23.931  14.218  -38.181 1.00 96.41  1 . C  ? 
ATOM   2380  O   O   . MET MET MET B B 349  349  . 23.359  13.733  -39.157 1.00 95.69  1 . O  ? 
ATOM   2381  N   N   . ILE ILE ILE B B 350  350  . 24.970  15.051  -38.272 1.00 100.22 1 . N  ? 
ATOM   2382  CA  CA  . ILE ILE ILE B B 350  350  . 25.581  15.461  -39.542 1.00 105.42 1 . C  ? 
ATOM   2383  CB  CB  . ILE ILE ILE B B 350  350  . 25.432  16.997  -39.772 1.00 111.16 1 . C  ? 
ATOM   2384  CG1 CG1 . ILE ILE ILE B B 350  350  . 23.961  17.374  -40.027 1.00 114.90 1 . C  ? 
ATOM   2385  CD1 CD1 . ILE ILE ILE B B 350  350  . 23.267  17.943  -38.814 1.00 119.21 1 . C  ? 
ATOM   2386  CG2 CG2 . ILE ILE ILE B B 350  350  . 26.304  17.502  -40.922 1.00 113.65 1 . C  ? 
ATOM   2387  C   C   . ILE ILE ILE B B 350  350  . 27.056  15.050  -39.520 1.00 107.02 1 . C  ? 
ATOM   2388  O   O   . ILE ILE ILE B B 350  350  . 27.702  15.117  -38.471 1.00 107.11 1 . O  ? 
ATOM   2389  N   N   . ASP ASP ASP B B 351  351  . 27.576  14.614  -40.672 1.00 109.79 1 . N  ? 
ATOM   2390  CA  CA  . ASP ASP ASP B B 351  351  . 28.993  14.244  -40.807 1.00 107.65 1 . C  ? 
ATOM   2391  CB  CB  . ASP ASP ASP B B 351  351  . 29.183  13.144  -41.874 1.00 107.16 1 . C  ? 
ATOM   2392  CG  CG  . ASP ASP ASP B B 351  351  . 29.252  13.681  -43.308 1.00 111.46 1 . C  ? 
ATOM   2393  OD1 OD1 . ASP ASP ASP B B 351  351  . 29.142  14.907  -43.538 1.00 112.94 1 . O  ? 
ATOM   2394  OD2 OD2 . ASP ASP ASP B B 351  351  . 29.421  12.853  -44.228 1.00 116.15 1 . O  ? 
ATOM   2395  C   C   . ASP ASP ASP B B 351  351  . 29.852  15.482  -41.094 1.00 105.43 1 . C  ? 
ATOM   2396  O   O   . ASP ASP ASP B B 351  351  . 29.336  16.593  -41.219 1.00 93.58  1 . O  ? 
ATOM   2397  N   N   . ALA ALA ALA B B 352  352  . 31.155  15.271  -41.260 1.00 109.09 1 . N  ? 
ATOM   2398  CA  CA  . ALA ALA ALA B B 352  352  . 32.122  16.367  -41.335 1.00 107.66 1 . C  ? 
ATOM   2399  CB  CB  . ALA ALA ALA B B 352  352  . 33.531  15.815  -41.151 1.00 107.32 1 . C  ? 
ATOM   2400  C   C   . ALA ALA ALA B B 352  352  . 32.063  17.270  -42.586 1.00 107.83 1 . C  ? 
ATOM   2401  O   O   . ALA ALA ALA B B 352  352  . 32.904  18.161  -42.712 1.00 109.47 1 . O  ? 
ATOM   2402  N   N   . GLU GLU GLU B B 353  353  . 31.105  17.066  -43.498 1.00 108.10 1 . N  ? 
ATOM   2403  CA  CA  . GLU GLU GLU B B 353  353  . 30.893  18.015  -44.606 1.00 113.07 1 . C  ? 
ATOM   2404  CB  CB  . GLU GLU GLU B B 353  353  . 31.782  17.652  -45.817 1.00 119.33 1 . C  ? 
ATOM   2405  CG  CG  . GLU GLU GLU B B 353  353  . 31.548  16.273  -46.442 1.00 121.23 1 . C  ? 
ATOM   2406  CD  CD  . GLU GLU GLU B B 353  353  . 32.305  15.135  -45.767 1.00 118.96 1 . C  ? 
ATOM   2407  OE1 OE1 . GLU GLU GLU B B 353  353  . 33.440  15.341  -45.279 1.00 111.28 1 . O  ? 
ATOM   2408  OE2 OE2 . GLU GLU GLU B B 353  353  . 31.758  14.012  -45.747 1.00 121.64 1 . O  ? 
ATOM   2409  C   C   . GLU GLU GLU B B 353  353  . 29.414  18.202  -45.009 1.00 113.42 1 . C  ? 
ATOM   2410  O   O   . GLU GLU GLU B B 353  353  . 29.090  18.329  -46.194 1.00 111.90 1 . O  ? 
ATOM   2411  N   N   . GLY GLY GLY B B 354  354  . 28.527  18.234  -44.013 1.00 118.45 1 . N  ? 
ATOM   2412  CA  CA  . GLY GLY GLY B B 354  354  . 27.123  18.623  -44.214 1.00 117.11 1 . C  ? 
ATOM   2413  C   C   . GLY GLY GLY B B 354  354  . 26.165  17.570  -44.753 1.00 115.42 1 . C  ? 
ATOM   2414  O   O   . GLY GLY GLY B B 354  354  . 25.061  17.910  -45.192 1.00 114.82 1 . O  ? 
ATOM   2415  N   N   . ARG ARG ARG B B 355  355  . 26.576  16.303  -44.741 1.00 117.25 1 . N  ? 
ATOM   2416  CA  CA  . ARG ARG ARG B B 355  355  . 25.688  15.198  -45.104 1.00 118.99 1 . C  ? 
ATOM   2417  CB  CB  . ARG ARG ARG B B 355  355  . 26.466  13.998  -45.684 1.00 128.14 1 . C  ? 
ATOM   2418  CG  CG  . ARG ARG ARG B B 355  355  . 27.460  14.287  -46.811 1.00 134.54 1 . C  ? 
ATOM   2419  CD  CD  . ARG ARG ARG B B 355  355  . 26.888  15.162  -47.921 1.00 148.79 1 . C  ? 
ATOM   2420  NE  NE  . ARG ARG ARG B B 355  355  . 25.555  14.743  -48.374 1.00 162.51 1 . N  ? 
ATOM   2421  CZ  CZ  . ARG ARG ARG B B 355  355  . 24.826  15.379  -49.298 1.00 169.35 1 . C  ? 
ATOM   2422  NH1 NH1 . ARG ARG ARG B B 355  355  . 25.288  16.469  -49.911 1.00 174.09 1 . N  ? 
ATOM   2423  NH2 NH2 . ARG ARG ARG B B 355  355  . 23.622  14.910  -49.626 1.00 167.83 1 . N  ? 
ATOM   2424  C   C   . ARG ARG ARG B B 355  355  . 24.973  14.764  -43.832 1.00 110.81 1 . C  ? 
ATOM   2425  O   O   . ARG ARG ARG B B 355  355  . 25.615  14.589  -42.797 1.00 108.40 1 . O  ? 
ATOM   2426  N   N   . ILE ILE ILE B B 356  356  . 23.657  14.581  -43.902 1.00 103.94 1 . N  ? 
ATOM   2427  CA  CA  . ILE ILE ILE B B 356  356  . 22.912  14.056  -42.765 1.00 103.17 1 . C  ? 
ATOM   2428  CB  CB  . ILE ILE ILE B B 356  356  . 21.385  14.229  -42.913 1.00 102.87 1 . C  ? 
ATOM   2429  CG1 CG1 . ILE ILE ILE B B 356  356  . 21.012  15.717  -43.006 1.00 101.64 1 . C  ? 
ATOM   2430  CD1 CD1 . ILE ILE ILE B B 356  356  . 19.577  15.978  -43.427 1.00 100.58 1 . C  ? 
ATOM   2431  CG2 CG2 . ILE ILE ILE B B 356  356  . 20.671  13.561  -41.733 1.00 103.90 1 . C  ? 
ATOM   2432  C   C   . ILE ILE ILE B B 356  356  . 23.218  12.566  -42.652 1.00 104.87 1 . C  ? 
ATOM   2433  O   O   . ILE ILE ILE B B 356  356  . 22.909  11.802  -43.567 1.00 114.92 1 . O  ? 
ATOM   2434  N   N   . ILE ILE ILE B B 357  357  . 23.826  12.161  -41.540 1.00 102.88 1 . N  ? 
ATOM   2435  CA  CA  . ILE ILE ILE B B 357  357  . 23.999  10.740  -41.222 1.00 102.76 1 . C  ? 
ATOM   2436  CB  CB  . ILE ILE ILE B B 357  357  . 25.006  10.521  -40.065 1.00 106.01 1 . C  ? 
ATOM   2437  CG1 CG1 . ILE ILE ILE B B 357  357  . 26.411  10.982  -40.476 1.00 109.69 1 . C  ? 
ATOM   2438  CD1 CD1 . ILE ILE ILE B B 357  357  . 27.311  11.323  -39.305 1.00 112.53 1 . C  ? 
ATOM   2439  CG2 CG2 . ILE ILE ILE B B 357  357  . 25.043  9.055   -39.635 1.00 105.99 1 . C  ? 
ATOM   2440  C   C   . ILE ILE ILE B B 357  357  . 22.647  10.154  -40.820 1.00 102.11 1 . C  ? 
ATOM   2441  O   O   . ILE ILE ILE B B 357  357  . 22.227  9.123   -41.341 1.00 104.64 1 . O  ? 
ATOM   2442  N   N   . ASP ASP ASP B B 358  358  . 21.971  10.827  -39.892 1.00 102.73 1 . N  ? 
ATOM   2443  CA  CA  . ASP ASP ASP B B 358  358  . 20.799  10.267  -39.230 1.00 100.30 1 . C  ? 
ATOM   2444  CB  CB  . ASP ASP ASP B B 358  358  . 21.279  9.231   -38.202 1.00 102.69 1 . C  ? 
ATOM   2445  CG  CG  . ASP ASP ASP B B 358  358  . 20.155  8.423   -37.598 1.00 105.10 1 . C  ? 
ATOM   2446  OD1 OD1 . ASP ASP ASP B B 358  358  . 19.189  8.091   -38.318 1.00 112.18 1 . O  ? 
ATOM   2447  OD2 OD2 . ASP ASP ASP B B 358  358  . 20.254  8.101   -36.396 1.00 105.94 1 . O  ? 
ATOM   2448  C   C   . ASP ASP ASP B B 358  358  . 19.958  11.356  -38.543 1.00 95.17  1 . C  ? 
ATOM   2449  O   O   . ASP ASP ASP B B 358  358  . 20.480  12.395  -38.131 1.00 95.71  1 . O  ? 
ATOM   2450  N   N   . VAL VAL VAL B B 359  359  . 18.656  11.103  -38.445 1.00 88.93  1 . N  ? 
ATOM   2451  CA  CA  . VAL VAL VAL B B 359  359  . 17.715  11.946  -37.713 1.00 87.83  1 . C  ? 
ATOM   2452  CB  CB  . VAL VAL VAL B B 359  359  . 16.629  12.511  -38.650 1.00 87.71  1 . C  ? 
ATOM   2453  CG1 CG1 . VAL VAL VAL B B 359  359  . 15.567  13.275  -37.869 1.00 88.69  1 . C  ? 
ATOM   2454  CG2 CG2 . VAL VAL VAL B B 359  359  . 17.257  13.407  -39.706 1.00 88.91  1 . C  ? 
ATOM   2455  C   C   . VAL VAL VAL B B 359  359  . 17.049  11.069  -36.662 1.00 88.40  1 . C  ? 
ATOM   2456  O   O   . VAL VAL VAL B B 359  359  . 16.552  9.993   -36.984 1.00 96.38  1 . O  ? 
ATOM   2457  N   N   . ILE ILE ILE B B 360  360  . 17.038  11.524  -35.414 1.00 88.36  1 . N  ? 
ATOM   2458  CA  CA  . ILE ILE ILE B B 360  360  . 16.345  10.821  -34.339 1.00 91.77  1 . C  ? 
ATOM   2459  CB  CB  . ILE ILE ILE B B 360  360  . 17.321  10.295  -33.264 1.00 94.76  1 . C  ? 
ATOM   2460  CG1 CG1 . ILE ILE ILE B B 360  360  . 18.365  9.371   -33.909 1.00 96.97  1 . C  ? 
ATOM   2461  CD1 CD1 . ILE ILE ILE B B 360  360  . 19.494  8.950   -32.987 1.00 101.02 1 . C  ? 
ATOM   2462  CG2 CG2 . ILE ILE ILE B B 360  360  . 16.557  9.546   -32.165 1.00 94.54  1 . C  ? 
ATOM   2463  C   C   . ILE ILE ILE B B 360  360  . 15.336  11.776  -33.716 1.00 90.54  1 . C  ? 
ATOM   2464  O   O   . ILE ILE ILE B B 360  360  . 15.715  12.749  -33.069 1.00 91.36  1 . O  ? 
ATOM   2465  N   N   . ASP ASP ASP B B 361  361  . 14.057  11.489  -33.920 1.00 90.72  1 . N  ? 
ATOM   2466  CA  CA  . ASP ASP ASP B B 361  361  . 12.983  12.253  -33.303 1.00 95.28  1 . C  ? 
ATOM   2467  CB  CB  . ASP ASP ASP B B 361  361  . 11.725  12.167  -34.159 1.00 100.89 1 . C  ? 
ATOM   2468  CG  CG  . ASP ASP ASP B B 361  361  . 10.791  13.315  -33.919 1.00 104.64 1 . C  ? 
ATOM   2469  OD1 OD1 . ASP ASP ASP B B 361  361  . 11.064  14.414  -34.457 1.00 107.21 1 . O  ? 
ATOM   2470  OD2 OD2 . ASP ASP ASP B B 361  361  . 9.794   13.112  -33.192 1.00 105.02 1 . O  ? 
ATOM   2471  C   C   . ASP ASP ASP B B 361  361  . 12.730  11.688  -31.904 1.00 93.08  1 . C  ? 
ATOM   2472  O   O   . ASP ASP ASP B B 361  361  . 12.687  10.471  -31.735 1.00 91.69  1 . O  ? 
ATOM   2473  N   N   . LYS LYS LYS B B 362  362  . 12.569  12.572  -30.915 1.00 93.92  1 . N  ? 
ATOM   2474  CA  CA  . LYS LYS LYS B B 362  362  . 12.571  12.190  -29.492 1.00 94.03  1 . C  ? 
ATOM   2475  CB  CB  . LYS LYS LYS B B 362  362  . 13.930  12.512  -28.854 1.00 95.83  1 . C  ? 
ATOM   2476  CG  CG  . LYS LYS LYS B B 362  362  . 15.128  11.916  -29.580 1.00 97.39  1 . C  ? 
ATOM   2477  CD  CD  . LYS LYS LYS B B 362  362  . 16.445  12.336  -28.956 1.00 97.05  1 . C  ? 
ATOM   2478  CE  CE  . LYS LYS LYS B B 362  362  . 16.689  11.644  -27.628 1.00 96.43  1 . C  ? 
ATOM   2479  NZ  NZ  . LYS LYS LYS B B 362  362  . 18.123  11.736  -27.239 1.00 98.49  1 . N  ? 
ATOM   2480  C   C   . LYS LYS LYS B B 362  362  . 11.490  12.912  -28.694 1.00 92.20  1 . C  ? 
ATOM   2481  O   O   . LYS LYS LYS B B 362  362  . 11.339  14.127  -28.822 1.00 89.81  1 . O  ? 
ATOM   2482  N   N   . GLU GLU GLU B B 363  363  . 10.769  12.162  -27.856 1.00 94.95  1 . N  ? 
ATOM   2483  CA  CA  . GLU GLU GLU B B 363  363  . 9.708   12.707  -26.989 1.00 98.06  1 . C  ? 
ATOM   2484  CB  CB  . GLU GLU GLU B B 363  363  . 8.392   11.935  -27.186 1.00 100.71 1 . C  ? 
ATOM   2485  CG  CG  . GLU GLU GLU B B 363  363  . 8.309   10.582  -26.481 1.00 102.87 1 . C  ? 
ATOM   2486  CD  CD  . GLU GLU GLU B B 363  363  . 7.265   9.660   -27.086 1.00 104.52 1 . C  ? 
ATOM   2487  OE1 OE1 . GLU GLU GLU B B 363  363  . 6.196   10.152  -27.508 1.00 105.48 1 . O  ? 
ATOM   2488  OE2 OE2 . GLU GLU GLU B B 363  363  . 7.516   8.438   -27.143 1.00 106.72 1 . O  ? 
ATOM   2489  C   C   . GLU GLU GLU B B 363  363  . 10.121  12.689  -25.515 1.00 94.74  1 . C  ? 
ATOM   2490  O   O   . GLU GLU GLU B B 363  363  . 11.118  12.066  -25.153 1.00 90.95  1 . O  ? 
ATOM   2491  N   N   . LEU LEU LEU B B 364  364  . 9.334   13.369  -24.681 1.00 93.43  1 . N  ? 
ATOM   2492  CA  CA  . LEU LEU LEU B B 364  364  . 9.612   13.474  -23.247 1.00 94.10  1 . C  ? 
ATOM   2493  CB  CB  . LEU LEU LEU B B 364  364  . 8.680   14.479  -22.575 1.00 93.61  1 . C  ? 
ATOM   2494  CG  CG  . LEU LEU LEU B B 364  364  . 8.795   15.941  -22.984 1.00 90.91  1 . C  ? 
ATOM   2495  CD1 CD1 . LEU LEU LEU B B 364  364  . 7.554   16.682  -22.505 1.00 92.34  1 . C  ? 
ATOM   2496  CD2 CD2 . LEU LEU LEU B B 364  364  . 10.062  16.564  -22.420 1.00 89.75  1 . C  ? 
ATOM   2497  C   C   . LEU LEU LEU B B 364  364  . 9.437   12.137  -22.550 1.00 96.41  1 . C  ? 
ATOM   2498  O   O   . LEU LEU LEU B B 364  364  . 8.516   11.379  -22.868 1.00 96.97  1 . O  ? 
ATOM   2499  N   N   . ILE ILE ILE B B 365  365  . 10.315  11.882  -21.582 1.00 99.58  1 . N  ? 
ATOM   2500  CA  CA  . ILE ILE ILE B B 365  365  . 10.367  10.605  -20.860 1.00 101.14 1 . C  ? 
ATOM   2501  CB  CB  . ILE ILE ILE B B 365  365  . 11.509  10.597  -19.811 1.00 103.59 1 . C  ? 
ATOM   2502  CG1 CG1 . ILE ILE ILE B B 365  365  . 11.712  9.191   -19.242 1.00 106.63 1 . C  ? 
ATOM   2503  CD1 CD1 . ILE ILE ILE B B 365  365  . 13.039  9.019   -18.546 1.00 109.88 1 . C  ? 
ATOM   2504  CG2 CG2 . ILE ILE ILE B B 365  365  . 11.258  11.601  -18.687 1.00 104.45 1 . C  ? 
ATOM   2505  C   C   . ILE ILE ILE B B 365  365  . 9.038   10.197  -20.213 1.00 98.11  1 . C  ? 
ATOM   2506  O   O   . ILE ILE ILE B B 365  365  . 8.676   9.024   -20.224 1.00 99.18  1 . O  ? 
ATOM   2507  N   N   . GLN GLN GLN B B 366  366  . 8.325   11.164  -19.652 1.00 96.92  1 . N  ? 
ATOM   2508  CA  CA  . GLN GLN GLN B B 366  366  . 6.998   10.934  -19.103 1.00 100.77 1 . C  ? 
ATOM   2509  CB  CB  . GLN GLN GLN B B 366  366  . 6.983   11.255  -17.608 1.00 102.34 1 . C  ? 
ATOM   2510  CG  CG  . GLN GLN GLN B B 366  366  . 7.828   10.309  -16.764 1.00 102.53 1 . C  ? 
ATOM   2511  CD  CD  . GLN GLN GLN B B 366  366  . 7.999   10.787  -15.333 1.00 101.27 1 . C  ? 
ATOM   2512  OE1 OE1 . GLN GLN GLN B B 366  366  . 9.119   11.010  -14.867 1.00 98.93  1 . O  ? 
ATOM   2513  NE2 NE2 . GLN GLN GLN B B 366  366  . 6.887   10.955  -14.630 1.00 103.79 1 . N  ? 
ATOM   2514  C   C   . GLN GLN GLN B B 366  366  . 6.049   11.846  -19.863 1.00 105.05 1 . C  ? 
ATOM   2515  O   O   . GLN GLN GLN B B 366  366  . 6.513   12.686  -20.641 1.00 106.95 1 . O  ? 
ATOM   2516  N   N   . PRO PRO PRO B B 367  367  . 4.723   11.680  -19.666 1.00 106.42 1 . N  ? 
ATOM   2517  CA  CA  . PRO PRO PRO B B 367  367  . 3.754   12.617  -20.255 1.00 104.42 1 . C  ? 
ATOM   2518  CB  CB  . PRO PRO PRO B B 367  367  . 2.401   12.031  -19.845 1.00 105.75 1 . C  ? 
ATOM   2519  CG  CG  . PRO PRO PRO B B 367  367  . 2.662   10.578  -19.681 1.00 108.32 1 . C  ? 
ATOM   2520  CD  CD  . PRO PRO PRO B B 367  367  . 4.057   10.473  -19.140 1.00 107.73 1 . C  ? 
ATOM   2521  C   C   . PRO PRO PRO B B 367  367  . 3.880   14.068  -19.763 1.00 100.72 1 . C  ? 
ATOM   2522  O   O   . PRO PRO PRO B B 367  367  . 4.375   14.320  -18.659 1.00 97.97  1 . O  ? 
ATOM   2523  N   N   . PHE PHE PHE B B 368  368  . 3.427   14.996  -20.603 1.00 95.74  1 . N  ? 
ATOM   2524  CA  CA  . PHE PHE PHE B B 368  368  . 3.494   16.426  -20.324 1.00 93.18  1 . C  ? 
ATOM   2525  CB  CB  . PHE PHE PHE B B 368  368  . 3.017   17.217  -21.551 1.00 95.40  1 . C  ? 
ATOM   2526  CG  CG  . PHE PHE PHE B B 368  368  . 3.183   18.715  -21.437 1.00 93.33  1 . C  ? 
ATOM   2527  CD1 CD1 . PHE PHE PHE B B 368  368  . 4.345   19.336  -21.879 1.00 92.96  1 . C  ? 
ATOM   2528  CE1 CE1 . PHE PHE PHE B B 368  368  . 4.494   20.714  -21.787 1.00 94.18  1 . C  ? 
ATOM   2529  CZ  CZ  . PHE PHE PHE B B 368  368  . 3.469   21.491  -21.268 1.00 93.84  1 . C  ? 
ATOM   2530  CE2 CE2 . PHE PHE PHE B B 368  368  . 2.300   20.887  -20.837 1.00 92.51  1 . C  ? 
ATOM   2531  CD2 CD2 . PHE PHE PHE B B 368  368  . 2.158   19.510  -20.929 1.00 92.29  1 . C  ? 
ATOM   2532  C   C   . PHE PHE PHE B B 368  368  . 2.658   16.773  -19.097 1.00 93.88  1 . C  ? 
ATOM   2533  O   O   . PHE PHE PHE B B 368  368  . 3.073   17.606  -18.297 1.00 101.30 1 . O  ? 
ATOM   2534  N   N   . GLU GLU GLU B B 369  369  . 1.508   16.110  -18.936 1.00 95.72  1 . N  ? 
ATOM   2535  CA  CA  . GLU GLU GLU B B 369  369  . 0.593   16.360  -17.802 1.00 97.14  1 . C  ? 
ATOM   2536  CB  CB  . GLU GLU GLU B B 369  369  . -0.750  15.625  -17.976 1.00 99.85  1 . C  ? 
ATOM   2537  CG  CG  . GLU GLU GLU B B 369  369  . -1.649  16.158  -19.087 1.00 104.60 1 . C  ? 
ATOM   2538  CD  CD  . GLU GLU GLU B B 369  369  . -1.364  15.558  -20.461 1.00 111.59 1 . C  ? 
ATOM   2539  OE1 OE1 . GLU GLU GLU B B 369  369  . -0.225  15.107  -20.712 1.00 114.90 1 . O  ? 
ATOM   2540  OE2 OE2 . GLU GLU GLU B B 369  369  . -2.285  15.549  -21.306 1.00 120.21 1 . O  ? 
ATOM   2541  C   C   . GLU GLU GLU B B 369  369  . 1.185   15.976  -16.443 1.00 94.45  1 . C  ? 
ATOM   2542  O   O   . GLU GLU GLU B B 369  369  . 0.705   16.449  -15.417 1.00 95.38  1 . O  ? 
ATOM   2543  N   N   . ILE ILE ILE B B 370  370  . 2.203   15.113  -16.445 1.00 94.55  1 . N  ? 
ATOM   2544  CA  CA  . ILE ILE ILE B B 370  370  . 2.890   14.675  -15.226 1.00 95.04  1 . C  ? 
ATOM   2545  CB  CB  . ILE ILE ILE B B 370  370  . 3.396   13.209  -15.356 1.00 96.96  1 . C  ? 
ATOM   2546  CG1 CG1 . ILE ILE ILE B B 370  370  . 2.280   12.250  -15.827 1.00 93.90  1 . C  ? 
ATOM   2547  CD1 CD1 . ILE ILE ILE B B 370  370  . 1.061   12.174  -14.927 1.00 94.06  1 . C  ? 
ATOM   2548  CG2 CG2 . ILE ILE ILE B B 370  370  . 3.974   12.714  -14.037 1.00 97.89  1 . C  ? 
ATOM   2549  C   C   . ILE ILE ILE B B 370  370  . 4.064   15.615  -14.923 1.00 90.84  1 . C  ? 
ATOM   2550  O   O   . ILE ILE ILE B B 370  370  . 4.171   16.146  -13.815 1.00 85.67  1 . O  ? 
ATOM   2551  N   N   . LEU LEU LEU B B 371  371  . 4.935   15.810  -15.914 1.00 92.61  1 . N  ? 
ATOM   2552  CA  CA  . LEU LEU LEU B B 371  371  . 6.123   16.668  -15.769 1.00 95.88  1 . C  ? 
ATOM   2553  CB  CB  . LEU LEU LEU B B 371  371  . 7.063   16.495  -16.967 1.00 95.83  1 . C  ? 
ATOM   2554  CG  CG  . LEU LEU LEU B B 371  371  . 7.686   15.119  -17.188 1.00 98.14  1 . C  ? 
ATOM   2555  CD1 CD1 . LEU LEU LEU B B 371  371  . 8.548   15.152  -18.442 1.00 99.97  1 . C  ? 
ATOM   2556  CD2 CD2 . LEU LEU LEU B B 371  371  . 8.506   14.674  -15.984 1.00 98.34  1 . C  ? 
ATOM   2557  C   C   . LEU LEU LEU B B 371  371  . 5.819   18.162  -15.606 1.00 94.87  1 . C  ? 
ATOM   2558  O   O   . LEU LEU LEU B B 371  371  . 6.644   18.913  -15.072 1.00 94.13  1 . O  ? 
ATOM   2559  N   N   . PHE PHE PHE B B 372  372  . 4.662   18.594  -16.099 1.00 92.52  1 . N  ? 
ATOM   2560  CA  CA  . PHE PHE PHE B B 372  372  . 4.248   19.989  -16.016 1.00 93.95  1 . C  ? 
ATOM   2561  CB  CB  . PHE PHE PHE B B 372  372  . 4.492   20.694  -17.356 1.00 96.84  1 . C  ? 
ATOM   2562  CG  CG  . PHE PHE PHE B B 372  372  . 5.886   20.509  -17.893 1.00 94.60  1 . C  ? 
ATOM   2563  CD1 CD1 . PHE PHE PHE B B 372  372  . 6.962   21.184  -17.325 1.00 95.04  1 . C  ? 
ATOM   2564  CE1 CE1 . PHE PHE PHE B B 372  372  . 8.248   21.006  -17.820 1.00 96.64  1 . C  ? 
ATOM   2565  CZ  CZ  . PHE PHE PHE B B 372  372  . 8.470   20.148  -18.888 1.00 96.64  1 . C  ? 
ATOM   2566  CE2 CE2 . PHE PHE PHE B B 372  372  . 7.405   19.466  -19.456 1.00 94.25  1 . C  ? 
ATOM   2567  CD2 CD2 . PHE PHE PHE B B 372  372  . 6.125   19.645  -18.957 1.00 92.75  1 . C  ? 
ATOM   2568  C   C   . PHE PHE PHE B B 372  372  . 2.783   20.041  -15.586 1.00 91.79  1 . C  ? 
ATOM   2569  O   O   . PHE PHE PHE B B 372  372  . 1.872   20.308  -16.378 1.00 90.36  1 . O  ? 
ATOM   2570  N   N   . GLU GLU GLU B B 373  373  . 2.584   19.769  -14.303 1.00 92.27  1 . N  ? 
ATOM   2571  CA  CA  . GLU GLU GLU B B 373  373  . 1.259   19.670  -13.707 1.00 92.85  1 . C  ? 
ATOM   2572  CB  CB  . GLU GLU GLU B B 373  373  . 1.388   19.257  -12.239 1.00 98.68  1 . C  ? 
ATOM   2573  CG  CG  . GLU GLU GLU B B 373  373  . 0.086   18.872  -11.560 1.00 103.92 1 . C  ? 
ATOM   2574  CD  CD  . GLU GLU GLU B B 373  373  . 0.313   18.102  -10.268 1.00 111.80 1 . C  ? 
ATOM   2575  OE1 OE1 . GLU GLU GLU B B 373  373  . 1.296   18.399  -9.547  1.00 114.26 1 . O  ? 
ATOM   2576  OE2 OE2 . GLU GLU GLU B B 373  373  . -0.496  17.195  -9.975  1.00 117.63 1 . O  ? 
ATOM   2577  C   C   . GLU GLU GLU B B 373  373  . 0.514   20.995  -13.817 1.00 90.15  1 . C  ? 
ATOM   2578  O   O   . GLU GLU GLU B B 373  373  . 1.077   22.061  -13.555 1.00 85.97  1 . O  ? 
ATOM   2579  N   N   . GLY GLY GLY B B 374  374  . -0.739  20.923  -14.253 1.00 89.67  1 . N  ? 
ATOM   2580  CA  CA  . GLY GLY GLY B B 374  374  . -1.599  22.097  -14.340 1.00 89.21  1 . C  ? 
ATOM   2581  C   C   . GLY GLY GLY B B 374  374  . -1.313  23.080  -15.465 1.00 89.08  1 . C  ? 
ATOM   2582  O   O   . GLY GLY GLY B B 374  374  . -2.002  24.099  -15.568 1.00 87.76  1 . O  ? 
ATOM   2583  N   N   . VAL VAL VAL B B 375  375  . -0.325  22.786  -16.315 1.00 90.04  1 . N  ? 
ATOM   2584  CA  CA  . VAL VAL VAL B B 375  375  . 0.016   23.660  -17.443 1.00 91.21  1 . C  ? 
ATOM   2585  CB  CB  . VAL VAL VAL B B 375  375  . 1.458   23.408  -17.951 1.00 88.45  1 . C  ? 
ATOM   2586  CG1 CG1 . VAL VAL VAL B B 375  375  . 1.753   24.214  -19.214 1.00 89.78  1 . C  ? 
ATOM   2587  CG2 CG2 . VAL VAL VAL B B 375  375  . 2.458   23.744  -16.859 1.00 87.02  1 . C  ? 
ATOM   2588  C   C   . VAL VAL VAL B B 375  375  . -0.989  23.453  -18.580 1.00 91.61  1 . C  ? 
ATOM   2589  O   O   . VAL VAL VAL B B 375  375  . -1.332  22.321  -18.919 1.00 95.36  1 . O  ? 
ATOM   2590  N   N   . GLU GLU GLU B B 376  376  . -1.457  24.557  -19.151 1.00 89.72  1 . N  ? 
ATOM   2591  CA  CA  . GLU GLU GLU B B 376  376  . -2.360  24.526  -20.297 1.00 93.52  1 . C  ? 
ATOM   2592  CB  CB  . GLU GLU GLU B B 376  376  . -3.617  25.351  -20.013 1.00 97.96  1 . C  ? 
ATOM   2593  CG  CG  . GLU GLU GLU B B 376  376  . -4.806  24.508  -19.597 1.00 101.69 1 . C  ? 
ATOM   2594  CD  CD  . GLU GLU GLU B B 376  376  . -5.587  23.967  -20.773 1.00 101.94 1 . C  ? 
ATOM   2595  OE1 OE1 . GLU GLU GLU B B 376  376  . -6.167  24.788  -21.517 1.00 98.79  1 . O  ? 
ATOM   2596  OE2 OE2 . GLU GLU GLU B B 376  376  . -5.641  22.730  -20.936 1.00 101.56 1 . O  ? 
ATOM   2597  C   C   . GLU GLU GLU B B 376  376  . -1.663  25.058  -21.529 1.00 90.33  1 . C  ? 
ATOM   2598  O   O   . GLU GLU GLU B B 376  376  . -1.585  24.371  -22.542 1.00 91.12  1 . O  ? 
ATOM   2599  N   N   . TYR TYR TYR B B 377  377  . -1.175  26.291  -21.430 1.00 87.18  1 . N  ? 
ATOM   2600  CA  CA  . TYR TYR TYR B B 377  377  . -0.533  26.976  -22.536 1.00 83.43  1 . C  ? 
ATOM   2601  CB  CB  . TYR TYR TYR B B 377  377  . -1.040  28.422  -22.618 1.00 80.48  1 . C  ? 
ATOM   2602  CG  CG  . TYR TYR TYR B B 377  377  . -2.546  28.624  -22.507 1.00 78.99  1 . C  ? 
ATOM   2603  CD1 CD1 . TYR TYR TYR B B 377  377  . -3.376  28.543  -23.630 1.00 80.10  1 . C  ? 
ATOM   2604  CE1 CE1 . TYR TYR TYR B B 377  377  . -4.756  28.752  -23.531 1.00 78.00  1 . C  ? 
ATOM   2605  CZ  CZ  . TYR TYR TYR B B 377  377  . -5.321  29.063  -22.299 1.00 77.74  1 . C  ? 
ATOM   2606  OH  OH  . TYR TYR TYR B B 377  377  . -6.682  29.280  -22.174 1.00 74.80  1 . O  ? 
ATOM   2607  CE2 CE2 . TYR TYR TYR B B 377  377  . -4.510  29.162  -21.178 1.00 79.39  1 . C  ? 
ATOM   2608  CD2 CD2 . TYR TYR TYR B B 377  377  . -3.135  28.950  -21.287 1.00 79.40  1 . C  ? 
ATOM   2609  C   C   . TYR TYR TYR B B 377  377  . 0.997   26.983  -22.359 1.00 85.22  1 . C  ? 
ATOM   2610  O   O   . TYR TYR TYR B B 377  377  . 1.500   27.251  -21.264 1.00 83.64  1 . O  ? 
ATOM   2611  N   N   . ILE ILE ILE B B 378  378  . 1.722   26.663  -23.434 1.00 86.59  1 . N  ? 
ATOM   2612  CA  CA  . ILE ILE ILE B B 378  378  . 3.157   26.953  -23.543 1.00 83.33  1 . C  ? 
ATOM   2613  CB  CB  . ILE ILE ILE B B 378  378  . 3.892   25.944  -24.465 1.00 83.78  1 . C  ? 
ATOM   2614  CG1 CG1 . ILE ILE ILE B B 378  378  . 3.985   24.574  -23.775 1.00 84.99  1 . C  ? 
ATOM   2615  CD1 CD1 . ILE ILE ILE B B 378  378  . 4.308   23.414  -24.699 1.00 84.96  1 . C  ? 
ATOM   2616  CG2 CG2 . ILE ILE ILE B B 378  378  . 5.291   26.447  -24.823 1.00 83.57  1 . C  ? 
ATOM   2617  C   C   . ILE ILE ILE B B 378  378  . 3.238   28.367  -24.110 1.00 82.65  1 . C  ? 
ATOM   2618  O   O   . ILE ILE ILE B B 378  378  . 3.034   28.571  -25.309 1.00 84.22  1 . O  ? 
ATOM   2619  N   N   . ALA ALA ALA B B 379  379  . 3.513   29.340  -23.243 1.00 79.33  1 . N  ? 
ATOM   2620  CA  CA  . ALA ALA ALA B B 379  379  . 3.443   30.754  -23.619 1.00 77.98  1 . C  ? 
ATOM   2621  CB  CB  . ALA ALA ALA B B 379  379  . 3.365   31.627  -22.375 1.00 78.67  1 . C  ? 
ATOM   2622  C   C   . ALA ALA ALA B B 379  379  . 4.624   31.169  -24.488 1.00 75.21  1 . C  ? 
ATOM   2623  O   O   . ALA ALA ALA B B 379  379  . 4.446   31.781  -25.534 1.00 73.81  1 . O  ? 
ATOM   2624  N   N   . ARG ARG ARG B B 380  380  . 5.826   30.848  -24.026 1.00 75.55  1 . N  ? 
ATOM   2625  CA  CA  . ARG ARG ARG B B 380  380  . 7.070   31.136  -24.741 1.00 76.41  1 . C  ? 
ATOM   2626  CB  CB  . ARG ARG ARG B B 380  380  . 7.733   32.390  -24.173 1.00 74.95  1 . C  ? 
ATOM   2627  CG  CG  . ARG ARG ARG B B 380  380  . 6.937   33.682  -24.286 1.00 75.04  1 . C  ? 
ATOM   2628  CD  CD  . ARG ARG ARG B B 380  380  . 7.251   34.395  -25.586 1.00 79.00  1 . C  ? 
ATOM   2629  NE  NE  . ARG ARG ARG B B 380  380  . 6.410   35.566  -25.820 1.00 77.51  1 . N  ? 
ATOM   2630  CZ  CZ  . ARG ARG ARG B B 380  380  . 5.138   35.530  -26.214 1.00 78.32  1 . C  ? 
ATOM   2631  NH1 NH1 . ARG ARG ARG B B 380  380  . 4.503   34.376  -26.406 1.00 81.70  1 . N  ? 
ATOM   2632  NH2 NH2 . ARG ARG ARG B B 380  380  . 4.481   36.666  -26.409 1.00 79.23  1 . N  ? 
ATOM   2633  C   C   . ARG ARG ARG B B 380  380  . 8.015   29.956  -24.542 1.00 78.68  1 . C  ? 
ATOM   2634  O   O   . ARG ARG ARG B B 380  380  . 7.852   29.180  -23.593 1.00 79.46  1 . O  ? 
ATOM   2635  N   N   . ALA ALA ALA B B 381  381  . 9.006   29.829  -25.423 1.00 78.68  1 . N  ? 
ATOM   2636  CA  CA  . ALA ALA ALA B B 381  381  . 10.020  28.773  -25.302 1.00 77.42  1 . C  ? 
ATOM   2637  CB  CB  . ALA ALA ALA B B 381  381  . 9.436   27.424  -25.690 1.00 77.49  1 . C  ? 
ATOM   2638  C   C   . ALA ALA ALA B B 381  381  . 11.260  29.066  -26.136 1.00 77.68  1 . C  ? 
ATOM   2639  O   O   . ALA ALA ALA B B 381  381  . 11.227  29.868  -27.065 1.00 80.87  1 . O  ? 
ATOM   2640  N   N   . GLY GLY GLY B B 382  382  . 12.355  28.403  -25.789 1.00 80.14  1 . N  ? 
ATOM   2641  CA  CA  . GLY GLY GLY B B 382  382  . 13.635  28.622  -26.456 1.00 80.39  1 . C  ? 
ATOM   2642  C   C   . GLY GLY GLY B B 382  382  . 14.774  27.871  -25.792 1.00 80.50  1 . C  ? 
ATOM   2643  O   O   . GLY GLY GLY B B 382  382  . 14.560  26.870  -25.109 1.00 80.67  1 . O  ? 
ATOM   2644  N   N   . TRP TRP TRP B B 383  383  . 15.986  28.363  -26.008 1.00 82.06  1 . N  ? 
ATOM   2645  CA  CA  . TRP TRP TRP B B 383  383  . 17.195  27.774  -25.446 1.00 84.96  1 . C  ? 
ATOM   2646  CB  CB  . TRP TRP TRP B B 383  383  . 18.083  27.240  -26.563 1.00 86.76  1 . C  ? 
ATOM   2647  CG  CG  . TRP TRP TRP B B 383  383  . 17.505  26.116  -27.360 1.00 87.91  1 . C  ? 
ATOM   2648  CD1 CD1 . TRP TRP TRP B B 383  383  . 16.633  26.209  -28.405 1.00 89.19  1 . C  ? 
ATOM   2649  NE1 NE1 . TRP TRP TRP B B 383  383  . 16.350  24.960  -28.899 1.00 89.38  1 . N  ? 
ATOM   2650  CE2 CE2 . TRP TRP TRP B B 383  383  . 17.048  24.031  -28.173 1.00 91.21  1 . C  ? 
ATOM   2651  CD2 CD2 . TRP TRP TRP B B 383  383  . 17.792  24.729  -27.199 1.00 90.78  1 . C  ? 
ATOM   2652  CE3 CE3 . TRP TRP TRP B B 383  383  . 18.604  24.002  -26.319 1.00 94.80  1 . C  ? 
ATOM   2653  CZ3 CZ3 . TRP TRP TRP B B 383  383  . 18.647  22.623  -26.436 1.00 94.29  1 . C  ? 
ATOM   2654  CH2 CH2 . TRP TRP TRP B B 383  383  . 17.895  21.957  -27.415 1.00 93.79  1 . C  ? 
ATOM   2655  CZ2 CZ2 . TRP TRP TRP B B 383  383  . 17.086  22.639  -28.287 1.00 92.25  1 . C  ? 
ATOM   2656  C   C   . TRP TRP TRP B B 383  383  . 17.967  28.844  -24.688 1.00 86.57  1 . C  ? 
ATOM   2657  O   O   . TRP TRP TRP B B 383  383  . 17.865  30.033  -25.004 1.00 90.61  1 . O  ? 
ATOM   2658  N   N   . THR THR THR B B 384  384  . 18.744  28.419  -23.696 1.00 86.89  1 . N  ? 
ATOM   2659  CA  CA  . THR THR THR B B 384  384  . 19.642  29.325  -22.981 1.00 88.11  1 . C  ? 
ATOM   2660  CB  CB  . THR THR THR B B 384  384  . 20.174  28.702  -21.674 1.00 83.75  1 . C  ? 
ATOM   2661  OG1 OG1 . THR THR THR B B 384  384  . 20.993  27.564  -21.967 1.00 82.24  1 . O  ? 
ATOM   2662  CG2 CG2 . THR THR THR B B 384  384  . 19.018  28.288  -20.758 1.00 81.03  1 . C  ? 
ATOM   2663  C   C   . THR THR THR B B 384  384  . 20.807  29.658  -23.924 1.00 94.77  1 . C  ? 
ATOM   2664  O   O   . THR THR THR B B 384  384  . 21.126  28.839  -24.786 1.00 94.29  1 . O  ? 
ATOM   2665  N   N   . PRO PRO PRO B B 385  385  . 21.447  30.843  -23.773 1.00 103.92 1 . N  ? 
ATOM   2666  CA  CA  . PRO PRO PRO B B 385  385  . 22.524  31.272  -24.698 1.00 105.30 1 . C  ? 
ATOM   2667  CB  CB  . PRO PRO PRO B B 385  385  . 23.143  32.479  -23.984 1.00 108.22 1 . C  ? 
ATOM   2668  CG  CG  . PRO PRO PRO B B 385  385  . 22.060  33.007  -23.114 1.00 110.50 1 . C  ? 
ATOM   2669  CD  CD  . PRO PRO PRO B B 385  385  . 21.238  31.825  -22.691 1.00 107.28 1 . C  ? 
ATOM   2670  C   C   . PRO PRO PRO B B 385  385  . 23.610  30.217  -24.984 1.00 107.10 1 . C  ? 
ATOM   2671  O   O   . PRO PRO PRO B B 385  385  . 24.075  30.109  -26.122 1.00 103.08 1 . O  ? 
ATOM   2672  N   N   . GLU GLU GLU B B 386  386  . 23.981  29.449  -23.958 1.00 109.43 1 . N  ? 
ATOM   2673  CA  CA  . GLU GLU GLU B B 386  386  . 24.987  28.388  -24.082 1.00 109.44 1 . C  ? 
ATOM   2674  CB  CB  . GLU GLU GLU B B 386  386  . 25.396  27.824  -22.711 1.00 116.04 1 . C  ? 
ATOM   2675  CG  CG  . GLU GLU GLU B B 386  386  . 25.749  28.850  -21.639 1.00 125.24 1 . C  ? 
ATOM   2676  CD  CD  . GLU GLU GLU B B 386  386  . 24.606  29.127  -20.669 1.00 134.38 1 . C  ? 
ATOM   2677  OE1 OE1 . GLU GLU GLU B B 386  386  . 23.975  28.160  -20.179 1.00 137.54 1 . O  ? 
ATOM   2678  OE2 OE2 . GLU GLU GLU B B 386  386  . 24.338  30.319  -20.396 1.00 139.54 1 . O  ? 
ATOM   2679  C   C   . GLU GLU GLU B B 386  386  . 24.488  27.224  -24.938 1.00 107.44 1 . C  ? 
ATOM   2680  O   O   . GLU GLU GLU B B 386  386  . 25.285  26.531  -25.556 1.00 108.07 1 . O  ? 
ATOM   2681  N   N   . GLY GLY GLY B B 387  387  . 23.174  27.001  -24.943 1.00 105.42 1 . N  ? 
ATOM   2682  CA  CA  . GLY GLY GLY B B 387  387  . 22.554  25.883  -25.653 1.00 101.11 1 . C  ? 
ATOM   2683  C   C   . GLY GLY GLY B B 387  387  . 22.427  24.642  -24.792 1.00 98.76  1 . C  ? 
ATOM   2684  O   O   . GLY GLY GLY B B 387  387  . 22.169  23.558  -25.304 1.00 100.98 1 . O  ? 
ATOM   2685  N   N   . LYS LYS LYS B B 388  388  . 22.590  24.800  -23.482 1.00 102.67 1 . N  ? 
ATOM   2686  CA  CA  . LYS LYS LYS B B 388  388  . 22.621  23.669  -22.570 1.00 106.66 1 . C  ? 
ATOM   2687  CB  CB  . LYS LYS LYS B B 388  388  . 23.390  24.028  -21.297 1.00 113.76 1 . C  ? 
ATOM   2688  CG  CG  . LYS LYS LYS B B 388  388  . 23.683  22.838  -20.398 1.00 119.72 1 . C  ? 
ATOM   2689  CD  CD  . LYS LYS LYS B B 388  388  . 24.553  23.241  -19.220 1.00 123.52 1 . C  ? 
ATOM   2690  CE  CE  . LYS LYS LYS B B 388  388  . 24.525  22.178  -18.136 1.00 125.45 1 . C  ? 
ATOM   2691  NZ  NZ  . LYS LYS LYS B B 388  388  . 25.365  22.539  -16.964 1.00 125.82 1 . N  ? 
ATOM   2692  C   C   . LYS LYS LYS B B 388  388  . 21.203  23.240  -22.239 1.00 104.36 1 . C  ? 
ATOM   2693  O   O   . LYS LYS LYS B B 388  388  . 20.851  22.082  -22.447 1.00 109.61 1 . O  ? 
ATOM   2694  N   N   . TYR TYR TYR B B 389  389  . 20.402  24.179  -21.731 1.00 101.49 1 . N  ? 
ATOM   2695  CA  CA  . TYR TYR TYR B B 389  389  . 19.013  23.918  -21.334 1.00 99.98  1 . C  ? 
ATOM   2696  CB  CB  . TYR TYR TYR B B 389  389  . 18.721  24.495  -19.946 1.00 103.70 1 . C  ? 
ATOM   2697  CG  CG  . TYR TYR TYR B B 389  389  . 19.390  23.760  -18.812 1.00 108.32 1 . C  ? 
ATOM   2698  CD1 CD1 . TYR TYR TYR B B 389  389  . 18.976  22.480  -18.450 1.00 112.76 1 . C  ? 
ATOM   2699  CE1 CE1 . TYR TYR TYR B B 389  389  . 19.583  21.800  -17.405 1.00 115.18 1 . C  ? 
ATOM   2700  CZ  CZ  . TYR TYR TYR B B 389  389  . 20.614  22.403  -16.704 1.00 115.28 1 . C  ? 
ATOM   2701  OH  OH  . TYR TYR TYR B B 389  389  . 21.216  21.733  -15.670 1.00 122.72 1 . O  ? 
ATOM   2702  CE2 CE2 . TYR TYR TYR B B 389  389  . 21.041  23.674  -17.041 1.00 111.64 1 . C  ? 
ATOM   2703  CD2 CD2 . TYR TYR TYR B B 389  389  . 20.429  24.346  -18.086 1.00 109.84 1 . C  ? 
ATOM   2704  C   C   . TYR TYR TYR B B 389  389  . 18.028  24.525  -22.316 1.00 93.09  1 . C  ? 
ATOM   2705  O   O   . TYR TYR TYR B B 389  389  . 18.323  25.519  -22.974 1.00 92.70  1 . O  ? 
ATOM   2706  N   N   . ALA ALA ALA B B 390  390  . 16.851  23.919  -22.390 1.00 88.77  1 . N  ? 
ATOM   2707  CA  CA  . ALA ALA ALA B B 390  390  . 15.727  24.475  -23.122 1.00 89.03  1 . C  ? 
ATOM   2708  CB  CB  . ALA ALA ALA B B 390  390  . 15.023  23.387  -23.914 1.00 89.85  1 . C  ? 
ATOM   2709  C   C   . ALA ALA ALA B B 390  390  . 14.773  25.108  -22.109 1.00 88.94  1 . C  ? 
ATOM   2710  O   O   . ALA ALA ALA B B 390  390  . 14.268  24.428  -21.212 1.00 85.85  1 . O  ? 
ATOM   2711  N   N   . TRP TRP TRP B B 391  391  . 14.540  26.413  -22.242 1.00 88.46  1 . N  ? 
ATOM   2712  CA  CA  . TRP TRP TRP B B 391  391  . 13.632  27.125  -21.340 1.00 84.68  1 . C  ? 
ATOM   2713  CB  CB  . TRP TRP TRP B B 391  391  . 14.156  28.533  -20.993 1.00 86.02  1 . C  ? 
ATOM   2714  CG  CG  . TRP TRP TRP B B 391  391  . 14.248  29.514  -22.137 1.00 87.92  1 . C  ? 
ATOM   2715  CD1 CD1 . TRP TRP TRP B B 391  391  . 15.351  29.790  -22.885 1.00 90.21  1 . C  ? 
ATOM   2716  NE1 NE1 . TRP TRP TRP B B 391  391  . 15.065  30.751  -23.830 1.00 89.21  1 . N  ? 
ATOM   2717  CE2 CE2 . TRP TRP TRP B B 391  391  . 13.755  31.123  -23.693 1.00 87.60  1 . C  ? 
ATOM   2718  CD2 CD2 . TRP TRP TRP B B 391  391  . 13.208  30.368  -22.629 1.00 86.60  1 . C  ? 
ATOM   2719  CE3 CE3 . TRP TRP TRP B B 391  391  . 11.866  30.563  -22.281 1.00 84.96  1 . C  ? 
ATOM   2720  CZ3 CZ3 . TRP TRP TRP B B 391  391  . 11.120  31.491  -22.997 1.00 86.82  1 . C  ? 
ATOM   2721  CH2 CH2 . TRP TRP TRP B B 391  391  . 11.694  32.229  -24.050 1.00 87.30  1 . C  ? 
ATOM   2722  CZ2 CZ2 . TRP TRP TRP B B 391  391  . 13.006  32.056  -24.413 1.00 87.85  1 . C  ? 
ATOM   2723  C   C   . TRP TRP TRP B B 391  391  . 12.212  27.187  -21.901 1.00 81.28  1 . C  ? 
ATOM   2724  O   O   . TRP TRP TRP B B 391  391  . 11.989  27.048  -23.104 1.00 76.23  1 . O  ? 
ATOM   2725  N   N   . SER SER SER B B 392  392  . 11.255  27.386  -21.004 1.00 81.16  1 . N  ? 
ATOM   2726  CA  CA  . SER SER SER B B 392  392  . 9.875   27.615  -21.393 1.00 80.35  1 . C  ? 
ATOM   2727  CB  CB  . SER SER SER B B 392  392  . 9.196   26.286  -21.693 1.00 80.37  1 . C  ? 
ATOM   2728  OG  OG  . SER SER SER B B 392  392  . 7.913   26.515  -22.236 1.00 81.09  1 . O  ? 
ATOM   2729  C   C   . SER SER SER B B 392  392  . 9.097   28.361  -20.305 1.00 80.40  1 . C  ? 
ATOM   2730  O   O   . SER SER SER B B 392  392  . 9.202   28.024  -19.125 1.00 79.77  1 . O  ? 
ATOM   2731  N   N   . ILE ILE ILE B B 393  393  . 8.328   29.372  -20.715 1.00 78.67  1 . N  ? 
ATOM   2732  CA  CA  . ILE ILE ILE B B 393  393  . 7.397   30.076  -19.831 1.00 79.19  1 . C  ? 
ATOM   2733  CB  CB  . ILE ILE ILE B B 393  393  . 7.333   31.591  -20.149 1.00 81.58  1 . C  ? 
ATOM   2734  CG1 CG1 . ILE ILE ILE B B 393  393  . 8.693   32.259  -19.882 1.00 79.99  1 . C  ? 
ATOM   2735  CD1 CD1 . ILE ILE ILE B B 393  393  . 8.935   33.540  -20.658 1.00 78.92  1 . C  ? 
ATOM   2736  CG2 CG2 . ILE ILE ILE B B 393  393  . 6.256   32.281  -19.313 1.00 81.95  1 . C  ? 
ATOM   2737  C   C   . ILE ILE ILE B B 393  393  . 6.021   29.420  -19.995 1.00 78.55  1 . C  ? 
ATOM   2738  O   O   . ILE ILE ILE B B 393  393  . 5.501   29.343  -21.113 1.00 76.19  1 . O  ? 
ATOM   2739  N   N   . LEU LEU LEU B B 394  394  . 5.438   28.973  -18.881 1.00 79.46  1 . N  ? 
ATOM   2740  CA  CA  . LEU LEU LEU B B 394  394  . 4.241   28.124  -18.880 1.00 83.11  1 . C  ? 
ATOM   2741  CB  CB  . LEU LEU LEU B B 394  394  . 4.610   26.738  -18.352 1.00 82.01  1 . C  ? 
ATOM   2742  CG  CG  . LEU LEU LEU B B 394  394  . 5.768   26.014  -19.044 1.00 81.57  1 . C  ? 
ATOM   2743  CD1 CD1 . LEU LEU LEU B B 394  394  . 6.112   24.724  -18.317 1.00 83.13  1 . C  ? 
ATOM   2744  CD2 CD2 . LEU LEU LEU B B 394  394  . 5.422   25.730  -20.493 1.00 82.91  1 . C  ? 
ATOM   2745  C   C   . LEU LEU LEU B B 394  394  . 3.123   28.706  -18.005 1.00 88.42  1 . C  ? 
ATOM   2746  O   O   . LEU LEU LEU B B 394  394  . 3.392   29.216  -16.922 1.00 95.54  1 . O  ? 
ATOM   2747  N   N   . LEU LEU LEU B B 395  395  . 1.877   28.602  -18.471 1.00 89.26  1 . N  ? 
ATOM   2748  CA  CA  . LEU LEU LEU B B 395  395  . 0.706   29.122  -17.757 1.00 89.59  1 . C  ? 
ATOM   2749  CB  CB  . LEU LEU LEU B B 395  395  . -0.036  30.132  -18.623 1.00 91.25  1 . C  ? 
ATOM   2750  CG  CG  . LEU LEU LEU B B 395  395  . 0.579   31.509  -18.820 1.00 93.59  1 . C  ? 
ATOM   2751  CD1 CD1 . LEU LEU LEU B B 395  395  . -0.161  32.227  -19.938 1.00 93.42  1 . C  ? 
ATOM   2752  CD2 CD2 . LEU LEU LEU B B 395  395  . 0.527   32.310  -17.528 1.00 94.58  1 . C  ? 
ATOM   2753  C   C   . LEU LEU LEU B B 395  395  . -0.277  28.020  -17.430 1.00 92.63  1 . C  ? 
ATOM   2754  O   O   . LEU LEU LEU B B 395  395  . -0.363  27.029  -18.155 1.00 96.28  1 . O  ? 
ATOM   2755  N   N   . ASP ASP ASP B B 396  396  . -1.044  28.224  -16.359 1.00 95.53  1 . N  ? 
ATOM   2756  CA  CA  . ASP ASP ASP B B 396  396  . -2.210  27.382  -16.056 1.00 95.74  1 . C  ? 
ATOM   2757  CB  CB  . ASP ASP ASP B B 396  396  . -2.525  27.390  -14.550 1.00 99.18  1 . C  ? 
ATOM   2758  CG  CG  . ASP ASP ASP B B 396  396  . -3.229  28.668  -14.087 1.00 99.29  1 . C  ? 
ATOM   2759  OD1 OD1 . ASP ASP ASP B B 396  396  . -2.700  29.774  -14.321 1.00 95.06  1 . O  ? 
ATOM   2760  OD2 OD2 . ASP ASP ASP B B 396  396  . -4.313  28.553  -13.477 1.00 101.80 1 . O  ? 
ATOM   2761  C   C   . ASP ASP ASP B B 396  396  . -3.417  27.847  -16.875 1.00 90.96  1 . C  ? 
ATOM   2762  O   O   . ASP ASP ASP B B 396  396  . -3.339  28.865  -17.563 1.00 86.63  1 . O  ? 
ATOM   2763  N   N   . ARG ARG ARG B B 397  397  . -4.527  27.117  -16.789 1.00 88.47  1 . N  ? 
ATOM   2764  CA  CA  . ARG ARG ARG B B 397  397  . -5.728  27.446  -17.574 1.00 92.31  1 . C  ? 
ATOM   2765  CB  CB  . ARG ARG ARG B B 397  397  . -6.852  26.438  -17.313 1.00 94.50  1 . C  ? 
ATOM   2766  CG  CG  . ARG ARG ARG B B 397  397  . -8.066  26.664  -18.207 1.00 96.04  1 . C  ? 
ATOM   2767  CD  CD  . ARG ARG ARG B B 397  397  . -8.557  25.420  -18.906 1.00 97.05  1 . C  ? 
ATOM   2768  NE  NE  . ARG ARG ARG B B 397  397  . -9.714  25.774  -19.729 1.00 99.93  1 . N  ? 
ATOM   2769  CZ  CZ  . ARG ARG ARG B B 397  397  . -9.961  25.352  -20.969 1.00 101.29 1 . C  ? 
ATOM   2770  NH1 NH1 . ARG ARG ARG B B 397  397  . -9.133  24.526  -21.614 1.00 105.35 1 . N  ? 
ATOM   2771  NH2 NH2 . ARG ARG ARG B B 397  397  . -11.064 25.771  -21.584 1.00 101.48 1 . N  ? 
ATOM   2772  C   C   . ARG ARG ARG B B 397  397  . -6.283  28.859  -17.335 1.00 92.49  1 . C  ? 
ATOM   2773  O   O   . ARG ARG ARG B B 397  397  . -6.712  29.536  -18.286 1.00 86.45  1 . O  ? 
ATOM   2774  N   N   . SER SER SER B B 398  398  . -6.297  29.271  -16.066 1.00 92.54  1 . N  ? 
ATOM   2775  CA  CA  . SER SER SER B B 398  398  . -6.865  30.558  -15.652 1.00 89.34  1 . C  ? 
ATOM   2776  CB  CB  . SER SER SER B B 398  398  . -7.211  30.523  -14.171 1.00 90.08  1 . C  ? 
ATOM   2777  OG  OG  . SER SER SER B B 398  398  . -6.023  30.521  -13.401 1.00 92.78  1 . O  ? 
ATOM   2778  C   C   . SER SER SER B B 398  398  . -5.925  31.728  -15.878 1.00 87.36  1 . C  ? 
ATOM   2779  O   O   . SER SER SER B B 398  398  . -6.346  32.875  -15.722 1.00 91.02  1 . O  ? 
ATOM   2780  N   N   . GLN GLN GLN B B 399  399  . -4.659  31.433  -16.191 1.00 83.35  1 . N  ? 
ATOM   2781  CA  CA  . GLN GLN GLN B B 399  399  . -3.641  32.438  -16.512 1.00 83.78  1 . C  ? 
ATOM   2782  CB  CB  . GLN GLN GLN B B 399  399  . -4.013  33.234  -17.772 1.00 82.73  1 . C  ? 
ATOM   2783  CG  CG  . GLN GLN GLN B B 399  399  . -4.285  32.348  -18.970 1.00 81.77  1 . C  ? 
ATOM   2784  CD  CD  . GLN GLN GLN B B 399  399  . -4.739  33.127  -20.178 1.00 79.63  1 . C  ? 
ATOM   2785  OE1 OE1 . GLN GLN GLN B B 399  399  . -4.044  34.031  -20.640 1.00 83.41  1 . O  ? 
ATOM   2786  NE2 NE2 . GLN GLN GLN B B 399  399  . -5.905  32.775  -20.709 1.00 78.30  1 . N  ? 
ATOM   2787  C   C   . GLN GLN GLN B B 399  399  . -3.390  33.350  -15.322 1.00 83.78  1 . C  ? 
ATOM   2788  O   O   . GLN GLN GLN B B 399  399  . -3.257  34.566  -15.459 1.00 84.43  1 . O  ? 
ATOM   2789  N   N   . THR THR THR B B 400  400  . -3.344  32.729  -14.150 1.00 86.60  1 . N  ? 
ATOM   2790  CA  CA  . THR THR THR B B 400  400  . -3.030  33.397  -12.899 1.00 89.03  1 . C  ? 
ATOM   2791  CB  CB  . THR THR THR B B 400  400  . -4.197  33.219  -11.917 1.00 89.46  1 . C  ? 
ATOM   2792  OG1 OG1 . THR THR THR B B 400  400  . -4.433  31.819  -11.719 1.00 92.22  1 . O  ? 
ATOM   2793  CG2 CG2 . THR THR THR B B 400  400  . -5.466  33.880  -12.462 1.00 88.38  1 . C  ? 
ATOM   2794  C   C   . THR THR THR B B 400  400  . -1.760  32.829  -12.256 1.00 89.54  1 . C  ? 
ATOM   2795  O   O   . THR THR THR B B 400  400  . -1.415  33.223  -11.144 1.00 91.32  1 . O  ? 
ATOM   2796  N   N   . ARG ARG ARG B B 401  401  . -1.074  31.917  -12.952 1.00 88.73  1 . N  ? 
ATOM   2797  CA  CA  . ARG ARG ARG B B 401  401  . 0.092   31.223  -12.414 1.00 90.76  1 . C  ? 
ATOM   2798  CB  CB  . ARG ARG ARG B B 401  401  . -0.329  29.903  -11.754 1.00 98.00  1 . C  ? 
ATOM   2799  CG  CG  . ARG ARG ARG B B 401  401  . 0.735   29.262  -10.859 1.00 103.35 1 . C  ? 
ATOM   2800  CD  CD  . ARG ARG ARG B B 401  401  . 0.733   27.743  -10.966 1.00 107.69 1 . C  ? 
ATOM   2801  NE  NE  . ARG ARG ARG B B 401  401  . 1.138   27.314  -12.307 1.00 113.09 1 . N  ? 
ATOM   2802  CZ  CZ  . ARG ARG ARG B B 401  401  . 1.086   26.067  -12.775 1.00 113.12 1 . C  ? 
ATOM   2803  NH1 NH1 . ARG ARG ARG B B 401  401  . 0.647   25.060  -12.021 1.00 112.83 1 . N  ? 
ATOM   2804  NH2 NH2 . ARG ARG ARG B B 401  401  . 1.482   25.827  -14.021 1.00 116.18 1 . N  ? 
ATOM   2805  C   C   . ARG ARG ARG B B 401  401  . 1.081   30.968  -13.549 1.00 88.65  1 . C  ? 
ATOM   2806  O   O   . ARG ARG ARG B B 401  401  . 0.804   30.177  -14.454 1.00 90.87  1 . O  ? 
ATOM   2807  N   N   . LEU LEU LEU B B 402  402  . 2.218   31.660  -13.503 1.00 85.92  1 . N  ? 
ATOM   2808  CA  CA  . LEU LEU LEU B B 402  402  . 3.273   31.527  -14.505 1.00 82.01  1 . C  ? 
ATOM   2809  CB  CB  . LEU LEU LEU B B 402  402  . 3.746   32.904  -14.953 1.00 81.26  1 . C  ? 
ATOM   2810  CG  CG  . LEU LEU LEU B B 402  402  . 4.828   32.961  -16.041 1.00 82.66  1 . C  ? 
ATOM   2811  CD1 CD1 . LEU LEU LEU B B 402  402  . 4.549   34.134  -16.971 1.00 87.23  1 . C  ? 
ATOM   2812  CD2 CD2 . LEU LEU LEU B B 402  402  . 6.243   33.057  -15.474 1.00 80.37  1 . C  ? 
ATOM   2813  C   C   . LEU LEU LEU B B 402  402  . 4.440   30.741  -13.931 1.00 80.35  1 . C  ? 
ATOM   2814  O   O   . LEU LEU LEU B B 402  402  . 4.701   30.803  -12.735 1.00 79.31  1 . O  ? 
ATOM   2815  N   N   . GLN GLN GLN B B 403  403  . 5.131   30.005  -14.798 1.00 82.14  1 . N  ? 
ATOM   2816  CA  CA  . GLN GLN GLN B B 403  403  . 6.327   29.245  -14.436 1.00 82.50  1 . C  ? 
ATOM   2817  CB  CB  . GLN GLN GLN B B 403  403  . 5.996   27.762  -14.257 1.00 85.91  1 . C  ? 
ATOM   2818  CG  CG  . GLN GLN GLN B B 403  403  . 4.961   27.468  -13.184 1.00 89.51  1 . C  ? 
ATOM   2819  CD  CD  . GLN GLN GLN B B 403  403  . 4.802   25.985  -12.918 1.00 89.69  1 . C  ? 
ATOM   2820  OE1 OE1 . GLN GLN GLN B B 403  403  . 5.008   25.520  -11.796 1.00 90.11  1 . O  ? 
ATOM   2821  NE2 NE2 . GLN GLN GLN B B 403  403  . 4.448   25.231  -13.953 1.00 90.12  1 . N  ? 
ATOM   2822  C   C   . GLN GLN GLN B B 403  403  . 7.360   29.376  -15.540 1.00 82.16  1 . C  ? 
ATOM   2823  O   O   . GLN GLN GLN B B 403  403  . 7.010   29.305  -16.717 1.00 83.57  1 . O  ? 
ATOM   2824  N   N   . ILE ILE ILE B B 404  404  . 8.619   29.584  -15.162 1.00 81.81  1 . N  ? 
ATOM   2825  CA  CA  . ILE ILE ILE B B 404  404  . 9.746   29.465  -16.086 1.00 81.88  1 . C  ? 
ATOM   2826  CB  CB  . ILE ILE ILE B B 404  404  . 10.748  30.630  -15.948 1.00 82.01  1 . C  ? 
ATOM   2827  CG1 CG1 . ILE ILE ILE B B 404  404  . 10.078  31.958  -16.321 1.00 80.85  1 . C  ? 
ATOM   2828  CD1 CD1 . ILE ILE ILE B B 404  404  . 10.822  33.192  -15.855 1.00 81.61  1 . C  ? 
ATOM   2829  CG2 CG2 . ILE ILE ILE B B 404  404  . 11.964  30.399  -16.839 1.00 83.91  1 . C  ? 
ATOM   2830  C   C   . ILE ILE ILE B B 404  404  . 10.411  28.144  -15.731 1.00 81.94  1 . C  ? 
ATOM   2831  O   O   . ILE ILE ILE B B 404  404  . 10.704  27.899  -14.558 1.00 81.68  1 . O  ? 
ATOM   2832  N   N   . VAL VAL VAL B B 405  405  . 10.636  27.296  -16.736 1.00 83.39  1 . N  ? 
ATOM   2833  CA  CA  . VAL VAL VAL B B 405  405  . 11.134  25.941  -16.508 1.00 84.45  1 . C  ? 
ATOM   2834  CB  CB  . VAL VAL VAL B B 405  405  . 10.033  24.872  -16.692 1.00 86.30  1 . C  ? 
ATOM   2835  CG1 CG1 . VAL VAL VAL B B 405  405  . 10.543  23.512  -16.222 1.00 89.21  1 . C  ? 
ATOM   2836  CG2 CG2 . VAL VAL VAL B B 405  405  . 8.758   25.257  -15.947 1.00 87.59  1 . C  ? 
ATOM   2837  C   C   . VAL VAL VAL B B 405  405  . 12.266  25.595  -17.459 1.00 85.67  1 . C  ? 
ATOM   2838  O   O   . VAL VAL VAL B B 405  405  . 12.108  25.700  -18.678 1.00 87.81  1 . O  ? 
ATOM   2839  N   N   . LEU LEU LEU B B 406  406  . 13.389  25.159  -16.894 1.00 88.11  1 . N  ? 
ATOM   2840  CA  CA  . LEU LEU LEU B B 406  406  . 14.501  24.636  -17.677 1.00 92.13  1 . C  ? 
ATOM   2841  CB  CB  . LEU LEU LEU B B 406  406  . 15.830  24.842  -16.953 1.00 94.52  1 . C  ? 
ATOM   2842  CG  CG  . LEU LEU LEU B B 406  406  . 16.154  26.270  -16.501 1.00 96.06  1 . C  ? 
ATOM   2843  CD1 CD1 . LEU LEU LEU B B 406  406  . 17.467  26.277  -15.735 1.00 99.27  1 . C  ? 
ATOM   2844  CD2 CD2 . LEU LEU LEU B B 406  406  . 16.216  27.240  -17.670 1.00 95.95  1 . C  ? 
ATOM   2845  C   C   . LEU LEU LEU B B 406  406  . 14.264  23.154  -17.938 1.00 94.23  1 . C  ? 
ATOM   2846  O   O   . LEU LEU LEU B B 406  406  . 13.777  22.428  -17.060 1.00 92.68  1 . O  ? 
ATOM   2847  N   N   . ILE ILE ILE B B 407  407  . 14.609  22.727  -19.154 1.00 96.88  1 . N  ? 
ATOM   2848  CA  CA  . ILE ILE ILE B B 407  407  . 14.336  21.379  -19.656 1.00 98.68  1 . C  ? 
ATOM   2849  CB  CB  . ILE ILE ILE B B 407  407  . 13.172  21.394  -20.684 1.00 101.75 1 . C  ? 
ATOM   2850  CG1 CG1 . ILE ILE ILE B B 407  407  . 11.872  21.882  -20.017 1.00 106.21 1 . C  ? 
ATOM   2851  CD1 CD1 . ILE ILE ILE B B 407  407  . 10.704  22.102  -20.960 1.00 107.48 1 . C  ? 
ATOM   2852  CG2 CG2 . ILE ILE ILE B B 407  407  . 12.951  20.016  -21.303 1.00 102.79 1 . C  ? 
ATOM   2853  C   C   . ILE ILE ILE B B 407  407  . 15.619  20.844  -20.295 1.00 98.80  1 . C  ? 
ATOM   2854  O   O   . ILE ILE ILE B B 407  407  . 16.000  21.265  -21.389 1.00 97.49  1 . O  ? 
ATOM   2855  N   N   . SER SER SER B B 408  408  . 16.282  19.921  -19.604 1.00 101.60 1 . N  ? 
ATOM   2856  CA  CA  . SER SER SER B B 408  408  . 17.496  19.294  -20.124 1.00 103.30 1 . C  ? 
ATOM   2857  CB  CB  . SER SER SER B B 408  408  . 18.174  18.452  -19.040 1.00 105.28 1 . C  ? 
ATOM   2858  OG  OG  . SER SER SER B B 408  408  . 19.335  17.810  -19.539 1.00 105.15 1 . O  ? 
ATOM   2859  C   C   . SER SER SER B B 408  408  . 17.158  18.400  -21.319 1.00 100.61 1 . C  ? 
ATOM   2860  O   O   . SER SER SER B B 408  408  . 16.175  17.664  -21.265 1.00 97.15  1 . O  ? 
ATOM   2861  N   N   . PRO PRO PRO B B 409  409  . 17.973  18.446  -22.395 1.00 102.30 1 . N  ? 
ATOM   2862  CA  CA  . PRO PRO PRO B B 409  409  . 17.800  17.523  -23.530 1.00 105.09 1 . C  ? 
ATOM   2863  CB  CB  . PRO PRO PRO B B 409  409  . 19.035  17.797  -24.392 1.00 105.22 1 . C  ? 
ATOM   2864  CG  CG  . PRO PRO PRO B B 409  409  . 19.379  19.210  -24.107 1.00 104.58 1 . C  ? 
ATOM   2865  CD  CD  . PRO PRO PRO B B 409  409  . 19.021  19.446  -22.668 1.00 104.36 1 . C  ? 
ATOM   2866  C   C   . PRO PRO PRO B B 409  409  . 17.740  16.036  -23.155 1.00 106.31 1 . C  ? 
ATOM   2867  O   O   . PRO PRO PRO B B 409  409  . 17.110  15.251  -23.868 1.00 99.36  1 . O  ? 
ATOM   2868  N   N   . GLU GLU GLU B B 410  410  . 18.387  15.663  -22.050 1.00 110.25 1 . N  ? 
ATOM   2869  CA  CA  . GLU GLU GLU B B 410  410  . 18.323  14.297  -21.536 1.00 113.11 1 . C  ? 
ATOM   2870  CB  CB  . GLU GLU GLU B B 410  410  . 19.361  14.084  -20.427 1.00 119.55 1 . C  ? 
ATOM   2871  CG  CG  . GLU GLU GLU B B 410  410  . 20.802  14.124  -20.923 1.00 125.61 1 . C  ? 
ATOM   2872  CD  CD  . GLU GLU GLU B B 410  410  . 21.811  13.694  -19.868 1.00 133.48 1 . C  ? 
ATOM   2873  OE1 OE1 . GLU GLU GLU B B 410  410  . 21.610  12.640  -19.221 1.00 137.25 1 . O  ? 
ATOM   2874  OE2 OE2 . GLU GLU GLU B B 410  410  . 22.821  14.406  -19.692 1.00 139.37 1 . O  ? 
ATOM   2875  C   C   . GLU GLU GLU B B 410  410  . 16.929  13.859  -21.055 1.00 110.85 1 . C  ? 
ATOM   2876  O   O   . GLU GLU GLU B B 410  410  . 16.710  12.661  -20.882 1.00 117.42 1 . O  ? 
ATOM   2877  N   N   . LEU LEU LEU B B 411  411  . 16.004  14.802  -20.834 1.00 106.43 1 . N  ? 
ATOM   2878  CA  CA  . LEU LEU LEU B B 411  411  . 14.585  14.460  -20.588 1.00 107.28 1 . C  ? 
ATOM   2879  CB  CB  . LEU LEU LEU B B 411  411  . 13.753  15.692  -20.198 1.00 111.47 1 . C  ? 
ATOM   2880  CG  CG  . LEU LEU LEU B B 411  411  . 13.791  16.139  -18.735 1.00 118.06 1 . C  ? 
ATOM   2881  CD1 CD1 . LEU LEU LEU B B 411  411  . 13.201  17.537  -18.582 1.00 117.71 1 . C  ? 
ATOM   2882  CD2 CD2 . LEU LEU LEU B B 411  411  . 13.057  15.144  -17.840 1.00 120.07 1 . C  ? 
ATOM   2883  C   C   . LEU LEU LEU B B 411  411  . 13.899  13.780  -21.772 1.00 104.78 1 . C  ? 
ATOM   2884  O   O   . LEU LEU LEU B B 411  411  . 12.933  13.037  -21.579 1.00 99.25  1 . O  ? 
ATOM   2885  N   N   . PHE PHE PHE B B 412  412  . 14.382  14.057  -22.983 1.00 105.04 1 . N  ? 
ATOM   2886  CA  CA  . PHE PHE PHE B B 412  412  . 13.833  13.466  -24.204 1.00 106.42 1 . C  ? 
ATOM   2887  CB  CB  . PHE PHE PHE B B 412  412  . 14.019  14.420  -25.389 1.00 110.41 1 . C  ? 
ATOM   2888  CG  CG  . PHE PHE PHE B B 412  412  . 13.329  15.742  -25.211 1.00 109.88 1 . C  ? 
ATOM   2889  CD1 CD1 . PHE PHE PHE B B 412  412  . 12.005  15.906  -25.600 1.00 111.36 1 . C  ? 
ATOM   2890  CE1 CE1 . PHE PHE PHE B B 412  412  . 11.360  17.119  -25.431 1.00 109.29 1 . C  ? 
ATOM   2891  CZ  CZ  . PHE PHE PHE B B 412  412  . 12.034  18.185  -24.860 1.00 108.41 1 . C  ? 
ATOM   2892  CE2 CE2 . PHE PHE PHE B B 412  412  . 13.352  18.032  -24.462 1.00 109.30 1 . C  ? 
ATOM   2893  CD2 CD2 . PHE PHE PHE B B 412  412  . 13.994  16.817  -24.639 1.00 107.86 1 . C  ? 
ATOM   2894  C   C   . PHE PHE PHE B B 412  412  . 14.491  12.123  -24.509 1.00 103.67 1 . C  ? 
ATOM   2895  O   O   . PHE PHE PHE B B 412  412  . 15.691  11.954  -24.280 1.00 103.16 1 . O  ? 
ATOM   2896  N   N   . ILE ILE ILE B B 413  413  . 13.699  11.180  -25.022 1.00 102.60 1 . N  ? 
ATOM   2897  CA  CA  . ILE ILE ILE B B 413  413  . 14.183  9.848   -25.427 1.00 102.41 1 . C  ? 
ATOM   2898  CB  CB  . ILE ILE ILE B B 413  413  . 13.794  8.741   -24.420 1.00 100.52 1 . C  ? 
ATOM   2899  CG1 CG1 . ILE ILE ILE B B 413  413  . 12.298  8.785   -24.082 1.00 97.98  1 . C  ? 
ATOM   2900  CD1 CD1 . ILE ILE ILE B B 413  413  . 11.807  7.567   -23.333 1.00 98.15  1 . C  ? 
ATOM   2901  CG2 CG2 . ILE ILE ILE B B 413  413  . 14.620  8.878   -23.151 1.00 105.40 1 . C  ? 
ATOM   2902  C   C   . ILE ILE ILE B B 413  413  . 13.604  9.497   -26.787 1.00 104.36 1 . C  ? 
ATOM   2903  O   O   . ILE ILE ILE B B 413  413  . 12.594  10.083  -27.175 1.00 107.77 1 . O  ? 
ATOM   2904  N   N   . PRO PRO PRO B B 414  414  . 14.223  8.535   -27.510 1.00 107.72 1 . N  ? 
ATOM   2905  CA  CA  . PRO PRO PRO B B 414  414  . 13.698  8.159   -28.830 1.00 109.42 1 . C  ? 
ATOM   2906  CB  CB  . PRO PRO PRO B B 414  414  . 14.585  6.976   -29.237 1.00 109.01 1 . C  ? 
ATOM   2907  CG  CG  . PRO PRO PRO B B 414  414  . 15.874  7.227   -28.540 1.00 110.12 1 . C  ? 
ATOM   2908  CD  CD  . PRO PRO PRO B B 414  414  . 15.491  7.835   -27.217 1.00 109.76 1 . C  ? 
ATOM   2909  C   C   . PRO PRO PRO B B 414  414  . 12.224  7.750   -28.816 1.00 110.52 1 . C  ? 
ATOM   2910  O   O   . PRO PRO PRO B B 414  414  . 11.765  7.105   -27.872 1.00 117.60 1 . O  ? 
ATOM   2911  N   N   . VAL VAL VAL B B 415  415  . 11.493  8.147   -29.851 1.00 110.58 1 . N  ? 
ATOM   2912  CA  CA  . VAL VAL VAL B B 415  415  . 10.105  7.745   -30.007 1.00 112.13 1 . C  ? 
ATOM   2913  CB  CB  . VAL VAL VAL B B 415  415  . 9.380   8.579   -31.089 1.00 117.53 1 . C  ? 
ATOM   2914  CG1 CG1 . VAL VAL VAL B B 415  415  . 7.952   8.088   -31.297 1.00 119.32 1 . C  ? 
ATOM   2915  CG2 CG2 . VAL VAL VAL B B 415  415  . 9.369   10.058  -30.714 1.00 121.06 1 . C  ? 
ATOM   2916  C   C   . VAL VAL VAL B B 415  415  . 10.164  6.276   -30.403 1.00 113.88 1 . C  ? 
ATOM   2917  O   O   . VAL VAL VAL B B 415  415  . 10.815  5.935   -31.389 1.00 113.25 1 . O  ? 
ATOM   2918  N   N   . GLU GLU GLU B B 416  416  . 9.528   5.417   -29.606 1.00 120.60 1 . N  ? 
ATOM   2919  CA  CA  . GLU GLU GLU B B 416  416  . 9.496   3.969   -29.851 1.00 125.44 1 . C  ? 
ATOM   2920  CB  CB  . GLU GLU GLU B B 416  416  . 10.600  3.259   -29.053 1.00 125.20 1 . C  ? 
ATOM   2921  CG  CG  . GLU GLU GLU B B 416  416  . 11.930  3.105   -29.784 1.00 125.63 1 . C  ? 
ATOM   2922  CD  CD  . GLU GLU GLU B B 416  416  . 11.907  2.042   -30.872 1.00 125.06 1 . C  ? 
ATOM   2923  OE1 OE1 . GLU GLU GLU B B 416  416  . 11.276  0.981   -30.675 1.00 126.12 1 . O  ? 
ATOM   2924  OE2 OE2 . GLU GLU GLU B B 416  416  . 12.537  2.266   -31.926 1.00 121.64 1 . O  ? 
ATOM   2925  C   C   . GLU GLU GLU B B 416  416  . 8.130   3.395   -29.470 1.00 131.89 1 . C  ? 
ATOM   2926  O   O   . GLU GLU GLU B B 416  416  . 7.749   3.413   -28.297 1.00 139.05 1 . O  ? 
ATOM   2927  N   N   . ASP ASP ASP B B 417  417  . 7.398   2.904   -30.468 1.00 137.78 1 . N  ? 
ATOM   2928  CA  CA  . ASP ASP ASP B B 417  417  . 6.109   2.224   -30.238 1.00 141.55 1 . C  ? 
ATOM   2929  CB  CB  . ASP ASP ASP B B 417  417  . 5.263   2.151   -31.528 1.00 138.90 1 . C  ? 
ATOM   2930  CG  CG  . ASP ASP ASP B B 417  417  . 6.051   1.660   -32.744 1.00 137.94 1 . C  ? 
ATOM   2931  OD1 OD1 . ASP ASP ASP B B 417  417  . 7.254   1.333   -32.614 1.00 135.49 1 . O  ? 
ATOM   2932  OD2 OD2 . ASP ASP ASP B B 417  417  . 5.460   1.621   -33.843 1.00 131.61 1 . O  ? 
ATOM   2933  C   C   . ASP ASP ASP B B 417  417  . 6.252   0.830   -29.593 1.00 145.30 1 . C  ? 
ATOM   2934  O   O   . ASP ASP ASP B B 417  417  . 5.299   0.342   -28.984 1.00 142.09 1 . O  ? 
ATOM   2935  N   N   . ASP ASP ASP B B 418  418  . 7.425   0.203   -29.731 1.00 147.63 1 . N  ? 
ATOM   2936  CA  CA  . ASP ASP ASP B B 418  418  . 7.741   -1.059  -29.040 1.00 150.68 1 . C  ? 
ATOM   2937  CB  CB  . ASP ASP ASP B B 418  418  . 8.991   -1.704  -29.656 1.00 152.54 1 . C  ? 
ATOM   2938  CG  CG  . ASP ASP ASP B B 418  418  . 9.436   -2.958  -28.912 1.00 153.86 1 . C  ? 
ATOM   2939  OD1 OD1 . ASP ASP ASP B B 418  418  . 8.588   -3.849  -28.691 1.00 151.21 1 . O  ? 
ATOM   2940  OD2 OD2 . ASP ASP ASP B B 418  418  . 10.630  -3.047  -28.548 1.00 148.35 1 . O  ? 
ATOM   2941  C   C   . ASP ASP ASP B B 418  418  . 7.979   -0.815  -27.544 1.00 153.16 1 . C  ? 
ATOM   2942  O   O   . ASP ASP ASP B B 418  418  . 8.834   -0.006  -27.187 1.00 157.01 1 . O  ? 
ATOM   2943  N   N   . VAL VAL VAL B B 419  419  . 7.252   -1.535  -26.684 1.00 150.52 1 . N  ? 
ATOM   2944  CA  CA  . VAL VAL VAL B B 419  419  . 7.323   -1.332  -25.221 1.00 150.96 1 . C  ? 
ATOM   2945  CB  CB  . VAL VAL VAL B B 419  419  . 6.090   -1.939  -24.494 1.00 145.06 1 . C  ? 
ATOM   2946  CG1 CG1 . VAL VAL VAL B B 419  419  . 6.160   -3.463  -24.438 1.00 146.17 1 . C  ? 
ATOM   2947  CG2 CG2 . VAL VAL VAL B B 419  419  . 5.937   -1.354  -23.091 1.00 140.12 1 . C  ? 
ATOM   2948  C   C   . VAL VAL VAL B B 419  419  . 8.624   -1.824  -24.552 1.00 159.31 1 . C  ? 
ATOM   2949  O   O   . VAL VAL VAL B B 419  419  . 9.055   -1.233  -23.561 1.00 157.83 1 . O  ? 
ATOM   2950  N   N   . MET MET MET B B 420  420  . 9.228   -2.898  -25.071 1.00 169.53 1 . N  ? 
ATOM   2951  CA  CA  . MET MET MET B B 420  420  . 10.507  -3.422  -24.545 1.00 177.19 1 . C  ? 
ATOM   2952  CB  CB  . MET MET MET B B 420  420  . 10.964  -4.660  -25.345 1.00 190.57 1 . C  ? 
ATOM   2953  CG  CG  . MET MET MET B B 420  420  . 12.282  -5.302  -24.892 1.00 194.75 1 . C  ? 
ATOM   2954  SD  SD  . MET MET MET B B 420  420  . 13.064  -6.367  -26.132 1.00 194.95 1 . S  ? 
ATOM   2955  CE  CE  . MET MET MET B B 420  420  . 13.635  -5.176  -27.346 1.00 184.11 1 . C  ? 
ATOM   2956  C   C   . MET MET MET B B 420  420  . 11.594  -2.352  -24.606 1.00 174.64 1 . C  ? 
ATOM   2957  O   O   . MET MET MET B B 420  420  . 12.218  -2.027  -23.592 1.00 170.62 1 . O  ? 
ATOM   2958  N   N   . GLU GLU GLU B B 421  421  . 11.804  -1.819  -25.807 1.00 169.23 1 . N  ? 
ATOM   2959  CA  CA  . GLU GLU GLU B B 421  421  . 12.841  -0.820  -26.056 1.00 162.58 1 . C  ? 
ATOM   2960  CB  CB  . GLU GLU GLU B B 421  421  . 13.029  -0.613  -27.565 1.00 158.91 1 . C  ? 
ATOM   2961  CG  CG  . GLU GLU GLU B B 421  421  . 14.359  0.016   -27.956 1.00 158.71 1 . C  ? 
ATOM   2962  CD  CD  . GLU GLU GLU B B 421  421  . 15.542  -0.936  -27.843 1.00 158.38 1 . C  ? 
ATOM   2963  OE1 OE1 . GLU GLU GLU B B 421  421  . 15.411  -2.030  -27.244 1.00 151.42 1 . O  ? 
ATOM   2964  OE2 OE2 . GLU GLU GLU B B 421  421  . 16.622  -0.579  -28.360 1.00 156.97 1 . O  ? 
ATOM   2965  C   C   . GLU GLU GLU B B 421  421  . 12.515  0.508   -25.374 1.00 159.53 1 . C  ? 
ATOM   2966  O   O   . GLU GLU GLU B B 421  421  . 13.404  1.165   -24.832 1.00 156.27 1 . O  ? 
ATOM   2967  N   N   . ARG ARG ARG B B 422  422  . 11.238  0.887   -25.409 1.00 156.77 1 . N  ? 
ATOM   2968  CA  CA  . ARG ARG ARG B B 422  422  . 10.730  2.085   -24.722 1.00 154.50 1 . C  ? 
ATOM   2969  CB  CB  . ARG ARG ARG B B 422  422  . 9.238   2.260   -25.046 1.00 153.17 1 . C  ? 
ATOM   2970  CG  CG  . ARG ARG ARG B B 422  422  . 8.550   3.486   -24.465 1.00 148.44 1 . C  ? 
ATOM   2971  CD  CD  . ARG ARG ARG B B 422  422  . 7.119   3.580   -24.984 1.00 144.13 1 . C  ? 
ATOM   2972  NE  NE  . ARG ARG ARG B B 422  422  . 6.215   4.199   -24.016 1.00 144.39 1 . N  ? 
ATOM   2973  CZ  CZ  . ARG ARG ARG B B 422  422  . 5.755   3.618   -22.902 1.00 143.73 1 . C  ? 
ATOM   2974  NH1 NH1 . ARG ARG ARG B B 422  422  . 6.105   2.375   -22.561 1.00 140.68 1 . N  ? 
ATOM   2975  NH2 NH2 . ARG ARG ARG B B 422  422  . 4.935   4.297   -22.105 1.00 146.89 1 . N  ? 
ATOM   2976  C   C   . ARG ARG ARG B B 422  422  . 10.949  2.025   -23.205 1.00 150.00 1 . C  ? 
ATOM   2977  O   O   . ARG ARG ARG B B 422  422  . 11.294  3.036   -22.585 1.00 139.09 1 . O  ? 
ATOM   2978  N   N   . GLN GLN GLN B B 423  423  . 10.747  0.842   -22.624 1.00 149.14 1 . N  ? 
ATOM   2979  CA  CA  . GLN GLN GLN B B 423  423  . 10.985  0.616   -21.197 1.00 146.91 1 . C  ? 
ATOM   2980  CB  CB  . GLN GLN GLN B B 423  423  . 10.322  -0.695  -20.741 1.00 149.25 1 . C  ? 
ATOM   2981  CG  CG  . GLN GLN GLN B B 423  423  . 10.378  -0.979  -19.241 1.00 149.87 1 . C  ? 
ATOM   2982  CD  CD  . GLN GLN GLN B B 423  423  . 9.899   0.186   -18.391 1.00 150.04 1 . C  ? 
ATOM   2983  OE1 OE1 . GLN GLN GLN B B 423  423  . 10.552  0.564   -17.419 1.00 151.55 1 . O  ? 
ATOM   2984  NE2 NE2 . GLN GLN GLN B B 423  423  . 8.764   0.771   -18.763 1.00 150.02 1 . N  ? 
ATOM   2985  C   C   . GLN GLN GLN B B 423  423  . 12.479  0.607   -20.854 1.00 142.75 1 . C  ? 
ATOM   2986  O   O   . GLN GLN GLN B B 423  423  . 12.861  1.049   -19.767 1.00 143.18 1 . O  ? 
ATOM   2987  N   N   . ARG ARG ARG B B 424  424  . 13.312  0.101   -21.766 1.00 136.46 1 . N  ? 
ATOM   2988  CA  CA  . ARG ARG ARG B B 424  424  . 14.771  0.127   -21.579 1.00 138.25 1 . C  ? 
ATOM   2989  CB  CB  . ARG ARG ARG B B 424  424  . 15.490  -0.782  -22.593 1.00 139.81 1 . C  ? 
ATOM   2990  CG  CG  . ARG ARG ARG B B 424  424  . 16.801  -1.358  -22.065 1.00 140.48 1 . C  ? 
ATOM   2991  CD  CD  . ARG ARG ARG B B 424  424  . 17.791  -1.733  -23.160 1.00 140.59 1 . C  ? 
ATOM   2992  NE  NE  . ARG ARG ARG B B 424  424  . 18.676  -0.612  -23.505 1.00 142.22 1 . N  ? 
ATOM   2993  CZ  CZ  . ARG ARG ARG B B 424  424  . 18.536  0.221   -24.543 1.00 138.93 1 . C  ? 
ATOM   2994  NH1 NH1 . ARG ARG ARG B B 424  424  . 17.534  0.099   -25.418 1.00 138.43 1 . N  ? 
ATOM   2995  NH2 NH2 . ARG ARG ARG B B 424  424  . 19.425  1.199   -24.715 1.00 134.79 1 . N  ? 
ATOM   2996  C   C   . ARG ARG ARG B B 424  424  . 15.331  1.558   -21.660 1.00 139.32 1 . C  ? 
ATOM   2997  O   O   . ARG ARG ARG B B 424  424  . 16.302  1.884   -20.967 1.00 141.51 1 . O  ? 
ATOM   2998  N   N   . LEU LEU LEU B B 425  425  . 14.718  2.397   -22.503 1.00 136.99 1 . N  ? 
ATOM   2999  CA  CA  . LEU LEU LEU B B 425  425  . 15.113  3.811   -22.656 1.00 126.22 1 . C  ? 
ATOM   3000  CB  CB  . LEU LEU LEU B B 425  425  . 14.543  4.403   -23.953 1.00 121.07 1 . C  ? 
ATOM   3001  CG  CG  . LEU LEU LEU B B 425  425  . 15.199  3.864   -25.231 1.00 119.37 1 . C  ? 
ATOM   3002  CD1 CD1 . LEU LEU LEU B B 425  425  . 14.301  4.086   -26.438 1.00 115.72 1 . C  ? 
ATOM   3003  CD2 CD2 . LEU LEU LEU B B 425  425  . 16.581  4.473   -25.455 1.00 120.41 1 . C  ? 
ATOM   3004  C   C   . LEU LEU LEU B B 425  425  . 14.708  4.677   -21.465 1.00 117.34 1 . C  ? 
ATOM   3005  O   O   . LEU LEU LEU B B 425  425  . 15.481  5.536   -21.041 1.00 110.03 1 . O  ? 
ATOM   3006  N   N   . ILE ILE ILE B B 426  426  . 13.506  4.448   -20.936 1.00 116.23 1 . N  ? 
ATOM   3007  CA  CA  . ILE ILE ILE B B 426  426  . 13.038  5.121   -19.713 1.00 120.80 1 . C  ? 
ATOM   3008  CB  CB  . ILE ILE ILE B B 426  426  . 11.583  4.712   -19.355 1.00 120.66 1 . C  ? 
ATOM   3009  CG1 CG1 . ILE ILE ILE B B 426  426  . 10.595  5.268   -20.395 1.00 119.42 1 . C  ? 
ATOM   3010  CD1 CD1 . ILE ILE ILE B B 426  426  . 9.307   4.478   -20.505 1.00 119.12 1 . C  ? 
ATOM   3011  CG2 CG2 . ILE ILE ILE B B 426  426  . 11.184  5.209   -17.963 1.00 120.32 1 . C  ? 
ATOM   3012  C   C   . ILE ILE ILE B B 426  426  . 13.980  4.850   -18.529 1.00 125.25 1 . C  ? 
ATOM   3013  O   O   . ILE ILE ILE B B 426  426  . 14.259  5.754   -17.738 1.00 129.13 1 . O  ? 
ATOM   3014  N   N   . GLU GLU GLU B B 427  427  . 14.462  3.612   -18.416 1.00 129.82 1 . N  ? 
ATOM   3015  CA  CA  . GLU GLU GLU B B 427  427  . 15.418  3.237   -17.366 1.00 130.67 1 . C  ? 
ATOM   3016  CB  CB  . GLU GLU GLU B B 427  427  . 15.418  1.717   -17.150 1.00 133.61 1 . C  ? 
ATOM   3017  CG  CG  . GLU GLU GLU B B 427  427  . 14.116  1.187   -16.558 1.00 135.96 1 . C  ? 
ATOM   3018  CD  CD  . GLU GLU GLU B B 427  427  . 14.084  -0.327  -16.424 1.00 138.61 1 . C  ? 
ATOM   3019  OE1 OE1 . GLU GLU GLU B B 427  427  . 15.151  -0.943  -16.219 1.00 143.07 1 . O  ? 
ATOM   3020  OE2 OE2 . GLU GLU GLU B B 427  427  . 12.982  -0.906  -16.515 1.00 136.79 1 . O  ? 
ATOM   3021  C   C   . GLU GLU GLU B B 427  427  . 16.848  3.744   -17.624 1.00 127.44 1 . C  ? 
ATOM   3022  O   O   . GLU GLU GLU B B 427  427  . 17.573  4.033   -16.670 1.00 128.16 1 . O  ? 
ATOM   3023  N   N   . SER SER SER B B 428  428  . 17.250  3.858   -18.893 1.00 124.10 1 . N  ? 
ATOM   3024  CA  CA  . SER SER SER B B 428  428  . 18.594  4.357   -19.238 1.00 122.93 1 . C  ? 
ATOM   3025  CB  CB  . SER SER SER B B 428  428  . 18.926  4.085   -20.711 1.00 120.56 1 . C  ? 
ATOM   3026  OG  OG  . SER SER SER B B 428  428  . 18.255  4.987   -21.571 1.00 125.59 1 . O  ? 
ATOM   3027  C   C   . SER SER SER B B 428  428  . 18.816  5.848   -18.919 1.00 124.98 1 . C  ? 
ATOM   3028  O   O   . SER SER SER B B 428  428  . 19.963  6.286   -18.825 1.00 128.65 1 . O  ? 
ATOM   3029  N   N   . VAL VAL VAL B B 429  429  . 17.734  6.618   -18.771 1.00 123.42 1 . N  ? 
ATOM   3030  CA  CA  . VAL VAL VAL B B 429  429  . 17.813  8.024   -18.347 1.00 117.29 1 . C  ? 
ATOM   3031  CB  CB  . VAL VAL VAL B B 429  429  . 16.652  8.855   -18.929 1.00 118.55 1 . C  ? 
ATOM   3032  CG1 CG1 . VAL VAL VAL B B 429  429  . 16.647  10.275  -18.363 1.00 120.12 1 . C  ? 
ATOM   3033  CG2 CG2 . VAL VAL VAL B B 429  429  . 16.740  8.885   -20.449 1.00 118.28 1 . C  ? 
ATOM   3034  C   C   . VAL VAL VAL B B 429  429  . 17.781  8.104   -16.814 1.00 107.85 1 . C  ? 
ATOM   3035  O   O   . VAL VAL VAL B B 429  429  . 16.838  7.603   -16.208 1.00 103.69 1 . O  ? 
ATOM   3036  N   N   . PRO PRO PRO B B 430  430  . 18.794  8.749   -16.189 1.00 102.42 1 . N  ? 
ATOM   3037  CA  CA  . PRO PRO PRO B B 430  430  . 18.850  8.875   -14.722 1.00 105.15 1 . C  ? 
ATOM   3038  CB  CB  . PRO PRO PRO B B 430  430  . 20.083  9.755   -14.492 1.00 103.02 1 . C  ? 
ATOM   3039  CG  CG  . PRO PRO PRO B B 430  430  . 20.948  9.508   -15.668 1.00 101.16 1 . C  ? 
ATOM   3040  CD  CD  . PRO PRO PRO B B 430  430  . 20.015  9.290   -16.819 1.00 101.68 1 . C  ? 
ATOM   3041  C   C   . PRO PRO PRO B B 430  430  . 17.637  9.534   -14.065 1.00 108.29 1 . C  ? 
ATOM   3042  O   O   . PRO PRO PRO B B 430  430  . 16.861  10.222  -14.729 1.00 111.35 1 . O  ? 
ATOM   3043  N   N   . ASP ASP ASP B B 431  431  . 17.497  9.315   -12.761 1.00 112.41 1 . N  ? 
ATOM   3044  CA  CA  . ASP ASP ASP B B 431  431  . 16.435  9.940   -11.972 1.00 118.05 1 . C  ? 
ATOM   3045  CB  CB  . ASP ASP ASP B B 431  431  . 16.242  9.221   -10.633 1.00 128.32 1 . C  ? 
ATOM   3046  CG  CG  . ASP ASP ASP B B 431  431  . 15.794  7.775   -10.792 1.00 133.33 1 . C  ? 
ATOM   3047  OD1 OD1 . ASP ASP ASP B B 431  431  . 16.450  7.014   -11.539 1.00 140.48 1 . O  ? 
ATOM   3048  OD2 OD2 . ASP ASP ASP B B 431  431  . 14.796  7.394   -10.143 1.00 132.95 1 . O  ? 
ATOM   3049  C   C   . ASP ASP ASP B B 431  431  . 16.746  11.410  -11.704 1.00 118.06 1 . C  ? 
ATOM   3050  O   O   . ASP ASP ASP B B 431  431  . 15.826  12.221  -11.594 1.00 119.24 1 . O  ? 
ATOM   3051  N   N   . SER SER SER B B 432  432  . 18.036  11.742  -11.587 1.00 119.21 1 . N  ? 
ATOM   3052  CA  CA  . SER SER SER B B 432  432  . 18.488  13.122  -11.330 1.00 119.66 1 . C  ? 
ATOM   3053  CB  CB  . SER SER SER B B 432  432  . 20.014  13.165  -11.146 1.00 119.42 1 . C  ? 
ATOM   3054  OG  OG  . SER SER SER B B 432  432  . 20.696  12.851  -12.347 1.00 117.75 1 . O  ? 
ATOM   3055  C   C   . SER SER SER B B 432  432  . 18.069  14.120  -12.420 1.00 119.35 1 . C  ? 
ATOM   3056  O   O   . SER SER SER B B 432  432  . 17.887  15.313  -12.135 1.00 115.77 1 . O  ? 
ATOM   3057  N   N   . VAL VAL VAL B B 433  433  . 17.927  13.626  -13.655 1.00 115.03 1 . N  ? 
ATOM   3058  CA  CA  . VAL VAL VAL B B 433  433  . 17.426  14.426  -14.778 1.00 109.43 1 . C  ? 
ATOM   3059  CB  CB  . VAL VAL VAL B B 433  433  . 17.727  13.759  -16.139 1.00 110.55 1 . C  ? 
ATOM   3060  CG1 CG1 . VAL VAL VAL B B 433  433  . 17.062  14.517  -17.284 1.00 111.15 1 . C  ? 
ATOM   3061  CG2 CG2 . VAL VAL VAL B B 433  433  . 19.236  13.684  -16.361 1.00 113.16 1 . C  ? 
ATOM   3062  C   C   . VAL VAL VAL B B 433  433  . 15.922  14.688  -14.607 1.00 102.55 1 . C  ? 
ATOM   3063  O   O   . VAL VAL VAL B B 433  433  . 15.102  13.766  -14.613 1.00 90.20  1 . O  ? 
ATOM   3064  N   N   . THR THR THR B B 434  434  . 15.585  15.968  -14.489 1.00 103.09 1 . N  ? 
ATOM   3065  CA  CA  . THR THR THR B B 434  434  . 14.289  16.408  -13.986 1.00 100.60 1 . C  ? 
ATOM   3066  CB  CB  . THR THR THR B B 434  434  . 14.297  16.348  -12.437 1.00 101.14 1 . C  ? 
ATOM   3067  OG1 OG1 . THR THR THR B B 434  434  . 13.004  16.662  -11.925 1.00 97.01  1 . O  ? 
ATOM   3068  CG2 CG2 . THR THR THR B B 434  434  . 15.340  17.317  -11.825 1.00 102.25 1 . C  ? 
ATOM   3069  C   C   . THR THR THR B B 434  434  . 13.986  17.843  -14.479 1.00 99.52  1 . C  ? 
ATOM   3070  O   O   . THR THR THR B B 434  434  . 14.922  18.619  -14.708 1.00 96.10  1 . O  ? 
ATOM   3071  N   N   . PRO PRO PRO B B 435  435  . 12.690  18.198  -14.667 1.00 97.35  1 . N  ? 
ATOM   3072  CA  CA  . PRO PRO PRO B B 435  435  . 12.362  19.602  -14.936 1.00 93.96  1 . C  ? 
ATOM   3073  CB  CB  . PRO PRO PRO B B 435  435  . 10.834  19.598  -15.087 1.00 95.43  1 . C  ? 
ATOM   3074  CG  CG  . PRO PRO PRO B B 435  435  . 10.473  18.203  -15.426 1.00 96.48  1 . C  ? 
ATOM   3075  CD  CD  . PRO PRO PRO B B 435  435  . 11.494  17.338  -14.748 1.00 98.99  1 . C  ? 
ATOM   3076  C   C   . PRO PRO PRO B B 435  435  . 12.765  20.492  -13.771 1.00 93.18  1 . C  ? 
ATOM   3077  O   O   . PRO PRO PRO B B 435  435  . 12.699  20.062  -12.612 1.00 95.00  1 . O  ? 
ATOM   3078  N   N   . LEU LEU LEU B B 436  436  . 13.177  21.715  -14.084 1.00 92.54  1 . N  ? 
ATOM   3079  CA  CA  . LEU LEU LEU B B 436  436  . 13.632  22.665  -13.073 1.00 94.31  1 . C  ? 
ATOM   3080  CB  CB  . LEU LEU LEU B B 436  436  . 15.112  22.980  -13.294 1.00 95.67  1 . C  ? 
ATOM   3081  CG  CG  . LEU LEU LEU B B 436  436  . 16.070  21.795  -13.156 1.00 97.92  1 . C  ? 
ATOM   3082  CD1 CD1 . LEU LEU LEU B B 436  436  . 17.427  22.116  -13.775 1.00 98.46  1 . C  ? 
ATOM   3083  CD2 CD2 . LEU LEU LEU B B 436  436  . 16.212  21.392  -11.695 1.00 98.27  1 . C  ? 
ATOM   3084  C   C   . LEU LEU LEU B B 436  436  . 12.808  23.943  -13.146 1.00 90.73  1 . C  ? 
ATOM   3085  O   O   . LEU LEU LEU B B 436  436  . 13.070  24.793  -13.994 1.00 93.62  1 . O  ? 
ATOM   3086  N   N   . ILE ILE ILE B B 437  437  . 11.806  24.068  -12.274 1.00 85.84  1 . N  ? 
ATOM   3087  CA  CA  . ILE ILE ILE B B 437  437  . 10.990  25.285  -12.212 1.00 86.32  1 . C  ? 
ATOM   3088  CB  CB  . ILE ILE ILE B B 437  437  . 9.614   25.070  -11.523 1.00 86.98  1 . C  ? 
ATOM   3089  CG1 CG1 . ILE ILE ILE B B 437  437  . 8.802   23.972  -12.224 1.00 86.08  1 . C  ? 
ATOM   3090  CD1 CD1 . ILE ILE ILE B B 437  437  . 7.724   23.361  -11.352 1.00 87.00  1 . C  ? 
ATOM   3091  CG2 CG2 . ILE ILE ILE B B 437  437  . 8.801   26.364  -11.519 1.00 86.06  1 . C  ? 
ATOM   3092  C   C   . ILE ILE ILE B B 437  437  . 11.822  26.340  -11.480 1.00 85.39  1 . C  ? 
ATOM   3093  O   O   . ILE ILE ILE B B 437  437  . 11.812  26.417  -10.254 1.00 83.50  1 . O  ? 
ATOM   3094  N   N   . ILE ILE ILE B B 438  438  . 12.564  27.128  -12.255 1.00 88.14  1 . N  ? 
ATOM   3095  CA  CA  . ILE ILE ILE B B 438  438  . 13.461  28.164  -11.713 1.00 87.34  1 . C  ? 
ATOM   3096  CB  CB  . ILE ILE ILE B B 438  438  . 14.579  28.562  -12.715 1.00 87.32  1 . C  ? 
ATOM   3097  CG1 CG1 . ILE ILE ILE B B 438  438  . 14.019  29.218  -13.989 1.00 87.31  1 . C  ? 
ATOM   3098  CD1 CD1 . ILE ILE ILE B B 438  438  . 15.089  29.755  -14.915 1.00 89.94  1 . C  ? 
ATOM   3099  CG2 CG2 . ILE ILE ILE B B 438  438  . 15.420  27.342  -13.063 1.00 88.89  1 . C  ? 
ATOM   3100  C   C   . ILE ILE ILE B B 438  438  . 12.748  29.429  -11.238 1.00 85.88  1 . C  ? 
ATOM   3101  O   O   . ILE ILE ILE B B 438  438  . 13.356  30.251  -10.551 1.00 84.28  1 . O  ? 
ATOM   3102  N   N   . TYR TYR TYR B B 439  439  . 11.482  29.593  -11.618 1.00 84.72  1 . N  ? 
ATOM   3103  CA  CA  . TYR TYR TYR B B 439  439  . 10.718  30.782  -11.273 1.00 87.93  1 . C  ? 
ATOM   3104  CB  CB  . TYR TYR TYR B B 439  439  . 10.983  31.883  -12.302 1.00 93.27  1 . C  ? 
ATOM   3105  CG  CG  . TYR TYR TYR B B 439  439  . 10.329  33.203  -11.971 1.00 95.36  1 . C  ? 
ATOM   3106  CD1 CD1 . TYR TYR TYR B B 439  439  . 10.793  33.980  -10.913 1.00 97.34  1 . C  ? 
ATOM   3107  CE1 CE1 . TYR TYR TYR B B 439  439  . 10.194  35.184  -10.591 1.00 99.24  1 . C  ? 
ATOM   3108  CZ  CZ  . TYR TYR TYR B B 439  439  . 9.123   35.633  -11.337 1.00 97.65  1 . C  ? 
ATOM   3109  OH  OH  . TYR TYR TYR B B 439  439  . 8.543   36.832  -11.013 1.00 103.26 1 . O  ? 
ATOM   3110  CE2 CE2 . TYR TYR TYR B B 439  439  . 8.640   34.880  -12.394 1.00 95.76  1 . C  ? 
ATOM   3111  CD2 CD2 . TYR TYR TYR B B 439  439  . 9.242   33.673  -12.706 1.00 94.30  1 . C  ? 
ATOM   3112  C   C   . TYR TYR TYR B B 439  439  . 9.237   30.471  -11.255 1.00 85.38  1 . C  ? 
ATOM   3113  O   O   . TYR TYR TYR B B 439  439  . 8.763   29.702  -12.088 1.00 85.35  1 . O  ? 
ATOM   3114  N   N   . GLU GLU GLU B B 440  440  . 8.520   31.071  -10.307 1.00 85.44  1 . N  ? 
ATOM   3115  CA  CA  . GLU GLU GLU B B 440  440  . 7.063   30.980  -10.254 1.00 86.02  1 . C  ? 
ATOM   3116  CB  CB  . GLU GLU GLU B B 440  440  . 6.619   29.781  -9.416  1.00 89.88  1 . C  ? 
ATOM   3117  CG  CG  . GLU GLU GLU B B 440  440  . 5.133   29.459  -9.516  1.00 95.88  1 . C  ? 
ATOM   3118  CD  CD  . GLU GLU GLU B B 440  440  . 4.764   28.165  -8.814  1.00 103.39 1 . C  ? 
ATOM   3119  OE1 OE1 . GLU GLU GLU B B 440  440  . 3.965   28.218  -7.854  1.00 110.38 1 . O  ? 
ATOM   3120  OE2 OE2 . GLU GLU GLU B B 440  440  . 5.276   27.094  -9.212  1.00 108.27 1 . O  ? 
ATOM   3121  C   C   . GLU GLU GLU B B 440  440  . 6.474   32.262  -9.687  1.00 85.26  1 . C  ? 
ATOM   3122  O   O   . GLU GLU GLU B B 440  440  . 7.125   32.961  -8.905  1.00 86.42  1 . O  ? 
ATOM   3123  N   N   . GLU GLU GLU B B 441  441  . 5.250   32.566  -10.113 1.00 87.00  1 . N  ? 
ATOM   3124  CA  CA  . GLU GLU GLU B B 441  441  . 4.497   33.726  -9.629  1.00 91.23  1 . C  ? 
ATOM   3125  CB  CB  . GLU GLU GLU B B 441  441  . 4.890   35.006  -10.390 1.00 92.59  1 . C  ? 
ATOM   3126  CG  CG  . GLU GLU GLU B B 441  441  . 4.638   34.979  -11.898 1.00 93.93  1 . C  ? 
ATOM   3127  CD  CD  . GLU GLU GLU B B 441  441  . 5.182   36.201  -12.632 1.00 98.11  1 . C  ? 
ATOM   3128  OE1 OE1 . GLU GLU GLU B B 441  441  . 6.084   36.868  -12.094 1.00 104.26 1 . O  ? 
ATOM   3129  OE2 OE2 . GLU GLU GLU B B 441  441  . 4.719   36.497  -13.761 1.00 97.26  1 . O  ? 
ATOM   3130  C   C   . GLU GLU GLU B B 441  441  . 3.001   33.471  -9.763  1.00 91.28  1 . C  ? 
ATOM   3131  O   O   . GLU GLU GLU B B 441  441  . 2.573   32.720  -10.641 1.00 89.24  1 . O  ? 
ATOM   3132  N   N   . THR THR THR B B 442  442  . 2.222   34.088  -8.877  1.00 91.87  1 . N  ? 
ATOM   3133  CA  CA  . THR THR THR B B 442  442  . 0.764   34.040  -8.940  1.00 91.64  1 . C  ? 
ATOM   3134  CB  CB  . THR THR THR B B 442  442  . 0.160   33.188  -7.803  1.00 94.12  1 . C  ? 
ATOM   3135  OG1 OG1 . THR THR THR B B 442  442  . 0.559   33.724  -6.539  1.00 102.04 1 . O  ? 
ATOM   3136  CG2 CG2 . THR THR THR B B 442  442  . 0.621   31.743  -7.892  1.00 96.28  1 . C  ? 
ATOM   3137  C   C   . THR THR THR B B 442  442  . 0.209   35.452  -8.846  1.00 91.11  1 . C  ? 
ATOM   3138  O   O   . THR THR THR B B 442  442  . 0.935   36.396  -8.526  1.00 88.05  1 . O  ? 
ATOM   3139  N   N   . THR THR THR B B 443  443  . -1.084  35.583  -9.124  1.00 91.68  1 . N  ? 
ATOM   3140  CA  CA  . THR THR THR B B 443  443  . -1.779  36.863  -9.016  1.00 93.58  1 . C  ? 
ATOM   3141  CB  CB  . THR THR THR B B 443  443  . -1.415  37.821  -10.179 1.00 95.16  1 . C  ? 
ATOM   3142  OG1 OG1 . THR THR THR B B 443  443  . -2.194  39.025  -10.093 1.00 96.33  1 . O  ? 
ATOM   3143  CG2 CG2 . THR THR THR B B 443  443  . -1.654  37.168  -11.536 1.00 93.99  1 . C  ? 
ATOM   3144  C   C   . THR THR THR B B 443  443  . -3.284  36.645  -8.984  1.00 93.41  1 . C  ? 
ATOM   3145  O   O   . THR THR THR B B 443  443  . -3.794  35.735  -9.628  1.00 90.97  1 . O  ? 
ATOM   3146  N   N   . ASP ASP ASP B B 444  444  . -3.982  37.498  -8.239  1.00 98.30  1 . N  ? 
ATOM   3147  CA  CA  . ASP ASP ASP B B 444  444  . -5.443  37.452  -8.155  1.00 100.50 1 . C  ? 
ATOM   3148  CB  CB  . ASP ASP ASP B B 444  444  . -5.942  38.251  -6.941  1.00 108.33 1 . C  ? 
ATOM   3149  CG  CG  . ASP ASP ASP B B 444  444  . -5.483  37.662  -5.615  1.00 113.98 1 . C  ? 
ATOM   3150  OD1 OD1 . ASP ASP ASP B B 444  444  . -5.248  36.431  -5.541  1.00 116.39 1 . O  ? 
ATOM   3151  OD2 OD2 . ASP ASP ASP B B 444  444  . -5.361  38.438  -4.641  1.00 117.56 1 . O  ? 
ATOM   3152  C   C   . ASP ASP ASP B B 444  444  . -6.122  37.981  -9.414  1.00 95.07  1 . C  ? 
ATOM   3153  O   O   . ASP ASP ASP B B 444  444  . -7.303  37.697  -9.634  1.00 92.84  1 . O  ? 
ATOM   3154  N   N   . ILE ILE ILE B B 445  445  . -5.388  38.751  -10.222 1.00 91.12  1 . N  ? 
ATOM   3155  CA  CA  . ILE ILE ILE B B 445  445  . -5.925  39.341  -11.450 1.00 88.58  1 . C  ? 
ATOM   3156  CB  CB  . ILE ILE ILE B B 445  445  . -5.435  40.804  -11.638 1.00 83.57  1 . C  ? 
ATOM   3157  CG1 CG1 . ILE ILE ILE B B 445  445  . -5.636  41.588  -10.334 1.00 83.03  1 . C  ? 
ATOM   3158  CD1 CD1 . ILE ILE ILE B B 445  445  . -5.320  43.069  -10.393 1.00 84.93  1 . C  ? 
ATOM   3159  CG2 CG2 . ILE ILE ILE B B 445  445  . -6.184  41.468  -12.782 1.00 81.61  1 . C  ? 
ATOM   3160  C   C   . ILE ILE ILE B B 445  445  . -5.617  38.408  -12.642 1.00 88.22  1 . C  ? 
ATOM   3161  O   O   . ILE ILE ILE B B 445  445  . -6.459  37.584  -12.999 1.00 85.97  1 . O  ? 
ATOM   3162  N   N   . TRP TRP TRP B B 446  446  . -4.427  38.516  -13.236 1.00 87.95  1 . N  ? 
ATOM   3163  CA  CA  . TRP TRP TRP B B 446  446  . -3.999  37.631  -14.337 1.00 86.63  1 . C  ? 
ATOM   3164  CB  CB  . TRP TRP TRP B B 446  446  . -4.877  37.772  -15.594 1.00 83.96  1 . C  ? 
ATOM   3165  CG  CG  . TRP TRP TRP B B 446  446  . -4.967  39.168  -16.086 1.00 81.41  1 . C  ? 
ATOM   3166  CD1 CD1 . TRP TRP TRP B B 446  446  . -3.962  39.916  -16.632 1.00 79.35  1 . C  ? 
ATOM   3167  NE1 NE1 . TRP TRP TRP B B 446  446  . -4.423  41.163  -16.947 1.00 81.60  1 . N  ? 
ATOM   3168  CE2 CE2 . TRP TRP TRP B B 446  446  . -5.749  41.242  -16.616 1.00 80.72  1 . C  ? 
ATOM   3169  CD2 CD2 . TRP TRP TRP B B 446  446  . -6.125  39.997  -16.073 1.00 79.65  1 . C  ? 
ATOM   3170  CE3 CE3 . TRP TRP TRP B B 446  446  . -7.447  39.814  -15.644 1.00 78.76  1 . C  ? 
ATOM   3171  CZ3 CZ3 . TRP TRP TRP B B 446  446  . -8.339  40.866  -15.767 1.00 78.98  1 . C  ? 
ATOM   3172  CH2 CH2 . TRP TRP TRP B B 446  446  . -7.935  42.095  -16.321 1.00 82.73  1 . C  ? 
ATOM   3173  CZ2 CZ2 . TRP TRP TRP B B 446  446  . -6.647  42.301  -16.747 1.00 82.77  1 . C  ? 
ATOM   3174  C   C   . TRP TRP TRP B B 446  446  . -2.557  37.925  -14.722 1.00 87.13  1 . C  ? 
ATOM   3175  O   O   . TRP TRP TRP B B 446  446  . -2.019  38.991  -14.407 1.00 89.06  1 . O  ? 
ATOM   3176  N   N   . ILE ILE ILE B B 447  447  . -1.963  36.987  -15.448 1.00 84.80  1 . N  ? 
ATOM   3177  CA  CA  . ILE ILE ILE B B 447  447  . -0.608  37.124  -15.941 1.00 81.02  1 . C  ? 
ATOM   3178  CB  CB  . ILE ILE ILE B B 447  447  . 0.092   35.754  -15.997 1.00 81.74  1 . C  ? 
ATOM   3179  CG1 CG1 . ILE ILE ILE B B 447  447  . 0.173   35.132  -14.593 1.00 85.73  1 . C  ? 
ATOM   3180  CD1 CD1 . ILE ILE ILE B B 447  447  . 1.144   35.801  -13.637 1.00 86.33  1 . C  ? 
ATOM   3181  CG2 CG2 . ILE ILE ILE B B 447  447  . 1.476   35.863  -16.620 1.00 82.15  1 . C  ? 
ATOM   3182  C   C   . ILE ILE ILE B B 447  447  . -0.664  37.737  -17.330 1.00 81.86  1 . C  ? 
ATOM   3183  O   O   . ILE ILE ILE B B 447  447  . -1.388  37.253  -18.207 1.00 86.44  1 . O  ? 
ATOM   3184  N   N   . ASN ASN ASN B B 448  448  . 0.088   38.817  -17.516 1.00 80.06  1 . N  ? 
ATOM   3185  CA  CA  . ASN ASN ASN B B 448  448  . 0.316   39.382  -18.837 1.00 79.56  1 . C  ? 
ATOM   3186  CB  CB  . ASN ASN ASN B B 448  448  . 0.323   40.910  -18.794 1.00 81.29  1 . C  ? 
ATOM   3187  CG  CG  . ASN ASN ASN B B 448  448  . -1.074  41.503  -18.723 1.00 81.72  1 . C  ? 
ATOM   3188  OD1 OD1 . ASN ASN ASN B B 448  448  . -2.036  40.926  -19.233 1.00 81.13  1 . O  ? 
ATOM   3189  ND2 ND2 . ASN ASN ASN B B 448  448  . -1.190  42.673  -18.106 1.00 83.62  1 . N  ? 
ATOM   3190  C   C   . ASN ASN ASN B B 448  448  . 1.643   38.861  -19.354 1.00 79.43  1 . C  ? 
ATOM   3191  O   O   . ASN ASN ASN B B 448  448  . 2.711   39.206  -18.838 1.00 78.85  1 . O  ? 
ATOM   3192  N   N   . ILE ILE ILE B B 449  449  . 1.559   38.009  -20.370 1.00 83.25  1 . N  ? 
ATOM   3193  CA  CA  . ILE ILE ILE B B 449  449  . 2.737   37.467  -21.025 1.00 85.10  1 . C  ? 
ATOM   3194  CB  CB  . ILE ILE ILE B B 449  449  . 2.365   36.309  -21.986 1.00 86.23  1 . C  ? 
ATOM   3195  CG1 CG1 . ILE ILE ILE B B 449  449  . 1.808   35.114  -21.195 1.00 88.71  1 . C  ? 
ATOM   3196  CD1 CD1 . ILE ILE ILE B B 449  449  . 2.771   34.488  -20.200 1.00 91.06  1 . C  ? 
ATOM   3197  CG2 CG2 . ILE ILE ILE B B 449  449  . 3.558   35.872  -22.831 1.00 87.67  1 . C  ? 
ATOM   3198  C   C   . ILE ILE ILE B B 449  449  . 3.459   38.594  -21.764 1.00 84.16  1 . C  ? 
ATOM   3199  O   O   . ILE ILE ILE B B 449  449  . 2.828   39.511  -22.317 1.00 78.23  1 . O  ? 
ATOM   3200  N   N   . HIS HIS HIS B B 450  450  . 4.786   38.520  -21.723 1.00 82.95  1 . N  ? 
ATOM   3201  CA  CA  . HIS HIS HIS B B 450  450  . 5.664   39.481  -22.383 1.00 84.04  1 . C  ? 
ATOM   3202  CB  CB  . HIS HIS HIS B B 450  450  . 6.050   40.616  -21.421 1.00 83.84  1 . C  ? 
ATOM   3203  CG  CG  . HIS HIS HIS B B 450  450  . 6.558   40.140  -20.100 1.00 82.87  1 . C  ? 
ATOM   3204  ND1 ND1 . HIS HIS HIS B B 450  450  . 7.798   39.560  -19.944 1.00 82.50  1 . N  ? 
ATOM   3205  CE1 CE1 . HIS HIS HIS B B 450  450  . 7.968   39.227  -18.680 1.00 86.00  1 . C  ? 
ATOM   3206  NE2 NE2 . HIS HIS HIS B B 450  450  . 6.886   39.577  -18.008 1.00 90.46  1 . N  ? 
ATOM   3207  CD2 CD2 . HIS HIS HIS B B 450  450  . 5.987   40.146  -18.875 1.00 87.08  1 . C  ? 
ATOM   3208  C   C   . HIS HIS HIS B B 450  450  . 6.900   38.750  -22.878 1.00 84.68  1 . C  ? 
ATOM   3209  O   O   . HIS HIS HIS B B 450  450  . 7.084   37.560  -22.593 1.00 86.81  1 . O  ? 
ATOM   3210  N   N   . ASP ASP ASP B B 451  451  . 7.748   39.478  -23.595 1.00 83.07  1 . N  ? 
ATOM   3211  CA  CA  . ASP ASP ASP B B 451  451  . 8.947   38.918  -24.205 1.00 83.87  1 . C  ? 
ATOM   3212  CB  CB  . ASP ASP ASP B B 451  451  . 9.100   39.523  -25.595 1.00 84.72  1 . C  ? 
ATOM   3213  CG  CG  . ASP ASP ASP B B 451  451  . 7.842   39.353  -26.432 1.00 86.14  1 . C  ? 
ATOM   3214  OD1 OD1 . ASP ASP ASP B B 451  451  . 7.437   38.194  -26.660 1.00 82.40  1 . O  ? 
ATOM   3215  OD2 OD2 . ASP ASP ASP B B 451  451  . 7.247   40.375  -26.834 1.00 91.53  1 . O  ? 
ATOM   3216  C   C   . ASP ASP ASP B B 451  451  . 10.232  39.091  -23.371 1.00 83.03  1 . C  ? 
ATOM   3217  O   O   . ASP ASP ASP B B 451  451  . 11.233  38.434  -23.647 1.00 88.73  1 . O  ? 
ATOM   3218  N   N   . ILE ILE ILE B B 452  452  . 10.206  39.950  -22.353 1.00 83.58  1 . N  ? 
ATOM   3219  CA  CA  . ILE ILE ILE B B 452  452  . 11.376  40.173  -21.483 1.00 83.29  1 . C  ? 
ATOM   3220  CB  CB  . ILE ILE ILE B B 452  452  . 11.148  41.316  -20.455 1.00 81.83  1 . C  ? 
ATOM   3221  CG1 CG1 . ILE ILE ILE B B 452  452  . 10.902  42.658  -21.153 1.00 82.16  1 . C  ? 
ATOM   3222  CD1 CD1 . ILE ILE ILE B B 452  452  . 10.120  43.640  -20.304 1.00 83.01  1 . C  ? 
ATOM   3223  CG2 CG2 . ILE ILE ILE B B 452  452  . 12.343  41.461  -19.512 1.00 81.69  1 . C  ? 
ATOM   3224  C   C   . ILE ILE ILE B B 452  452  . 11.746  38.894  -20.723 1.00 84.27  1 . C  ? 
ATOM   3225  O   O   . ILE ILE ILE B B 452  452  . 10.995  38.434  -19.858 1.00 86.69  1 . O  ? 
ATOM   3226  N   N   . PHE PHE PHE B B 453  453  . 12.899  38.329  -21.067 1.00 80.90  1 . N  ? 
ATOM   3227  CA  CA  . PHE PHE PHE B B 453  453  . 13.491  37.239  -20.307 1.00 81.71  1 . C  ? 
ATOM   3228  CB  CB  . PHE PHE PHE B B 453  453  . 12.689  35.939  -20.488 1.00 85.00  1 . C  ? 
ATOM   3229  CG  CG  . PHE PHE PHE B B 453  453  . 13.327  34.728  -19.851 1.00 85.71  1 . C  ? 
ATOM   3230  CD1 CD1 . PHE PHE PHE B B 453  453  . 13.531  34.676  -18.479 1.00 84.78  1 . C  ? 
ATOM   3231  CE1 CE1 . PHE PHE PHE B B 453  453  . 14.115  33.566  -17.886 1.00 83.68  1 . C  ? 
ATOM   3232  CZ  CZ  . PHE PHE PHE B B 453  453  . 14.497  32.488  -18.662 1.00 84.09  1 . C  ? 
ATOM   3233  CE2 CE2 . PHE PHE PHE B B 453  453  . 14.296  32.521  -20.031 1.00 85.56  1 . C  ? 
ATOM   3234  CD2 CD2 . PHE PHE PHE B B 453  453  . 13.715  33.633  -20.621 1.00 87.21  1 . C  ? 
ATOM   3235  C   C   . PHE PHE PHE B B 453  453  . 14.912  37.068  -20.811 1.00 81.70  1 . C  ? 
ATOM   3236  O   O   . PHE PHE PHE B B 453  453  . 15.101  36.660  -21.947 1.00 87.10  1 . O  ? 
ATOM   3237  N   N   . HIS HIS HIS B B 454  454  . 15.899  37.401  -19.981 1.00 82.69  1 . N  ? 
ATOM   3238  CA  CA  . HIS HIS HIS B B 454  454  . 17.317  37.306  -20.350 1.00 82.31  1 . C  ? 
ATOM   3239  CB  CB  . HIS HIS HIS B B 454  454  . 17.983  38.683  -20.273 1.00 81.03  1 . C  ? 
ATOM   3240  CG  CG  . HIS HIS HIS B B 454  454  . 19.455  38.660  -20.557 1.00 82.49  1 . C  ? 
ATOM   3241  ND1 ND1 . HIS HIS HIS B B 454  454  . 19.973  38.831  -21.823 1.00 84.39  1 . N  ? 
ATOM   3242  CE1 CE1 . HIS HIS HIS B B 454  454  . 21.292  38.764  -21.771 1.00 85.96  1 . C  ? 
ATOM   3243  NE2 NE2 . HIS HIS HIS B B 454  454  . 21.649  38.556  -20.516 1.00 85.15  1 . N  ? 
ATOM   3244  CD2 CD2 . HIS HIS HIS B B 454  454  . 20.520  38.486  -19.737 1.00 84.14  1 . C  ? 
ATOM   3245  C   C   . HIS HIS HIS B B 454  454  . 18.043  36.361  -19.412 1.00 82.18  1 . C  ? 
ATOM   3246  O   O   . HIS HIS HIS B B 454  454  . 18.065  36.597  -18.208 1.00 81.38  1 . O  ? 
ATOM   3247  N   N   . VAL VAL VAL B B 455  455  . 18.654  35.315  -19.964 1.00 84.17  1 . N  ? 
ATOM   3248  CA  CA  . VAL VAL VAL B B 455  455  . 19.477  34.393  -19.175 1.00 85.84  1 . C  ? 
ATOM   3249  CB  CB  . VAL VAL VAL B B 455  455  . 19.241  32.913  -19.576 1.00 84.74  1 . C  ? 
ATOM   3250  CG1 CG1 . VAL VAL VAL B B 455  455  . 20.105  31.975  -18.740 1.00 82.36  1 . C  ? 
ATOM   3251  CG2 CG2 . VAL VAL VAL B B 455  455  . 17.770  32.542  -19.419 1.00 83.64  1 . C  ? 
ATOM   3252  C   C   . VAL VAL VAL B B 455  455  . 20.950  34.787  -19.335 1.00 85.08  1 . C  ? 
ATOM   3253  O   O   . VAL VAL VAL B B 455  455  . 21.406  35.091  -20.443 1.00 83.88  1 . O  ? 
ATOM   3254  N   N   . PHE PHE PHE B B 456  456  . 21.676  34.781  -18.216 1.00 85.65  1 . N  ? 
ATOM   3255  CA  CA  . PHE PHE PHE B B 456  456  . 23.096  35.141  -18.189 1.00 88.78  1 . C  ? 
ATOM   3256  CB  CB  . PHE PHE PHE B B 456  456  . 23.486  35.732  -16.818 1.00 85.79  1 . C  ? 
ATOM   3257  CG  CG  . PHE PHE PHE B B 456  456  . 23.035  37.152  -16.619 1.00 83.61  1 . C  ? 
ATOM   3258  CD1 CD1 . PHE PHE PHE B B 456  456  . 23.613  38.186  -17.354 1.00 82.81  1 . C  ? 
ATOM   3259  CE1 CE1 . PHE PHE PHE B B 456  456  . 23.197  39.499  -17.183 1.00 83.32  1 . C  ? 
ATOM   3260  CZ  CZ  . PHE PHE PHE B B 456  456  . 22.200  39.796  -16.264 1.00 82.12  1 . C  ? 
ATOM   3261  CE2 CE2 . PHE PHE PHE B B 456  456  . 21.622  38.778  -15.520 1.00 82.65  1 . C  ? 
ATOM   3262  CD2 CD2 . PHE PHE PHE B B 456  456  . 22.039  37.464  -15.697 1.00 82.55  1 . C  ? 
ATOM   3263  C   C   . PHE PHE PHE B B 456  456  . 23.989  33.934  -18.510 1.00 93.02  1 . C  ? 
ATOM   3264  O   O   . PHE PHE PHE B B 456  456  . 23.505  32.798  -18.545 1.00 92.71  1 . O  ? 
ATOM   3265  N   N   . PRO PRO PRO B B 457  457  . 25.291  34.183  -18.771 1.00 96.74  1 . N  ? 
ATOM   3266  CA  CA  . PRO PRO PRO B B 457  457  . 26.289  33.117  -18.810 1.00 99.13  1 . C  ? 
ATOM   3267  CB  CB  . PRO PRO PRO B B 457  457  . 27.596  33.873  -19.061 1.00 100.74 1 . C  ? 
ATOM   3268  CG  CG  . PRO PRO PRO B B 457  457  . 27.184  35.071  -19.832 1.00 100.74 1 . C  ? 
ATOM   3269  CD  CD  . PRO PRO PRO B B 457  457  . 25.843  35.456  -19.277 1.00 99.89  1 . C  ? 
ATOM   3270  C   C   . PRO PRO PRO B B 457  457  . 26.361  32.360  -17.490 1.00 100.54 1 . C  ? 
ATOM   3271  O   O   . PRO PRO PRO B B 457  457  . 26.304  32.973  -16.427 1.00 98.82  1 . O  ? 
ATOM   3272  N   N   . GLN GLN GLN B B 458  458  . 26.504  31.041  -17.576 1.00 107.46 1 . N  ? 
ATOM   3273  CA  CA  . GLN GLN GLN B B 458  458  . 26.427  30.161  -16.413 1.00 114.71 1 . C  ? 
ATOM   3274  CB  CB  . GLN GLN GLN B B 458  458  . 25.856  28.807  -16.851 1.00 118.17 1 . C  ? 
ATOM   3275  CG  CG  . GLN GLN GLN B B 458  458  . 25.167  28.021  -15.752 1.00 118.48 1 . C  ? 
ATOM   3276  CD  CD  . GLN GLN GLN B B 458  458  . 24.153  27.044  -16.312 1.00 120.69 1 . C  ? 
ATOM   3277  OE1 OE1 . GLN GLN GLN B B 458  458  . 24.420  26.366  -17.307 1.00 123.36 1 . O  ? 
ATOM   3278  NE2 NE2 . GLN GLN GLN B B 458  458  . 22.981  26.971  -15.686 1.00 120.78 1 . N  ? 
ATOM   3279  C   C   . GLN GLN GLN B B 458  458  . 27.797  30.008  -15.731 1.00 118.04 1 . C  ? 
ATOM   3280  O   O   . GLN GLN GLN B B 458  458  . 28.607  29.157  -16.114 1.00 119.60 1 . O  ? 
ATOM   3281  N   N   . SER SER SER B B 459  459  . 28.044  30.847  -14.725 1.00 122.52 1 . N  ? 
ATOM   3282  CA  CA  . SER SER SER B B 459  459  . 29.321  30.855  -13.995 1.00 129.72 1 . C  ? 
ATOM   3283  CB  CB  . SER SER SER B B 459  459  . 29.502  32.179  -13.245 1.00 133.84 1 . C  ? 
ATOM   3284  OG  OG  . SER SER SER B B 459  459  . 28.615  32.273  -12.141 1.00 139.88 1 . O  ? 
ATOM   3285  C   C   . SER SER SER B B 459  459  . 29.481  29.683  -13.013 1.00 131.30 1 . C  ? 
ATOM   3286  O   O   . SER SER SER B B 459  459  . 30.609  29.293  -12.706 1.00 127.58 1 . O  ? 
ATOM   3287  N   N   . HIS HIS HIS B B 460  460  . 28.366  29.156  -12.501 1.00 134.82 1 . N  ? 
ATOM   3288  CA  CA  . HIS HIS HIS B B 460  460  . 28.370  27.958  -11.651 1.00 133.67 1 . C  ? 
ATOM   3289  CB  CB  . HIS HIS HIS B B 460  460  . 27.941  28.304  -10.224 1.00 133.42 1 . C  ? 
ATOM   3290  CG  CG  . HIS HIS HIS B B 460  460  . 28.907  29.195  -9.510  1.00 136.99 1 . C  ? 
ATOM   3291  ND1 ND1 . HIS HIS HIS B B 460  460  . 30.028  28.714  -8.867  1.00 137.35 1 . N  ? 
ATOM   3292  CE1 CE1 . HIS HIS HIS B B 460  460  . 30.693  29.722  -8.332  1.00 136.04 1 . C  ? 
ATOM   3293  NE2 NE2 . HIS HIS HIS B B 460  460  . 30.045  30.841  -8.607  1.00 137.00 1 . N  ? 
ATOM   3294  CD2 CD2 . HIS HIS HIS B B 460  460  . 28.926  30.539  -9.344  1.00 136.43 1 . C  ? 
ATOM   3295  C   C   . HIS HIS HIS B B 460  460  . 27.452  26.882  -12.224 1.00 131.78 1 . C  ? 
ATOM   3296  O   O   . HIS HIS HIS B B 460  460  . 26.382  27.181  -12.756 1.00 127.82 1 . O  ? 
ATOM   3297  N   N   . GLU GLU GLU B B 461  461  . 27.893  25.633  -12.108 1.00 132.57 1 . N  ? 
ATOM   3298  CA  CA  . GLU GLU GLU B B 461  461  . 27.135  24.463  -12.555 1.00 134.49 1 . C  ? 
ATOM   3299  CB  CB  . GLU GLU GLU B B 461  461  . 27.924  23.189  -12.196 1.00 144.76 1 . C  ? 
ATOM   3300  CG  CG  . GLU GLU GLU B B 461  461  . 27.265  21.853  -12.538 1.00 151.39 1 . C  ? 
ATOM   3301  CD  CD  . GLU GLU GLU B B 461  461  . 26.959  21.686  -14.016 1.00 156.98 1 . C  ? 
ATOM   3302  OE1 OE1 . GLU GLU GLU B B 461  461  . 27.660  22.288  -14.860 1.00 159.48 1 . O  ? 
ATOM   3303  OE2 OE2 . GLU GLU GLU B B 461  461  . 26.013  20.936  -14.340 1.00 159.75 1 . O  ? 
ATOM   3304  C   C   . GLU GLU GLU B B 461  461  . 25.739  24.400  -11.931 1.00 128.59 1 . C  ? 
ATOM   3305  O   O   . GLU GLU GLU B B 461  461  . 24.753  24.149  -12.623 1.00 121.00 1 . O  ? 
ATOM   3306  N   N   . GLU GLU GLU B B 462  462  . 25.675  24.657  -10.627 1.00 127.72 1 . N  ? 
ATOM   3307  CA  CA  . GLU GLU GLU B B 462  462  . 24.476  24.414  -9.819  1.00 125.76 1 . C  ? 
ATOM   3308  CB  CB  . GLU GLU GLU B B 462  462  . 24.912  23.930  -8.429  1.00 131.70 1 . C  ? 
ATOM   3309  CG  CG  . GLU GLU GLU B B 462  462  . 25.585  22.553  -8.459  1.00 136.91 1 . C  ? 
ATOM   3310  CD  CD  . GLU GLU GLU B B 462  462  . 26.920  22.469  -7.725  1.00 136.71 1 . C  ? 
ATOM   3311  OE1 OE1 . GLU GLU GLU B B 462  462  . 27.340  23.444  -7.066  1.00 137.95 1 . O  ? 
ATOM   3312  OE2 OE2 . GLU GLU GLU B B 462  462  . 27.562  21.400  -7.815  1.00 134.97 1 . O  ? 
ATOM   3313  C   C   . GLU GLU GLU B B 462  462  . 23.527  25.611  -9.687  1.00 119.15 1 . C  ? 
ATOM   3314  O   O   . GLU GLU GLU B B 462  462  . 22.495  25.498  -9.025  1.00 113.00 1 . O  ? 
ATOM   3315  N   N   . GLU GLU GLU B B 463  463  . 23.865  26.740  -10.315 1.00 120.15 1 . N  ? 
ATOM   3316  CA  CA  . GLU GLU GLU B B 463  463  . 23.055  27.963  -10.246 1.00 118.14 1 . C  ? 
ATOM   3317  CB  CB  . GLU GLU GLU B B 463  463  . 23.759  29.010  -9.388  1.00 123.78 1 . C  ? 
ATOM   3318  CG  CG  . GLU GLU GLU B B 463  463  . 23.848  28.666  -7.911  1.00 127.50 1 . C  ? 
ATOM   3319  CD  CD  . GLU GLU GLU B B 463  463  . 24.778  29.593  -7.146  1.00 129.84 1 . C  ? 
ATOM   3320  OE1 OE1 . GLU GLU GLU B B 463  463  . 25.260  30.592  -7.730  1.00 130.06 1 . O  ? 
ATOM   3321  OE2 OE2 . GLU GLU GLU B B 463  463  . 25.029  29.321  -5.952  1.00 131.50 1 . O  ? 
ATOM   3322  C   C   . GLU GLU GLU B B 463  463  . 22.818  28.564  -11.625 1.00 111.91 1 . C  ? 
ATOM   3323  O   O   . GLU GLU GLU B B 463  463  . 23.643  28.411  -12.532 1.00 107.65 1 . O  ? 
ATOM   3324  N   N   . ILE ILE ILE B B 464  464  . 21.690  29.260  -11.761 1.00 109.70 1 . N  ? 
ATOM   3325  CA  CA  . ILE ILE ILE B B 464  464  . 21.373  30.039  -12.960 1.00 108.60 1 . C  ? 
ATOM   3326  CB  CB  . ILE ILE ILE B B 464  464  . 20.330  29.327  -13.863 1.00 107.69 1 . C  ? 
ATOM   3327  CG1 CG1 . ILE ILE ILE B B 464  464  . 20.350  29.925  -15.271 1.00 110.49 1 . C  ? 
ATOM   3328  CD1 CD1 . ILE ILE ILE B B 464  464  . 19.591  29.103  -16.286 1.00 112.92 1 . C  ? 
ATOM   3329  CG2 CG2 . ILE ILE ILE B B 464  464  . 18.920  29.385  -13.276 1.00 104.15 1 . C  ? 
ATOM   3330  C   C   . ILE ILE ILE B B 464  464  . 20.895  31.436  -12.562 1.00 106.27 1 . C  ? 
ATOM   3331  O   O   . ILE ILE ILE B B 464  464  . 20.232  31.611  -11.542 1.00 101.57 1 . O  ? 
ATOM   3332  N   N   . GLU GLU GLU B B 465  465  . 21.235  32.416  -13.392 1.00 105.28 1 . N  ? 
ATOM   3333  CA  CA  . GLU GLU GLU B B 465  465  . 21.000  33.824  -13.101 1.00 107.30 1 . C  ? 
ATOM   3334  CB  CB  . GLU GLU GLU B B 465  465  . 22.354  34.503  -12.865 1.00 113.98 1 . C  ? 
ATOM   3335  CG  CG  . GLU GLU GLU B B 465  465  . 22.327  35.723  -11.959 1.00 117.76 1 . C  ? 
ATOM   3336  CD  CD  . GLU GLU GLU B B 465  465  . 23.693  36.036  -11.378 1.00 118.43 1 . C  ? 
ATOM   3337  OE1 OE1 . GLU GLU GLU B B 465  465  . 23.995  35.508  -10.288 1.00 121.60 1 . O  ? 
ATOM   3338  OE2 OE2 . GLU GLU GLU B B 465  465  . 24.467  36.790  -12.012 1.00 116.30 1 . O  ? 
ATOM   3339  C   C   . GLU GLU GLU B B 465  465  . 20.264  34.447  -14.289 1.00 100.99 1 . C  ? 
ATOM   3340  O   O   . GLU GLU GLU B B 465  465  . 20.608  34.164  -15.437 1.00 107.43 1 . O  ? 
ATOM   3341  N   N   . PHE PHE PHE B B 466  466  . 19.261  35.285  -14.026 1.00 90.68  1 . N  ? 
ATOM   3342  CA  CA  . PHE PHE PHE B B 466  466  . 18.433  35.843  -15.100 1.00 86.36  1 . C  ? 
ATOM   3343  CB  CB  . PHE PHE PHE B B 466  466  . 17.488  34.762  -15.645 1.00 86.55  1 . C  ? 
ATOM   3344  CG  CG  . PHE PHE PHE B B 466  466  . 16.535  34.197  -14.621 1.00 84.63  1 . C  ? 
ATOM   3345  CD1 CD1 . PHE PHE PHE B B 466  466  . 16.921  33.148  -13.796 1.00 85.79  1 . C  ? 
ATOM   3346  CE1 CE1 . PHE PHE PHE B B 466  466  . 16.042  32.623  -12.859 1.00 87.76  1 . C  ? 
ATOM   3347  CZ  CZ  . PHE PHE PHE B B 466  466  . 14.758  33.137  -12.746 1.00 86.32  1 . C  ? 
ATOM   3348  CE2 CE2 . PHE PHE PHE B B 466  466  . 14.356  34.176  -13.570 1.00 84.79  1 . C  ? 
ATOM   3349  CD2 CD2 . PHE PHE PHE B B 466  466  . 15.239  34.697  -14.503 1.00 83.37  1 . C  ? 
ATOM   3350  C   C   . PHE PHE PHE B B 466  466  . 17.614  37.070  -14.693 1.00 86.57  1 . C  ? 
ATOM   3351  O   O   . PHE PHE PHE B B 466  466  . 17.304  37.245  -13.513 1.00 90.87  1 . O  ? 
ATOM   3352  N   N   . ILE ILE ILE B B 467  467  . 17.269  37.903  -15.682 1.00 82.82  1 . N  ? 
ATOM   3353  CA  CA  . ILE ILE ILE B B 467  467  . 16.327  39.017  -15.507 1.00 81.63  1 . C  ? 
ATOM   3354  CB  CB  . ILE ILE ILE B B 467  467  . 16.817  40.331  -16.157 1.00 82.67  1 . C  ? 
ATOM   3355  CG1 CG1 . ILE ILE ILE B B 467  467  . 18.175  40.744  -15.587 1.00 83.37  1 . C  ? 
ATOM   3356  CD1 CD1 . ILE ILE ILE B B 467  467  . 18.826  41.891  -16.333 1.00 84.56  1 . C  ? 
ATOM   3357  CG2 CG2 . ILE ILE ILE B B 467  467  . 15.807  41.462  -15.930 1.00 82.96  1 . C  ? 
ATOM   3358  C   C   . ILE ILE ILE B B 467  467  . 14.991  38.647  -16.146 1.00 82.19  1 . C  ? 
ATOM   3359  O   O   . ILE ILE ILE B B 467  467  . 14.952  38.209  -17.294 1.00 86.02  1 . O  ? 
ATOM   3360  N   N   . PHE PHE PHE B B 468  468  . 13.911  38.855  -15.396 1.00 80.94  1 . N  ? 
ATOM   3361  CA  CA  . PHE PHE PHE B B 468  468  . 12.535  38.646  -15.853 1.00 78.54  1 . C  ? 
ATOM   3362  CB  CB  . PHE PHE PHE B B 468  468  . 11.980  37.367  -15.208 1.00 79.11  1 . C  ? 
ATOM   3363  CG  CG  . PHE PHE PHE B B 468  468  . 10.638  36.939  -15.741 1.00 81.36  1 . C  ? 
ATOM   3364  CD1 CD1 . PHE PHE PHE B B 468  468  . 10.491  36.562  -17.073 1.00 81.99  1 . C  ? 
ATOM   3365  CE1 CE1 . PHE PHE PHE B B 468  468  . 9.259   36.170  -17.568 1.00 80.71  1 . C  ? 
ATOM   3366  CZ  CZ  . PHE PHE PHE B B 468  468  . 8.152   36.146  -16.732 1.00 81.35  1 . C  ? 
ATOM   3367  CE2 CE2 . PHE PHE PHE B B 468  468  . 8.282   36.510  -15.403 1.00 80.74  1 . C  ? 
ATOM   3368  CD2 CD2 . PHE PHE PHE B B 468  468  . 9.519   36.903  -14.912 1.00 82.41  1 . C  ? 
ATOM   3369  C   C   . PHE PHE PHE B B 468  468  . 11.729  39.877  -15.439 1.00 76.00  1 . C  ? 
ATOM   3370  O   O   . PHE PHE PHE B B 468  468  . 12.184  40.640  -14.590 1.00 78.18  1 . O  ? 
ATOM   3371  N   N   . ALA ALA ALA B B 469  469  . 10.565  40.093  -16.046 1.00 74.97  1 . N  ? 
ATOM   3372  CA  CA  . ALA ALA ALA B B 469  469  . 9.671   41.197  -15.651 1.00 78.22  1 . C  ? 
ATOM   3373  CB  CB  . ALA ALA ALA B B 469  469  . 9.364   42.093  -16.839 1.00 77.06  1 . C  ? 
ATOM   3374  C   C   . ALA ALA ALA B B 469  469  . 8.381   40.664  -15.044 1.00 81.48  1 . C  ? 
ATOM   3375  O   O   . ALA ALA ALA B B 469  469  . 7.954   39.564  -15.387 1.00 85.14  1 . O  ? 
ATOM   3376  N   N   . SER SER SER B B 470  470  . 7.759   41.437  -14.150 1.00 85.44  1 . N  ? 
ATOM   3377  CA  CA  . SER SER SER B B 470  470  . 6.511   40.998  -13.496 1.00 87.33  1 . C  ? 
ATOM   3378  CB  CB  . SER SER SER B B 470  470  . 6.804   39.903  -12.468 1.00 87.01  1 . C  ? 
ATOM   3379  OG  OG  . SER SER SER B B 470  470  . 5.609   39.469  -11.840 1.00 85.62  1 . O  ? 
ATOM   3380  C   C   . SER SER SER B B 470  470  . 5.684   42.087  -12.799 1.00 88.27  1 . C  ? 
ATOM   3381  O   O   . SER SER SER B B 470  470  . 6.219   42.968  -12.111 1.00 86.31  1 . O  ? 
ATOM   3382  N   N   . GLU GLU GLU B B 471  471  . 4.365   41.965  -12.958 1.00 88.63  1 . N  ? 
ATOM   3383  CA  CA  . GLU GLU GLU B B 471  471  . 3.376   42.753  -12.221 1.00 89.94  1 . C  ? 
ATOM   3384  CB  CB  . GLU GLU GLU B B 471  471  . 2.124   42.924  -13.077 1.00 90.48  1 . C  ? 
ATOM   3385  CG  CG  . GLU GLU GLU B B 471  471  . 2.366   43.566  -14.429 1.00 92.72  1 . C  ? 
ATOM   3386  CD  CD  . GLU GLU GLU B B 471  471  . 1.122   43.558  -15.292 1.00 94.60  1 . C  ? 
ATOM   3387  OE1 OE1 . GLU GLU GLU B B 471  471  . 0.734   42.469  -15.766 1.00 91.64  1 . O  ? 
ATOM   3388  OE2 OE2 . GLU GLU GLU B B 471  471  . 0.538   44.643  -15.494 1.00 99.33  1 . O  ? 
ATOM   3389  C   C   . GLU GLU GLU B B 471  471  . 2.954   42.115  -10.881 1.00 91.72  1 . C  ? 
ATOM   3390  O   O   . GLU GLU GLU B B 471  471  . 2.289   42.763  -10.075 1.00 90.37  1 . O  ? 
ATOM   3391  N   N   . CYS CYS CYS B B 472  472  . 3.346   40.861  -10.648 1.00 91.37  1 . N  ? 
ATOM   3392  CA  CA  . CYS CYS CYS B B 472  472  . 2.840   40.057  -9.530  1.00 88.43  1 . C  ? 
ATOM   3393  CB  CB  . CYS CYS CYS B B 472  472  . 3.184   38.587  -9.771  1.00 86.13  1 . C  ? 
ATOM   3394  SG  SG  . CYS CYS CYS B B 472  472  . 2.452   37.943  -11.280 0.67 75.78  1 . S  ? 
ATOM   3395  C   C   . CYS CYS CYS B B 472  472  . 3.303   40.429  -8.116  1.00 91.79  1 . C  ? 
ATOM   3396  O   O   . CYS CYS CYS B B 472  472  . 2.712   39.954  -7.150  1.00 95.87  1 . O  ? 
ATOM   3397  N   N   . LYS LYS LYS B B 473  473  . 4.349   41.243  -7.984  1.00 96.56  1 . N  ? 
ATOM   3398  CA  CA  . LYS LYS LYS B B 473  473  . 4.830   41.687  -6.664  1.00 97.28  1 . C  ? 
ATOM   3399  CB  CB  . LYS LYS LYS B B 473  473  . 6.366   41.795  -6.626  1.00 99.27  1 . C  ? 
ATOM   3400  CG  CG  . LYS LYS LYS B B 473  473  . 7.130   40.467  -6.764  1.00 105.42 1 . C  ? 
ATOM   3401  CD  CD  . LYS LYS LYS B B 473  473  . 7.058   39.850  -8.173  1.00 103.68 1 . C  ? 
ATOM   3402  CE  CE  . LYS LYS LYS B B 473  473  . 8.313   39.080  -8.584  1.00 99.30  1 . C  ? 
ATOM   3403  NZ  NZ  . LYS LYS LYS B B 473  473  . 8.344   37.675  -8.101  1.00 97.69  1 . N  ? 
ATOM   3404  C   C   . LYS LYS LYS B B 473  473  . 4.191   43.028  -6.281  1.00 95.97  1 . C  ? 
ATOM   3405  O   O   . LYS LYS LYS B B 473  473  . 3.719   43.183  -5.159  1.00 102.58 1 . O  ? 
ATOM   3406  N   N   . THR THR THR B B 474  474  . 4.155   43.976  -7.218  1.00 93.32  1 . N  ? 
ATOM   3407  CA  CA  . THR THR THR B B 474  474  . 3.746   45.362  -6.941  1.00 90.57  1 . C  ? 
ATOM   3408  CB  CB  . THR THR THR B B 474  474  . 4.888   46.323  -7.335  1.00 94.49  1 . C  ? 
ATOM   3409  OG1 OG1 . THR THR THR B B 474  474  . 5.283   46.069  -8.689  1.00 100.27 1 . O  ? 
ATOM   3410  CG2 CG2 . THR THR THR B B 474  474  . 6.091   46.130  -6.424  1.00 95.89  1 . C  ? 
ATOM   3411  C   C   . THR THR THR B B 474  474  . 2.467   45.846  -7.645  1.00 87.53  1 . C  ? 
ATOM   3412  O   O   . THR THR THR B B 474  474  . 1.974   46.934  -7.340  1.00 82.74  1 . O  ? 
ATOM   3413  N   N   . GLY GLY GLY B B 475  475  . 1.927   45.054  -8.569  1.00 89.15  1 . N  ? 
ATOM   3414  CA  CA  . GLY GLY GLY B B 475  475  . 0.826   45.502  -9.432  1.00 89.09  1 . C  ? 
ATOM   3415  C   C   . GLY GLY GLY B B 475  475  . 1.280   46.405  -10.570 1.00 89.86  1 . C  ? 
ATOM   3416  O   O   . GLY GLY GLY B B 475  475  . 0.465   47.135  -11.147 1.00 89.05  1 . O  ? 
ATOM   3417  N   N   . PHE PHE PHE B B 476  476  . 2.576   46.334  -10.894 1.00 92.05  1 . N  ? 
ATOM   3418  CA  CA  . PHE PHE PHE B B 476  476  . 3.229   47.166  -11.918 1.00 92.79  1 . C  ? 
ATOM   3419  CB  CB  . PHE PHE PHE B B 476  476  . 3.743   48.478  -11.304 1.00 94.18  1 . C  ? 
ATOM   3420  CG  CG  . PHE PHE PHE B B 476  476  . 2.679   49.523  -11.108 1.00 94.29  1 . C  ? 
ATOM   3421  CD1 CD1 . PHE PHE PHE B B 476  476  . 2.226   50.282  -12.181 1.00 94.74  1 . C  ? 
ATOM   3422  CE1 CE1 . PHE PHE PHE B B 476  476  . 1.240   51.247  -12.007 1.00 96.58  1 . C  ? 
ATOM   3423  CZ  CZ  . PHE PHE PHE B B 476  476  . 0.699   51.467  -10.749 1.00 96.89  1 . C  ? 
ATOM   3424  CE2 CE2 . PHE PHE PHE B B 476  476  . 1.144   50.719  -9.667  1.00 96.05  1 . C  ? 
ATOM   3425  CD2 CD2 . PHE PHE PHE B B 476  476  . 2.130   49.757  -9.848  1.00 95.69  1 . C  ? 
ATOM   3426  C   C   . PHE PHE PHE B B 476  476  . 4.414   46.385  -12.494 1.00 91.12  1 . C  ? 
ATOM   3427  O   O   . PHE PHE PHE B B 476  476  . 5.217   45.838  -11.727 1.00 92.09  1 . O  ? 
ATOM   3428  N   N   . ARG ARG ARG B B 477  477  . 4.533   46.327  -13.822 1.00 88.63  1 . N  ? 
ATOM   3429  CA  CA  . ARG ARG ARG B B 477  477  . 5.573   45.498  -14.452 1.00 87.86  1 . C  ? 
ATOM   3430  CB  CB  . ARG ARG ARG B B 477  477  . 5.312   45.277  -15.951 1.00 90.98  1 . C  ? 
ATOM   3431  CG  CG  . ARG ARG ARG B B 477  477  . 6.153   44.147  -16.560 1.00 88.41  1 . C  ? 
ATOM   3432  CD  CD  . ARG ARG ARG B B 477  477  . 5.808   43.807  -18.009 1.00 86.63  1 . C  ? 
ATOM   3433  NE  NE  . ARG ARG ARG B B 477  477  . 4.385   43.521  -18.223 1.00 87.11  1 . N  ? 
ATOM   3434  CZ  CZ  . ARG ARG ARG B B 477  477  . 3.448   44.415  -18.568 1.00 88.51  1 . C  ? 
ATOM   3435  NH1 NH1 . ARG ARG ARG B B 477  477  . 3.735   45.709  -18.742 1.00 86.43  1 . N  ? 
ATOM   3436  NH2 NH2 . ARG ARG ARG B B 477  477  . 2.190   44.010  -18.724 1.00 89.54  1 . N  ? 
ATOM   3437  C   C   . ARG ARG ARG B B 477  477  . 6.958   46.097  -14.245 1.00 80.04  1 . C  ? 
ATOM   3438  O   O   . ARG ARG ARG B B 477  477  . 7.245   47.176  -14.744 1.00 78.05  1 . O  ? 
ATOM   3439  N   N   . HIS HIS HIS B B 478  478  . 7.800   45.385  -13.505 1.00 77.64  1 . N  ? 
ATOM   3440  CA  CA  . HIS HIS HIS B B 478  478  . 9.161   45.816  -13.227 1.00 80.27  1 . C  ? 
ATOM   3441  CB  CB  . HIS HIS HIS B B 478  478  . 9.252   46.329  -11.793 1.00 86.21  1 . C  ? 
ATOM   3442  CG  CG  . HIS HIS HIS B B 478  478  . 8.639   47.680  -11.605 1.00 91.57  1 . C  ? 
ATOM   3443  ND1 ND1 . HIS HIS HIS B B 478  478  . 9.189   48.826  -12.142 1.00 91.07  1 . N  ? 
ATOM   3444  CE1 CE1 . HIS HIS HIS B B 478  478  . 8.434   49.861  -11.822 1.00 94.42  1 . C  ? 
ATOM   3445  NE2 NE2 . HIS HIS HIS B B 478  478  . 7.416   49.430  -11.099 1.00 96.35  1 . N  ? 
ATOM   3446  CD2 CD2 . HIS HIS HIS B B 478  478  . 7.521   48.069  -10.949 1.00 94.99  1 . C  ? 
ATOM   3447  C   C   . HIS HIS HIS B B 478  478  . 10.146  44.684  -13.438 1.00 76.91  1 . C  ? 
ATOM   3448  O   O   . HIS HIS HIS B B 478  478  . 9.769   43.519  -13.405 1.00 78.18  1 . O  ? 
ATOM   3449  N   N   . LEU LEU LEU B B 479  479  . 11.409  45.045  -13.641 1.00 76.20  1 . N  ? 
ATOM   3450  CA  CA  . LEU LEU LEU B B 479  479  . 12.486  44.079  -13.867 1.00 79.01  1 . C  ? 
ATOM   3451  CB  CB  . LEU LEU LEU B B 479  479  . 13.632  44.739  -14.639 1.00 78.43  1 . C  ? 
ATOM   3452  CG  CG  . LEU LEU LEU B B 479  479  . 13.281  45.452  -15.946 1.00 77.96  1 . C  ? 
ATOM   3453  CD1 CD1 . LEU LEU LEU B B 479  479  . 14.521  46.121  -16.519 1.00 78.49  1 . C  ? 
ATOM   3454  CD2 CD2 . LEU LEU LEU B B 479  479  . 12.667  44.483  -16.947 1.00 77.60  1 . C  ? 
ATOM   3455  C   C   . LEU LEU LEU B B 479  479  . 13.004  43.535  -12.529 1.00 81.29  1 . C  ? 
ATOM   3456  O   O   . LEU LEU LEU B B 479  479  . 13.094  44.283  -11.555 1.00 84.67  1 . O  ? 
ATOM   3457  N   N   . TYR TYR TYR B B 480  480  . 13.336  42.242  -12.489 1.00 81.87  1 . N  ? 
ATOM   3458  CA  CA  . TYR TYR TYR B B 480  480  . 13.871  41.590  -11.286 1.00 84.16  1 . C  ? 
ATOM   3459  CB  CB  . TYR TYR TYR B B 480  480  . 12.786  40.765  -10.579 1.00 85.20  1 . C  ? 
ATOM   3460  CG  CG  . TYR TYR TYR B B 480  480  . 11.604  41.553  -10.060 1.00 86.27  1 . C  ? 
ATOM   3461  CD1 CD1 . TYR TYR TYR B B 480  480  . 10.504  41.804  -10.873 1.00 87.08  1 . C  ? 
ATOM   3462  CE1 CE1 . TYR TYR TYR B B 480  480  . 9.414   42.526  -10.406 1.00 90.51  1 . C  ? 
ATOM   3463  CZ  CZ  . TYR TYR TYR B B 480  480  . 9.406   43.000  -9.103  1.00 89.33  1 . C  ? 
ATOM   3464  OH  OH  . TYR TYR TYR B B 480  480  . 8.314   43.716  -8.652  1.00 88.91  1 . O  ? 
ATOM   3465  CE2 CE2 . TYR TYR TYR B B 480  480  . 10.487  42.752  -8.270  1.00 88.37  1 . C  ? 
ATOM   3466  CD2 CD2 . TYR TYR TYR B B 480  480  . 11.574  42.029  -8.747  1.00 86.70  1 . C  ? 
ATOM   3467  C   C   . TYR TYR TYR B B 480  480  . 15.012  40.651  -11.662 1.00 88.92  1 . C  ? 
ATOM   3468  O   O   . TYR TYR TYR B B 480  480  . 14.807  39.739  -12.456 1.00 91.57  1 . O  ? 
ATOM   3469  N   N   . LYS LYS LYS B B 481  481  . 16.203  40.864  -11.096 1.00 95.77  1 . N  ? 
ATOM   3470  CA  CA  . LYS LYS LYS B B 481  481  . 17.320  39.920  -11.256 1.00 96.97  1 . C  ? 
ATOM   3471  CB  CB  . LYS LYS LYS B B 481  481  . 18.681  40.599  -11.070 1.00 104.06 1 . C  ? 
ATOM   3472  CG  CG  . LYS LYS LYS B B 481  481  . 19.859  39.673  -11.348 1.00 109.64 1 . C  ? 
ATOM   3473  CD  CD  . LYS LYS LYS B B 481  481  . 21.183  40.416  -11.334 1.00 116.74 1 . C  ? 
ATOM   3474  CE  CE  . LYS LYS LYS B B 481  481  . 22.364  39.453  -11.278 1.00 120.70 1 . C  ? 
ATOM   3475  NZ  NZ  . LYS LYS LYS B B 481  481  . 22.459  38.732  -9.975  1.00 123.16 1 . N  ? 
ATOM   3476  C   C   . LYS LYS LYS B B 481  481  . 17.164  38.794  -10.245 1.00 89.82  1 . C  ? 
ATOM   3477  O   O   . LYS LYS LYS B B 481  481  . 17.065  39.049  -9.046  1.00 81.70  1 . O  ? 
ATOM   3478  N   N   . ILE ILE ILE B B 482  482  . 17.158  37.557  -10.739 1.00 90.80  1 . N  ? 
ATOM   3479  CA  CA  . ILE ILE ILE B B 482  482  . 16.872  36.375  -9.928  1.00 94.68  1 . C  ? 
ATOM   3480  CB  CB  . ILE ILE ILE B B 482  482  . 15.516  35.758  -10.333 1.00 95.15  1 . C  ? 
ATOM   3481  CG1 CG1 . ILE ILE ILE B B 482  482  . 14.373  36.706  -9.942  1.00 97.87  1 . C  ? 
ATOM   3482  CD1 CD1 . ILE ILE ILE B B 482  482  . 13.174  36.605  -10.850 1.00 100.95 1 . C  ? 
ATOM   3483  CG2 CG2 . ILE ILE ILE B B 482  482  . 15.296  34.387  -9.690  1.00 92.82  1 . C  ? 
ATOM   3484  C   C   . ILE ILE ILE B B 482  482  . 17.974  35.351  -10.111 1.00 95.73  1 . C  ? 
ATOM   3485  O   O   . ILE ILE ILE B B 482  482  . 18.533  35.237  -11.198 1.00 103.25 1 . O  ? 
ATOM   3486  N   N   . THR THR THR B B 483  483  . 18.277  34.614  -9.045  1.00 96.78  1 . N  ? 
ATOM   3487  CA  CA  . THR THR THR B B 483  483  . 19.211  33.492  -9.113  1.00 100.73 1 . C  ? 
ATOM   3488  CB  CB  . THR THR THR B B 483  483  . 20.556  33.819  -8.425  1.00 101.54 1 . C  ? 
ATOM   3489  OG1 OG1 . THR THR THR B B 483  483  . 20.991  35.133  -8.805  1.00 101.91 1 . O  ? 
ATOM   3490  CG2 CG2 . THR THR THR B B 483  483  . 21.633  32.805  -8.818  1.00 101.01 1 . C  ? 
ATOM   3491  C   C   . THR THR THR B B 483  483  . 18.557  32.267  -8.469  1.00 102.16 1 . C  ? 
ATOM   3492  O   O   . THR THR THR B B 483  483  . 18.097  32.331  -7.329  1.00 100.60 1 . O  ? 
ATOM   3493  N   N   . SER SER SER B B 484  484  . 18.512  31.160  -9.212  1.00 107.19 1 . N  ? 
ATOM   3494  CA  CA  . SER SER SER B B 484  484  . 17.842  29.931  -8.772  1.00 107.14 1 . C  ? 
ATOM   3495  CB  CB  . SER SER SER B B 484  484  . 16.760  29.542  -9.780  1.00 107.17 1 . C  ? 
ATOM   3496  OG  OG  . SER SER SER B B 484  484  . 15.862  30.617  -10.009 1.00 106.73 1 . O  ? 
ATOM   3497  C   C   . SER SER SER B B 484  484  . 18.846  28.790  -8.628  1.00 106.03 1 . C  ? 
ATOM   3498  O   O   . SER SER SER B B 484  484  . 19.680  28.582  -9.508  1.00 102.72 1 . O  ? 
ATOM   3499  N   N   . ILE ILE ILE B B 485  485  . 18.768  28.058  -7.518  1.00 108.74 1 . N  ? 
ATOM   3500  CA  CA  . ILE ILE ILE B B 485  485  . 19.636  26.902  -7.299  1.00 113.06 1 . C  ? 
ATOM   3501  CB  CB  . ILE ILE ILE B B 485  485  . 19.836  26.575  -5.799  1.00 119.87 1 . C  ? 
ATOM   3502  CG1 CG1 . ILE ILE ILE B B 485  485  . 20.393  27.787  -5.036  1.00 124.83 1 . C  ? 
ATOM   3503  CD1 CD1 . ILE ILE ILE B B 485  485  . 20.262  27.692  -3.526  1.00 126.50 1 . C  ? 
ATOM   3504  CG2 CG2 . ILE ILE ILE B B 485  485  . 20.795  25.397  -5.633  1.00 119.67 1 . C  ? 
ATOM   3505  C   C   . ILE ILE ILE B B 485  485  . 18.993  25.711  -8.003  1.00 109.25 1 . C  ? 
ATOM   3506  O   O   . ILE ILE ILE B B 485  485  . 17.799  25.467  -7.849  1.00 103.66 1 . O  ? 
ATOM   3507  N   N   . LEU LEU LEU B B 486  486  . 19.798  24.974  -8.763  1.00 109.38 1 . N  ? 
ATOM   3508  CA  CA  . LEU LEU LEU B B 486  486  . 19.335  23.801  -9.498  1.00 109.30 1 . C  ? 
ATOM   3509  CB  CB  . LEU LEU LEU B B 486  486  . 20.061  23.701  -10.847 1.00 106.13 1 . C  ? 
ATOM   3510  CG  CG  . LEU LEU LEU B B 486  486  . 20.123  24.983  -11.687 1.00 105.40 1 . C  ? 
ATOM   3511  CD1 CD1 . LEU LEU LEU B B 486  486  . 20.844  24.717  -12.999 1.00 104.86 1 . C  ? 
ATOM   3512  CD2 CD2 . LEU LEU LEU B B 486  486  . 18.740  25.567  -11.940 1.00 104.03 1 . C  ? 
ATOM   3513  C   C   . LEU LEU LEU B B 486  486  . 19.558  22.544  -8.649  1.00 113.50 1 . C  ? 
ATOM   3514  O   O   . LEU LEU LEU B B 486  486  . 20.568  21.849  -8.797  1.00 114.31 1 . O  ? 
ATOM   3515  N   N   . LYS LYS LYS B B 487  487  . 18.614  22.273  -7.745  1.00 117.65 1 . N  ? 
ATOM   3516  CA  CA  . LYS LYS LYS B B 487  487  . 18.664  21.081  -6.887  1.00 121.29 1 . C  ? 
ATOM   3517  CB  CB  . LYS LYS LYS B B 487  487  . 17.634  21.161  -5.739  1.00 127.52 1 . C  ? 
ATOM   3518  CG  CG  . LYS LYS LYS B B 487  487  . 17.944  22.179  -4.648  1.00 134.03 1 . C  ? 
ATOM   3519  CD  CD  . LYS LYS LYS B B 487  487  . 19.091  21.732  -3.740  1.00 138.55 1 . C  ? 
ATOM   3520  CE  CE  . LYS LYS LYS B B 487  487  . 19.680  22.883  -2.927  1.00 136.62 1 . C  ? 
ATOM   3521  NZ  NZ  . LYS LYS LYS B B 487  487  . 21.120  22.663  -2.607  1.00 132.55 1 . N  ? 
ATOM   3522  C   C   . LYS LYS LYS B B 487  487  . 18.393  19.815  -7.688  1.00 118.87 1 . C  ? 
ATOM   3523  O   O   . LYS LYS LYS B B 487  487  . 17.596  19.821  -8.627  1.00 120.26 1 . O  ? 
ATOM   3524  N   N   . GLU GLU GLU B B 488  488  . 19.062  18.730  -7.314  1.00 119.34 1 . N  ? 
ATOM   3525  CA  CA  . GLU GLU GLU B B 488  488  . 18.636  17.400  -7.732  1.00 124.97 1 . C  ? 
ATOM   3526  CB  CB  . GLU GLU GLU B B 488  488  . 19.633  16.332  -7.263  1.00 130.20 1 . C  ? 
ATOM   3527  CG  CG  . GLU GLU GLU B B 488  488  . 19.451  14.961  -7.897  1.00 133.40 1 . C  ? 
ATOM   3528  CD  CD  . GLU GLU GLU B B 488  488  . 20.473  13.946  -7.402  1.00 135.21 1 . C  ? 
ATOM   3529  OE1 OE1 . GLU GLU GLU B B 488  488  . 21.298  13.472  -8.218  1.00 134.69 1 . O  ? 
ATOM   3530  OE2 OE2 . GLU GLU GLU B B 488  488  . 20.457  13.626  -6.192  1.00 130.11 1 . O  ? 
ATOM   3531  C   C   . GLU GLU GLU B B 488  488  . 17.266  17.208  -7.084  1.00 120.73 1 . C  ? 
ATOM   3532  O   O   . GLU GLU GLU B B 488  488  . 17.104  17.476  -5.896  1.00 121.65 1 . O  ? 
ATOM   3533  N   N   . SER SER SER B B 489  489  . 16.275  16.796  -7.864  1.00 120.79 1 . N  ? 
ATOM   3534  CA  CA  . SER SER SER B B 489  489  . 14.890  16.790  -7.388  1.00 117.97 1 . C  ? 
ATOM   3535  CB  CB  . SER SER SER B B 489  489  . 13.922  16.523  -8.544  1.00 118.44 1 . C  ? 
ATOM   3536  OG  OG  . SER SER SER B B 489  489  . 12.578  16.497  -8.096  1.00 116.49 1 . O  ? 
ATOM   3537  C   C   . SER SER SER B B 489  489  . 14.665  15.765  -6.281  1.00 117.21 1 . C  ? 
ATOM   3538  O   O   . SER SER SER B B 489  489  . 15.318  14.721  -6.246  1.00 114.85 1 . O  ? 
ATOM   3539  N   N   . LYS LYS LYS B B 490  490  . 13.741  16.093  -5.378  1.00 123.89 1 . N  ? 
ATOM   3540  CA  CA  . LYS LYS LYS B B 490  490  . 13.237  15.157  -4.357  1.00 127.84 1 . C  ? 
ATOM   3541  CB  CB  . LYS LYS LYS B B 490  490  . 12.144  15.832  -3.510  1.00 134.82 1 . C  ? 
ATOM   3542  CG  CG  . LYS LYS LYS B B 490  490  . 11.809  15.127  -2.200  1.00 140.03 1 . C  ? 
ATOM   3543  CD  CD  . LYS LYS LYS B B 490  490  . 12.785  15.496  -1.090  1.00 146.49 1 . C  ? 
ATOM   3544  CE  CE  . LYS LYS LYS B B 490  490  . 12.441  16.835  -0.451  1.00 150.25 1 . C  ? 
ATOM   3545  NZ  NZ  . LYS LYS LYS B B 490  490  . 13.561  17.365  0.377   1.00 151.48 1 . N  ? 
ATOM   3546  C   C   . LYS LYS LYS B B 490  490  . 12.661  13.903  -5.026  1.00 122.74 1 . C  ? 
ATOM   3547  O   O   . LYS LYS LYS B B 490  490  . 12.851  12.781  -4.550  1.00 112.95 1 . O  ? 
ATOM   3548  N   N   . TYR TYR TYR B B 491  491  . 11.956  14.130  -6.134  1.00 122.48 1 . N  ? 
ATOM   3549  CA  CA  . TYR TYR TYR B B 491  491  . 11.344  13.079  -6.931  1.00 117.69 1 . C  ? 
ATOM   3550  CB  CB  . TYR TYR TYR B B 491  491  . 10.588  13.699  -8.103  1.00 111.39 1 . C  ? 
ATOM   3551  CG  CG  . TYR TYR TYR B B 491  491  . 9.892   12.699  -8.986  1.00 110.04 1 . C  ? 
ATOM   3552  CD1 CD1 . TYR TYR TYR B B 491  491  . 8.746   12.045  -8.551  1.00 108.49 1 . C  ? 
ATOM   3553  CE1 CE1 . TYR TYR TYR B B 491  491  . 8.089   11.131  -9.361  1.00 107.93 1 . C  ? 
ATOM   3554  CZ  CZ  . TYR TYR TYR B B 491  491  . 8.591   10.852  -10.619 1.00 107.99 1 . C  ? 
ATOM   3555  OH  OH  . TYR TYR TYR B B 491  491  . 7.958   9.945   -11.420 1.00 107.24 1 . O  ? 
ATOM   3556  CE2 CE2 . TYR TYR TYR B B 491  491  . 9.732   11.483  -11.076 1.00 112.97 1 . C  ? 
ATOM   3557  CD2 CD2 . TYR TYR TYR B B 491  491  . 10.378  12.401  -10.259 1.00 113.76 1 . C  ? 
ATOM   3558  C   C   . TYR TYR TYR B B 491  491  . 12.364  12.079  -7.462  1.00 119.57 1 . C  ? 
ATOM   3559  O   O   . TYR TYR TYR B B 491  491  . 13.484  12.448  -7.830  1.00 109.95 1 . O  ? 
ATOM   3560  N   N   . LYS LYS LYS B B 492  492  . 11.952  10.814  -7.473  1.00 126.47 1 . N  ? 
ATOM   3561  CA  CA  . LYS LYS LYS B B 492  492  . 12.707  9.729   -8.075  1.00 127.65 1 . C  ? 
ATOM   3562  CB  CB  . LYS LYS LYS B B 492  492  . 13.310  8.841   -6.991  1.00 129.61 1 . C  ? 
ATOM   3563  CG  CG  . LYS LYS LYS B B 492  492  . 14.429  9.514   -6.207  1.00 131.92 1 . C  ? 
ATOM   3564  CD  CD  . LYS LYS LYS B B 492  492  . 15.385  8.506   -5.574  1.00 135.10 1 . C  ? 
ATOM   3565  CE  CE  . LYS LYS LYS B B 492  492  . 16.327  7.853   -6.581  1.00 134.03 1 . C  ? 
ATOM   3566  NZ  NZ  . LYS LYS LYS B B 492  492  . 17.297  8.813   -7.176  1.00 134.13 1 . N  ? 
ATOM   3567  C   C   . LYS LYS LYS B B 492  492  . 11.771  8.920   -8.972  1.00 127.88 1 . C  ? 
ATOM   3568  O   O   . LYS LYS LYS B B 492  492  . 10.735  8.421   -8.521  1.00 125.78 1 . O  ? 
ATOM   3569  N   N   . ARG ARG ARG B B 493  493  . 12.145  8.805   -10.242 1.00 127.63 1 . N  ? 
ATOM   3570  CA  CA  . ARG ARG ARG B B 493  493  . 11.330  8.119   -11.247 1.00 124.16 1 . C  ? 
ATOM   3571  CB  CB  . ARG ARG ARG B B 493  493  . 11.866  8.441   -12.647 1.00 122.88 1 . C  ? 
ATOM   3572  CG  CG  . ARG ARG ARG B B 493  493  . 10.850  8.292   -13.761 1.00 120.14 1 . C  ? 
ATOM   3573  CD  CD  . ARG ARG ARG B B 493  493  . 11.420  8.746   -15.100 1.00 118.21 1 . C  ? 
ATOM   3574  NE  NE  . ARG ARG ARG B B 493  493  . 11.640  10.200  -15.179 1.00 111.32 1 . N  ? 
ATOM   3575  CZ  CZ  . ARG ARG ARG B B 493  493  . 12.813  10.836  -15.077 1.00 105.53 1 . C  ? 
ATOM   3576  NH1 NH1 . ARG ARG ARG B B 493  493  . 13.960  10.182  -14.878 1.00 106.82 1 . N  ? 
ATOM   3577  NH2 NH2 . ARG ARG ARG B B 493  493  . 12.840  12.165  -15.176 1.00 101.98 1 . N  ? 
ATOM   3578  C   C   . ARG ARG ARG B B 493  493  . 11.281  6.596   -11.025 1.00 124.75 1 . C  ? 
ATOM   3579  O   O   . ARG ARG ARG B B 493  493  . 10.288  5.957   -11.373 1.00 123.10 1 . O  ? 
ATOM   3580  N   N   . SER SER SER B B 494  494  . 12.349  6.037   -10.440 1.00 126.08 1 . N  ? 
ATOM   3581  CA  CA  . SER SER SER B B 494  494  . 12.465  4.601   -10.109 1.00 120.52 1 . C  ? 
ATOM   3582  CB  CB  . SER SER SER B B 494  494  . 13.697  4.362   -9.229  1.00 119.37 1 . C  ? 
ATOM   3583  OG  OG  . SER SER SER B B 494  494  . 14.873  4.840   -9.850  1.00 122.97 1 . O  ? 
ATOM   3584  C   C   . SER SER SER B B 494  494  . 11.261  4.002   -9.386  1.00 118.78 1 . C  ? 
ATOM   3585  O   O   . SER SER SER B B 494  494  . 10.866  2.873   -9.670  1.00 119.36 1 . O  ? 
ATOM   3586  N   N   . SER SER SER B B 495  495  . 10.688  4.761   -8.456  1.00 118.20 1 . N  ? 
ATOM   3587  CA  CA  . SER SER SER B B 495  495  . 9.579   4.289   -7.617  1.00 121.01 1 . C  ? 
ATOM   3588  CB  CB  . SER SER SER B B 495  495  . 9.233   5.347   -6.570  1.00 121.62 1 . C  ? 
ATOM   3589  OG  OG  . SER SER SER B B 495  495  . 10.401  5.811   -5.924  1.00 124.80 1 . O  ? 
ATOM   3590  C   C   . SER SER SER B B 495  495  . 8.293   3.915   -8.360  1.00 124.26 1 . C  ? 
ATOM   3591  O   O   . SER SER SER B B 495  495  . 7.465   3.183   -7.812  1.00 131.03 1 . O  ? 
ATOM   3592  N   N   . GLY GLY GLY B B 496  496  . 8.111   4.426   -9.580  1.00 121.78 1 . N  ? 
ATOM   3593  CA  CA  . GLY GLY GLY B B 496  496  . 6.878   4.209   -10.337 1.00 119.66 1 . C  ? 
ATOM   3594  C   C   . GLY GLY GLY B B 496  496  . 5.704   5.007   -9.791  1.00 120.89 1 . C  ? 
ATOM   3595  O   O   . GLY GLY GLY B B 496  496  . 4.546   4.632   -9.994  1.00 121.53 1 . O  ? 
ATOM   3596  N   N   . GLY GLY GLY B B 497  497  . 6.008   6.105   -9.098  1.00 121.92 1 . N  ? 
ATOM   3597  CA  CA  . GLY GLY GLY B B 497  497  . 5.007   7.026   -8.574  1.00 120.02 1 . C  ? 
ATOM   3598  C   C   . GLY GLY GLY B B 497  497  . 5.075   8.342   -9.323  1.00 117.19 1 . C  ? 
ATOM   3599  O   O   . GLY GLY GLY B B 497  497  . 6.045   8.628   -10.023 1.00 108.20 1 . O  ? 
ATOM   3600  N   N   . LEU LEU LEU B B 498  498  . 4.031   9.145   -9.166  1.00 121.72 1 . N  ? 
ATOM   3601  CA  CA  . LEU LEU LEU B B 498  498  . 3.939   10.446  -9.818  1.00 122.02 1 . C  ? 
ATOM   3602  CB  CB  . LEU LEU LEU B B 498  498  . 2.489   10.715  -10.246 1.00 124.37 1 . C  ? 
ATOM   3603  CG  CG  . LEU LEU LEU B B 498  498  . 1.760   9.564   -10.964 1.00 122.27 1 . C  ? 
ATOM   3604  CD1 CD1 . LEU LEU LEU B B 498  498  . 0.366   10.010  -11.387 1.00 123.08 1 . C  ? 
ATOM   3605  CD2 CD2 . LEU LEU LEU B B 498  498  . 2.549   9.032   -12.158 1.00 116.23 1 . C  ? 
ATOM   3606  C   C   . LEU LEU LEU B B 498  498  . 4.449   11.530  -8.852  1.00 117.62 1 . C  ? 
ATOM   3607  O   O   . LEU LEU LEU B B 498  498  . 4.269   11.405  -7.639  1.00 121.80 1 . O  ? 
ATOM   3608  N   N   . PRO PRO PRO B B 499  499  . 5.087   12.591  -9.382  1.00 109.02 1 . N  ? 
ATOM   3609  CA  CA  . PRO PRO PRO B B 499  499  . 5.728   13.600  -8.539  1.00 107.50 1 . C  ? 
ATOM   3610  CB  CB  . PRO PRO PRO B B 499  499  . 6.530   14.428  -9.547  1.00 108.25 1 . C  ? 
ATOM   3611  CG  CG  . PRO PRO PRO B B 499  499  . 5.764   14.313  -10.810 1.00 107.96 1 . C  ? 
ATOM   3612  CD  CD  . PRO PRO PRO B B 499  499  . 5.216   12.920  -10.812 1.00 108.59 1 . C  ? 
ATOM   3613  C   C   . PRO PRO PRO B B 499  499  . 4.762   14.508  -7.778  1.00 109.36 1 . C  ? 
ATOM   3614  O   O   . PRO PRO PRO B B 499  499  . 3.683   14.821  -8.274  1.00 111.91 1 . O  ? 
ATOM   3615  N   N   . ALA ALA ALA B B 500  500  . 5.177   14.926  -6.582  1.00 113.38 1 . N  ? 
ATOM   3616  CA  CA  . ALA ALA ALA B B 500  500  . 4.454   15.925  -5.780  1.00 116.47 1 . C  ? 
ATOM   3617  CB  CB  . ALA ALA ALA B B 500  500  . 5.050   16.006  -4.375  1.00 116.70 1 . C  ? 
ATOM   3618  C   C   . ALA ALA ALA B B 500  500  . 4.493   17.296  -6.475  1.00 121.57 1 . C  ? 
ATOM   3619  O   O   . ALA ALA ALA B B 500  500  . 5.378   17.546  -7.299  1.00 119.20 1 . O  ? 
ATOM   3620  N   N   . PRO PRO PRO B B 501  501  . 3.551   18.199  -6.132  1.00 126.71 1 . N  ? 
ATOM   3621  CA  CA  . PRO PRO PRO B B 501  501  . 3.348   19.382  -6.971  1.00 122.37 1 . C  ? 
ATOM   3622  CB  CB  . PRO PRO PRO B B 501  501  . 2.037   19.952  -6.435  1.00 123.03 1 . C  ? 
ATOM   3623  CG  CG  . PRO PRO PRO B B 501  501  . 2.079   19.624  -4.979  1.00 124.19 1 . C  ? 
ATOM   3624  CD  CD  . PRO PRO PRO B B 501  501  . 2.838   18.328  -4.845  1.00 124.40 1 . C  ? 
ATOM   3625  C   C   . PRO PRO PRO B B 501  501  . 4.458   20.431  -6.884  1.00 120.38 1 . C  ? 
ATOM   3626  O   O   . PRO PRO PRO B B 501  501  . 4.498   21.325  -7.728  1.00 118.05 1 . O  ? 
ATOM   3627  N   N   . SER SER SER B B 502  502  . 5.328   20.337  -5.875  1.00 117.37 1 . N  ? 
ATOM   3628  CA  CA  . SER SER SER B B 502  502  . 6.493   21.210  -5.761  1.00 114.77 1 . C  ? 
ATOM   3629  CB  CB  . SER SER SER B B 502  502  . 6.318   22.152  -4.559  1.00 116.23 1 . C  ? 
ATOM   3630  OG  OG  . SER SER SER B B 502  502  . 5.997   21.431  -3.383  1.00 119.38 1 . O  ? 
ATOM   3631  C   C   . SER SER SER B B 502  502  . 7.798   20.399  -5.677  1.00 108.57 1 . C  ? 
ATOM   3632  O   O   . SER SER SER B B 502  502  . 8.736   20.786  -4.981  1.00 102.95 1 . O  ? 
ATOM   3633  N   N   . ASP ASP ASP B B 503  503  . 7.860   19.288  -6.415  1.00 107.64 1 . N  ? 
ATOM   3634  CA  CA  . ASP ASP ASP B B 503  503  . 9.077   18.460  -6.491  1.00 109.24 1 . C  ? 
ATOM   3635  CB  CB  . ASP ASP ASP B B 503  503  . 8.749   17.002  -6.880  1.00 114.39 1 . C  ? 
ATOM   3636  CG  CG  . ASP ASP ASP B B 503  503  . 8.338   16.130  -5.687  1.00 117.98 1 . C  ? 
ATOM   3637  OD1 OD1 . ASP ASP ASP B B 503  503  . 8.567   16.512  -4.517  1.00 127.86 1 . O  ? 
ATOM   3638  OD2 OD2 . ASP ASP ASP B B 503  503  . 7.788   15.032  -5.927  1.00 113.21 1 . O  ? 
ATOM   3639  C   C   . ASP ASP ASP B B 503  503  . 10.116  19.016  -7.468  1.00 105.26 1 . C  ? 
ATOM   3640  O   O   . ASP ASP ASP B B 503  503  . 11.310  18.794  -7.275  1.00 105.67 1 . O  ? 
ATOM   3641  N   N   . PHE PHE PHE B B 504  504  . 9.664   19.712  -8.512  1.00 104.99 1 . N  ? 
ATOM   3642  CA  CA  . PHE PHE PHE B B 504  504  . 10.558  20.311  -9.517  1.00 102.68 1 . C  ? 
ATOM   3643  CB  CB  . PHE PHE PHE B B 504  504  . 9.909   20.240  -10.903 1.00 101.51 1 . C  ? 
ATOM   3644  CG  CG  . PHE PHE PHE B B 504  504  . 9.485   18.859  -11.306 1.00 99.49  1 . C  ? 
ATOM   3645  CD1 CD1 . PHE PHE PHE B B 504  504  . 10.335  17.775  -11.135 1.00 97.37  1 . C  ? 
ATOM   3646  CE1 CE1 . PHE PHE PHE B B 504  504  . 9.944   16.497  -11.498 1.00 97.94  1 . C  ? 
ATOM   3647  CZ  CZ  . PHE PHE PHE B B 504  504  . 8.697   16.290  -12.055 1.00 101.84 1 . C  ? 
ATOM   3648  CE2 CE2 . PHE PHE PHE B B 504  504  . 7.836   17.365  -12.234 1.00 105.62 1 . C  ? 
ATOM   3649  CD2 CD2 . PHE PHE PHE B B 504  504  . 8.232   18.640  -11.862 1.00 102.45 1 . C  ? 
ATOM   3650  C   C   . PHE PHE PHE B B 504  504  . 10.937  21.765  -9.230  1.00 102.63 1 . C  ? 
ATOM   3651  O   O   . PHE PHE PHE B B 504  504  . 11.697  22.359  -10.003 1.00 100.40 1 . O  ? 
ATOM   3652  N   N   . LYS LYS LYS B B 505  505  . 10.419  22.332  -8.136  1.00 101.80 1 . N  ? 
ATOM   3653  CA  CA  . LYS LYS LYS B B 505  505  . 10.652  23.737  -7.801  1.00 99.72  1 . C  ? 
ATOM   3654  CB  CB  . LYS LYS LYS B B 505  505  . 9.599   24.247  -6.815  1.00 102.14 1 . C  ? 
ATOM   3655  CG  CG  . LYS LYS LYS B B 505  505  . 8.198   24.285  -7.409  1.00 107.00 1 . C  ? 
ATOM   3656  CD  CD  . LYS LYS LYS B B 505  505  . 7.219   25.097  -6.571  1.00 110.55 1 . C  ? 
ATOM   3657  CE  CE  . LYS LYS LYS B B 505  505  . 7.451   26.594  -6.733  1.00 115.62 1 . C  ? 
ATOM   3658  NZ  NZ  . LYS LYS LYS B B 505  505  . 6.401   27.419  -6.075  1.00 118.75 1 . N  ? 
ATOM   3659  C   C   . LYS LYS LYS B B 505  505  . 12.053  23.966  -7.248  1.00 98.63  1 . C  ? 
ATOM   3660  O   O   . LYS LYS LYS B B 505  505  . 12.507  23.239  -6.368  1.00 93.26  1 . O  ? 
ATOM   3661  N   N   . CYS CYS CYS B B 506  506  . 12.720  24.984  -7.790  1.00 102.70 1 . N  ? 
ATOM   3662  CA  CA  . CYS CYS CYS B B 506  506  . 14.076  25.360  -7.399  1.00 103.69 1 . C  ? 
ATOM   3663  CB  CB  . CYS CYS CYS B B 506  506  . 14.773  26.067  -8.563  1.00 105.44 1 . C  ? 
ATOM   3664  SG  SG  . CYS CYS CYS B B 506  506  . 15.077  25.037  -10.017 1.00 104.43 1 . S  ? 
ATOM   3665  C   C   . CYS CYS CYS B B 506  506  . 14.018  26.319  -6.212  1.00 106.75 1 . C  ? 
ATOM   3666  O   O   . CYS CYS CYS B B 506  506  . 13.105  27.149  -6.147  1.00 107.18 1 . O  ? 
ATOM   3667  N   N   . PRO PRO PRO B B 507  507  . 14.979  26.214  -5.267  1.00 109.33 1 . N  ? 
ATOM   3668  CA  CA  . PRO PRO PRO B B 507  507  . 15.107  27.266  -4.250  1.00 109.22 1 . C  ? 
ATOM   3669  CB  CB  . PRO PRO PRO B B 507  507  . 16.163  26.707  -3.290  1.00 110.23 1 . C  ? 
ATOM   3670  CG  CG  . PRO PRO PRO B B 507  507  . 16.099  25.232  -3.473  1.00 109.87 1 . C  ? 
ATOM   3671  CD  CD  . PRO PRO PRO B B 507  507  . 15.804  25.039  -4.931  1.00 110.26 1 . C  ? 
ATOM   3672  C   C   . PRO PRO PRO B B 507  507  . 15.568  28.596  -4.855  1.00 108.05 1 . C  ? 
ATOM   3673  O   O   . PRO PRO PRO B B 507  507  . 16.442  28.603  -5.729  1.00 107.40 1 . O  ? 
ATOM   3674  N   N   . ILE ILE ILE B B 508  508  . 14.974  29.694  -4.387  1.00 107.03 1 . N  ? 
ATOM   3675  CA  CA  . ILE ILE ILE B B 508  508  . 15.226  31.037  -4.917  1.00 107.09 1 . C  ? 
ATOM   3676  CB  CB  . ILE ILE ILE B B 508  508  . 13.929  31.896  -4.933  1.00 109.99 1 . C  ? 
ATOM   3677  CG1 CG1 . ILE ILE ILE B B 508  508  . 12.750  31.144  -5.588  1.00 114.23 1 . C  ? 
ATOM   3678  CD1 CD1 . ILE ILE ILE B B 508  508  . 12.978  30.669  -7.010  1.00 113.93 1 . C  ? 
ATOM   3679  CG2 CG2 . ILE ILE ILE B B 508  508  . 14.168  33.233  -5.625  1.00 110.27 1 . C  ? 
ATOM   3680  C   C   . ILE ILE ILE B B 508  508  . 16.286  31.725  -4.052  1.00 103.75 1 . C  ? 
ATOM   3681  O   O   . ILE ILE ILE B B 508  508  . 15.986  32.182  -2.949  1.00 103.12 1 . O  ? 
ATOM   3682  N   N   . LYS LYS LYS B B 509  509  . 17.517  31.798  -4.556  1.00 103.59 1 . N  ? 
ATOM   3683  CA  CA  . LYS LYS LYS B B 509  509  . 18.638  32.373  -3.797  1.00 107.75 1 . C  ? 
ATOM   3684  CB  CB  . LYS LYS LYS B B 509  509  . 19.983  31.952  -4.411  1.00 109.21 1 . C  ? 
ATOM   3685  CG  CG  . LYS LYS LYS B B 509  509  . 21.154  32.019  -3.437  1.00 112.65 1 . C  ? 
ATOM   3686  CD  CD  . LYS LYS LYS B B 509  509  . 22.495  31.786  -4.115  1.00 112.55 1 . C  ? 
ATOM   3687  CE  CE  . LYS LYS LYS B B 509  509  . 22.993  33.045  -4.803  1.00 117.27 1 . C  ? 
ATOM   3688  NZ  NZ  . LYS LYS LYS B B 509  509  . 24.312  32.839  -5.458  1.00 120.34 1 . N  ? 
ATOM   3689  C   C   . LYS LYS LYS B B 509  509  . 18.576  33.904  -3.697  1.00 109.57 1 . C  ? 
ATOM   3690  O   O   . LYS LYS LYS B B 509  509  . 18.816  34.472  -2.632  1.00 111.45 1 . O  ? 
ATOM   3691  N   N   . GLU GLU GLU B B 510  510  . 18.246  34.555  -4.809  1.00 113.46 1 . N  ? 
ATOM   3692  CA  CA  . GLU GLU GLU B B 510  510  . 18.310  36.006  -4.935  1.00 113.72 1 . C  ? 
ATOM   3693  CB  CB  . GLU GLU GLU B B 510  510  . 19.567  36.357  -5.731  1.00 117.25 1 . C  ? 
ATOM   3694  CG  CG  . GLU GLU GLU B B 510  510  . 19.888  37.840  -5.857  1.00 122.65 1 . C  ? 
ATOM   3695  CD  CD  . GLU GLU GLU B B 510  510  . 20.922  38.120  -6.939  1.00 126.70 1 . C  ? 
ATOM   3696  OE1 OE1 . GLU GLU GLU B B 510  510  . 21.979  38.701  -6.617  1.00 127.16 1 . O  ? 
ATOM   3697  OE2 OE2 . GLU GLU GLU B B 510  510  . 20.686  37.759  -8.115  1.00 129.49 1 . O  ? 
ATOM   3698  C   C   . GLU GLU GLU B B 510  510  . 17.064  36.518  -5.663  1.00 114.26 1 . C  ? 
ATOM   3699  O   O   . GLU GLU GLU B B 510  510  . 16.625  35.905  -6.636  1.00 114.58 1 . O  ? 
ATOM   3700  N   N   . GLU GLU GLU B B 511  511  . 16.491  37.620  -5.174  1.00 110.50 1 . N  ? 
ATOM   3701  CA  CA  . GLU GLU GLU B B 511  511  . 15.463  38.372  -5.907  1.00 104.06 1 . C  ? 
ATOM   3702  CB  CB  . GLU GLU GLU B B 511  511  . 14.042  37.917  -5.530  1.00 105.59 1 . C  ? 
ATOM   3703  CG  CG  . GLU GLU GLU B B 511  511  . 12.936  38.595  -6.345  1.00 112.54 1 . C  ? 
ATOM   3704  CD  CD  . GLU GLU GLU B B 511  511  . 11.523  38.180  -5.952  1.00 116.67 1 . C  ? 
ATOM   3705  OE1 OE1 . GLU GLU GLU B B 511  511  . 11.307  36.989  -5.640  1.00 121.28 1 . O  ? 
ATOM   3706  OE2 OE2 . GLU GLU GLU B B 511  511  . 10.615  39.046  -5.974  1.00 113.41 1 . O  ? 
ATOM   3707  C   C   . GLU GLU GLU B B 511  511  . 15.652  39.864  -5.643  1.00 102.13 1 . C  ? 
ATOM   3708  O   O   . GLU GLU GLU B B 511  511  . 15.004  40.433  -4.763  1.00 108.08 1 . O  ? 
ATOM   3709  N   N   . ILE ILE ILE B B 512  512  . 16.562  40.477  -6.399  1.00 100.10 1 . N  ? 
ATOM   3710  CA  CA  . ILE ILE ILE B B 512  512  . 16.769  41.927  -6.371  1.00 99.65  1 . C  ? 
ATOM   3711  CB  CB  . ILE ILE ILE B B 512  512  . 18.217  42.319  -6.761  1.00 104.03 1 . C  ? 
ATOM   3712  CG1 CG1 . ILE ILE ILE B B 512  512  . 19.235  41.664  -5.819  1.00 107.19 1 . C  ? 
ATOM   3713  CD1 CD1 . ILE ILE ILE B B 512  512  . 20.687  41.948  -6.171  1.00 110.04 1 . C  ? 
ATOM   3714  CG2 CG2 . ILE ILE ILE B B 512  512  . 18.402  43.838  -6.730  1.00 108.09 1 . C  ? 
ATOM   3715  C   C   . ILE ILE ILE B B 512  512  . 15.807  42.581  -7.362  1.00 94.78  1 . C  ? 
ATOM   3716  O   O   . ILE ILE ILE B B 512  512  . 15.820  42.250  -8.542  1.00 88.95  1 . O  ? 
ATOM   3717  N   N   . ALA ALA ALA B B 513  513  . 14.990  43.516  -6.884  1.00 94.90  1 . N  ? 
ATOM   3718  CA  CA  . ALA ALA ALA B B 513  513  . 14.172  44.349  -7.768  1.00 97.16  1 . C  ? 
ATOM   3719  CB  CB  . ALA ALA ALA B B 513  513  . 13.012  44.960  -6.999  1.00 97.83  1 . C  ? 
ATOM   3720  C   C   . ALA ALA ALA B B 513  513  . 15.028  45.454  -8.409  1.00 96.31  1 . C  ? 
ATOM   3721  O   O   . ALA ALA ALA B B 513  513  . 15.529  46.340  -7.707  1.00 101.49 1 . O  ? 
ATOM   3722  N   N   . ILE ILE ILE B B 514  514  . 15.184  45.395  -9.734  1.00 91.24  1 . N  ? 
ATOM   3723  CA  CA  . ILE ILE ILE B B 514  514  . 15.986  46.372  -10.488 1.00 89.88  1 . C  ? 
ATOM   3724  CB  CB  . ILE ILE ILE B B 514  514  . 16.327  45.862  -11.904 1.00 89.72  1 . C  ? 
ATOM   3725  CG1 CG1 . ILE ILE ILE B B 514  514  . 17.178  44.589  -11.832 1.00 91.44  1 . C  ? 
ATOM   3726  CD1 CD1 . ILE ILE ILE B B 514  514  . 17.085  43.733  -13.077 1.00 93.28  1 . C  ? 
ATOM   3727  CG2 CG2 . ILE ILE ILE B B 514  514  . 17.074  46.924  -12.705 1.00 90.65  1 . C  ? 
ATOM   3728  C   C   . ILE ILE ILE B B 514  514  . 15.266  47.715  -10.608 1.00 89.39  1 . C  ? 
ATOM   3729  O   O   . ILE ILE ILE B B 514  514  . 15.889  48.774  -10.481 1.00 91.85  1 . O  ? 
ATOM   3730  N   N   . THR THR THR B B 515  515  . 13.968  47.667  -10.884 1.00 86.52  1 . N  ? 
ATOM   3731  CA  CA  . THR THR THR B B 515  515  . 13.145  48.868  -10.927 1.00 89.66  1 . C  ? 
ATOM   3732  CB  CB  . THR THR THR B B 515  515  . 12.638  49.145  -12.355 1.00 89.37  1 . C  ? 
ATOM   3733  OG1 OG1 . THR THR THR B B 515  515  . 11.795  48.077  -12.792 1.00 85.70  1 . O  ? 
ATOM   3734  CG2 CG2 . THR THR THR B B 515  515  . 13.808  49.281  -13.322 1.00 90.17  1 . C  ? 
ATOM   3735  C   C   . THR THR THR B B 515  515  . 11.977  48.739  -9.953  1.00 90.85  1 . C  ? 
ATOM   3736  O   O   . THR THR THR B B 515  515  . 11.674  47.641  -9.477  1.00 94.56  1 . O  ? 
ATOM   3737  N   N   . SER SER SER B B 516  516  . 11.349  49.874  -9.649  1.00 90.94  1 . N  ? 
ATOM   3738  CA  CA  . SER SER SER B B 516  516  . 10.176  49.929  -8.764  1.00 88.37  1 . C  ? 
ATOM   3739  CB  CB  . SER SER SER B B 516  516  . 10.562  49.609  -7.315  1.00 88.71  1 . C  ? 
ATOM   3740  OG  OG  . SER SER SER B B 516  516  . 11.704  50.346  -6.907  1.00 88.06  1 . O  ? 
ATOM   3741  C   C   . SER SER SER B B 516  516  . 9.510   51.304  -8.828  1.00 87.38  1 . C  ? 
ATOM   3742  O   O   . SER SER SER B B 516  516  . 10.182  52.317  -9.049  1.00 89.53  1 . O  ? 
ATOM   3743  N   N   . GLY GLY GLY B B 517  517  . 8.193   51.328  -8.637  1.00 85.99  1 . N  ? 
ATOM   3744  CA  CA  . GLY GLY GLY B B 517  517  . 7.419   52.573  -8.641  1.00 86.95  1 . C  ? 
ATOM   3745  C   C   . GLY GLY GLY B B 517  517  . 6.003   52.410  -9.162  1.00 88.28  1 . C  ? 
ATOM   3746  O   O   . GLY GLY GLY B B 517  517  . 5.565   51.302  -9.479  1.00 93.84  1 . O  ? 
ATOM   3747  N   N   . GLU GLU GLU B B 518  518  . 5.299   53.533  -9.270  1.00 89.05  1 . N  ? 
ATOM   3748  CA  CA  . GLU GLU GLU B B 518  518  . 3.909   53.572  -9.735  1.00 88.38  1 . C  ? 
ATOM   3749  CB  CB  . GLU GLU GLU B B 518  518  . 3.177   54.747  -9.078  1.00 92.61  1 . C  ? 
ATOM   3750  CG  CG  . GLU GLU GLU B B 518  518  . 3.116   54.683  -7.561  1.00 95.52  1 . C  ? 
ATOM   3751  CD  CD  . GLU GLU GLU B B 518  518  . 1.907   53.920  -7.070  1.00 97.47  1 . C  ? 
ATOM   3752  OE1 OE1 . GLU GLU GLU B B 518  518  . 0.806   54.508  -7.074  1.00 97.88  1 . O  ? 
ATOM   3753  OE2 OE2 . GLU GLU GLU B B 518  518  . 2.060   52.741  -6.682  1.00 100.71 1 . O  ? 
ATOM   3754  C   C   . GLU GLU GLU B B 518  518  . 3.864   53.713  -11.259 1.00 87.43  1 . C  ? 
ATOM   3755  O   O   . GLU GLU GLU B B 518  518  . 3.231   54.624  -11.797 1.00 88.58  1 . O  ? 
ATOM   3756  N   N   . TRP TRP TRP B B 519  519  . 4.532   52.796  -11.950 1.00 86.16  1 . N  ? 
ATOM   3757  CA  CA  . TRP TRP TRP B B 519  519  . 4.677   52.854  -13.407 1.00 87.33  1 . C  ? 
ATOM   3758  CB  CB  . TRP TRP TRP B B 519  519  . 5.656   53.964  -13.812 1.00 85.91  1 . C  ? 
ATOM   3759  CG  CG  . TRP TRP TRP B B 519  519  . 7.005   53.844  -13.168 1.00 84.76  1 . C  ? 
ATOM   3760  CD1 CD1 . TRP TRP TRP B B 519  519  . 7.369   54.303  -11.941 1.00 85.92  1 . C  ? 
ATOM   3761  NE1 NE1 . TRP TRP TRP B B 519  519  . 8.686   54.002  -11.691 1.00 84.94  1 . N  ? 
ATOM   3762  CE2 CE2 . TRP TRP TRP B B 519  519  . 9.201   53.343  -12.772 1.00 83.32  1 . C  ? 
ATOM   3763  CD2 CD2 . TRP TRP TRP B B 519  519  . 8.165   53.223  -13.724 1.00 84.60  1 . C  ? 
ATOM   3764  CE3 CE3 . TRP TRP TRP B B 519  519  . 8.431   52.572  -14.934 1.00 88.35  1 . C  ? 
ATOM   3765  CZ3 CZ3 . TRP TRP TRP B B 519  519  . 9.710   52.062  -15.153 1.00 90.08  1 . C  ? 
ATOM   3766  CH2 CH2 . TRP TRP TRP B B 519  519  . 10.722  52.196  -14.181 1.00 87.68  1 . C  ? 
ATOM   3767  CZ2 CZ2 . TRP TRP TRP B B 519  519  . 10.484  52.827  -12.987 1.00 86.55  1 . C  ? 
ATOM   3768  C   C   . TRP TRP TRP B B 519  519  . 5.159   51.495  -13.910 1.00 89.87  1 . C  ? 
ATOM   3769  O   O   . TRP TRP TRP B B 519  519  . 5.545   50.645  -13.099 1.00 85.92  1 . O  ? 
ATOM   3770  N   N   . GLU GLU GLU B B 520  520  . 5.143   51.294  -15.231 1.00 92.08  1 . N  ? 
ATOM   3771  CA  CA  . GLU GLU GLU B B 520  520  . 5.476   49.985  -15.818 1.00 90.66  1 . C  ? 
ATOM   3772  CB  CB  . GLU GLU GLU B B 520  520  . 4.229   49.314  -16.442 1.00 91.64  1 . C  ? 
ATOM   3773  CG  CG  . GLU GLU GLU B B 520  520  . 3.658   49.961  -17.705 1.00 91.63  1 . C  ? 
ATOM   3774  CD  CD  . GLU GLU GLU B B 520  520  . 2.478   49.192  -18.299 1.00 92.51  1 . C  ? 
ATOM   3775  OE1 OE1 . GLU GLU GLU B B 520  520  . 1.616   48.694  -17.535 1.00 95.15  1 . O  ? 
ATOM   3776  OE2 OE2 . GLU GLU GLU B B 520  520  . 2.393   49.102  -19.544 1.00 89.43  1 . O  ? 
ATOM   3777  C   C   . GLU GLU GLU B B 520  520  . 6.630   50.013  -16.824 1.00 88.22  1 . C  ? 
ATOM   3778  O   O   . GLU GLU GLU B B 520  520  . 6.860   51.004  -17.519 1.00 82.16  1 . O  ? 
ATOM   3779  N   N   . VAL VAL VAL B B 521  521  . 7.349   48.893  -16.855 1.00 89.37  1 . N  ? 
ATOM   3780  CA  CA  . VAL VAL VAL B B 521  521  . 8.281   48.542  -17.912 1.00 88.01  1 . C  ? 
ATOM   3781  CB  CB  . VAL VAL VAL B B 521  521  . 9.373   47.589  -17.383 1.00 87.27  1 . C  ? 
ATOM   3782  CG1 CG1 . VAL VAL VAL B B 521  521  . 10.327  47.165  -18.495 1.00 90.78  1 . C  ? 
ATOM   3783  CG2 CG2 . VAL VAL VAL B B 521  521  . 10.139  48.253  -16.251 1.00 89.12  1 . C  ? 
ATOM   3784  C   C   . VAL VAL VAL B B 521  521  . 7.481   47.834  -19.010 1.00 89.20  1 . C  ? 
ATOM   3785  O   O   . VAL VAL VAL B B 521  521  . 6.599   47.023  -18.719 1.00 91.76  1 . O  ? 
ATOM   3786  N   N   . LEU LEU LEU B B 522  522  . 7.803   48.140  -20.264 1.00 86.79  1 . N  ? 
ATOM   3787  CA  CA  . LEU LEU LEU B B 522  522  . 7.078   47.614  -21.418 1.00 83.61  1 . C  ? 
ATOM   3788  CB  CB  . LEU LEU LEU B B 522  522  . 6.968   48.687  -22.493 1.00 83.96  1 . C  ? 
ATOM   3789  CG  CG  . LEU LEU LEU B B 522  522  . 6.490   50.057  -22.015 1.00 84.57  1 . C  ? 
ATOM   3790  CD1 CD1 . LEU LEU LEU B B 522  522  . 6.559   51.041  -23.165 1.00 87.69  1 . C  ? 
ATOM   3791  CD2 CD2 . LEU LEU LEU B B 522  522  . 5.082   49.979  -21.445 1.00 83.52  1 . C  ? 
ATOM   3792  C   C   . LEU LEU LEU B B 522  522  . 7.821   46.419  -21.981 1.00 83.88  1 . C  ? 
ATOM   3793  O   O   . LEU LEU LEU B B 522  522  . 9.046   46.471  -22.141 1.00 84.85  1 . O  ? 
ATOM   3794  N   N   . GLY GLY GLY B B 523  523  . 7.078   45.353  -22.281 1.00 85.58  1 . N  ? 
ATOM   3795  CA  CA  . GLY GLY GLY B B 523  523  . 7.643   44.118  -22.845 1.00 87.74  1 . C  ? 
ATOM   3796  C   C   . GLY GLY GLY B B 523  523  . 6.803   43.472  -23.938 1.00 88.14  1 . C  ? 
ATOM   3797  O   O   . GLY GLY GLY B B 523  523  . 6.902   42.265  -24.167 1.00 83.98  1 . O  ? 
ATOM   3798  N   N   . ARG ARG ARG B B 524  524  . 5.997   44.278  -24.626 1.00 93.75  1 . N  ? 
ATOM   3799  CA  CA  . ARG ARG ARG B B 524  524  . 5.092   43.794  -25.667 1.00 99.38  1 . C  ? 
ATOM   3800  CB  CB  . ARG ARG ARG B B 524  524  . 3.671   43.683  -25.107 1.00 106.01 1 . C  ? 
ATOM   3801  CG  CG  . ARG ARG ARG B B 524  524  . 3.446   42.443  -24.251 1.00 109.57 1 . C  ? 
ATOM   3802  CD  CD  . ARG ARG ARG B B 524  524  . 3.190   41.198  -25.096 1.00 109.53 1 . C  ? 
ATOM   3803  NE  NE  . ARG ARG ARG B B 524  524  . 1.763   40.873  -25.191 1.00 111.59 1 . N  ? 
ATOM   3804  CZ  CZ  . ARG ARG ARG B B 524  524  . 1.265   39.723  -25.654 1.00 110.24 1 . C  ? 
ATOM   3805  NH1 NH1 . ARG ARG ARG B B 524  524  . 2.065   38.757  -26.091 1.00 113.03 1 . N  ? 
ATOM   3806  NH2 NH2 . ARG ARG ARG B B 524  524  . -0.053  39.534  -25.683 1.00 108.39 1 . N  ? 
ATOM   3807  C   C   . ARG ARG ARG B B 524  524  . 5.120   44.722  -26.875 1.00 95.95  1 . C  ? 
ATOM   3808  O   O   . ARG ARG ARG B B 524  524  . 5.567   45.861  -26.773 1.00 99.89  1 . O  ? 
ATOM   3809  N   N   . HIS HIS HIS B B 525  525  . 4.651   44.207  -28.011 1.00 94.97  1 . N  ? 
ATOM   3810  CA  CA  . HIS HIS HIS B B 525  525  . 4.571   44.931  -29.294 1.00 95.21  1 . C  ? 
ATOM   3811  CB  CB  . HIS HIS HIS B B 525  525  . 3.639   46.158  -29.192 1.00 100.05 1 . C  ? 
ATOM   3812  CG  CG  . HIS HIS HIS B B 525  525  . 2.180   45.823  -29.128 1.00 105.53 1 . C  ? 
ATOM   3813  ND1 ND1 . HIS HIS HIS B B 525  525  . 1.676   44.776  -28.386 1.00 111.62 1 . N  ? 
ATOM   3814  CE1 CE1 . HIS HIS HIS B B 525  525  . 0.361   44.742  -28.510 1.00 114.41 1 . C  ? 
ATOM   3815  NE2 NE2 . HIS HIS HIS B B 525  525  . -0.008  45.739  -29.293 1.00 116.00 1 . N  ? 
ATOM   3816  CD2 CD2 . HIS HIS HIS B B 525  525  . 1.110   46.435  -29.687 1.00 110.70 1 . C  ? 
ATOM   3817  C   C   . HIS HIS HIS B B 525  525  . 5.943   45.337  -29.881 1.00 93.00  1 . C  ? 
ATOM   3818  O   O   . HIS HIS HIS B B 525  525  . 6.007   46.212  -30.747 1.00 99.59  1 . O  ? 
ATOM   3819  N   N   . GLY GLY GLY B B 526  526  . 7.022   44.683  -29.448 1.00 85.99  1 . N  ? 
ATOM   3820  CA  CA  . GLY GLY GLY B B 526  526  . 8.374   45.047  -29.877 1.00 84.44  1 . C  ? 
ATOM   3821  C   C   . GLY GLY GLY B B 526  526  . 9.259   45.532  -28.746 1.00 86.27  1 . C  ? 
ATOM   3822  O   O   . GLY GLY GLY B B 526  526  . 10.489  45.436  -28.836 1.00 83.90  1 . O  ? 
ATOM   3823  N   N   . SER SER SER B B 527  527  . 8.640   46.067  -27.690 1.00 89.84  1 . N  ? 
ATOM   3824  CA  CA  . SER SER SER B B 527  527  . 9.375   46.530  -26.505 1.00 85.76  1 . C  ? 
ATOM   3825  CB  CB  . SER SER SER B B 527  527  . 8.475   47.338  -25.560 1.00 82.24  1 . C  ? 
ATOM   3826  OG  OG  . SER SER SER B B 527  527  . 8.172   48.606  -26.114 1.00 80.45  1 . O  ? 
ATOM   3827  C   C   . SER SER SER B B 527  527  . 9.989   45.349  -25.767 1.00 84.22  1 . C  ? 
ATOM   3828  O   O   . SER SER SER B B 527  527  . 9.395   44.268  -25.697 1.00 90.29  1 . O  ? 
ATOM   3829  N   N   . ASN ASN ASN B B 528  528  . 11.194  45.563  -25.249 1.00 79.70  1 . N  ? 
ATOM   3830  CA  CA  . ASN ASN ASN B B 528  528  . 11.948  44.527  -24.561 1.00 78.53  1 . C  ? 
ATOM   3831  CB  CB  . ASN ASN ASN B B 528  528  . 12.550  43.546  -25.589 1.00 79.10  1 . C  ? 
ATOM   3832  CG  CG  . ASN ASN ASN B B 528  528  . 12.721  42.133  -25.030 1.00 81.07  1 . C  ? 
ATOM   3833  OD1 OD1 . ASN ASN ASN B B 528  528  . 13.530  41.906  -24.124 1.00 81.36  1 . O  ? 
ATOM   3834  ND2 ND2 . ASN ASN ASN B B 528  528  . 11.968  41.179  -25.569 1.00 83.35  1 . N  ? 
ATOM   3835  C   C   . ASN ASN ASN B B 528  528  . 13.018  45.201  -23.699 1.00 77.31  1 . C  ? 
ATOM   3836  O   O   . ASN ASN ASN B B 528  528  . 12.816  46.326  -23.221 1.00 79.63  1 . O  ? 
ATOM   3837  N   N   . ILE ILE ILE B B 529  529  . 14.123  44.498  -23.465 1.00 75.03  1 . N  ? 
ATOM   3838  CA  CA  . ILE ILE ILE B B 529  529  . 15.281  45.044  -22.804 1.00 76.91  1 . C  ? 
ATOM   3839  CB  CB  . ILE ILE ILE B B 529  529  . 15.436  44.478  -21.378 1.00 78.13  1 . C  ? 
ATOM   3840  CG1 CG1 . ILE ILE ILE B B 529  529  . 15.556  42.941  -21.374 1.00 77.93  1 . C  ? 
ATOM   3841  CD1 CD1 . ILE ILE ILE B B 529  529  . 16.019  42.358  -20.051 1.00 75.77  1 . C  ? 
ATOM   3842  CG2 CG2 . ILE ILE ILE B B 529  529  . 14.249  44.911  -20.533 1.00 79.84  1 . C  ? 
ATOM   3843  C   C   . ILE ILE ILE B B 529  529  . 16.518  44.745  -23.627 1.00 78.84  1 . C  ? 
ATOM   3844  O   O   . ILE ILE ILE B B 529  529  . 16.472  43.980  -24.582 1.00 81.37  1 . O  ? 
ATOM   3845  N   N   . GLN GLN GLN B B 530  530  . 17.614  45.382  -23.253 1.00 82.78  1 . N  ? 
ATOM   3846  CA  CA  . GLN GLN GLN B B 530  530  . 18.901  45.163  -23.877 1.00 86.85  1 . C  ? 
ATOM   3847  CB  CB  . GLN GLN GLN B B 530  530  . 19.195  46.253  -24.910 1.00 89.34  1 . C  ? 
ATOM   3848  CG  CG  . GLN GLN GLN B B 530  530  . 20.500  46.068  -25.675 1.00 93.14  1 . C  ? 
ATOM   3849  CD  CD  . GLN GLN GLN B B 530  530  . 20.389  45.058  -26.802 1.00 97.12  1 . C  ? 
ATOM   3850  OE1 OE1 . GLN GLN GLN B B 530  530  . 19.734  45.315  -27.814 1.00 99.25  1 . O  ? 
ATOM   3851  NE2 NE2 . GLN GLN GLN B B 530  530  . 21.038  43.908  -26.641 1.00 100.57 1 . N  ? 
ATOM   3852  C   C   . GLN GLN GLN B B 530  530  . 19.888  45.218  -22.738 1.00 90.24  1 . C  ? 
ATOM   3853  O   O   . GLN GLN GLN B B 530  530  . 19.977  46.228  -22.044 1.00 91.83  1 . O  ? 
ATOM   3854  N   N   . VAL VAL VAL B B 531  531  . 20.603  44.121  -22.530 1.00 93.50  1 . N  ? 
ATOM   3855  CA  CA  . VAL VAL VAL B B 531  531  . 21.549  44.012  -21.434 1.00 92.03  1 . C  ? 
ATOM   3856  CB  CB  . VAL VAL VAL B B 531  531  . 21.532  42.583  -20.853 1.00 92.27  1 . C  ? 
ATOM   3857  CG1 CG1 . VAL VAL VAL B B 531  531  . 22.503  42.444  -19.686 1.00 92.68  1 . C  ? 
ATOM   3858  CG2 CG2 . VAL VAL VAL B B 531  531  . 20.114  42.229  -20.414 1.00 91.83  1 . C  ? 
ATOM   3859  C   C   . VAL VAL VAL B B 531  531  . 22.935  44.397  -21.943 1.00 92.55  1 . C  ? 
ATOM   3860  O   O   . VAL VAL VAL B B 531  531  . 23.330  44.000  -23.040 1.00 95.44  1 . O  ? 
ATOM   3861  N   N   . ASP ASP ASP B B 532  532  . 23.648  45.191  -21.149 1.00 95.65  1 . N  ? 
ATOM   3862  CA  CA  . ASP ASP ASP B B 532  532  . 25.053  45.517  -21.388 1.00 100.23 1 . C  ? 
ATOM   3863  CB  CB  . ASP ASP ASP B B 532  532  . 25.242  47.040  -21.320 1.00 104.09 1 . C  ? 
ATOM   3864  CG  CG  . ASP ASP ASP B B 532  532  . 26.615  47.501  -21.802 1.00 106.68 1 . C  ? 
ATOM   3865  OD1 OD1 . ASP ASP ASP B B 532  532  . 27.592  46.712  -21.742 1.00 101.00 1 . O  ? 
ATOM   3866  OD2 OD2 . ASP ASP ASP B B 532  532  . 26.703  48.680  -22.236 1.00 108.02 1 . O  ? 
ATOM   3867  C   C   . ASP ASP ASP B B 532  532  . 25.874  44.801  -20.316 1.00 100.26 1 . C  ? 
ATOM   3868  O   O   . ASP ASP ASP B B 532  532  . 26.071  45.331  -19.227 1.00 102.42 1 . O  ? 
ATOM   3869  N   N   . GLU GLU GLU B B 533  533  . 26.341  43.592  -20.626 1.00 103.63 1 . N  ? 
ATOM   3870  CA  CA  . GLU GLU GLU B B 533  533  . 27.054  42.753  -19.646 1.00 106.22 1 . C  ? 
ATOM   3871  CB  CB  . GLU GLU GLU B B 533  533  . 27.183  41.310  -20.146 1.00 111.45 1 . C  ? 
ATOM   3872  CG  CG  . GLU GLU GLU B B 533  533  . 25.867  40.546  -20.189 1.00 116.32 1 . C  ? 
ATOM   3873  CD  CD  . GLU GLU GLU B B 533  533  . 26.052  39.049  -20.378 1.00 120.02 1 . C  ? 
ATOM   3874  OE1 OE1 . GLU GLU GLU B B 533  533  . 26.937  38.455  -19.719 1.00 120.23 1 . O  ? 
ATOM   3875  OE2 OE2 . GLU GLU GLU B B 533  533  . 25.298  38.460  -21.181 1.00 124.75 1 . O  ? 
ATOM   3876  C   C   . GLU GLU GLU B B 533  533  . 28.440  43.271  -19.241 1.00 106.54 1 . C  ? 
ATOM   3877  O   O   . GLU GLU GLU B B 533  533  . 28.953  42.876  -18.191 1.00 103.98 1 . O  ? 
ATOM   3878  N   N   . VAL VAL VAL B B 534  534  . 29.034  44.142  -20.063 1.00 107.57 1 . N  ? 
ATOM   3879  CA  CA  . VAL VAL VAL B B 534  534  . 30.326  44.768  -19.754 1.00 108.98 1 . C  ? 
ATOM   3880  CB  CB  . VAL VAL VAL B B 534  534  . 30.938  45.477  -20.996 1.00 115.28 1 . C  ? 
ATOM   3881  CG1 CG1 . VAL VAL VAL B B 534  534  . 32.221  46.223  -20.631 1.00 116.94 1 . C  ? 
ATOM   3882  CG2 CG2 . VAL VAL VAL B B 534  534  . 31.206  44.474  -22.119 1.00 112.85 1 . C  ? 
ATOM   3883  C   C   . VAL VAL VAL B B 534  534  . 30.130  45.766  -18.609 1.00 105.34 1 . C  ? 
ATOM   3884  O   O   . VAL VAL VAL B B 534  534  . 30.717  45.618  -17.540 1.00 101.96 1 . O  ? 
ATOM   3885  N   N   . ARG ARG ARG B B 535  535  . 29.272  46.758  -18.843 1.00 103.70 1 . N  ? 
ATOM   3886  CA  CA  . ARG ARG ARG B B 535  535  . 28.943  47.784  -17.844 1.00 101.64 1 . C  ? 
ATOM   3887  CB  CB  . ARG ARG ARG B B 535  535  . 28.479  49.060  -18.547 1.00 105.25 1 . C  ? 
ATOM   3888  CG  CG  . ARG ARG ARG B B 535  535  . 29.613  49.787  -19.241 1.00 113.01 1 . C  ? 
ATOM   3889  CD  CD  . ARG ARG ARG B B 535  535  . 29.119  50.948  -20.089 1.00 119.66 1 . C  ? 
ATOM   3890  NE  NE  . ARG ARG ARG B B 535  535  . 28.908  50.576  -21.490 1.00 130.68 1 . N  ? 
ATOM   3891  CZ  CZ  . ARG ARG ARG B B 535  535  . 29.873  50.311  -22.379 1.00 138.03 1 . C  ? 
ATOM   3892  NH1 NH1 . ARG ARG ARG B B 535  535  . 31.165  50.350  -22.037 1.00 142.74 1 . N  ? 
ATOM   3893  NH2 NH2 . ARG ARG ARG B B 535  535  . 29.542  49.988  -23.629 1.00 135.29 1 . N  ? 
ATOM   3894  C   C   . ARG ARG ARG B B 535  535  . 27.891  47.348  -16.819 1.00 97.69  1 . C  ? 
ATOM   3895  O   O   . ARG ARG ARG B B 535  535  . 27.575  48.098  -15.901 1.00 96.58  1 . O  ? 
ATOM   3896  N   N   . ARG ARG ARG B B 536  536  . 27.342  46.147  -16.989 1.00 100.49 1 . N  ? 
ATOM   3897  CA  CA  . ARG ARG ARG B B 536  536  . 26.360  45.564  -16.073 1.00 100.19 1 . C  ? 
ATOM   3898  CB  CB  . ARG ARG ARG B B 536  536  . 27.017  45.192  -14.737 1.00 102.77 1 . C  ? 
ATOM   3899  CG  CG  . ARG ARG ARG B B 536  536  . 28.280  44.349  -14.913 1.00 108.69 1 . C  ? 
ATOM   3900  CD  CD  . ARG ARG ARG B B 536  536  . 28.546  43.378  -13.768 1.00 113.43 1 . C  ? 
ATOM   3901  NE  NE  . ARG ARG ARG B B 536  536  . 29.259  43.986  -12.641 1.00 119.74 1 . N  ? 
ATOM   3902  CZ  CZ  . ARG ARG ARG B B 536  536  . 29.518  43.375  -11.480 1.00 124.78 1 . C  ? 
ATOM   3903  NH1 NH1 . ARG ARG ARG B B 536  536  . 29.126  42.118  -11.255 1.00 127.76 1 . N  ? 
ATOM   3904  NH2 NH2 . ARG ARG ARG B B 536  536  . 30.175  44.029  -10.524 1.00 123.34 1 . N  ? 
ATOM   3905  C   C   . ARG ARG ARG B B 536  536  . 25.122  46.457  -15.913 1.00 97.03  1 . C  ? 
ATOM   3906  O   O   . ARG ARG ARG B B 536  536  . 24.663  46.723  -14.803 1.00 97.35  1 . O  ? 
ATOM   3907  N   N   . LEU LEU LEU B B 537  537  . 24.606  46.898  -17.062 1.00 94.75  1 . N  ? 
ATOM   3908  CA  CA  . LEU LEU LEU B B 537  537  . 23.424  47.751  -17.175 1.00 91.22  1 . C  ? 
ATOM   3909  CB  CB  . LEU LEU LEU B B 537  537  . 23.764  49.008  -17.974 1.00 92.87  1 . C  ? 
ATOM   3910  CG  CG  . LEU LEU LEU B B 537  537  . 24.896  49.888  -17.449 1.00 95.93  1 . C  ? 
ATOM   3911  CD1 CD1 . LEU LEU LEU B B 537  537  . 25.293  50.903  -18.508 1.00 97.34  1 . C  ? 
ATOM   3912  CD2 CD2 . LEU LEU LEU B B 537  537  . 24.478  50.580  -16.159 1.00 97.40  1 . C  ? 
ATOM   3913  C   C   . LEU LEU LEU B B 537  537  . 22.311  47.012  -17.903 1.00 88.88  1 . C  ? 
ATOM   3914  O   O   . LEU LEU LEU B B 537  537  . 22.506  45.905  -18.400 1.00 93.61  1 . O  ? 
ATOM   3915  N   N   . VAL VAL VAL B B 538  538  . 21.141  47.639  -17.960 1.00 86.48  1 . N  ? 
ATOM   3916  CA  CA  . VAL VAL VAL B B 538  538  . 20.015  47.136  -18.745 1.00 82.13  1 . C  ? 
ATOM   3917  CB  CB  . VAL VAL VAL B B 538  538  . 19.167  46.082  -17.972 1.00 83.38  1 . C  ? 
ATOM   3918  CG1 CG1 . VAL VAL VAL B B 538  538  . 18.877  46.515  -16.541 1.00 86.05  1 . C  ? 
ATOM   3919  CG2 CG2 . VAL VAL VAL B B 538  538  . 17.864  45.764  -18.702 1.00 84.14  1 . C  ? 
ATOM   3920  C   C   . VAL VAL VAL B B 538  538  . 19.162  48.317  -19.207 1.00 78.74  1 . C  ? 
ATOM   3921  O   O   . VAL VAL VAL B B 538  538  . 18.716  49.123  -18.392 1.00 72.22  1 . O  ? 
ATOM   3922  N   N   . TYR TYR TYR B B 539  539  . 18.951  48.395  -20.521 1.00 78.08  1 . N  ? 
ATOM   3923  CA  CA  . TYR TYR TYR B B 539  539  . 18.107  49.415  -21.144 1.00 75.78  1 . C  ? 
ATOM   3924  CB  CB  . TYR TYR TYR B B 539  539  . 18.633  49.760  -22.547 1.00 73.38  1 . C  ? 
ATOM   3925  CG  CG  . TYR TYR TYR B B 539  539  . 20.051  50.325  -22.578 1.00 72.34  1 . C  ? 
ATOM   3926  CD1 CD1 . TYR TYR TYR B B 539  539  . 21.158  49.487  -22.493 1.00 71.46  1 . C  ? 
ATOM   3927  CE1 CE1 . TYR TYR TYR B B 539  539  . 22.448  49.993  -22.525 1.00 75.43  1 . C  ? 
ATOM   3928  CZ  CZ  . TYR TYR TYR B B 539  539  . 22.657  51.361  -22.646 1.00 76.18  1 . C  ? 
ATOM   3929  OH  OH  . TYR TYR TYR B B 539  539  . 23.955  51.830  -22.675 1.00 77.32  1 . O  ? 
ATOM   3930  CE2 CE2 . TYR TYR TYR B B 539  539  . 21.575  52.224  -22.741 1.00 72.93  1 . C  ? 
ATOM   3931  CD2 CD2 . TYR TYR TYR B B 539  539  . 20.282  51.704  -22.711 1.00 73.31  1 . C  ? 
ATOM   3932  C   C   . TYR TYR TYR B B 539  539  . 16.662  48.887  -21.211 1.00 75.56  1 . C  ? 
ATOM   3933  O   O   . TYR TYR TYR B B 539  539  . 16.453  47.681  -21.307 1.00 76.45  1 . O  ? 
ATOM   3934  N   N   . PHE PHE PHE B B 540  540  . 15.674  49.774  -21.133 1.00 76.52  1 . N  ? 
ATOM   3935  CA  CA  . PHE PHE PHE B B 540  540  . 14.260  49.367  -21.217 1.00 79.86  1 . C  ? 
ATOM   3936  CB  CB  . PHE PHE PHE B B 540  540  . 13.807  48.685  -19.918 1.00 78.44  1 . C  ? 
ATOM   3937  CG  CG  . PHE PHE PHE B B 540  540  . 13.829  49.590  -18.720 1.00 78.51  1 . C  ? 
ATOM   3938  CD1 CD1 . PHE PHE PHE B B 540  540  . 14.968  49.695  -17.931 1.00 78.08  1 . C  ? 
ATOM   3939  CE1 CE1 . PHE PHE PHE B B 540  540  . 14.987  50.536  -16.826 1.00 77.24  1 . C  ? 
ATOM   3940  CZ  CZ  . PHE PHE PHE B B 540  540  . 13.865  51.286  -16.501 1.00 75.73  1 . C  ? 
ATOM   3941  CE2 CE2 . PHE PHE PHE B B 540  540  . 12.728  51.198  -17.284 1.00 76.12  1 . C  ? 
ATOM   3942  CD2 CD2 . PHE PHE PHE B B 540  540  . 12.710  50.350  -18.382 1.00 77.52  1 . C  ? 
ATOM   3943  C   C   . PHE PHE PHE B B 540  540  . 13.339  50.548  -21.518 1.00 81.70  1 . C  ? 
ATOM   3944  O   O   . PHE PHE PHE B B 540  540  . 13.703  51.699  -21.288 1.00 78.05  1 . O  ? 
ATOM   3945  N   N   . GLU GLU GLU B B 541  541  . 12.142  50.247  -22.017 1.00 86.22  1 . N  ? 
ATOM   3946  CA  CA  . GLU GLU GLU B B 541  541  . 11.122  51.268  -22.255 1.00 90.03  1 . C  ? 
ATOM   3947  CB  CB  . GLU GLU GLU B B 541  541  . 10.319  50.958  -23.513 1.00 95.07  1 . C  ? 
ATOM   3948  CG  CG  . GLU GLU GLU B B 541  541  . 11.154  50.775  -24.766 1.00 98.17  1 . C  ? 
ATOM   3949  CD  CD  . GLU GLU GLU B B 541  541  . 10.483  51.356  -25.994 1.00 102.80 1 . C  ? 
ATOM   3950  OE1 OE1 . GLU GLU GLU B B 541  541  . 10.034  50.573  -26.865 1.00 101.79 1 . O  ? 
ATOM   3951  OE2 OE2 . GLU GLU GLU B B 541  541  . 10.404  52.606  -26.079 1.00 104.40 1 . O  ? 
ATOM   3952  C   C   . GLU GLU GLU B B 541  541  . 10.176  51.327  -21.070 1.00 88.49  1 . C  ? 
ATOM   3953  O   O   . GLU GLU GLU B B 541  541  . 9.887   50.298  -20.466 1.00 95.35  1 . O  ? 
ATOM   3954  N   N   . GLY GLY GLY B B 542  542  . 9.673   52.516  -20.750 1.00 84.76  1 . N  ? 
ATOM   3955  CA  CA  . GLY GLY GLY B B 542  542  . 8.771   52.668  -19.611 1.00 85.70  1 . C  ? 
ATOM   3956  C   C   . GLY GLY GLY B B 542  542  . 7.897   53.906  -19.597 1.00 86.93  1 . C  ? 
ATOM   3957  O   O   . GLY GLY GLY B B 542  542  . 8.091   54.839  -20.381 1.00 86.67  1 . O  ? 
ATOM   3958  N   N   . THR THR THR B B 543  543  . 6.932   53.892  -18.677 1.00 88.77  1 . N  ? 
ATOM   3959  CA  CA  . THR THR THR B B 543  543  . 5.986   54.992  -18.473 1.00 89.56  1 . C  ? 
ATOM   3960  CB  CB  . THR THR THR B B 543  543  . 4.542   54.443  -18.370 1.00 87.74  1 . C  ? 
ATOM   3961  OG1 OG1 . THR THR THR B B 543  543  . 4.459   53.491  -17.301 1.00 84.68  1 . O  ? 
ATOM   3962  CG2 CG2 . THR THR THR B B 543  543  . 4.126   53.781  -19.673 1.00 87.09  1 . C  ? 
ATOM   3963  C   C   . THR THR THR B B 543  543  . 6.302   55.818  -17.214 1.00 89.32  1 . C  ? 
ATOM   3964  O   O   . THR THR THR B B 543  543  . 5.430   56.527  -16.703 1.00 84.81  1 . O  ? 
ATOM   3965  N   N   . LYS LYS LYS B B 544  544  . 7.544   55.747  -16.726 1.00 91.42  1 . N  ? 
ATOM   3966  CA  CA  . LYS LYS LYS B B 544  544  . 7.917   56.395  -15.464 1.00 90.72  1 . C  ? 
ATOM   3967  CB  CB  . LYS LYS LYS B B 544  544  . 9.388   56.152  -15.120 1.00 91.73  1 . C  ? 
ATOM   3968  CG  CG  . LYS LYS LYS B B 544  544  . 9.775   56.613  -13.721 1.00 95.00  1 . C  ? 
ATOM   3969  CD  CD  . LYS LYS LYS B B 544  544  . 11.202  56.221  -13.366 1.00 101.82 1 . C  ? 
ATOM   3970  CE  CE  . LYS LYS LYS B B 544  544  . 12.224  57.186  -13.950 1.00 107.97 1 . C  ? 
ATOM   3971  NZ  NZ  . LYS LYS LYS B B 544  544  . 12.431  58.391  -13.098 1.00 111.72 1 . N  ? 
ATOM   3972  C   C   . LYS LYS LYS B B 544  544  . 7.647   57.886  -15.499 1.00 88.88  1 . C  ? 
ATOM   3973  O   O   . LYS LYS LYS B B 544  544  . 7.076   58.428  -14.563 1.00 99.58  1 . O  ? 
ATOM   3974  N   N   . ASP ASP ASP B B 545  545  . 8.050   58.541  -16.579 1.00 85.52  1 . N  ? 
ATOM   3975  CA  CA  . ASP ASP ASP B B 545  545  . 7.846   59.977  -16.706 1.00 84.83  1 . C  ? 
ATOM   3976  CB  CB  . ASP ASP ASP B B 545  545  . 8.683   60.550  -17.845 1.00 86.12  1 . C  ? 
ATOM   3977  CG  CG  . ASP ASP ASP B B 545  545  . 10.127  60.751  -17.455 1.00 84.66  1 . C  ? 
ATOM   3978  OD1 OD1 . ASP ASP ASP B B 545  545  . 10.743  59.832  -16.874 1.00 81.34  1 . O  ? 
ATOM   3979  OD2 OD2 . ASP ASP ASP B B 545  545  . 10.651  61.842  -17.738 1.00 90.98  1 . O  ? 
ATOM   3980  C   C   . ASP ASP ASP B B 545  545  . 6.384   60.341  -16.901 1.00 88.27  1 . C  ? 
ATOM   3981  O   O   . ASP ASP ASP B B 545  545  . 5.949   61.380  -16.412 1.00 97.55  1 . O  ? 
ATOM   3982  N   N   . SER SER SER B B 546  546  . 5.635   59.502  -17.615 1.00 90.90  1 . N  ? 
ATOM   3983  CA  CA  . SER SER SER B B 546  546  . 4.192   59.715  -17.812 1.00 90.37  1 . C  ? 
ATOM   3984  CB  CB  . SER SER SER B B 546  546  . 3.941   60.895  -18.772 1.00 86.53  1 . C  ? 
ATOM   3985  OG  OG  . SER SER SER B B 546  546  . 2.568   61.048  -19.101 1.00 81.05  1 . O  ? 
ATOM   3986  C   C   . SER SER SER B B 546  546  . 3.523   58.457  -18.367 1.00 91.49  1 . C  ? 
ATOM   3987  O   O   . SER SER SER B B 546  546  . 4.160   57.698  -19.100 1.00 95.40  1 . O  ? 
ATOM   3988  N   N   . PRO PRO PRO B B 547  547  . 2.234   58.235  -18.033 1.00 90.26  1 . N  ? 
ATOM   3989  CA  CA  . PRO PRO PRO B B 547  547  . 1.469   57.212  -18.749 1.00 91.10  1 . C  ? 
ATOM   3990  CB  CB  . PRO PRO PRO B B 547  547  . 0.161   57.148  -17.961 1.00 90.39  1 . C  ? 
ATOM   3991  CG  CG  . PRO PRO PRO B B 547  547  . 0.009   58.517  -17.406 1.00 90.00  1 . C  ? 
ATOM   3992  CD  CD  . PRO PRO PRO B B 547  547  . 1.403   58.907  -17.018 1.00 90.11  1 . C  ? 
ATOM   3993  C   C   . PRO PRO PRO B B 547  547  . 1.198   57.600  -20.209 1.00 89.70  1 . C  ? 
ATOM   3994  O   O   . PRO PRO PRO B B 547  547  . 0.962   56.721  -21.047 1.00 94.60  1 . O  ? 
ATOM   3995  N   N   . LEU LEU LEU B B 548  548  . 1.246   58.900  -20.498 1.00 85.12  1 . N  ? 
ATOM   3996  CA  CA  . LEU LEU LEU B B 548  548  . 1.042   59.419  -21.847 1.00 83.69  1 . C  ? 
ATOM   3997  CB  CB  . LEU LEU LEU B B 548  548  . 0.542   60.864  -21.776 1.00 82.37  1 . C  ? 
ATOM   3998  CG  CG  . LEU LEU LEU B B 548  548  . -0.634  61.157  -20.843 1.00 81.41  1 . C  ? 
ATOM   3999  CD1 CD1 . LEU LEU LEU B B 548  548  . -1.060  62.604  -21.034 1.00 82.05  1 . C  ? 
ATOM   4000  CD2 CD2 . LEU LEU LEU B B 548  548  . -1.799  60.205  -21.074 1.00 79.18  1 . C  ? 
ATOM   4001  C   C   . LEU LEU LEU B B 548  548  . 2.285   59.375  -22.745 1.00 81.83  1 . C  ? 
ATOM   4002  O   O   . LEU LEU LEU B B 548  548  . 2.177   59.656  -23.934 1.00 81.37  1 . O  ? 
ATOM   4003  N   N   . GLU GLU GLU B B 549  549  . 3.455   59.056  -22.194 1.00 82.53  1 . N  ? 
ATOM   4004  CA  CA  . GLU GLU GLU B B 549  549  . 4.692   59.018  -22.976 1.00 85.35  1 . C  ? 
ATOM   4005  CB  CB  . GLU GLU GLU B B 549  549  . 5.530   60.270  -22.717 1.00 88.29  1 . C  ? 
ATOM   4006  CG  CG  . GLU GLU GLU B B 549  549  . 4.986   61.539  -23.355 1.00 91.01  1 . C  ? 
ATOM   4007  CD  CD  . GLU GLU GLU B B 549  549  . 5.756   62.790  -22.961 1.00 92.44  1 . C  ? 
ATOM   4008  OE1 OE1 . GLU GLU GLU B B 549  549  . 6.757   62.695  -22.215 1.00 90.97  1 . O  ? 
ATOM   4009  OE2 OE2 . GLU GLU GLU B B 549  549  . 5.354   63.887  -23.404 1.00 94.58  1 . O  ? 
ATOM   4010  C   C   . GLU GLU GLU B B 549  549  . 5.520   57.794  -22.626 1.00 87.55  1 . C  ? 
ATOM   4011  O   O   . GLU GLU GLU B B 549  549  . 5.784   57.528  -21.446 1.00 91.24  1 . O  ? 
ATOM   4012  N   N   . HIS HIS HIS B B 550  550  . 5.929   57.060  -23.659 1.00 84.92  1 . N  ? 
ATOM   4013  CA  CA  . HIS HIS HIS B B 550  550  . 6.848   55.939  -23.502 1.00 86.11  1 . C  ? 
ATOM   4014  CB  CB  . HIS HIS HIS B B 550  550  . 6.633   54.881  -24.591 1.00 89.55  1 . C  ? 
ATOM   4015  CG  CG  . HIS HIS HIS B B 550  550  . 5.293   54.201  -24.558 1.00 92.94  1 . C  ? 
ATOM   4016  ND1 ND1 . HIS HIS HIS B B 550  550  . 4.165   54.748  -23.976 1.00 98.75  1 . N  ? 
ATOM   4017  CE1 CE1 . HIS HIS HIS B B 550  550  . 3.143   53.929  -24.137 1.00 96.32  1 . C  ? 
ATOM   4018  NE2 NE2 . HIS HIS HIS B B 550  550  . 3.561   52.876  -24.815 1.00 96.75  1 . N  ? 
ATOM   4019  CD2 CD2 . HIS HIS HIS B B 550  550  . 4.895   53.028  -25.104 1.00 91.07  1 . C  ? 
ATOM   4020  C   C   . HIS HIS HIS B B 550  550  . 8.238   56.550  -23.635 1.00 84.55  1 . C  ? 
ATOM   4021  O   O   . HIS HIS HIS B B 550  550  . 8.440   57.433  -24.474 1.00 85.55  1 . O  ? 
ATOM   4022  N   N   . HIS HIS HIS B B 551  551  . 9.181   56.101  -22.807 1.00 81.61  1 . N  ? 
ATOM   4023  CA  CA  . HIS HIS HIS B B 551  551  . 10.550  56.627  -22.811 1.00 79.53  1 . C  ? 
ATOM   4024  CB  CB  . HIS HIS HIS B B 551  551  . 10.716  57.679  -21.716 1.00 81.15  1 . C  ? 
ATOM   4025  CG  CG  . HIS HIS HIS B B 551  551  . 10.127  59.004  -22.067 1.00 80.73  1 . C  ? 
ATOM   4026  ND1 ND1 . HIS HIS HIS B B 551  551  . 10.756  59.896  -22.905 1.00 78.54  1 . N  ? 
ATOM   4027  CE1 CE1 . HIS HIS HIS B B 551  551  . 10.003  60.971  -23.044 1.00 81.15  1 . C  ? 
ATOM   4028  NE2 NE2 . HIS HIS HIS B B 551  551  . 8.909   60.809  -22.323 1.00 83.09  1 . N  ? 
ATOM   4029  CD2 CD2 . HIS HIS HIS B B 551  551  . 8.961   59.586  -21.702 1.00 82.81  1 . C  ? 
ATOM   4030  C   C   . HIS HIS HIS B B 551  551  . 11.571  55.532  -22.595 1.00 77.81  1 . C  ? 
ATOM   4031  O   O   . HIS HIS HIS B B 551  551  . 11.267  54.505  -21.999 1.00 80.00  1 . O  ? 
ATOM   4032  N   N   . LEU LEU LEU B B 552  552  . 12.788  55.777  -23.068 1.00 76.23  1 . N  ? 
ATOM   4033  CA  CA  . LEU LEU LEU B B 552  552  . 13.896  54.844  -22.902 1.00 77.95  1 . C  ? 
ATOM   4034  CB  CB  . LEU LEU LEU B B 552  552  . 14.831  54.901  -24.119 1.00 76.85  1 . C  ? 
ATOM   4035  CG  CG  . LEU LEU LEU B B 552  552  . 16.092  54.026  -24.118 1.00 76.30  1 . C  ? 
ATOM   4036  CD1 CD1 . LEU LEU LEU B B 552  552  . 15.766  52.551  -23.920 1.00 75.09  1 . C  ? 
ATOM   4037  CD2 CD2 . LEU LEU LEU B B 552  552  . 16.893  54.237  -25.400 1.00 75.37  1 . C  ? 
ATOM   4038  C   C   . LEU LEU LEU B B 552  552  . 14.656  55.183  -21.622 1.00 78.17  1 . C  ? 
ATOM   4039  O   O   . LEU LEU LEU B B 552  552  . 14.908  56.349  -21.337 1.00 83.48  1 . O  ? 
ATOM   4040  N   N   . TYR TYR TYR B B 553  553  . 15.009  54.155  -20.858 1.00 79.36  1 . N  ? 
ATOM   4041  CA  CA  . TYR TYR TYR B B 553  553  . 15.741  54.305  -19.606 1.00 81.05  1 . C  ? 
ATOM   4042  CB  CB  . TYR TYR TYR B B 553  553  . 14.791  54.087  -18.429 1.00 81.40  1 . C  ? 
ATOM   4043  CG  CG  . TYR TYR TYR B B 553  553  . 13.574  54.987  -18.391 1.00 79.81  1 . C  ? 
ATOM   4044  CD1 CD1 . TYR TYR TYR B B 553  553  . 12.418  54.648  -19.078 1.00 80.44  1 . C  ? 
ATOM   4045  CE1 CE1 . TYR TYR TYR B B 553  553  . 11.294  55.463  -19.037 1.00 82.77  1 . C  ? 
ATOM   4046  CZ  CZ  . TYR TYR TYR B B 553  553  . 11.311  56.632  -18.295 1.00 80.24  1 . C  ? 
ATOM   4047  OH  OH  . TYR TYR TYR B B 553  553  . 10.193  57.434  -18.261 1.00 79.74  1 . O  ? 
ATOM   4048  CE2 CE2 . TYR TYR TYR B B 553  553  . 12.447  56.986  -17.594 1.00 81.20  1 . C  ? 
ATOM   4049  CD2 CD2 . TYR TYR TYR B B 553  553  . 13.569  56.165  -17.642 1.00 81.29  1 . C  ? 
ATOM   4050  C   C   . TYR TYR TYR B B 553  553  . 16.867  53.270  -19.519 1.00 82.78  1 . C  ? 
ATOM   4051  O   O   . TYR TYR TYR B B 553  553  . 16.822  52.254  -20.206 1.00 88.70  1 . O  ? 
ATOM   4052  N   N   . VAL VAL VAL B B 554  554  . 17.855  53.530  -18.661 1.00 81.32  1 . N  ? 
ATOM   4053  CA  CA  . VAL VAL VAL B B 554  554  . 18.942  52.579  -18.364 1.00 81.76  1 . C  ? 
ATOM   4054  CB  CB  . VAL VAL VAL B B 554  554  . 20.231  52.918  -19.154 1.00 85.04  1 . C  ? 
ATOM   4055  CG1 CG1 . VAL VAL VAL B B 554  554  . 20.735  54.320  -18.831 1.00 89.31  1 . C  ? 
ATOM   4056  CG2 CG2 . VAL VAL VAL B B 554  554  . 21.327  51.881  -18.915 1.00 86.31  1 . C  ? 
ATOM   4057  C   C   . VAL VAL VAL B B 554  554  . 19.199  52.532  -16.851 1.00 80.41  1 . C  ? 
ATOM   4058  O   O   . VAL VAL VAL B B 554  554  . 18.956  53.510  -16.154 1.00 82.27  1 . O  ? 
ATOM   4059  N   N   . VAL VAL VAL B B 555  555  . 19.654  51.387  -16.348 1.00 82.15  1 . N  ? 
ATOM   4060  CA  CA  . VAL VAL VAL B B 555  555  . 19.903  51.205  -14.913 1.00 85.89  1 . C  ? 
ATOM   4061  CB  CB  . VAL VAL VAL B B 555  555  . 18.575  51.091  -14.114 1.00 85.72  1 . C  ? 
ATOM   4062  CG1 CG1 . VAL VAL VAL B B 555  555  . 17.785  49.854  -14.520 1.00 83.38  1 . C  ? 
ATOM   4063  CG2 CG2 . VAL VAL VAL B B 555  555  . 18.837  51.094  -12.611 1.00 88.59  1 . C  ? 
ATOM   4064  C   C   . VAL VAL VAL B B 555  555  . 20.770  49.970  -14.664 1.00 88.03  1 . C  ? 
ATOM   4065  O   O   . VAL VAL VAL B B 555  555  . 20.681  48.994  -15.404 1.00 91.31  1 . O  ? 
ATOM   4066  N   N   . SER SER SER B B 556  556  . 21.599  50.018  -13.624 1.00 90.89  1 . N  ? 
ATOM   4067  CA  CA  . SER SER SER B B 556  556  . 22.435  48.874  -13.250 1.00 93.25  1 . C  ? 
ATOM   4068  CB  CB  . SER SER SER B B 556  556  . 23.480  49.274  -12.196 1.00 97.14  1 . C  ? 
ATOM   4069  OG  OG  . SER SER SER B B 556  556  . 24.214  48.151  -11.720 1.00 95.89  1 . O  ? 
ATOM   4070  C   C   . SER SER SER B B 556  556  . 21.566  47.750  -12.704 1.00 92.33  1 . C  ? 
ATOM   4071  O   O   . SER SER SER B B 556  556  . 20.662  48.005  -11.906 1.00 92.06  1 . O  ? 
ATOM   4072  N   N   . TYR TYR TYR B B 557  557  . 21.831  46.522  -13.153 1.00 91.85  1 . N  ? 
ATOM   4073  CA  CA  . TYR TYR TYR B B 557  557  . 21.211  45.329  -12.557 1.00 92.45  1 . C  ? 
ATOM   4074  CB  CB  . TYR TYR TYR B B 557  557  . 20.941  44.222  -13.608 1.00 91.58  1 . C  ? 
ATOM   4075  CG  CG  . TYR TYR TYR B B 557  557  . 22.142  43.649  -14.357 1.00 89.09  1 . C  ? 
ATOM   4076  CD1 CD1 . TYR TYR TYR B B 557  557  . 22.997  42.724  -13.751 1.00 89.49  1 . C  ? 
ATOM   4077  CE1 CE1 . TYR TYR TYR B B 557  557  . 24.084  42.190  -14.434 1.00 89.29  1 . C  ? 
ATOM   4078  CZ  CZ  . TYR TYR TYR B B 557  557  . 24.322  42.563  -15.750 1.00 86.67  1 . C  ? 
ATOM   4079  OH  OH  . TYR TYR TYR B B 557  557  . 25.407  42.033  -16.420 1.00 84.06  1 . O  ? 
ATOM   4080  CE2 CE2 . TYR TYR TYR B B 557  557  . 23.477  43.465  -16.380 1.00 84.54  1 . C  ? 
ATOM   4081  CD2 CD2 . TYR TYR TYR B B 557  557  . 22.393  43.996  -15.689 1.00 85.57  1 . C  ? 
ATOM   4082  C   C   . TYR TYR TYR B B 557  557  . 21.992  44.793  -11.340 1.00 92.35  1 . C  ? 
ATOM   4083  O   O   . TYR TYR TYR B B 557  557  . 21.465  43.960  -10.594 1.00 90.06  1 . O  ? 
ATOM   4084  N   N   . VAL VAL VAL B B 558  558  . 23.218  45.289  -11.128 1.00 95.32  1 . N  ? 
ATOM   4085  CA  CA  . VAL VAL VAL B B 558  558  . 24.055  44.876  -9.986  1.00 100.91 1 . C  ? 
ATOM   4086  CB  CB  . VAL VAL VAL B B 558  558  . 25.568  45.078  -10.261 1.00 98.77  1 . C  ? 
ATOM   4087  CG1 CG1 . VAL VAL VAL B B 558  558  . 26.406  44.659  -9.053  1.00 97.22  1 . C  ? 
ATOM   4088  CG2 CG2 . VAL VAL VAL B B 558  558  . 25.993  44.293  -11.489 1.00 99.85  1 . C  ? 
ATOM   4089  C   C   . VAL VAL VAL B B 558  558  . 23.653  45.631  -8.718  1.00 106.24 1 . C  ? 
ATOM   4090  O   O   . VAL VAL VAL B B 558  558  . 23.128  45.026  -7.775  1.00 107.07 1 . O  ? 
ATOM   4091  N   N   . ASN ASN ASN B B 559  559  . 23.915  46.942  -8.708  1.00 109.91 1 . N  ? 
ATOM   4092  CA  CA  . ASN ASN ASN B B 559  559  . 23.559  47.834  -7.606  1.00 112.46 1 . C  ? 
ATOM   4093  CB  CB  . ASN ASN ASN B B 559  559  . 24.772  48.646  -7.138  1.00 117.89 1 . C  ? 
ATOM   4094  CG  CG  . ASN ASN ASN B B 559  559  . 25.748  47.825  -6.317  1.00 123.92 1 . C  ? 
ATOM   4095  OD1 OD1 . ASN ASN ASN B B 559  559  . 26.901  47.635  -6.712  1.00 128.37 1 . O  ? 
ATOM   4096  ND2 ND2 . ASN ASN ASN B B 559  559  . 25.293  47.333  -5.165  1.00 124.14 1 . N  ? 
ATOM   4097  C   C   . ASN ASN ASN B B 559  559  . 22.496  48.764  -8.154  1.00 110.84 1 . C  ? 
ATOM   4098  O   O   . ASN ASN ASN B B 559  559  . 22.818  49.870  -8.593  1.00 113.95 1 . O  ? 
ATOM   4099  N   N   . PRO PRO PRO B B 560  560  . 21.225  48.314  -8.159  1.00 110.80 1 . N  ? 
ATOM   4100  CA  CA  . PRO PRO PRO B B 560  560  . 20.194  49.101  -8.830  1.00 109.36 1 . C  ? 
ATOM   4101  CB  CB  . PRO PRO PRO B B 560  560  . 18.971  48.183  -8.795  1.00 110.96 1 . C  ? 
ATOM   4102  CG  CG  . PRO PRO PRO B B 560  560  . 19.181  47.332  -7.593  1.00 114.19 1 . C  ? 
ATOM   4103  CD  CD  . PRO PRO PRO B B 560  560  . 20.662  47.120  -7.500  1.00 112.00 1 . C  ? 
ATOM   4104  C   C   . PRO PRO PRO B B 560  560  . 19.931  50.418  -8.111  1.00 107.80 1 . C  ? 
ATOM   4105  O   O   . PRO PRO PRO B B 560  560  . 19.315  50.433  -7.046  1.00 105.87 1 . O  ? 
ATOM   4106  N   N   . GLY GLY GLY B B 561  561  . 20.444  51.501  -8.691  1.00 107.51 1 . N  ? 
ATOM   4107  CA  CA  . GLY GLY GLY B B 561  561  . 20.265  52.847  -8.162  1.00 108.07 1 . C  ? 
ATOM   4108  C   C   . GLY GLY GLY B B 561  561  . 19.193  53.566  -8.949  1.00 106.67 1 . C  ? 
ATOM   4109  O   O   . GLY GLY GLY B B 561  561  . 18.147  52.990  -9.252  1.00 98.41  1 . O  ? 
ATOM   4110  N   N   . GLU GLU GLU B B 562  562  . 19.459  54.820  -9.297  1.00 112.68 1 . N  ? 
ATOM   4111  CA  CA  . GLU GLU GLU B B 562  562  . 18.484  55.632  -10.019 1.00 116.69 1 . C  ? 
ATOM   4112  CB  CB  . GLU GLU GLU B B 562  562  . 18.832  57.116  -9.921  1.00 127.22 1 . C  ? 
ATOM   4113  CG  CG  . GLU GLU GLU B B 562  562  . 18.848  57.643  -8.495  1.00 132.86 1 . C  ? 
ATOM   4114  CD  CD  . GLU GLU GLU B B 562  562  . 18.727  59.152  -8.421  1.00 136.66 1 . C  ? 
ATOM   4115  OE1 OE1 . GLU GLU GLU B B 562  562  . 18.160  59.647  -7.425  1.00 140.64 1 . O  ? 
ATOM   4116  OE2 OE2 . GLU GLU GLU B B 562  562  . 19.192  59.842  -9.355  1.00 141.92 1 . O  ? 
ATOM   4117  C   C   . GLU GLU GLU B B 562  562  . 18.366  55.220  -11.482 1.00 108.01 1 . C  ?
[truncated: 1,638,861 more chars]
