# Supplementary material for: Aerosol-based ligand soaking of reservoir-free protein crystals
Source: J Appl Crystallogr. 2021 May 28;54(Pt 3):895–902. doi: 10.1107/S1600576721003551 (PMC8202026; doi:10.1107/S1600576721003551)
Supplement: Supplementary file 4 [file j-54-00895-sup4.txt]

data_rxxxxsf
# 
_audit.revision_id     1_0 
_audit.creation_date   ? 
_audit.update_record   'Initial release' 
# 
_cell.entry_id      xxxx 
_cell.length_a      163.963 
_cell.length_b      246.288 
_cell.length_c      261.805 
_cell.angle_alpha   90.000 
_cell.angle_beta    90.000 
_cell.angle_gamma   90.000 
# 
_diffrn_radiation_wavelength.id           1 
_diffrn_radiation_wavelength.wavelength   1.0000 
# 
_entry.id   xxxx 
# 
_exptl_crystal.id   1 
# 
_reflns_scale.group_code   1 
# 
_symmetry.entry_id               xxxx 
_symmetry.space_group_name_H-M   'C 2 2 21' 
_symmetry.Int_Tables_number      20 
# 
#
loop_
_refln.crystal_id
_refln.wavelength_id
_refln.scale_group_code
_refln.index_h
_refln.index_k
_refln.index_l
_refln.status
_refln.pdbx_r_free_flag
_refln.F_meas_au
_refln.F_meas_sigma_au
1 1 1    0    0    8 o  1 4903.00   78.65 
1 1 1    0    0   10 o  1 3012.00   49.85 
1 1 1    0    0   12 o  1 12580.00  201.40 
1 1 1    0    0   14 o  1 3746.00   61.73 
1 1 1    0    0   16 o  1 2642.00   46.86 
1 1 1    0    0   18 o  1 5675.00   91.85 
1 1 1    0    0   20 o  1 2851.00   50.87 
1 1 1    0    0   22 o  1  592.20  137.20 
1 1 1    0    0   24 o  1 15490.00  411.00 
1 1 1    0    0   26 o  1 2097.00   55.15 
1 1 1    0    0   28 o  1 3606.00   72.68 
1 1 1    0    0   30 o  1 4734.00   91.33 
1 1 1    0    0   32 o  1 6419.00  120.90 
1 1 1    0    0   34 o  1 4467.00   97.80 
1 1 1    0    0   36 o  1 2431.00  108.50 
1 1 1    0    0   38 o  1 2704.00   76.65 
1 1 1    0    0   40 o  1 1935.00   82.36 
1 1 1    0    0   42 o  1 1100.00  132.40 
1 1 1    0    0   44 o  1  638.50  309.30 
1 1 1    0    0   46 o  1 3077.00  118.90 
1 1 1    0    0   48 o  1 5817.00  127.00 
1 1 1    0    0   50 o  1 3054.00   89.77 
1 1 1    0    0   52 o  1 2005.00   96.80 
1 1 1    0    0   54 o  1 2990.00   92.06 
1 1 1    0    0   56 o  1 3919.00   99.00 
1 1 1    0    0   58 o  1 1323.00  156.10 
1 1 1    0    0   60 o  1 3782.00  102.40 
1 1 1    0    0   62 f  0 5608.00  127.30 
1 1 1    0    0   64 o  1 4466.00  113.80 
1 1 1    0    0   66 o  1 9103.00  295.50 
1 1 1    0    0   68 o  1 1161.00  391.40 
1 1 1    0    0   72 o  1  649.10  365.40 
1 1 1    0    0   74 o  1 3092.00  130.20 
1 1 1    0    0   76 o  1 1850.00  180.90 
1 1 1    0    0   78 o  1  241.20  176.50 
1 1 1    0    0   80 o  1  342.80  236.90 
1 1 1    0    2    6 o  1 8057.00  128.40 
1 1 1    0    2    7 o  1 9549.00  107.40 
1 1 1    0    2    8 o  1 4218.00   38.88 
1 1 1    0    2    9 o  1 2458.00   23.41 
1 1 1    0    2   10 o  1 7652.00   86.31 
1 1 1    0    2   11 o  1 4546.00   51.91 
1 1 1    0    2   12 o  1 1258.00   22.69 
1 1 1    0    2   13 f  0 3553.00   34.14 
1 1 1    0    2   14 o  1 3786.00   44.07 
1 1 1    0    2   15 o  1  837.70   31.18 
1 1 1    0    2   16 o  1 1092.00   28.07 
1 1 1    0    2   17 o  1 5141.00   59.02 
1 1 1    0    2   18 o  1 2313.00   30.95 
1 1 1    0    2   19 f  0 3115.00   36.26 
1 1 1    0    2   20 o  1 2504.00   33.06 
1 1 1    0    2   21 o  1 4274.00   71.16 
1 1 1    0    2   22 o  1 3476.00   60.06 
1 1 1    0    2   23 o  1 10140.00  132.60 
1 1 1    0    2   24 f  0 3706.00   72.65 
1 1 1    0    2   25 o  1 5188.00   79.82 
1 1 1    0    2   26 o  1  918.00   55.67 
1 1 1    0    2   27 o  1 3081.00   51.46 
1 1 1    0    2   28 o  1  614.40   87.46 
1 1 1    0    2   29 o  1 3565.00   51.38 
1 1 1    0    2   30 o  1 2385.00   42.23 
1 1 1    0    2   31 o  1  540.80  116.40 
1 1 1    0    2   32 o  1 4108.00   57.92 
1 1 1    0    2   33 o  1 3295.00   55.62 
1 1 1    0    2   34 o  1 8414.00  122.60 
1 1 1    0    2   35 o  1 1813.00   53.19 
1 1 1    0    2   36 o  1 2453.00   76.98 
1 1 1    0    2   37 o  1 1348.00   65.19 
1 1 1    0    2   38 o  1 3068.00   56.18 
1 1 1    0    2   39 o  1 4439.00   70.40 
1 1 1    0    2   40 o  1 6698.00  101.10 
1 1 1    0    2   41 o  1  896.50  138.80 
1 1 1    0    2   42 o  1  628.10  186.00 
1 1 1    0    2   43 o  1 1898.00   61.52 
1 1 1    0    2   44 o  1 2769.00   89.74 
1 1 1    0    2   45 o  1 4638.00  109.10 
1 1 1    0    2   46 o  1  596.90  229.00 
1 1 1    0    2   47 o  1 3903.00   93.93 
1 1 1    0    2   48 o  1 2683.00   38.89 
1 1 1    0    2   49 o  1  834.20  141.20 
1 1 1    0    2   50 o  1 3706.00   66.70 
1 1 1    0    2   51 o  1 1057.00   37.77 
1 1 1    0    2   52 o  1 7591.00   99.52 
1 1 1    0    2   53 o  1 3209.00   63.88 
1 1 1    0    2   54 o  1 1933.00   70.44 
1 1 1    0    2   55 o  1 3071.00   65.19 
1 1 1    0    2   56 o  1  642.70  213.90 
1 1 1    0    2   57 o  1 1327.00  101.60 
1 1 1    0    2   58 o  1 1114.00  128.20 
1 1 1    0    2   59 o  1 3875.00   49.46 
1 1 1    0    2   60 f  0  708.80  223.90 
1 1 1    0    2   61 o  1 2698.00   73.74 
1 1 1    0    2   62 o  1 1127.00  144.50 
1 1 1    0    2   63 o  1  482.50  249.70 
1 1 1    0    2   64 o  1  358.50  223.70 
1 1 1    0    2   65 o  1 1801.00  101.90 
1 1 1    0    2   66 o  1 3195.00  118.40 
1 1 1    0    2   67 f  0 4360.00  122.60 
1 1 1    0    2   68 o  1 1538.00  197.50 
1 1 1    0    2   69 o  1 2071.00  158.10 
1 1 1    0    2   70 o  1 1601.00  152.10 
1 1 1    0    2   71 o  1 1478.00  178.00 
1 1 1    0    2   72 o  1  914.20  312.50 
1 1 1    0    2   73 o  1  407.40  260.60 
1 1 1    0    2   74 o  1  795.10  302.10 
1 1 1    0    2   75 o  1 2120.00  112.90 
1 1 1    0    2   76 o  1  635.80  301.30 
1 1 1    0    2   77 f  0  200.50  148.30 
1 1 1    0    2   78 o  1 1375.00  162.30 
1 1 1    0    2   79 o  1  546.70  280.20 
1 1 1    0    2   80 o  1  327.90  218.40 
1 1 1    0    2   81 o  1  558.80  281.90 
1 1 1    0    4    5 o  1 7788.00   71.66 
1 1 1    0    4    6 o  1 3073.00   33.22 
1 1 1    0    4    7 o  1 6589.00   49.26 
1 1 1    0    4    8 o  1 9787.00   72.85 
1 1 1    0    4    9 o  1 5531.00   45.40 
1 1 1    0    4   10 o  1 7110.00   58.30 
1 1 1    0    4   11 o  1  649.00   31.75 
1 1 1    0    4   12 o  1 6269.00   71.10 
1 1 1    0    4   13 o  1 3485.00   33.74 
1 1 1    0    4   14 o  1 9295.00  104.90 
1 1 1    0    4   15 f  0 4013.00   46.79 
1 1 1    0    4   16 o  1 6511.00   74.03 
1 1 1    0    4   17 o  1 3011.00   37.04 
1 1 1    0    4   18 o  1 2344.00   31.60 
1 1 1    0    4   19 o  1 2539.00   33.37 
1 1 1    0    4   20 o  1 2199.00   36.91 
1 1 1    0    4   21 o  1 2527.00   48.57 
1 1 1    0    4   22 o  1  254.60  130.30 
1 1 1    0    4   23 o  1 7594.00  140.30 
1 1 1    0    4   24 o  1 7176.00  132.90 
1 1 1    0    4   25 o  1 4836.00   53.78 
1 1 1    0    4   26 o  1 9178.00  119.50 
1 1 1    0    4   27 o  1 1951.00   28.75 
1 1 1    0    4   28 o  1 18250.00  237.70 
1 1 1    0    4   29 o  1  489.70  124.00 
1 1 1    0    4   30 o  1  757.90   75.03 
1 1 1    0    4   31 o  1 5575.00   74.84 
1 1 1    0    4   32 o  1 1916.00   44.68 
1 1 1    0    4   33 o  1 7012.00  102.80 
1 1 1    0    4   34 o  1  923.30  170.00 
1 1 1    0    4   35 o  1 1873.00   61.55 
1 1 1    0    4   36 o  1  215.50  146.90 
1 1 1    0    4   37 o  1 7501.00  128.00 
1 1 1    0    4   38 o  1 1792.00   28.50 
1 1 1    0    4   39 o  1 1795.00   58.64 
1 1 1    0    4   40 o  1  686.40  166.90 
1 1 1    0    4   41 o  1 2395.00   65.59 
1 1 1    0    4   42 o  1 1203.00   34.50 
1 1 1    0    4   43 o  1 2143.00   85.21 
1 1 1    0    4   44 o  1 1163.00  146.40 
1 1 1    0    4   45 o  1 2994.00   71.68 
1 1 1    0    4   46 o  1  503.10  231.00 
1 1 1    0    4   47 o  1  360.50  211.40 
1 1 1    0    4   48 f  0 1060.00   36.12 
1 1 1    0    4   49 o  1 1993.00   66.09 
1 1 1    0    4   50 o  1  260.60  170.40 
1 1 1    0    4   51 o  1 3624.00   66.10 
1 1 1    0    4   52 o  1  184.40  132.00 
1 1 1    0    4   53 o  1 2892.00   64.06 
1 1 1    0    4   54 o  1 2783.00   99.98 
1 1 1    0    4   55 o  1 2106.00   71.33 
1 1 1    0    4   56 o  1 1687.00   82.69 
1 1 1    0    4   57 o  1 3829.00   70.06 
1 1 1    0    4   58 o  1  963.20  150.50 
1 1 1    0    4   59 o  1  320.90  202.90 
1 1 1    0    4   60 o  1 2031.00   84.45 
1 1 1    0    4   61 o  1 1858.00   36.87 
1 1 1    0    4   62 o  1 2605.00   75.49 
1 1 1    0    4   63 o  1 1470.00  112.70 
1 1 1    0    4   64 o  1  416.00  239.00 
1 1 1    0    4   65 o  1 1105.00  207.20 
1 1 1    0    4   66 o  1 2261.00  135.70 
1 1 1    0    4   67 o  1  328.00  230.50 
1 1 1    0    4   68 o  1  523.80  314.00 
1 1 1    0    4   69 o  1 2989.00  121.40 
1 1 1    0    4   70 o  1 1701.00  143.90 
1 1 1    0    4   71 o  1 1534.00  170.80 
1 1 1    0    4   72 o  1  477.30  286.40 
1 1 1    0    4   73 o  1  249.20  180.10 
1 1 1    0    4   74 o  1  452.80  270.90 
1 1 1    0    4   75 o  1  289.00  201.70 
1 1 1    0    4   76 o  1 1441.00  154.60 
1 1 1    0    4   77 o  1 2694.00   92.70 
1 1 1    0    4   78 o  1  896.60  263.50 
1 1 1    0    4   79 o  1  286.20  198.30 
1 1 1    0    4   80 o  1  765.40  275.90 
1 1 1    0    4   81 o  1  292.40  201.40 
1 1 1    0    6    0 o  1 7611.00  121.50 
1 1 1    0    6    1 o  1 5198.00   47.70 
1 1 1    0    6    2 o  1 7929.00   89.33 
1 1 1    0    6    3 o  1 3137.00   26.54 
1 1 1    0    6    4 o  1 3720.00   34.86 
1 1 1    0    6    5 f  0 10620.00   97.51 
1 1 1    0    6    6 o  1 4173.00   31.79 
1 1 1    0    6    7 o  1 2684.00   32.41 
1 1 1    0    6    8 f  0 5073.00   46.82 
1 1 1    0    6    9 o  1 2480.00   20.17 
1 1 1    0    6   10 o  1 1455.00   15.18 
1 1 1    0    6   11 o  1 1775.00   19.67 
1 1 1    0    6   12 o  1 6147.00   57.02 
1 1 1    0    6   13 o  1 3850.00   36.72 
1 1 1    0    6   14 o  1 1778.00   24.42 
1 1 1    0    6   15 o  1 1376.00   28.32 
1 1 1    0    6   16 o  1  931.20   35.20 
1 1 1    0    6   17 o  1  450.50   75.66 
1 1 1    0    6   18 o  1 4271.00   50.08 
1 1 1    0    6   19 o  1  420.40  106.80 
1 1 1    0    6   20 o  1  866.60   61.09 
1 1 1    0    6   21 o  1 10340.00  165.70 
1 1 1    0    6   22 o  1 10640.00  139.00 
1 1 1    0    6   23 o  1 8179.00  151.10 
1 1 1    0    6   24 o  1 5456.00   68.40 
1 1 1    0    6   25 o  1 1799.00   39.14 
1 1 1    0    6   26 o  1  478.40  118.70 
1 1 1    0    6   27 o  1 4333.00   59.79 
1 1 1    0    6   28 o  1 3743.00   44.43 
1 1 1    0    6   29 o  1 7839.00  102.90 
1 1 1    0    6   30 o  1 5813.00   77.72 
1 1 1    0    6   31 o  1 1337.00   90.47 
1 1 1    0    6   32 o  1 2700.00   51.18 
1 1 1    0    6   33 o  1 1505.00   27.40 
1 1 1    0    6   34 o  1  350.10  170.90 
1 1 1    0    6   35 o  1 1532.00   68.82 
1 1 1    0    6   36 o  1 3675.00   61.23 
1 1 1    0    6   37 o  1  447.00  203.10 
1 1 1    0    6   38 o  1 1675.00   31.30 
1 1 1    0    6   39 o  1 1450.00  125.10 
1 1 1    0    6   40 o  1 6500.00  113.50 
1 1 1    0    6   41 o  1 3644.00   63.90 
1 1 1    0    6   42 o  1 5739.00   88.27 
1 1 1    0    6   43 o  1  663.90  204.40 
1 1 1    0    6   44 o  1 1569.00  111.50 
1 1 1    0    6   45 o  1 1837.00   92.74 
1 1 1    0    6   46 o  1 4835.00  108.00 
1 1 1    0    6   47 o  1  785.20  170.10 
1 1 1    0    6   48 o  1 4635.00   75.31 
1 1 1    0    6   49 o  1 3196.00   63.16 
1 1 1    0    6   50 o  1 5346.00   83.87 
1 1 1    0    6   51 o  1  218.30  150.80 
1 1 1    0    6   52 o  1 2412.00   65.47 
1 1 1    0    6   53 o  1 7164.00   87.32 
1 1 1    0    6   54 o  1 6334.00   83.55 
1 1 1    0    6   55 o  1 3184.00   66.10 
1 1 1    0    6   56 f  0  496.50  228.40 
1 1 1    0    6   57 o  1 1864.00   78.35 
1 1 1    0    6   58 o  1 1833.00   82.83 
1 1 1    0    6   59 o  1 2174.00   76.45 
1 1 1    0    6   60 o  1 7306.00   89.10 
1 1 1    0    6   61 o  1 1576.00  101.60 
1 1 1    0    6   62 o  1 1448.00  111.10 
1 1 1    0    6   63 o  1 1665.00  103.00 
1 1 1    0    6   64 o  1 1470.00   42.84 
1 1 1    0    6   65 o  1  799.30  277.60 
1 1 1    0    6   66 o  1 1682.00  181.30 
1 1 1    0    6   67 o  1 2626.00  131.20 
1 1 1    0    6   68 o  1 1132.00  296.90 
1 1 1    0    6   69 f  0  251.90  182.60 
1 1 1    0    6   70 o  1  259.40  186.70 
1 1 1    0    6   71 o  1 1003.00   87.98 
1 1 1    0    6   72 o  1  925.10  301.00 
1 1 1    0    6   73 f  0 3917.00  134.90 
1 1 1    0    6   74 o  1 1890.00  126.40 
1 1 1    0    6   75 o  1  378.00  244.90 
1 1 1    0    6   76 o  1  619.50  297.50 
1 1 1    0    6   77 o  1  493.30  276.70 
1 1 1    0    6   78 o  1 1007.00  231.10 
1 1 1    0    6   79 o  1  259.40  183.20 
1 1 1    0    6   80 o  1  461.60  265.10 
1 1 1    0    6   81 o  1  185.30  136.50 
1 1 1    0    8    0 o  1  828.30   35.93 
1 1 1    0    8    1 o  1 2895.00   34.50 
1 1 1    0    8    2 o  1 5495.00   50.74 
1 1 1    0    8    3 o  1  651.60   30.60 
1 1 1    0    8    4 o  1 4668.00   53.47 
1 1 1    0    8    5 o  1 8551.00   78.74 
1 1 1    0    8    6 o  1 3254.00   31.74 
1 1 1    0    8    7 o  1 4143.00   31.85 
1 1 1    0    8    8 o  1 6110.00   56.67 
1 1 1    0    8    9 o  1 8077.00   74.51 
1 1 1    0    8   10 o  1 3052.00   24.38 
1 1 1    0    8   11 o  1 1865.00   28.48 
1 1 1    0    8   12 o  1  859.10   27.39 
1 1 1    0    8   13 o  1 6384.00   48.05 
1 1 1    0    8   14 o  1 1940.00   41.51 
1 1 1    0    8   15 o  1 5998.00   55.50 
1 1 1    0    8   16 o  1 6999.00   52.62 
1 1 1    0    8   17 o  1 1092.00   27.92 
1 1 1    0    8   18 o  1 12310.00  130.20 
1 1 1    0    8   19 o  1 3878.00   66.11 
1 1 1    0    8   20 o  1 5204.00   48.71 
1 1 1    0    8   21 o  1 3363.00   48.97 
1 1 1    0    8   22 o  1  677.60   77.43 
1 1 1    0    8   23 o  1 6883.00  104.30 
1 1 1    0    8   24 o  1 8208.00  107.20 
1 1 1    0    8   25 o  1 5912.00   63.33 
1 1 1    0    8   26 o  1 8832.00  115.40 
1 1 1    0    8   27 o  1 2214.00   41.97 
1 1 1    0    8   28 o  1 1132.00   53.88 
1 1 1    0    8   29 o  1 5964.00   79.62 
1 1 1    0    8   30 o  1 2545.00   44.60 
1 1 1    0    8   31 o  1 3732.00   54.29 
1 1 1    0    8   32 o  1 3029.00   40.56 
1 1 1    0    8   33 o  1 2276.00   50.88 
1 1 1    0    8   34 o  1 1269.00  120.80 
1 1 1    0    8   35 o  1 3595.00   69.33 
1 1 1    0    8   36 o  1 1220.00   70.89 
1 1 1    0    8   37 f  0 2134.00   62.98 
1 1 1    0    8   38 o  1 4223.00   52.56 
1 1 1    0    8   39 o  1 1430.00   69.26 
1 1 1    0    8   40 o  1 1064.00   98.99 
1 1 1    0    8   41 o  1 2309.00   57.58 
1 1 1    0    8   42 o  1 1838.00   94.37 
1 1 1    0    8   43 o  1 3957.00  143.30 
1 1 1    0    8   44 o  1  301.00  189.60 
1 1 1    0    8   45 f  0  391.80  212.90 
1 1 1    0    8   46 o  1 2593.00   81.87 
1 1 1    0    8   47 o  1 1917.00   75.64 
1 1 1    0    8   48 o  1 4189.00   70.75 
1 1 1    0    8   49 o  1  451.20  212.00 
1 1 1    0    8   50 o  1 2616.00   63.67 
1 1 1    0    8   51 o  1 3225.00   64.28 
1 1 1    0    8   52 o  1 1107.00  110.70 
1 1 1    0    8   53 o  1  907.30  147.80 
1 1 1    0    8   54 o  1 2244.00   40.57 
1 1 1    0    8   55 o  1 8794.00  129.60 
1 1 1    0    8   56 o  1 3067.00   67.80 
1 1 1    0    8   57 o  1  730.00  212.50 
1 1 1    0    8   58 o  1 3878.00   71.60 
1 1 1    0    8   59 o  1 3624.00   71.73 
1 1 1    0    8   60 f  0 2548.00   74.31 
1 1 1    0    8   61 o  1 3337.00   72.24 
1 1 1    0    8   62 o  1 1077.00  319.40 
1 1 1    0    8   63 o  1  812.20  230.10 
1 1 1    0    8   64 o  1 2710.00   80.02 
1 1 1    0    8   65 o  1  389.70  245.00 
1 1 1    0    8   66 o  1 1520.00   56.72 
1 1 1    0    8   67 o  1  750.10  347.80 
1 1 1    0    8   68 o  1 1811.00  174.30 
1 1 1    0    8   69 o  1 1306.00  214.50 
1 1 1    0    8   70 o  1 1629.00  155.20 
1 1 1    0    8   71 o  1 3831.00   92.95 
1 1 1    0    8   72 o  1 1944.00  133.40 
1 1 1    0    8   73 o  1  300.00  209.20 
1 1 1    0    8   74 o  1 2950.00   94.63 
1 1 1    0    8   75 o  1  268.20  190.40 
1 1 1    0    8   76 o  1  252.00  180.00 
1 1 1    0    8   77 o  1 1097.00  214.20 
1 1 1    0    8   78 o  1 1077.00  215.40 
1 1 1    0    8   79 o  1  342.10  225.90 
1 1 1    0    8   80 o  1 1195.00  183.70 
1 1 1    0    8   81 o  1  381.20  239.10 
1 1 1    0   10    0 o  1 2324.00   42.42 
1 1 1    0   10    1 o  1 2423.00   30.73 
1 1 1    0   10    2 o  1 1538.00   24.87 
1 1 1    0   10    3 o  1 4710.00   43.99 
1 1 1    0   10    4 o  1 6363.00   72.34 
1 1 1    0   10    5 o  1 7420.00   55.60 
1 1 1    0   10    6 o  1 2669.00   27.41 
1 1 1    0   10    7 o  1 3331.00   32.67 
1 1 1    0   10    8 o  1  598.20   24.23 
1 1 1    0   10    9 o  1 2660.00   27.84 
1 1 1    0   10   10 o  1 4034.00   31.58 
1 1 1    0   10   11 f  0 2228.00   20.36 
1 1 1    0   10   12 o  1 3258.00   26.25 
1 1 1    0   10   13 o  1 2398.00   26.79 
1 1 1    0   10   14 o  1 5148.00   48.56 
1 1 1    0   10   15 o  1 5909.00   44.89 
1 1 1    0   10   16 o  1 8820.00   99.98 
1 1 1    0   10   17 o  1 3167.00   33.11 
1 1 1    0   10   18 o  1 3817.00   65.36 
1 1 1    0   10   19 o  1 2043.00   48.19 
1 1 1    0   10   20 o  1 8516.00   96.79 
1 1 1    0   10   21 o  1 5190.00   50.06 
1 1 1    0   10   22 o  1 5581.00   74.06 
1 1 1    0   10   23 o  1 4460.00   44.66 
1 1 1    0   10   24 o  1  716.80   33.13 
1 1 1    0   10   25 o  1 1543.00   30.72 
1 1 1    0   10   26 o  1  275.10  138.10 
1 1 1    0   10   27 o  1 1679.00   79.36 
1 1 1    0   10   28 o  1  986.90   62.50 
1 1 1    0   10   29 o  1 2190.00   43.92 
1 1 1    0   10   30 o  1 1294.00   54.95 
1 1 1    0   10   31 o  1 2071.00   50.11 
1 1 1    0   10   32 o  1  446.90  171.20 
1 1 1    0   10   33 o  1 1608.00   56.66 
1 1 1    0   10   34 o  1  296.00  173.80 
1 1 1    0   10   35 f  0  234.00  152.70 
1 1 1    0   10   36 o  1 1159.00   77.25 
1 1 1    0   10   37 o  1 4299.00   80.19 
1 1 1    0   10   38 o  1 5016.00   90.36 
1 1 1    0   10   39 o  1 2608.00   65.24 
1 1 1    0   10   40 o  1  823.20  135.20 
1 1 1    0   10   41 o  1  683.60  194.80 
1 1 1    0   10   42 o  1 1564.00   92.34 
1 1 1    0   10   43 o  1 3913.00   95.87 
1 1 1    0   10   44 o  1 2037.00   92.37 
1 1 1    0   10   45 o  1 6288.00  135.00 
1 1 1    0   10   46 o  1  248.30  166.50 
1 1 1    0   10   47 o  1 2617.00   61.48 
1 1 1    0   10   48 o  1 3246.00   63.81 
1 1 1    0   10   49 o  1 2982.00   72.09 
1 1 1    0   10   50 o  1 1921.00   70.11 
1 1 1    0   10   51 o  1 1257.00  202.00 
1 1 1    0   10   52 o  1  592.20  218.10 
1 1 1    0   10   53 o  1 1081.00  121.10 
1 1 1    0   10   54 o  1 4638.00   76.57 
1 1 1    0   10   55 o  1 3391.00   67.46 
1 1 1    0   10   56 o  1  919.40  161.70 
1 1 1    0   10   57 o  1 3199.00   69.37 
1 1 1    0   10   58 o  1 5793.00   90.71 
1 1 1    0   10   59 o  1 5140.00   83.76 
1 1 1    0   10   60 o  1  486.80  245.20 
1 1 1    0   10   61 o  1 1428.00  111.40 
1 1 1    0   10   62 o  1 4247.00   78.03 
1 1 1    0   10   63 o  1 1287.00  138.30 
1 1 1    0   10   64 o  1 2149.00  106.20 
1 1 1    0   10   65 o  1  467.70  289.50 
1 1 1    0   10   66 o  1  355.60  243.50 
1 1 1    0   10   67 o  1  649.20  322.30 
1 1 1    0   10   68 o  1 1129.00  258.30 
1 1 1    0   10   69 o  1 2153.00  130.70 
1 1 1    0   10   70 o  1  294.40  207.90 
1 1 1    0   10   71 o  1 3723.00   93.99 
1 1 1    0   10   72 o  1  302.30  211.10 
1 1 1    0   10   73 o  1 3548.00   90.26 
1 1 1    0   10   74 o  1 2146.00  117.50 
1 1 1    0   10   75 o  1 1093.00  231.20 
1 1 1    0   10   76 o  1  378.10  243.50 
1 1 1    0   10   77 o  1  632.50  295.90 
1 1 1    0   10   78 o  1  604.90  293.80 
1 1 1    0   10   79 o  1  271.20  190.60 
1 1 1    0   10   80 o  1 1950.00  111.60 
1 1 1    0   10   81 o  1  398.40  246.00 
1 1 1    0   12    0 f  0 4409.00   72.45 
1 1 1    0   12    1 o  1 2428.00   31.75 
1 1 1    0   12    2 o  1  962.30   31.48 
1 1 1    0   12    3 o  1 2091.00   22.82 
1 1 1    0   12    4 o  1 7070.00   65.11 
1 1 1    0   12    5 o  1 1116.00   30.90 
1 1 1    0   12    6 o  1 1063.00   18.09 
1 1 1    0   12    7 o  1 1226.00   27.15 
1 1 1    0   12    8 o  1  746.90   22.74 
1 1 1    0   12    9 o  1 4420.00   42.08 
1 1 1    0   12   10 o  1 2232.00   20.75 
1 1 1    0   12   11 o  1 1521.00   22.29 
1 1 1    0   12   12 o  1 4306.00   41.32 
1 1 1    0   12   13 o  1 3038.00   34.79 
1 1 1    0   12   14 o  1 3024.00   38.74 
1 1 1    0   12   15 o  1 4477.00   75.13 
1 1 1    0   12   16 o  1 3455.00   61.20 
1 1 1    0   12   17 o  1 1137.00   47.90 
1 1 1    0   12   18 o  1 10670.00  120.80 
1 1 1    0   12   19 o  1 12630.00  115.50 
1 1 1    0   12   20 o  1 6770.00   64.39 
1 1 1    0   12   21 o  1 5595.00   53.99 
1 1 1    0   12   22 o  1 4326.00   39.75 
1 1 1    0   12   23 o  1 4436.00   40.73 
1 1 1    0   12   24 o  1 7718.00   66.92 
1 1 1    0   12   25 o  1  983.20   54.21 
1 1 1    0   12   26 o  1 1062.00   31.47 
1 1 1    0   12   27 o  1  495.90   42.42 
1 1 1    0   12   28 o  1 3096.00   43.24 
1 1 1    0   12   29 o  1 2051.00   40.10 
1 1 1    0   12   30 o  1 1843.00   52.59 
1 1 1    0   12   31 o  1  590.80  149.20 
1 1 1    0   12   32 o  1  249.20  146.20 
1 1 1    0   12   33 o  1 2484.00   46.12 
1 1 1    0   12   34 o  1 1031.00   75.06 
1 1 1    0   12   35 o  1 3252.00   58.40 
1 1 1    0   12   36 o  1 6944.00   91.74 
1 1 1    0   12   37 o  1  575.80  176.30 
1 1 1    0   12   38 o  1 1890.00   73.30 
1 1 1    0   12   39 o  1 2542.00   65.28 
1 1 1    0   12   40 o  1 2512.00   70.98 
1 1 1    0   12   41 o  1 3230.00   73.02 
1 1 1    0   12   42 o  1  275.40  184.30 
1 1 1    0   12   43 o  1 4120.00  100.60 
1 1 1    0   12   44 o  1  410.10  220.40 
1 1 1    0   12   45 o  1 6986.00  121.10 
1 1 1    0   12   46 f  0 1907.00   75.58 
1 1 1    0   12   47 o  1 2413.00   64.01 
1 1 1    0   12   48 o  1  288.10  182.10 
1 1 1    0   12   49 o  1  802.50  166.70 
1 1 1    0   12   50 o  1 5167.00   81.38 
1 1 1    0   12   51 o  1 1331.00   96.10 
1 1 1    0   12   52 f  0 1021.00  125.10 
1 1 1    0   12   53 o  1 3978.00   71.25 
1 1 1    0   12   54 o  1 10950.00  128.80 
1 1 1    0   12   55 o  1 3962.00   71.18 
1 1 1    0   12   56 o  1 2842.00   68.39 
1 1 1    0   12   57 o  1  942.40  170.30 
1 1 1    0   12   58 o  1 1017.00  154.50 
1 1 1    0   12   59 o  1 1789.00   90.72 
1 1 1    0   12   60 o  1 1003.00  161.20 
1 1 1    0   12   61 o  1  418.30  237.50 
1 1 1    0   12   62 o  1  535.50  261.10 
1 1 1    0   12   63 o  1 2775.00   92.56 
1 1 1    0   12   64 o  1 1404.00  156.10 
1 1 1    0   12   65 o  1 4799.00   99.51 
1 1 1    0   12   66 o  1  554.00  315.30 
1 1 1    0   12   67 o  1 1992.00  137.70 
1 1 1    0   12   68 o  1 2136.00  131.60 
1 1 1    0   12   69 o  1 2906.00  100.70 
1 1 1    0   12   70 f  0  309.50  217.50 
1 1 1    0   12   71 o  1 1399.00  203.00 
1 1 1    0   12   72 o  1 2076.00  125.50 
1 1 1    0   12   73 o  1 1547.00  156.20 
1 1 1    0   12   74 o  1 1226.00  206.70 
1 1 1    0   12   75 o  1 2628.00   96.99 
1 1 1    0   12   76 o  1  492.90  276.60 
1 1 1    0   12   77 o  1 1351.00  163.20 
1 1 1    0   12   78 o  1  559.50  286.20 
1 1 1    0   12   79 o  1  407.40  251.20 
1 1 1    0   12   80 o  1  942.60  247.30 
1 1 1    0   14    0 o  1 1384.00   42.98 
1 1 1    0   14    1 o  1 2464.00   33.22 
1 1 1    0   14    2 o  1 1110.00   33.02 
1 1 1    0   14    3 o  1 4639.00   54.01 
1 1 1    0   14    4 o  1 5545.00   63.77 
1 1 1    0   14    5 o  1  841.50   39.51 
1 1 1    0   14    6 o  1 2565.00   34.41 
1 1 1    0   14    7 o  1 2331.00   21.48 
1 1 1    0   14    8 o  1 1502.00   25.23 
1 1 1    0   14    9 o  1 5266.00   49.99 
1 1 1    0   14   10 o  1 2632.00   35.86 
1 1 1    0   14   11 o  1 2412.00   39.32 
1 1 1    0   14   12 o  1 4852.00   80.96 
1 1 1    0   14   13 o  1 3466.00   31.19 
1 1 1    0   14   14 o  1 4588.00   62.77 
1 1 1    0   14   15 o  1 6707.00   77.13 
1 1 1    0   14   16 o  1 3210.00   38.48 
1 1 1    0   14   17 o  1 2071.00   48.22 
1 1 1    0   14   18 o  1 1448.00   33.89 
1 1 1    0   14   19 o  1 1126.00   43.59 
1 1 1    0   14   20 f  0 6873.00   59.98 
1 1 1    0   14   21 o  1 2873.00   29.56 
1 1 1    0   14   22 o  1 5921.00   52.36 
1 1 1    0   14   23 o  1 3931.00   36.50 
1 1 1    0   14   24 f  0 1475.00   27.64 
1 1 1    0   14   25 o  1  923.70   33.12 
1 1 1    0   14   26 o  1  141.10   97.54 
1 1 1    0   14   27 o  1 1665.00   49.61 
1 1 1    0   14   28 o  1  717.70   73.81 
1 1 1    0   14   29 o  1 3014.00   48.70 
1 1 1    0   14   30 o  1 2734.00   63.00 
1 1 1    0   14   31 o  1  780.50   94.17 
1 1 1    0   14   32 o  1  388.80   79.01 
1 1 1    0   14   33 o  1 1494.00   54.40 
1 1 1    0   14   34 o  1 3260.00   48.22 
1 1 1    0   14   35 o  1  151.40  107.90 
1 1 1    0   14   36 o  1 4721.00   54.63 
1 1 1    0   14   37 o  1 4353.00   52.99 
1 1 1    0   14   38 o  1  484.10  191.10 
1 1 1    0   14   39 o  1 1213.00  116.70 
1 1 1    0   14   40 o  1 2408.00   73.36 
1 1 1    0   14   41 o  1  181.10  128.80 
1 1 1    0   14   42 o  1  410.10  211.10 
1 1 1    0   14   43 o  1  796.90  191.10 
1 1 1    0   14   44 o  1 4768.00   60.94 
1 1 1    0   14   45 o  1 1939.00   75.83 
1 1 1    0   14   46 o  1 1782.00   72.53 
1 1 1    0   14   47 o  1 3195.00   63.98 
1 1 1    0   14   48 o  1  266.00  173.80 
1 1 1    0   14   49 o  1 4875.00   78.51 
1 1 1    0   14   50 o  1  468.80  224.30 
1 1 1    0   14   51 o  1 1635.00   82.73 
1 1 1    0   14   52 o  1 3930.00   70.76 
1 1 1    0   14   53 o  1 1763.00   83.66 
1 1 1    0   14   54 o  1 1729.00   85.01 
1 1 1    0   14   55 o  1  441.00  231.60 
1 1 1    0   14   56 o  1 3393.00   69.85 
1 1 1    0   14   57 o  1  726.50  226.10 
1 1 1    0   14   58 o  1 4383.00   77.47 
1 1 1    0   14   59 o  1 4908.00   81.79 
1 1 1    0   14   60 o  1 3527.00   73.59 
1 1 1    0   14   61 o  1 3016.00   75.94 
1 1 1    0   14   62 o  1 4058.00   90.86 
1 1 1    0   14   63 o  1  324.70  217.70 
1 1 1    0   14   64 o  1 3119.00   96.91 
1 1 1    0   14   65 o  1  723.80  344.90 
1 1 1    0   14   66 o  1 2399.00  121.00 
1 1 1    0   14   67 o  1 1783.00  153.30 
1 1 1    0   14   68 o  1  310.50  218.10 
1 1 1    0   14   69 o  1 5121.00  119.30 
1 1 1    0   14   70 o  1 4859.00  103.60 
1 1 1    0   14   71 f  0 1363.00  198.60 
1 1 1    0   14   72 o  1 3954.00   89.23 
1 1 1    0   14   73 o  1 2334.00  108.70 
1 1 1    0   14   74 o  1  297.60  206.40 
1 1 1    0   14   75 o  1  582.30  297.40 
1 1 1    0   14   76 o  1  893.20  271.90 
1 1 1    0   14   77 o  1  839.80  273.10 
1 1 1    0   14   78 o  1  790.90  273.50 
1 1 1    0   14   79 o  1 1218.00  179.80 
1 1 1    0   14   80 o  1  527.30  279.30 
1 1 1    0   16    0 o  1  948.60   59.51 
1 1 1    0   16    1 o  1 2119.00   33.00 
1 1 1    0   16    2 o  1 3006.00   44.43 
1 1 1    0   16    3 o  1  600.40   72.75 
1 1 1    0   16    4 o  1 9049.00  145.40 
1 1 1    0   16    5 f  0 5475.00   89.71 
1 1 1    0   16    6 o  1 4526.00   75.42 
1 1 1    0   16    7 o  1 4074.00   69.01 
1 1 1    0   16    8 o  1  685.10   69.99 
1 1 1    0   16    9 f  0  634.30   27.52 
1 1 1    0   16   10 o  1 2285.00   48.82 
1 1 1    0   16   11 o  1 10630.00  120.40 
1 1 1    0   16   12 o  1 1596.00   48.22 
1 1 1    0   16   13 f  0 5764.00   77.37 
1 1 1    0   16   14 o  1 6353.00   53.24 
1 1 1    0   16   15 o  1 3772.00   43.09 
1 1 1    0   16   16 o  1 6850.00   56.92 
1 1 1    0   16   17 o  1  531.60   93.22 
1 1 1    0   16   18 o  1  516.90   40.54 
1 1 1    0   16   19 o  1 1447.00   42.77 
1 1 1    0   16   20 o  1 7090.00   61.74 
1 1 1    0   16   21 o  1 1779.00   53.81 
1 1 1    0   16   22 o  1 6343.00   55.73 
1 1 1    0   16   23 o  1 1249.00   64.73 
1 1 1    0   16   24 o  1 8098.00   86.81 
1 1 1    0   16   25 o  1 5103.00   46.49 
1 1 1    0   16   26 o  1 1852.00   49.88 
1 1 1    0   16   27 o  1 3412.00   46.87 
1 1 1    0   16   28 o  1 3755.00   50.21 
1 1 1    0   16   29 o  1  320.10  157.80 
1 1 1    0   16   30 o  1 3569.00   49.02 
1 1 1    0   16   31 o  1 1125.00   60.93 
1 1 1    0   16   32 o  1  359.00   97.04 
1 1 1    0   16   33 o  1 3481.00   60.59 
1 1 1    0   16   34 o  1 3350.00   61.44 
1 1 1    0   16   35 o  1 1322.00   66.88 
1 1 1    0   16   36 o  1 2634.00   67.72 
1 1 1    0   16   37 o  1  339.30  183.10 
1 1 1    0   16   38 o  1 2747.00   84.07 
1 1 1    0   16   39 o  1 1174.00  137.40 
1 1 1    0   16   40 o  1  305.00  189.70 
1 1 1    0   16   41 o  1 2898.00   55.43 
1 1 1    0   16   42 o  1 4743.00   58.09 
1 1 1    0   16   43 o  1 2303.00   93.55 
1 1 1    0   16   44 o  1  249.20  166.80 
1 1 1    0   16   45 o  1  333.70  187.50 
1 1 1    0   16   46 o  1  588.80  219.40 
1 1 1    0   16   47 o  1 2041.00   42.73 
1 1 1    0   16   48 o  1 1344.00   81.34 
1 1 1    0   16   49 o  1  383.50  119.60 
1 1 1    0   16   50 o  1 4493.00   66.54 
1 1 1    0   16   51 o  1 2486.00   68.71 
1 1 1    0   16   52 o  1 1052.00  106.10 
1 1 1    0   16   53 o  1  559.90  208.60 
1 1 1    0   16   54 o  1  440.30  211.10 
1 1 1    0   16   55 o  1 6181.00   95.22 
1 1 1    0   16   56 o  1 3534.00   71.81 
1 1 1    0   16   57 o  1 1026.00  164.00 
1 1 1    0   16   58 o  1 2560.00   76.40 
1 1 1    0   16   59 o  1 1059.00  161.00 
1 1 1    0   16   60 o  1 3833.00   76.38 
1 1 1    0   16   61 o  1  646.40  288.30 
1 1 1    0   16   62 o  1  598.60  289.80 
1 1 1    0   16   63 o  1 2444.00   93.28 
1 1 1    0   16   64 o  1  743.00  346.20 
1 1 1    0   16   65 o  1  350.10  241.20 
1 1 1    0   16   66 o  1  434.60  273.90 
1 1 1    0   16   67 o  1 5598.00  132.10 
1 1 1    0   16   68 o  1 1455.00  180.30 
1 1 1    0   16   69 f  0 1325.00  214.80 
1 1 1    0   16   70 o  1  376.10  252.10 
1 1 1    0   16   71 o  1  591.40  311.20 
1 1 1    0   16   72 o  1 2265.00  116.20 
1 1 1    0   16   73 o  1  631.50  305.90 
1 1 1    0   16   74 o  1  367.90  239.60 
1 1 1    0   16   75 o  1  357.10  234.00 
1 1 1    0   16   76 o  1  532.00  283.50 
1 1 1    0   16   77 o  1  735.70  293.90 
1 1 1    0   16   78 o  1  239.40  172.20 
1 1 1    0   16   79 o  1  254.60  180.80 
1 1 1    0   16   80 o  1  428.60  256.80 
1 1 1    0   18    0 o  1 5666.00  131.80 
1 1 1    0   18    1 o  1 6104.00   81.54 
1 1 1    0   18    2 o  1 1553.00   40.69 
1 1 1    0   18    3 o  1 2083.00   48.15 
1 1 1    0   18    4 o  1 6602.00  107.20 
1 1 1    0   18    5 o  1 4754.00   79.07 
1 1 1    0   18    6 o  1 8245.00  132.90 
1 1 1    0   18    7 o  1 2753.00   53.45 
1 1 1    0   18    8 o  1 3616.00   63.52 
1 1 1    0   18    9 o  1 3463.00   61.57 
1 1 1    0   18   10 o  1 4230.00   45.95 
1 1 1    0   18   11 o  1 3204.00   30.02 
1 1 1    0   18   12 f  0 4044.00   32.70 
1 1 1    0   18   13 o  1 1186.00   37.78 
1 1 1    0   18   14 o  1  948.40   52.61 
1 1 1    0   18   15 o  1 7754.00   67.50 
1 1 1    0   18   16 o  1 2033.00   38.83 
1 1 1    0   18   17 o  1 8755.00   75.76 
1 1 1    0   18   18 o  1 3818.00   40.59 
1 1 1    0   18   19 o  1 1861.00   37.26 
1 1 1    0   18   20 o  1 2353.00   36.72 
1 1 1    0   18   21 o  1 2153.00   37.30 
1 1 1    0   18   22 o  1 1206.00   47.61 
1 1 1    0   18   23 o  1 2578.00   40.62 
1 1 1    0   18   24 o  1 4696.00   42.99 
1 1 1    0   18   25 o  1 2182.00   38.00 
1 1 1    0   18   26 o  1 3064.00   34.65 
1 1 1    0   18   27 o  1 1220.00   56.02 
1 1 1    0   18   28 o  1 8680.00  103.20 
1 1 1    0   18   29 o  1 1704.00   47.03 
1 1 1    0   18   30 o  1 3246.00   40.88 
1 1 1    0   18   31 o  1 1415.00   55.01 
1 1 1    0   18   32 o  1 1294.00   56.77 
1 1 1    0   18   33 o  1 1007.00   79.63 
1 1 1    0   18   34 o  1 5589.00   56.64 
1 1 1    0   18   35 o  1 3160.00   42.02 
1 1 1    0   18   36 o  1  533.20  232.40 
1 1 1    0   18   37 o  1 1743.00   86.36 
1 1 1    0   18   38 o  1 2047.00   68.97 
1 1 1    0   18   39 o  1 4227.00  102.50 
1 1 1    0   18   40 o  1  244.40  166.30 
1 1 1    0   18   41 o  1 1783.00   69.88 
1 1 1    0   18   42 f  0  471.10  213.90 
1 1 1    0   18   43 f  0  349.60  210.60 
1 1 1    0   18   44 o  1 1990.00   87.84 
1 1 1    0   18   45 o  1 3381.00   58.83 
1 1 1    0   18   46 o  1  807.40  143.60 
1 1 1    0   18   47 o  1 4242.00   65.30 
1 1 1    0   18   48 o  1 1136.00   99.18 
1 1 1    0   18   49 o  1 2306.00   60.25 
1 1 1    0   18   50 o  1 2062.00   44.21 
1 1 1    0   18   51 o  1 1248.00   96.70 
1 1 1    0   18   52 o  1  422.90  125.20 
1 1 1    0   18   53 o  1 2067.00   67.96 
1 1 1    0   18   54 o  1 3035.00   52.58 
1 1 1    0   18   55 o  1 3308.00   73.06 
1 1 1    0   18   56 o  1 2552.00   47.10 
1 1 1    0   18   57 o  1 1969.00   92.89 
1 1 1    0   18   58 o  1 5593.00   79.51 
1 1 1    0   18   59 o  1 4036.00   78.28 
1 1 1    0   18   60 o  1 1794.00  182.90 
1 1 1    0   18   61 o  1  535.40  285.50 
1 1 1    0   18   62 o  1 3893.00   81.93 
1 1 1    0   18   63 o  1  416.20  250.60 
1 1 1    0   18   64 o  1  416.80  257.80 
1 1 1    0   18   65 o  1  722.20  273.00 
1 1 1    0   18   66 o  1  942.90  251.20 
1 1 1    0   18   67 o  1 2528.00   86.33 
1 1 1    0   18   68 o  1  946.70  248.70 
1 1 1    0   18   69 o  1 1269.00  185.90 
1 1 1    0   18   70 o  1 2206.00  218.30 
1 1 1    0   18   71 o  1  332.40  228.30 
1 1 1    0   18   72 o  1 1520.00  166.90 
1 1 1    0   18   73 o  1 2120.00  209.20 
1 1 1    0   18   74 o  1  266.50  189.40 
1 1 1    0   18   75 o  1  266.30  188.80 
1 1 1    0   18   76 o  1  882.40  278.10 
1 1 1    0   18   77 o  1  501.80  279.80 
1 1 1    0   18   78 o  1  285.30  199.00 
1 1 1    0   18   79 o  1 1188.00  191.10 
1 1 1    0   20    0 o  1 4271.00   73.04 
1 1 1    0   20    1 o  1 7492.00   85.71 
1 1 1    0   20    2 o  1 2302.00   43.76 
1 1 1    0   20    3 o  1 2310.00   36.34 
1 1 1    0   20    4 o  1 7135.00   81.75 
1 1 1    0   20    5 o  1 6001.00   56.48 
1 1 1    0   20    6 o  1  923.50   52.10 
1 1 1    0   20    7 o  1  335.10  136.10 
1 1 1    0   20    8 o  1 2807.00   38.89 
1 1 1    0   20    9 o  1 6847.00   57.26 
1 1 1    0   20   10 o  1 1240.00   43.04 
1 1 1    0   20   11 o  1  174.40  113.40 
1 1 1    0   20   12 o  1 1540.00   28.09 
1 1 1    0   20   13 o  1 1737.00   37.59 
1 1 1    0   20   14 o  1 3649.00   53.15 
1 1 1    0   20   15 f  0 3122.00   40.53 
1 1 1    0   20   16 o  1 1392.00   54.12 
1 1 1    0   20   17 o  1 2727.00   32.34 
1 1 1    0   20   18 o  1 8866.00   76.74 
1 1 1    0   20   19 o  1  804.20   65.45 
1 1 1    0   20   20 o  1 1111.00   31.46 
1 1 1    0   20   21 o  1 2602.00   37.96 
1 1 1    0   20   22 o  1 3290.00   42.31 
1 1 1    0   20   23 o  1 6396.00   56.54 
1 1 1    0   20   24 o  1 3487.00   44.03 
1 1 1    0   20   25 o  1 1484.00   52.30 
1 1 1    0   20   26 o  1 5788.00   57.95 
1 1 1    0   20   27 o  1  717.40   44.60 
1 1 1    0   20   28 o  1 4111.00   47.97 
1 1 1    0   20   29 o  1  414.70  170.10 
1 1 1    0   20   30 o  1 4243.00   46.49 
1 1 1    0   20   31 f  0  526.50   81.72 
1 1 1    0   20   32 f  0  661.60  130.80 
1 1 1    0   20   33 o  1  230.40  148.00 
1 1 1    0   20   34 o  1 4518.00   74.32 
1 1 1    0   20   35 o  1 3001.00   61.88 
1 1 1    0   20   36 o  1 4107.00   57.79 
1 1 1    0   20   37 f  0  320.00  199.60 
1 1 1    0   20   38 o  1  629.10  252.50 
1 1 1    0   20   39 o  1  710.20  192.20 
1 1 1    0   20   40 o  1 3034.00   54.37 
1 1 1    0   20   41 o  1 1997.00   77.94 
1 1 1    0   20   42 o  1  608.50  235.50 
1 1 1    0   20   43 o  1 2469.00   44.71 
1 1 1    0   20   44 o  1 3710.00   84.07 
1 1 1    0   20   45 o  1 1274.00  103.10 
1 1 1    0   20   46 o  1  377.80  202.10 
1 1 1    0   20   47 o  1 1949.00   80.58 
1 1 1    0   20   48 o  1 2455.00   56.97 
1 1 1    0   20   49 o  1  265.70  173.70 
1 1 1    0   20   50 o  1 1401.00   90.09 
1 1 1    0   20   51 o  1 1644.00   80.53 
1 1 1    0   20   52 o  1  666.90  208.60 
1 1 1    0   20   53 o  1 5721.00   80.54 
1 1 1    0   20   54 o  1 3442.00   62.83 
1 1 1    0   20   55 o  1 2338.00   66.89 
1 1 1    0   20   56 o  1 1066.00  131.90 
1 1 1    0   20   57 o  1  363.30  214.00 
1 1 1    0   20   58 f  0 2744.00   68.65 
1 1 1    0   20   59 o  1 3879.00   91.10 
1 1 1    0   20   60 o  1  336.00  223.20 
1 1 1    0   20   61 o  1 2108.00  103.20 
1 1 1    0   20   62 o  1  651.80  285.40 
1 1 1    0   20   63 o  1 1541.00  146.10 
1 1 1    0   20   64 o  1 1806.00  107.90 
1 1 1    0   20   65 o  1 3138.00   86.39 
1 1 1    0   20   66 o  1 2485.00   99.54 
1 1 1    0   20   67 o  1 2993.00   84.71 
1 1 1    0   20   68 o  1 1368.00  175.90 
1 1 1    0   20   69 o  1  975.50  150.30 
1 1 1    0   20   70 o  1  408.50  250.70 
1 1 1    0   20   71 f  0 1732.00  120.80 
1 1 1    0   20   72 o  1 2494.00   89.45 
1 1 1    0   20   73 o  1  322.20  214.30 
1 1 1    0   20   74 o  1  742.00  265.60 
1 1 1    0   20   75 o  1 1016.00  249.40 
1 1 1    0   20   76 o  1  501.20  264.90 
1 1 1    0   20   77 o  1  392.00  171.50 
1 1 1    0   20   78 o  1  585.30  267.00 
1 1 1    0   20   79 o  1  338.60  217.80 
1 1 1    0   22    0 o  1 4856.00   81.71 
1 1 1    0   22    1 f  0 1897.00   42.20 
1 1 1    0   22    2 o  1 3661.00   53.04 
1 1 1    0   22    3 o  1 6077.00   80.95 
1 1 1    0   22    4 o  1 7321.00   96.37 
1 1 1    0   22    5 o  1 1286.00   27.05 
1 1 1    0   22    6 o  1  662.90   90.48 
1 1 1    0   22    7 o  1  118.00   85.49 
1 1 1    0   22    8 o  1  392.10  146.30 
1 1 1    0   22    9 o  1 3562.00   37.85 
1 1 1    0   22   10 o  1 5975.00   57.90 
1 1 1    0   22   11 o  1 8041.00   76.44 
1 1 1    0   22   12 o  1 1403.00   47.65 
1 1 1    0   22   13 o  1  393.70  139.70 
1 1 1    0   22   14 o  1 7829.00   84.22 
1 1 1    0   22   15 o  1 9103.00   97.35 
1 1 1    0   22   16 o  1 3708.00   44.95 
1 1 1    0   22   17 o  1 2490.00   73.78 
1 1 1    0   22   18 o  1 1347.00   31.40 
1 1 1    0   22   19 o  1 2469.00   29.66 
1 1 1    0   22   20 o  1 2663.00   34.07 
1 1 1    0   22   21 o  1  393.60  152.10 
1 1 1    0   22   22 o  1 2286.00   33.15 
1 1 1    0   22   23 o  1 1144.00   64.99 
1 1 1    0   22   24 o  1  770.50   99.45 
1 1 1    0   22   25 o  1 4583.00   47.67 
1 1 1    0   22   26 o  1 4802.00   61.42 
1 1 1    0   22   27 o  1  792.70   45.83 
1 1 1    0   22   28 o  1 1240.00   44.21 
1 1 1    0   22   29 o  1 3294.00   58.88 
1 1 1    0   22   30 o  1 2393.00   67.59 
1 1 1    0   22   31 o  1 2468.00   55.10 
1 1 1    0   22   32 o  1  246.20  162.90 
1 1 1    0   22   33 o  1 5188.00   82.83 
1 1 1    0   22   34 o  1  222.30  147.50 
1 1 1    0   22   35 o  1  958.10  150.20 
1 1 1    0   22   36 o  1 1712.00   88.53 
1 1 1    0   22   37 o  1 1955.00   86.42 
1 1 1    0   22   38 o  1 5732.00   80.37 
1 1 1    0   22   39 o  1 1840.00   87.97 
1 1 1    0   22   40 o  1 1445.00   79.10 
1 1 1    0   22   41 o  1 1290.00   77.14 
1 1 1    0   22   42 o  1 6494.00  100.30 
1 1 1    0   22   43 o  1  442.80  219.30 
1 1 1    0   22   44 o  1 1944.00   99.82 
1 1 1    0   22   45 o  1 4952.00   82.23 
1 1 1    0   22   46 o  1 1482.00   57.45 
1 1 1    0   22   47 o  1 1132.00  109.60 
1 1 1    0   22   48 o  1 2929.00   61.58 
1 1 1    0   22   49 o  1 6063.00   68.93 
1 1 1    0   22   50 o  1 2466.00   78.57 
1 1 1    0   22   51 o  1 5097.00   74.53 
1 1 1    0   22   52 o  1 1460.00   91.66 
1 1 1    0   22   53 o  1  761.90  196.40 
1 1 1    0   22   54 o  1  332.40  204.50 
1 1 1    0   22   55 o  1  769.10  205.90 
1 1 1    0   22   56 o  1 3097.00   50.24 
1 1 1    0   22   57 o  1 1731.00   93.51 
1 1 1    0   22   58 o  1  440.60  262.00 
1 1 1    0   22   59 o  1 3683.00   92.52 
1 1 1    0   22   60 o  1  847.90  240.00 
1 1 1    0   22   61 o  1 2291.00  105.20 
1 1 1    0   22   62 o  1 1972.00  117.60 
1 1 1    0   22   63 o  1  280.10  192.70 
1 1 1    0   22   64 o  1  430.40  259.00 
1 1 1    0   22   65 o  1 1258.00  182.90 
1 1 1    0   22   66 o  1  787.50  117.20 
1 1 1    0   22   67 o  1  401.00  253.90 
1 1 1    0   22   68 o  1  880.00  301.80 
1 1 1    0   22   69 o  1 2079.00  114.40 
1 1 1    0   22   70 o  1 1372.00  153.70 
1 1 1    0   22   71 o  1  393.40  244.20 
1 1 1    0   22   72 o  1 1033.00  206.70 
1 1 1    0   22   73 o  1 2891.00   87.41 
1 1 1    0   22   74 o  1  462.00  258.90 
1 1 1    0   22   75 o  1  494.40  265.20 
1 1 1    0   22   76 o  1 2055.00   89.01 
1 1 1    0   22   77 f  0  236.80  167.70 
1 1 1    0   22   78 o  1  962.30  205.00 
1 1 1    0   24    0 o  1 12120.00  224.20 
1 1 1    0   24    1 o  1 3907.00   56.39 
1 1 1    0   24    2 o  1  194.40  125.50 
1 1 1    0   24    3 o  1 7441.00   98.07 
1 1 1    0   24    4 o  1 6530.00   86.81 
1 1 1    0   24    5 o  1 2851.00   35.00 
1 1 1    0   24    6 o  1 1065.00   59.84 
1 1 1    0   24    7 o  1 4819.00   66.24 
1 1 1    0   24    8 o  1 2984.00   47.95 
1 1 1    0   24    9 o  1 1056.00   56.77 
1 1 1    0   24   10 o  1 5518.00   67.04 
1 1 1    0   24   11 o  1 2058.00   39.06 
1 1 1    0   24   12 o  1 2254.00   41.51 
1 1 1    0   24   13 o  1 2268.00   31.29 
1 1 1    0   24   14 o  1 2928.00   40.44 
1 1 1    0   24   15 o  1 6185.00   54.83 
1 1 1    0   24   16 o  1 2751.00   40.00 
1 1 1    0   24   17 o  1 4472.00   92.88 
1 1 1    0   24   18 o  1  383.20  157.70 
1 1 1    0   24   19 o  1 1967.00   37.04 
1 1 1    0   24   20 o  1 2463.00   37.74 
1 1 1    0   24   21 o  1  399.40  168.80 
1 1 1    0   24   22 o  1 1135.00   38.67 
1 1 1    0   24   23 o  1 2342.00   86.88 
1 1 1    0   24   24 o  1 1696.00   51.64 
1 1 1    0   24   25 o  1 1098.00   70.43 
1 1 1    0   24   26 o  1  899.70   81.21 
1 1 1    0   24   27 o  1  579.10  149.90 
1 1 1    0   24   28 o  1 2527.00   41.24 
1 1 1    0   24   29 o  1 1765.00   64.02 
1 1 1    0   24   30 o  1 2878.00   60.82 
1 1 1    0   24   31 o  1 4116.00   81.35 
1 1 1    0   24   32 o  1 1815.00   62.12 
1 1 1    0   24   33 o  1  810.30  183.50 
1 1 1    0   24   34 o  1 2218.00   93.23 
1 1 1    0   24   35 o  1 2216.00   54.23 
1 1 1    0   24   36 o  1 4268.00   66.14 
1 1 1    0   24   37 o  1 4416.00   67.64 
1 1 1    0   24   38 o  1 3376.00   59.87 
1 1 1    0   24   39 o  1  325.70  198.00 
1 1 1    0   24   40 o  1 1133.00   58.39 
1 1 1    0   24   41 o  1 2319.00   44.25 
1 1 1    0   24   42 o  1 3429.00   56.13 
1 1 1    0   24   43 o  1 5625.00   59.49 
1 1 1    0   24   44 o  1 2340.00   93.29 
1 1 1    0   24   45 o  1 2348.00   90.93 
1 1 1    0   24   46 o  1 3135.00   62.87 
1 1 1    0   24   47 o  1  599.10  219.10 
1 1 1    0   24   48 o  1 1424.00   95.94 
1 1 1    0   24   49 o  1 1039.00  130.20 
1 1 1    0   24   50 o  1 2619.00   47.76 
1 1 1    0   24   51 o  1  315.40  199.00 
1 1 1    0   24   52 o  1  252.10  172.00 
1 1 1    0   24   53 o  1  332.50  204.90 
1 1 1    0   24   54 o  1 1449.00  103.50 
1 1 1    0   24   55 f  0  622.00  245.60 
1 1 1    0   24   56 o  1 3618.00   71.45 
1 1 1    0   24   57 o  1 5527.00   87.81 
1 1 1    0   24   58 o  1 2186.00  114.40 
1 1 1    0   24   59 o  1  743.40  264.20 
1 1 1    0   24   60 o  1 1125.00  199.80 
1 1 1    0   24   61 o  1 1698.00  128.90 
1 1 1    0   24   62 o  1 1811.00  109.00 
1 1 1    0   24   63 o  1 2897.00  117.40 
1 1 1    0   24   64 o  1  270.20  191.90 
1 1 1    0   24   65 o  1  398.50  249.00 
1 1 1    0   24   66 o  1  270.20  191.90 
1 1 1    0   24   67 o  1  918.90  292.30 
1 1 1    0   24   68 o  1 2405.00  105.20 
1 1 1    0   24   69 o  1  931.70  259.00 
1 1 1    0   24   70 o  1  372.70  237.60 
1 1 1    0   24   71 o  1  356.40  229.70 
1 1 1    0   24   72 o  1 1092.00  194.70 
1 1 1    0   24   73 o  1  601.90  279.10 
1 1 1    0   24   74 o  1  646.30  278.50 
1 1 1    0   24   75 o  1  426.30  247.80 
1 1 1    0   24   76 o  1  329.60  214.40 
1 1 1    0   24   77 o  1  247.30  174.40 
1 1 1    0   26    0 o  1 5407.00  104.00 
1 1 1    0   26    1 o  1  211.50  134.30 
1 1 1    0   26    2 o  1 2392.00   41.11 
1 1 1    0   26    3 o  1 4226.00   56.45 
1 1 1    0   26    4 o  1 7719.00  101.70 
1 1 1    0   26    5 f  0 2715.00   46.93 
1 1 1    0   26    6 o  1 3457.00   41.27 
1 1 1    0   26    7 o  1 3676.00   47.36 
1 1 1    0   26    8 o  1 5003.00   68.69 
1 1 1    0   26    9 o  1  612.70  115.50 
1 1 1    0   26   10 o  1  949.40   45.94 
1 1 1    0   26   11 o  1 1511.00   51.09 
1 1 1    0   26   12 o  1 7228.00   85.96 
1 1 1    0   26   13 o  1  654.90  101.20 
1 1 1    0   26   14 o  1 5366.00   60.51 
1 1 1    0   26   15 o  1  551.50  122.40 
1 1 1    0   26   16 o  1 2644.00   39.47 
1 1 1    0   26   17 o  1  608.80  108.60 
1 1 1    0   26   18 o  1 1345.00   58.08 
1 1 1    0   26   19 o  1 1044.00   70.37 
1 1 1    0   26   20 o  1 1305.00   59.76 
1 1 1    0   26   21 o  1 2429.00   36.31 
1 1 1    0   26   22 o  1  310.60  115.80 
1 1 1    0   26   23 o  1 1973.00   37.36 
1 1 1    0   26   24 o  1 3897.00   53.40 
1 1 1    0   26   25 o  1 1652.00   67.07 
1 1 1    0   26   26 o  1  917.50  104.90 
1 1 1    0   26   27 o  1 1183.00   82.07 
1 1 1    0   26   28 o  1 3706.00   65.41 
1 1 1    0   26   29 o  1  232.50  151.50 
1 1 1    0   26   30 o  1 1008.00  152.00 
1 1 1    0   26   31 o  1 2368.00   76.13 
1 1 1    0   26   32 o  1 3297.00   75.49 
1 1 1    0   26   33 o  1 2677.00   47.84 
1 1 1    0   26   34 o  1 2662.00   64.68 
1 1 1    0   26   35 o  1  474.70  214.80 
1 1 1    0   26   36 o  1 3137.00  121.70 
1 1 1    0   26   37 o  1 3373.00   60.36 
1 1 1    0   26   38 o  1  789.30  139.10 
1 1 1    0   26   39 o  1 1797.00   85.52 
1 1 1    0   26   40 o  1 2626.00   69.26 
1 1 1    0   26   41 o  1  275.20  174.80 
1 1 1    0   26   42 o  1  764.80  154.70 
1 1 1    0   26   43 o  1  365.20  200.90 
1 1 1    0   26   44 o  1 4268.00   68.14 
1 1 1    0   26   45 o  1 2036.00  106.80 
1 1 1    0   26   46 o  1  766.00   72.48 
1 1 1    0   26   47 o  1 1647.00   75.66 
1 1 1    0   26   48 o  1 4880.00   73.84 
1 1 1    0   26   49 o  1  536.60  117.60 
1 1 1    0   26   50 o  1  473.30  234.10 
1 1 1    0   26   51 o  1 2866.00   59.24 
1 1 1    0   26   52 o  1 2685.00   83.61 
1 1 1    0   26   53 o  1 3765.00   60.93 
1 1 1    0   26   54 o  1  578.60  252.30 
1 1 1    0   26   55 o  1  906.90  391.60 
1 1 1    0   26   56 o  1 2167.00  110.90 
1 1 1    0   26   57 o  1  458.00  253.90 
1 1 1    0   26   58 o  1 1542.00  128.00 
1 1 1    0   26   59 o  1 3687.00  110.50 
1 1 1    0   26   60 o  1 2167.00  111.80 
1 1 1    0   26   61 o  1 2250.00   98.42 
1 1 1    0   26   62 o  1  546.90  291.70 
1 1 1    0   26   63 o  1 1853.00  133.00 
1 1 1    0   26   64 o  1 1914.00  119.30 
1 1 1    0   26   65 o  1 3804.00   75.48 
1 1 1    0   26   66 o  1 1257.00  218.50 
1 1 1    0   26   67 f  0  309.30  214.20 
1 1 1    0   26   68 o  1  280.30  197.00 
1 1 1    0   26   69 o  1  273.40  191.60 
1 1 1    0   26   70 o  1 2333.00   97.51 
1 1 1    0   26   71 o  1  424.50  251.80 
1 1 1    0   26   72 o  1 1429.00  136.30 
1 1 1    0   26   73 o  1  217.00  157.10 
1 1 1    0   26   74 o  1 1520.00  125.90 
1 1 1    0   26   75 o  1  290.20  197.20 
1 1 1    0   26   76 f  0  352.60  225.20 
1 1 1    0   26   77 o  1  283.40  193.80 
1 1 1    0   28    0 o  1  648.40  184.10 
1 1 1    0   28    1 o  1 4511.00   63.79 
1 1 1    0   28    2 o  1  401.60  165.80 
1 1 1    0   28    3 o  1 1012.00   26.69 
1 1 1    0   28    4 o  1 5792.00   63.22 
1 1 1    0   28    5 o  1 1226.00   61.70 
1 1 1    0   28    6 o  1 2560.00   35.06 
1 1 1    0   28    7 o  1 2684.00   48.55 
1 1 1    0   28    8 f  0 7341.00   79.32 
1 1 1    0   28    9 o  1 2386.00   48.18 
1 1 1    0   28   10 o  1  956.40   71.77 
1 1 1    0   28   11 o  1 3715.00   44.90 
1 1 1    0   28   12 o  1 5712.00   69.96 
1 1 1    0   28   13 o  1 3733.00   56.13 
1 1 1    0   28   14 f  0 1157.00   70.22 
1 1 1    0   28   15 o  1 2540.00   47.44 
1 1 1    0   28   16 o  1  347.30  168.40 
1 1 1    0   28   17 o  1  472.60  169.40 
1 1 1    0   28   18 o  1  424.30  171.60 
1 1 1    0   28   19 o  1  977.50   51.30 
1 1 1    0   28   20 o  1  852.20   50.27 
1 1 1    0   28   21 o  1  351.60  174.80 
1 1 1    0   28   22 o  1  895.20   53.35 
1 1 1    0   28   23 o  1 3150.00   60.69 
1 1 1    0   28   24 o  1 2173.00   53.33 
1 1 1    0   28   25 o  1  260.40  162.10 
1 1 1    0   28   26 o  1  187.80  129.30 
1 1 1    0   28   27 o  1 1487.00   86.40 
1 1 1    0   28   28 o  1 1622.00   86.56 
1 1 1    0   28   29 o  1 2290.00   71.06 
1 1 1    0   28   30 o  1 2599.00   46.69 
1 1 1    0   28   31 o  1 2517.00   67.51 
1 1 1    0   28   32 o  1  587.80  205.60 
1 1 1    0   28   33 o  1 1568.00   79.02 
1 1 1    0   28   34 o  1 1375.00   86.71 
1 1 1    0   28   35 o  1 3509.00   56.55 
1 1 1    0   28   36 o  1  164.30  119.50 
1 1 1    0   28   37 f  0  429.20  208.80 
1 1 1    0   28   38 o  1  411.60  207.50 
1 1 1    0   28   39 o  1 2748.00   63.51 
1 1 1    0   28   40 o  1 4899.00   68.87 
1 1 1    0   28   41 o  1 3237.00   58.92 
1 1 1    0   28   42 o  1  193.10  137.10 
1 1 1    0   28   43 o  1 1457.00   83.39 
1 1 1    0   28   44 o  1 4659.00   93.86 
1 1 1    0   28   45 o  1 2388.00   78.81 
1 1 1    0   28   46 o  1  317.50  193.80 
1 1 1    0   28   47 o  1 3080.00   59.39 
1 1 1    0   28   48 o  1 2836.00   45.66 
1 1 1    0   28   49 o  1 3735.00   60.78 
1 1 1    0   28   50 o  1  185.00  132.60 
1 1 1    0   28   51 o  1 2330.00   73.75 
1 1 1    0   28   52 o  1 3566.00   63.29 
1 1 1    0   28   53 o  1 3392.00   89.57 
1 1 1    0   28   54 o  1 3739.00   91.47 
1 1 1    0   28   55 o  1  513.40  266.00 
1 1 1    0   28   56 o  1  867.90  155.00 
1 1 1    0   28   57 o  1  540.00  286.60 
1 1 1    0   28   58 o  1  231.70  166.40 
1 1 1    0   28   59 o  1 1367.00  155.60 
1 1 1    0   28   60 o  1  795.50  123.10 
1 1 1    0   28   61 o  1  661.20  308.50 
1 1 1    0   28   62 o  1  541.20  193.90 
1 1 1    0   28   63 o  1  270.80  191.80 
1 1 1    0   28   64 o  1  378.10  246.40 
1 1 1    0   28   65 o  1 1459.00   85.52 
1 1 1    0   28   66 o  1  874.00  339.40 
1 1 1    0   28   67 f  0  434.50  265.10 
1 1 1    0   28   68 o  1 2404.00   99.71 
1 1 1    0   28   69 o  1 1178.00  186.80 
1 1 1    0   28   70 o  1  457.60  188.10 
1 1 1    0   28   71 o  1  300.20  203.90 
1 1 1    0   28   72 o  1  329.70  216.10 
1 1 1    0   28   73 o  1 1069.00  186.20 
1 1 1    0   28   74 o  1 1255.00  154.70 
1 1 1    0   28   75 o  1  355.90  225.10 
1 1 1    0   28   76 o  1  260.40  181.50 
1 1 1    0   30    0 o  1 11640.00  217.10 
1 1 1    0   30    1 o  1 3192.00   52.28 
1 1 1    0   30    2 o  1 3512.00   54.85 
1 1 1    0   30    3 o  1  134.10   96.94 
1 1 1    0   30    4 o  1 1482.00   33.82 
1 1 1    0   30    5 o  1 1054.00   73.43 
1 1 1    0   30    6 o  1 3350.00   53.73 
1 1 1    0   30    7 o  1  658.50  140.50 
1 1 1    0   30    8 o  1 1635.00   58.22 
1 1 1    0   30    9 o  1 1898.00   56.08 
1 1 1    0   30   10 o  1  289.70  164.80 
1 1 1    0   30   11 o  1  178.00  123.50 
1 1 1    0   30   12 o  1 2196.00   51.24 
1 1 1    0   30   13 o  1 1448.00   60.68 
1 1 1    0   30   14 o  1 3371.00   46.25 
1 1 1    0   30   15 o  1 4449.00   57.96 
1 1 1    0   30   16 o  1 3574.00   52.41 
1 1 1    0   30   17 o  1 2015.00   60.93 
1 1 1    0   30   18 o  1 1276.00   88.24 
1 1 1    0   30   19 o  1 1489.00   72.63 
1 1 1    0   30   20 o  1 4741.00   62.61 
1 1 1    0   30   21 o  1 2410.00   56.66 
1 1 1    0   30   22 o  1 2280.00   52.05 
1 1 1    0   30   23 o  1 1935.00   75.58 
1 1 1    0   30   24 o  1 1986.00   98.69 
1 1 1    0   30   25 o  1 3265.00   88.69 
1 1 1    0   30   26 o  1  341.30  204.50 
1 1 1    0   30   27 f  0  196.50  135.60 
1 1 1    0   30   28 o  1 1156.00  102.70 
1 1 1    0   30   29 o  1  596.80  209.70 
1 1 1    0   30   30 o  1  908.00  135.30 
1 1 1    0   30   31 o  1 3262.00   61.72 
1 1 1    0   30   32 o  1 1035.00  108.00 
1 1 1    0   30   33 o  1 5413.00   63.64 
1 1 1    0   30   34 o  1 1277.00   50.38 
1 1 1    0   30   35 o  1  218.60  150.10 
1 1 1    0   30   36 o  1 1929.00   73.45 
1 1 1    0   30   37 o  1 2164.00   62.14 
1 1 1    0   30   38 o  1 2332.00   55.95 
1 1 1    0   30   39 o  1 3191.00   71.53 
1 1 1    0   30   40 o  1 3979.00   88.30 
1 1 1    0   30   41 o  1  580.40  120.50 
1 1 1    0   30   42 o  1  513.80  224.00 
1 1 1    0   30   43 o  1 2987.00   52.46 
1 1 1    0   30   44 o  1  419.70  218.90 
1 1 1    0   30   45 o  1 2731.00   67.52 
1 1 1    0   30   46 o  1 1533.00   68.60 
1 1 1    0   30   47 o  1 2547.00   72.68 
1 1 1    0   30   48 o  1 6895.00   86.36 
1 1 1    0   30   49 o  1 2360.00   59.68 
1 1 1    0   30   50 o  1 2369.00   57.74 
1 1 1    0   30   51 o  1 2697.00   78.89 
1 1 1    0   30   52 o  1 1398.00  120.50 
1 1 1    0   30   53 o  1 1246.00  193.00 
1 1 1    0   30   54 o  1 1383.00   88.65 
1 1 1    0   30   55 o  1 2597.00   92.05 
1 1 1    0   30   56 o  1 3901.00   70.45 
1 1 1    0   30   57 o  1  379.00  239.20 
1 1 1    0   30   58 o  1  195.10  142.80 
1 1 1    0   30   59 f  0  341.00  237.00 
1 1 1    0   30   60 o  1  688.90  302.60 
1 1 1    0   30   61 o  1 4149.00   82.13 
1 1 1    0   30   62 o  1 2354.00  104.50 
1 1 1    0   30   63 o  1  643.70  314.70 
1 1 1    0   30   64 o  1 1414.00  186.30 
1 1 1    0   30   65 o  1  268.40  191.80 
1 1 1    0   30   66 o  1  314.80  214.90 
1 1 1    0   30   67 o  1  401.70  252.70 
1 1 1    0   30   68 o  1 1263.00  179.90 
1 1 1    0   30   69 o  1  421.30  257.70 
1 1 1    0   30   70 f  0  360.70  229.60 
1 1 1    0   30   71 o  1  344.90  224.60 
1 1 1    0   30   72 o  1  212.10  153.80 
1 1 1    0   30   73 f  0  281.20  193.40 
1 1 1    0   30   74 o  1 1202.00  162.10 
1 1 1    0   30   75 o  1  300.00  202.20 
1 1 1    0   32    0 o  1 1899.00   85.78 
1 1 1    0   32    1 o  1 2346.00   55.84 
1 1 1    0   32    2 o  1  754.70   39.09 
1 1 1    0   32    3 o  1 2808.00   56.15 
1 1 1    0   32    4 o  1 1375.00   72.40 
1 1 1    0   32    5 o  1 3929.00   65.23 
1 1 1    0   32    6 o  1 2549.00   55.29 
1 1 1    0   32    7 o  1  226.50  147.80 
1 1 1    0   32    8 o  1 1077.00   83.16 
1 1 1    0   32    9 o  1 4615.00   72.97 
1 1 1    0   32   10 o  1 3930.00   51.52 
1 1 1    0   32   11 o  1 2588.00   52.49 
1 1 1    0   32   12 o  1 1474.00   70.10 
1 1 1    0   32   13 o  1  684.00  153.80 
1 1 1    0   32   14 o  1 1044.00   93.69 
1 1 1    0   32   15 o  1  692.80  150.00 
1 1 1    0   32   16 o  1  740.80  144.10 
1 1 1    0   32   17 o  1  480.20  205.70 
1 1 1    0   32   18 o  1  660.00  190.40 
1 1 1    0   32   19 o  1  270.10  177.30 
1 1 1    0   32   20 f  0 3752.00   78.91 
1 1 1    0   32   21 o  1  430.70  225.30 
1 1 1    0   32   22 o  1 2545.00   63.97 
1 1 1    0   32   23 o  1 1668.00   68.21 
1 1 1    0   32   24 o  1  977.50  107.10 
1 1 1    0   32   25 o  1  586.90  197.20 
1 1 1    0   32   26 o  1 1605.00   69.39 
1 1 1    0   32   27 o  1  365.20  198.60 
1 1 1    0   32   28 o  1 3920.00   46.54 
1 1 1    0   32   29 o  1 3122.00   45.42 
1 1 1    0   32   30 o  1 1253.00   99.17 
1 1 1    0   32   31 o  1 1086.00  112.20 
1 1 1    0   32   32 o  1  404.10  207.70 
1 1 1    0   32   33 o  1 2407.00   60.38 
1 1 1    0   32   34 o  1 2436.00   58.11 
1 1 1    0   32   35 f  0 3542.00   91.72 
1 1 1    0   32   36 o  1 1114.00  118.90 
1 1 1    0   32   37 o  1 2821.00   60.84 
1 1 1    0   32   38 o  1 3562.00   50.90 
1 1 1    0   32   39 o  1  732.10  103.10 
1 1 1    0   32   40 o  1 3200.00   70.10 
1 1 1    0   32   41 o  1 2759.00   77.26 
1 1 1    0   32   42 o  1  909.30  146.70 
1 1 1    0   32   43 o  1 5517.00   73.45 
1 1 1    0   32   44 o  1 2969.00   53.93 
1 1 1    0   32   45 o  1  572.40  243.60 
1 1 1    0   32   46 o  1 2598.00   66.98 
1 1 1    0   32   47 o  1  247.30  167.70 
1 1 1    0   32   48 o  1 2810.00   65.97 
1 1 1    0   32   49 f  0 3618.00   94.29 
1 1 1    0   32   50 o  1 2071.00   62.41 
1 1 1    0   32   51 o  1 3576.00   66.22 
1 1 1    0   32   52 o  1 2600.00   64.07 
1 1 1    0   32   53 o  1 1280.00   89.63 
1 1 1    0   32   54 o  1  301.80  199.80 
1 1 1    0   32   55 o  1  553.90  250.10 
1 1 1    0   32   56 o  1  984.90   83.58 
1 1 1    0   32   57 o  1  772.60  291.20 
1 1 1    0   32   58 o  1 2417.00  111.20 
1 1 1    0   32   59 o  1  832.30  117.80 
1 1 1    0   32   60 o  1 1022.00  257.50 
1 1 1    0   32   61 o  1  456.20  205.00 
1 1 1    0   32   62 o  1  275.30  195.70 
1 1 1    0   32   63 o  1 3894.00   80.12 
1 1 1    0   32   64 o  1  275.60  195.80 
1 1 1    0   32   65 o  1 1648.00  142.10 
1 1 1    0   32   66 o  1  315.60  214.90 
1 1 1    0   32   67 o  1  554.40  289.40 
1 1 1    0   32   68 o  1  793.20  281.50 
1 1 1    0   32   69 o  1  372.70  236.60 
1 1 1    0   32   70 o  1 2019.00  104.10 
1 1 1    0   32   71 o  1  257.80  181.20 
1 1 1    0   32   72 o  1  262.50  183.90 
1 1 1    0   32   73 o  1 1151.00  163.50 
1 1 1    0   32   74 o  1  559.10  276.60 
1 1 1    0   34    0 o  1 1899.00  122.40 
1 1 1    0   34    1 f  0 4790.00  107.90 
1 1 1    0   34    2 o  1 1869.00   85.60 
1 1 1    0   34    3 o  1 1303.00  104.40 
1 1 1    0   34    4 o  1 1525.00   99.18 
1 1 1    0   34    5 o  1  351.80  205.10 
1 1 1    0   34    6 o  1 1258.00  117.20 
1 1 1    0   34    7 o  1 1135.00  117.60 
1 1 1    0   34    8 f  0 1593.00   93.40 
1 1 1    0   34    9 o  1 1288.00  105.80 
1 1 1    0   34   10 o  1 1904.00   73.04 
1 1 1    0   34   11 o  1 1945.00   66.23 
1 1 1    0   34   12 o  1 1229.00  109.80 
1 1 1    0   34   13 o  1  422.00  223.20 
1 1 1    0   34   14 o  1  305.30  191.60 
1 1 1    0   34   15 o  1  943.10  129.90 
1 1 1    0   34   16 o  1  437.80  208.00 
1 1 1    0   34   17 o  1  254.50  168.90 
1 1 1    0   34   18 o  1  223.00  152.20 
1 1 1    0   34   19 f  0 1503.00   83.34 
1 1 1    0   34   20 o  1  252.80  164.10 
1 1 1    0   34   21 o  1 3162.00   61.29 
1 1 1    0   34   22 o  1  288.10  177.20 
1 1 1    0   34   23 o  1  194.60  135.70 
1 1 1    0   34   24 o  1 1533.00   71.09 
1 1 1    0   34   25 o  1 3994.00   50.98 
1 1 1    0   34   26 o  1 1413.00   89.17 
1 1 1    0   34   27 o  1 4010.00   61.15 
1 1 1    0   34   28 o  1  291.70  179.40 
1 1 1    0   34   29 o  1  615.60   95.42 
1 1 1    0   34   30 o  1  216.90  151.60 
1 1 1    0   34   31 o  1 1653.00   51.72 
1 1 1    0   34   32 o  1 2771.00   59.22 
1 1 1    0   34   33 o  1 1008.00  119.40 
1 1 1    0   34   34 o  1 3592.00   51.85 
1 1 1    0   34   35 o  1  371.10  217.10 
1 1 1    0   34   36 o  1 1873.00   72.41 
1 1 1    0   34   37 o  1 1977.00   70.29 
1 1 1    0   34   38 o  1  207.90  146.80 
1 1 1    0   34   39 o  1  314.20  192.00 
1 1 1    0   34   40 o  1  571.40  231.60 
1 1 1    0   34   41 o  1 2246.00   82.10 
1 1 1    0   34   42 o  1 5474.00   74.20 
1 1 1    0   34   43 o  1 3359.00   53.52 
1 1 1    0   34   44 o  1 1497.00   64.99 
1 1 1    0   34   45 o  1  464.30  238.70 
1 1 1    0   34   46 o  1 5218.00   83.13 
1 1 1    0   34   47 o  1 2448.00   85.30 
1 1 1    0   34   48 o  1 2279.00   62.90 
1 1 1    0   34   49 o  1  600.60  267.10 
1 1 1    0   34   50 o  1 2091.00   98.90 
1 1 1    0   34   51 o  1  305.90  205.30 
1 1 1    0   34   52 o  1  928.20  198.70 
1 1 1    0   34   53 o  1  336.70  213.90 
1 1 1    0   34   54 o  1 3503.00   95.29 
1 1 1    0   34   55 o  1 3089.00   62.48 
1 1 1    0   34   56 o  1  586.60  272.90 
1 1 1    0   34   57 o  1  409.30  244.80 
1 1 1    0   34   58 o  1  424.60  249.40 
1 1 1    0   34   59 o  1  497.50  282.00 
1 1 1    0   34   60 o  1 2392.00   77.80 
1 1 1    0   34   61 o  1  457.50  278.30 
1 1 1    0   34   62 o  1 1297.00  106.80 
1 1 1    0   34   63 o  1  666.50  173.80 
1 1 1    0   34   64 o  1  817.20  292.70 
1 1 1    0   34   65 o  1 1596.00  146.50 
1 1 1    0   34   66 o  1 1554.00  138.40 
1 1 1    0   34   67 o  1  488.30  273.40 
1 1 1    0   34   68 o  1  776.30  267.20 
1 1 1    0   34   69 o  1  442.00  258.60 
1 1 1    0   34   70 o  1  364.90  232.80 
1 1 1    0   34   71 o  1 1107.00  181.90 
1 1 1    0   34   72 o  1  375.80  235.90 
1 1 1    0   34   73 o  1 2058.00  134.20 
1 1 1    0   36    0 o  1  907.30  259.60 
1 1 1    0   36    1 o  1  315.60  193.60 
1 1 1    0   36    2 o  1 2668.00   83.46 
1 1 1    0   36    3 o  1 3426.00   86.95 
1 1 1    0   36    4 o  1  467.20  235.00 
1 1 1    0   36    5 o  1  929.60  144.50 
1 1 1    0   36    6 o  1 2496.00   82.05 
1 1 1    0   36    7 o  1  319.30  198.00 
1 1 1    0   36    8 o  1 4818.00  108.40 
1 1 1    0   36    9 o  1 2027.00   83.42 
1 1 1    0   36   10 o  1 1535.00   84.35 
1 1 1    0   36   11 o  1 1094.00  106.80 
1 1 1    0   36   12 o  1 1066.00  106.00 
1 1 1    0   36   13 o  1 1528.00   77.61 
1 1 1    0   36   14 o  1  311.40  186.40 
1 1 1    0   36   15 o  1 1365.00   77.11 
1 1 1    0   36   16 o  1  236.90  155.70 
1 1 1    0   36   17 o  1  418.40  203.60 
1 1 1    0   36   18 o  1 3213.00   45.92 
1 1 1    0   36   19 o  1 1200.00   88.86 
1 1 1    0   36   20 o  1  692.10  166.70 
1 1 1    0   36   21 o  1  646.10  183.90 
1 1 1    0   36   22 o  1  245.00  162.00 
1 1 1    0   36   23 o  1 2010.00   45.22 
1 1 1    0   36   24 o  1  428.10  148.90 
1 1 1    0   36   25 o  1  208.40  144.00 
1 1 1    0   36   26 o  1 1202.00   95.74 
1 1 1    0   36   27 o  1  211.60  147.00 
1 1 1    0   36   28 o  1 3495.00   47.92 
1 1 1    0   36   29 o  1 2038.00   69.12 
1 1 1    0   36   30 o  1  686.30   99.25 
1 1 1    0   36   31 o  1  895.50  163.20 
1 1 1    0   36   32 o  1 1993.00   71.42 
1 1 1    0   36   33 o  1 1607.00   83.49 
1 1 1    0   36   34 o  1 2316.00   48.46 
1 1 1    0   36   35 o  1  262.80  178.60 
1 1 1    0   36   36 o  1 1259.00   59.97 
1 1 1    0   36   37 o  1 2990.00   65.24 
1 1 1    0   36   38 o  1 3387.00   62.13 
1 1 1    0   36   39 o  1 1680.00   95.84 
1 1 1    0   36   40 o  1  315.10  196.60 
1 1 1    0   36   41 o  1 1567.00  107.70 
1 1 1    0   36   42 o  1  504.10  238.30 
1 1 1    0   36   43 f  0 2640.00   62.75 
1 1 1    0   36   44 o  1 4352.00   64.98 
1 1 1    0   36   45 o  1 3636.00   79.44 
1 1 1    0   36   46 o  1 1171.00  167.00 
1 1 1    0   36   47 o  1  298.50  202.40 
1 1 1    0   36   48 o  1 2505.00   90.09 
1 1 1    0   36   49 o  1  339.40  220.60 
1 1 1    0   36   50 o  1 2719.00   77.18 
1 1 1    0   36   51 o  1 1665.00   97.36 
1 1 1    0   36   52 o  1  411.60  235.60 
1 1 1    0   36   53 o  1 1589.00   65.73 
1 1 1    0   36   54 o  1  289.90  195.70 
1 1 1    0   36   55 o  1 1450.00  127.60 
1 1 1    0   36   56 o  1 1508.00  127.00 
1 1 1    0   36   57 o  1 1789.00  112.00 
1 1 1    0   36   58 o  1  655.30  165.10 
1 1 1    0   36   59 f  0  800.50  275.50 
1 1 1    0   36   60 o  1 1173.00  205.40 
1 1 1    0   36   61 f  0 2231.00  123.70 
1 1 1    0   36   62 o  1  526.00  297.20 
1 1 1    0   36   63 o  1  359.00  235.80 
1 1 1    0   36   64 o  1  557.00  292.90 
1 1 1    0   36   65 o  1  615.70  291.40 
1 1 1    0   36   66 o  1 2893.00  158.10 
1 1 1    0   36   67 o  1 1651.00  130.10 
1 1 1    0   36   68 o  1  264.90  186.00 
1 1 1    0   36   69 o  1  797.40  267.00 
1 1 1    0   36   70 o  1  249.00  176.60 
1 1 1    0   36   71 o  1  729.40  138.60 
1 1 1    0   36   72 o  1  410.50  262.20 
1 1 1    0   38    0 o  1  860.40  182.60 
1 1 1    0   38    1 o  1 1224.00   89.29 
1 1 1    0   38    2 o  1  697.30   51.28 
1 1 1    0   38    3 o  1  356.50  189.80 
1 1 1    0   38    4 o  1 1688.00   75.00 
1 1 1    0   38    5 f  0  257.60  167.00 
1 1 1    0   38    6 o  1  447.80  200.20 
1 1 1    0   38    7 o  1  183.40  129.50 
1 1 1    0   38    8 o  1 1243.00   90.47 
1 1 1    0   38    9 o  1 3707.00   67.20 
1 1 1    0   38   10 o  1 2247.00   42.95 
1 1 1    0   38   11 o  1 2284.00   89.79 
1 1 1    0   38   12 o  1 3233.00   68.22 
1 1 1    0   38   13 o  1  673.80  184.70 
1 1 1    0   38   14 o  1  429.20  205.20 
1 1 1    0   38   15 o  1 3300.00   50.98 
1 1 1    0   38   16 o  1 3978.00   70.66 
1 1 1    0   38   17 o  1  332.80  194.10 
1 1 1    0   38   18 o  1 1303.00   88.83 
1 1 1    0   38   19 o  1 1920.00   70.10 
1 1 1    0   38   20 o  1 1491.00   51.11 
1 1 1    0   38   21 o  1  583.60  216.70 
1 1 1    0   38   22 o  1  439.70  143.70 
1 1 1    0   38   23 o  1 2605.00   61.23 
1 1 1    0   38   24 o  1 2016.00   61.36 
1 1 1    0   38   25 o  1 2074.00   66.35 
1 1 1    0   38   26 o  1  761.70  173.70 
1 1 1    0   38   27 o  1  221.10  152.90 
1 1 1    0   38   28 o  1  485.90  220.20 
1 1 1    0   38   29 o  1  767.50  190.60 
1 1 1    0   38   30 o  1 1901.00   82.74 
1 1 1    0   38   31 o  1 1483.00   92.53 
1 1 1    0   38   32 o  1 3055.00   51.25 
1 1 1    0   38   33 o  1 5149.00   58.86 
1 1 1    0   38   34 o  1 2993.00   72.52 
1 1 1    0   38   35 o  1 4520.00   74.22 
1 1 1    0   38   36 o  1  185.90  133.80 
1 1 1    0   38   37 o  1 1355.00   54.98 
1 1 1    0   38   38 o  1  711.40  213.30 
1 1 1    0   38   39 o  1  285.20  187.20 
1 1 1    0   38   40 o  1 5780.00   67.47 
1 1 1    0   38   41 o  1 2469.00   88.61 
1 1 1    0   38   42 o  1  389.80  235.00 
1 1 1    0   38   43 o  1 1306.00  131.90 
1 1 1    0   38   44 o  1 2571.00   72.95 
1 1 1    0   38   45 f  0  272.30  187.90 
1 1 1    0   38   46 o  1 2837.00  106.20 
1 1 1    0   38   47 o  1  220.60  160.40 
1 1 1    0   38   48 o  1  853.90  224.30 
1 1 1    0   38   49 o  1 1623.00   76.71 
1 1 1    0   38   50 o  1  310.00  204.50 
1 1 1    0   38   51 o  1 2292.00   92.33 
1 1 1    0   38   52 o  1 2079.00  100.70 
1 1 1    0   38   53 o  1  322.30  209.30 
1 1 1    0   38   54 o  1  283.10  193.20 
1 1 1    0   38   55 o  1 3349.00   75.09 
1 1 1    0   38   56 o  1  345.00  223.50 
1 1 1    0   38   57 o  1  439.90  256.60 
1 1 1    0   38   58 f  0  325.50  219.10 
1 1 1    0   38   59 o  1 1693.00  136.60 
1 1 1    0   38   60 o  1  464.00  271.00 
1 1 1    0   38   61 o  1  296.30  203.40 
1 1 1    0   38   62 o  1  503.40  273.20 
1 1 1    0   38   63 o  1 1164.00  164.80 
1 1 1    0   38   64 f  0  823.70  273.30 
1 1 1    0   38   65 o  1  304.50  208.70 
1 1 1    0   38   66 o  1  663.50  290.20 
1 1 1    0   38   67 o  1  262.00  185.10 
1 1 1    0   38   68 o  1  318.40  212.90 
1 1 1    0   38   69 o  1  327.80  178.40 
1 1 1    0   38   70 o  1 1595.00  176.70 
1 1 1    0   38   71 o  1  220.50  161.90 
1 1 1    0   40    0 o  1 2108.00   98.54 
1 1 1    0   40    1 o  1 1232.00   97.05 
1 1 1    0   40    2 o  1 1191.00   95.86 
1 1 1    0   40    3 o  1  948.60  125.60 
1 1 1    0   40    4 o  1 1037.00  122.40 
1 1 1    0   40    5 o  1  860.90  158.20 
1 1 1    0   40    6 o  1 2031.00   70.23 
1 1 1    0   40    7 o  1 2836.00   64.66 
1 1 1    0   40    8 f  0  437.40  214.60 
1 1 1    0   40    9 o  1 1162.00   41.86 
1 1 1    0   40   10 o  1  822.00  163.20 
1 1 1    0   40   11 o  1 2371.00   45.62 
1 1 1    0   40   12 o  1 2304.00   67.05 
1 1 1    0   40   13 o  1 1157.00  109.20 
1 1 1    0   40   14 o  1  762.20  171.60 
1 1 1    0   40   15 f  0 2013.00   69.87 
1 1 1    0   40   16 o  1  293.20  185.00 
1 1 1    0   40   17 o  1 2753.00   64.04 
1 1 1    0   40   18 o  1 1031.00  125.10 
1 1 1    0   40   19 o  1  814.40  169.30 
1 1 1    0   40   20 o  1  302.20  187.50 
1 1 1    0   40   21 o  1  925.10   73.32 
1 1 1    0   40   22 o  1 3693.00   65.13 
1 1 1    0   40   23 o  1  370.90  207.10 
1 1 1    0   40   24 o  1 1166.00  106.30 
1 1 1    0   40   25 o  1  353.10  206.30 
1 1 1    0   40   26 o  1 1177.00  108.80 
1 1 1    0   40   27 o  1 1893.00   76.93 
1 1 1    0   40   28 o  1  213.90  150.20 
1 1 1    0   40   29 o  1  887.40   82.45 
1 1 1    0   40   30 o  1  307.70  195.10 
1 1 1    0   40   31 o  1 4320.00   66.38 
1 1 1    0   40   32 o  1  238.90  164.50 
1 1 1    0   40   33 o  1 3088.00   63.03 
1 1 1    0   40   34 o  1 1584.00  109.40 
1 1 1    0   40   35 o  1  306.20  192.90 
1 1 1    0   40   36 o  1 1195.00  118.30 
1 1 1    0   40   37 o  1  762.50  205.10 
1 1 1    0   40   38 o  1 1503.00  109.00 
1 1 1    0   40   39 o  1 1750.00   62.07 
1 1 1    0   40   40 o  1  269.10  185.40 
1 1 1    0   40   41 o  1 1718.00  112.70 
1 1 1    0   40   42 o  1 2788.00   90.80 
1 1 1    0   40   43 o  1 1281.00  152.40 
1 1 1    0   40   44 o  1  260.80  185.10 
1 1 1    0   40   45 o  1  485.30  256.20 
1 1 1    0   40   46 o  1 1052.00  214.90 
1 1 1    0   40   47 o  1  364.80  233.80 
1 1 1    0   40   48 o  1 2110.00   97.39 
1 1 1    0   40   49 o  1 3826.00   79.03 
1 1 1    0   40   50 o  1 1507.00  130.20 
1 1 1    0   40   51 o  1  426.10  245.40 
1 1 1    0   40   52 o  1 2378.00   87.63 
1 1 1    0   40   53 o  1  897.80  112.10 
1 1 1    0   40   54 o  1  759.00  268.50 
1 1 1    0   40   55 o  1  474.40  267.10 
1 1 1    0   40   56 o  1  935.10  118.10 
1 1 1    0   40   57 f  0  462.60  272.70 
1 1 1    0   40   58 o  1 3186.00   76.52 
1 1 1    0   40   59 o  1  220.20  160.10 
1 1 1    0   40   60 o  1  342.50  225.60 
1 1 1    0   40   61 o  1  572.80  280.80 
1 1 1    0   40   62 o  1  686.40  158.90 
1 1 1    0   40   63 o  1  470.70  253.90 
1 1 1    0   40   64 f  0  518.90  184.50 
1 1 1    0   40   65 o  1  461.90  254.80 
1 1 1    0   40   66 o  1  320.10  214.80 
1 1 1    0   40   67 o  1  220.00  160.10 
1 1 1    0   40   68 o  1  259.90  187.90 
1 1 1    0   40   69 o  1 1259.00  335.70 
1 1 1    0   42    0 o  1 2150.00  101.20 
1 1 1    0   42    1 o  1  632.70  214.70 
1 1 1    0   42    2 o  1  326.50  199.10 
1 1 1    0   42    3 o  1  455.70  226.40 
1 1 1    0   42    4 o  1 1214.00  118.60 
1 1 1    0   42    5 o  1 3631.00   71.86 
1 1 1    0   42    6 o  1 2324.00   72.56 
1 1 1    0   42    7 o  1  825.60   55.35 
1 1 1    0   42    8 o  1 2403.00   69.57 
1 1 1    0   42    9 o  1  481.30  227.90 
1 1 1    0   42   10 o  1 4017.00   66.04 
1 1 1    0   42   11 o  1  930.90   59.30 
1 1 1    0   42   12 o  1 1622.00   88.11 
1 1 1    0   42   13 o  1 2523.00   67.04 
1 1 1    0   42   14 o  1  953.20  142.10 
1 1 1    0   42   15 o  1  439.80  222.00 
1 1 1    0   42   16 o  1  384.40  212.80 
1 1 1    0   42   17 o  1 1283.00  104.80 
1 1 1    0   42   18 o  1 3661.00   66.52 
1 1 1    0   42   19 o  1 2024.00   74.02 
1 1 1    0   42   20 o  1 1859.00   77.66 
1 1 1    0   42   21 o  1 1841.00   81.65 
1 1 1    0   42   22 o  1  258.00  173.60 
1 1 1    0   42   23 o  1 1376.00  108.20 
1 1 1    0   42   24 o  1 1495.00   95.79 
1 1 1    0   42   25 o  1  273.00  179.20 
1 1 1    0   42   26 o  1  277.30  182.70 
1 1 1    0   42   27 o  1  462.10  229.10 
1 1 1    0   42   28 o  1 3337.00   73.63 
1 1 1    0   42   29 o  1  374.60  219.40 
1 1 1    0   42   30 o  1  537.20  236.60 
1 1 1    0   42   31 o  1  347.80  208.50 
1 1 1    0   42   32 o  1  359.60  209.50 
1 1 1    0   42   33 o  1  290.80  189.10 
1 1 1    0   42   34 o  1 3282.00   66.68 
1 1 1    0   42   35 o  1 1472.00  114.50 
1 1 1    0   42   36 o  1 1118.00  159.60 
1 1 1    0   42   37 o  1 2084.00   91.27 
1 1 1    0   42   38 o  1  720.10  231.90 
1 1 1    0   42   39 o  1 1490.00  126.10 
1 1 1    0   42   40 o  1 3066.00   81.90 
1 1 1    0   42   41 o  1  463.80  263.10 
1 1 1    0   42   42 o  1  407.00  245.20 
1 1 1    0   42   43 o  1  426.40  239.70 
1 1 1    0   42   44 o  1 2726.00   77.33 
1 1 1    0   42   45 o  1  979.50  222.20 
1 1 1    0   42   46 o  1  251.70  178.00 
1 1 1    0   42   47 o  1 1915.00  215.20 
1 1 1    0   42   48 o  1 1690.00  106.60 
1 1 1    0   42   49 o  1 1790.00   95.94 
1 1 1    0   42   50 o  1  373.40  234.00 
1 1 1    0   42   51 o  1  562.40  280.60 
1 1 1    0   42   52 o  1 2250.00   69.50 
1 1 1    0   42   53 o  1  369.90  237.10 
1 1 1    0   42   54 o  1 1759.00  125.20 
1 1 1    0   42   55 o  1  659.80  308.30 
1 1 1    0   42   56 o  1 1335.00   91.52 
1 1 1    0   42   57 o  1  316.80  216.40 
1 1 1    0   42   58 o  1  272.10  189.20 
1 1 1    0   42   59 o  1 1787.00  112.60 
1 1 1    0   42   60 o  1 1491.00  133.70 
1 1 1    0   42   61 o  1  834.60  241.10 
1 1 1    0   42   62 o  1  411.90  242.60 
1 1 1    0   42   63 o  1  336.00  218.00 
1 1 1    0   42   64 o  1  774.60  124.40 
1 1 1    0   42   65 o  1  880.20  246.60 
1 1 1    0   42   66 f  0  538.20  285.70 
1 1 1    0   42   67 o  1  273.80  192.10 
1 1 1    0   42   68 o  1  337.20  223.60 
1 1 1    0   44    0 o  1  426.40  252.00 
1 1 1    0   44    1 o  1  926.90   52.41 
1 1 1    0   44    2 o  1  270.20  180.20 
1 1 1    0   44    3 o  1  342.10  208.80 
1 1 1    0   44    4 o  1 1184.00   52.49 
1 1 1    0   44    5 o  1  850.70  190.10 
1 1 1    0   44    6 o  1 4506.00   78.37 
1 1 1    0   44    7 o  1 2977.00   71.50 
1 1 1    0   44    8 o  1 1455.00  102.90 
1 1 1    0   44    9 f  0  768.60   67.70 
1 1 1    0   44   10 o  1 3328.00   71.44 
1 1 1    0   44   11 o  1  365.10  214.30 
1 1 1    0   44   12 o  1  368.40  215.10 
1 1 1    0   44   13 f  0 4498.00   59.95 
1 1 1    0   44   14 o  1 1207.00  113.10 
1 1 1    0   44   15 o  1 2600.00   67.99 
1 1 1    0   44   16 o  1 4246.00   70.60 
1 1 1    0   44   17 o  1 1492.00   94.73 
1 1 1    0   44   18 o  1 1190.00  117.00 
1 1 1    0   44   19 o  1  515.80  234.80 
1 1 1    0   44   20 o  1  482.40  229.90 
1 1 1    0   44   21 o  1  317.70  198.40 
1 1 1    0   44   22 o  1 2100.00   75.20 
1 1 1    0   44   23 f  0 1551.00   89.82 
1 1 1    0   44   24 o  1 1618.00   92.11 
1 1 1    0   44   25 o  1  346.10  207.10 
1 1 1    0   44   26 o  1  774.90  196.90 
1 1 1    0   44   27 o  1 1790.00   85.07 
1 1 1    0   44   28 o  1  768.70  222.60 
1 1 1    0   44   29 o  1  622.30  244.60 
1 1 1    0   44   30 o  1 1188.00  125.20 
1 1 1    0   44   31 o  1 5244.00   89.71 
1 1 1    0   44   32 o  1  486.40  253.40 
1 1 1    0   44   33 o  1  515.10  278.40 
1 1 1    0   44   34 o  1  196.80  142.70 
1 1 1    0   44   35 o  1 2189.00   91.37 
1 1 1    0   44   36 o  1  401.00  238.50 
1 1 1    0   44   37 o  1  537.60  282.30 
1 1 1    0   44   38 o  1  209.00  150.70 
1 1 1    0   44   39 o  1 5189.00   90.12 
1 1 1    0   44   40 o  1 1061.00  181.70 
1 1 1    0   44   41 o  1  213.20  154.50 
1 1 1    0   44   42 o  1  594.20  305.20 
1 1 1    0   44   43 o  1  472.00  266.70 
1 1 1    0   44   44 o  1 4745.00   83.36 
1 1 1    0   44   45 o  1  341.80  219.50 
1 1 1    0   44   46 o  1  760.00  250.70 
1 1 1    0   44   47 o  1  750.30  301.40 
1 1 1    0   44   48 o  1  366.80  233.80 
1 1 1    0   44   49 o  1  449.20  260.10 
1 1 1    0   44   50 o  1  632.10  189.50 
1 1 1    0   44   51 o  1 1311.00  168.00 
1 1 1    0   44   52 o  1 1753.00  129.30 
1 1 1    0   44   53 f  0 1003.00  119.60 
1 1 1    0   44   54 o  1 2554.00   93.71 
1 1 1    0   44   55 o  1  331.60  223.50 
1 1 1    0   44   56 o  1  382.60  244.20 
1 1 1    0   44   57 o  1  410.40  204.90 
1 1 1    0   44   58 o  1 2445.00   91.41 
1 1 1    0   44   59 o  1  292.40  199.60 
1 1 1    0   44   60 o  1  253.20  178.20 
1 1 1    0   44   61 o  1 1059.00  190.60 
1 1 1    0   44   62 f  0  214.30  154.30 
1 1 1    0   44   63 o  1  354.70  232.80 
1 1 1    0   44   64 o  1 1333.00  171.10 
1 1 1    0   44   65 o  1  353.30  231.00 
1 1 1    0   44   66 o  1  214.00  156.30 
1 1 1    0   44   67 o  1  258.90  183.00 
1 1 1    0   46    0 o  1  302.70  205.90 
1 1 1    0   46    1 f  0 1762.00   90.94 
1 1 1    0   46    2 o  1 3419.00   73.30 
1 1 1    0   46    3 o  1 1304.00  118.50 
1 1 1    0   46    4 o  1  429.20  231.90 
1 1 1    0   46    5 o  1 2215.00   79.61 
1 1 1    0   46    6 o  1 2231.00   81.27 
1 1 1    0   46    7 o  1 4842.00   80.08 
1 1 1    0   46    8 o  1 1346.00  115.90 
1 1 1    0   46    9 o  1 3521.00   72.49 
1 1 1    0   46   10 o  1  672.40  230.40 
1 1 1    0   46   11 o  1 1624.00   94.93 
1 1 1    0   46   12 o  1  625.10  239.80 
1 1 1    0   46   13 o  1  429.80  235.80 
1 1 1    0   46   14 o  1 3588.00   69.96 
1 1 1    0   46   15 o  1  651.90  130.20 
1 1 1    0   46   16 o  1  316.80  198.50 
1 1 1    0   46   17 o  1 2212.00   77.61 
1 1 1    0   46   18 o  1 1762.00   87.33 
1 1 1    0   46   19 o  1  512.80  239.70 
1 1 1    0   46   20 o  1 1056.00  135.40 
1 1 1    0   46   21 o  1  341.60  209.90 
1 1 1    0   46   22 o  1  930.70   83.97 
1 1 1    0   46   23 o  1  202.00  145.30 
1 1 1    0   46   24 o  1  426.50  234.00 
1 1 1    0   46   25 o  1 1825.00   88.44 
1 1 1    0   46   26 o  1 1737.00  104.30 
1 1 1    0   46   27 o  1  360.20  221.70 
1 1 1    0   46   28 o  1  785.80  276.00 
1 1 1    0   46   29 o  1  702.40  258.60 
1 1 1    0   46   30 o  1 1993.00   88.91 
1 1 1    0   46   31 o  1 2333.00   91.15 
1 1 1    0   46   32 o  1 2158.00  125.00 
1 1 1    0   46   33 o  1 2391.00  152.70 
1 1 1    0   46   34 o  1 1434.00  131.30 
1 1 1    0   46   35 o  1 1328.00  136.90 
1 1 1    0   46   36 o  1  319.80  209.90 
1 1 1    0   46   37 o  1  778.90  267.00 
1 1 1    0   46   38 o  1  465.50  261.10 
1 1 1    0   46   39 o  1  847.30  117.80 
1 1 1    0   46   40 o  1 3848.00   70.31 
1 1 1    0   46   41 f  0 1670.00  104.60 
1 1 1    0   46   42 o  1  423.20  250.00 
1 1 1    0   46   43 o  1  420.50  245.10 
1 1 1    0   46   44 o  1  380.40  234.00 
1 1 1    0   46   45 o  1  927.30  227.30 
1 1 1    0   46   46 o  1 1300.00  159.60 
1 1 1    0   46   47 o  1 4186.00   81.51 
1 1 1    0   46   48 o  1 2419.00  105.60 
1 1 1    0   46   49 o  1 1010.00  130.80 
1 1 1    0   46   50 o  1  343.70  227.20 
1 1 1    0   46   51 o  1  257.30  183.80 
1 1 1    0   46   52 o  1 2218.00  112.00 
1 1 1    0   46   53 o  1 1056.00  267.60 
1 1 1    0   46   54 o  1  427.60  259.80 
1 1 1    0   46   55 o  1  293.60  202.20 
1 1 1    0   46   56 f  0  242.00  173.80 
1 1 1    0   46   57 o  1  291.10  198.50 
1 1 1    0   46   58 o  1  653.40  277.60 
1 1 1    0   46   59 o  1  956.20  220.10 
1 1 1    0   46   60 o  1  450.30  255.50 
1 1 1    0   46   61 o  1  816.80  274.70 
1 1 1    0   46   62 o  1  279.20  194.30 
1 1 1    0   46   63 o  1  334.60  214.30 
1 1 1    0   46   64 o  1  826.90  315.40 
1 1 1    0   46   65 o  1  403.70  250.90 
1 1 1    0   48    0 o  1  464.10  271.80 
1 1 1    0   48    1 o  1 1323.00  123.60 
1 1 1    0   48    2 o  1 3876.00   75.96 
1 1 1    0   48    3 f  0 3182.00   71.20 
1 1 1    0   48    4 o  1 5235.00   87.11 
1 1 1    0   48    5 o  1 1580.00  105.30 
1 1 1    0   48    6 o  1 2850.00   76.20 
1 1 1    0   48    7 o  1 2032.00   88.10 
1 1 1    0   48    8 o  1  434.30  241.90 
1 1 1    0   48    9 o  1 1957.00   85.88 
1 1 1    0   48   10 o  1 2557.00  113.00 
1 1 1    0   48   11 o  1 1662.00  101.00 
1 1 1    0   48   12 o  1 2616.00  113.00 
1 1 1    0   48   13 o  1 1528.00  103.40 
1 1 1    0   48   14 o  1  383.60  223.00 
1 1 1    0   48   15 o  1 1052.00  155.40 
1 1 1    0   48   16 o  1  321.50  203.10 
1 1 1    0   48   17 o  1  805.60  208.20 
1 1 1    0   48   18 o  1  303.40  196.50 
1 1 1    0   48   19 o  1 1202.00   76.21 
1 1 1    0   48   20 o  1 2604.00   81.99 
1 1 1    0   48   21 o  1 1305.00  135.80 
1 1 1    0   48   22 o  1  527.20  190.90 
1 1 1    0   48   23 o  1  247.70  174.20 
1 1 1    0   48   24 o  1 2107.00   94.63 
1 1 1    0   48   25 o  1 1425.00  130.90 
1 1 1    0   48   26 o  1  440.80  251.60 
1 1 1    0   48   27 o  1  604.10  300.80 
1 1 1    0   48   28 o  1  510.40  280.80 
1 1 1    0   48   29 o  1  510.60  280.20 
1 1 1    0   48   30 o  1 1667.00  144.10 
1 1 1    0   48   31 o  1 1924.00  110.80 
1 1 1    0   48   32 o  1 1925.00  102.80 
1 1 1    0   48   33 o  1  608.50  176.00 
1 1 1    0   48   34 o  1 3339.00   80.35 
1 1 1    0   48   35 o  1  346.00  225.10 
1 1 1    0   48   36 o  1 2179.00   93.10 
1 1 1    0   48   37 o  1 2114.00   66.82 
1 1 1    0   48   38 o  1  366.50  224.80 
1 1 1    0   48   39 o  1 3469.00   71.95 
1 1 1    0   48   40 o  1 1235.00  135.10 
1 1 1    0   48   41 o  1 1078.00  157.50 
1 1 1    0   48   42 o  1  241.30  172.60 
1 1 1    0   48   43 o  1  383.70  242.80 
1 1 1    0   48   44 o  1  435.90  258.20 
1 1 1    0   48   45 o  1  330.60  220.10 
1 1 1    0   48   46 o  1  939.90  246.30 
1 1 1    0   48   47 o  1  527.30  219.30 
1 1 1    0   48   48 o  1 1392.00  195.40 
1 1 1    0   48   49 o  1  710.50  300.60 
1 1 1    0   48   50 o  1 1436.00  163.10 
1 1 1    0   48   51 o  1  493.30  286.40 
1 1 1    0   48   52 o  1  512.70  282.90 
1 1 1    0   48   53 o  1  555.40  285.40 
1 1 1    0   48   54 o  1  209.00  152.10 
1 1 1    0   48   55 o  1  971.30  224.80 
1 1 1    0   48   56 o  1  730.90  149.80 
1 1 1    0   48   57 o  1  506.30  266.50 
1 1 1    0   48   58 o  1  440.00  261.50 
1 1 1    0   48   59 o  1  334.60  189.90 
1 1 1    0   48   60 o  1  215.60  157.60 
1 1 1    0   48   61 o  1  752.20  296.00 
1 1 1    0   48   62 o  1  256.40  182.90 
1 1 1    0   48   63 o  1  371.60  237.20 
1 1 1    0   50    0 o  1  298.40  207.60 
1 1 1    0   50    1 o  1 3431.00   77.12 
1 1 1    0   50    2 o  1 1771.00   98.67 
1 1 1    0   50    3 o  1 1862.00   97.34 
1 1 1    0   50    4 o  1 1326.00  124.50 
1 1 1    0   50    5 o  1  809.80  231.30 
1 1 1    0   50    6 o  1  507.20  256.00 
1 1 1    0   50    7 f  0 2951.00   79.08 
1 1 1    0   50    8 o  1 1644.00  103.40 
1 1 1    0   50    9 o  1 1434.00  114.60 
1 1 1    0   50   10 o  1  345.60  224.90 
1 1 1    0   50   11 o  1 1313.00  150.30 
1 1 1    0   50   12 o  1 3640.00   87.37 
1 1 1    0   50   13 o  1  624.00  283.40 
1 1 1    0   50   14 o  1 1884.00  104.90 
1 1 1    0   50   15 o  1  320.20  208.60 
1 1 1    0   50   16 o  1  345.00  221.30 
1 1 1    0   50   17 o  1  326.90  216.40 
1 1 1    0   50   18 o  1  426.20  250.10 
1 1 1    0   50   19 o  1  464.30  276.10 
1 1 1    0   50   20 o  1  587.30  297.50 
1 1 1    0   50   21 o  1 1728.00  145.80 
1 1 1    0   50   22 o  1  946.20  271.80 
1 1 1    0   50   23 o  1 1658.00  150.90 
1 1 1    0   50   24 o  1 3408.00  107.00 
1 1 1    0   50   25 o  1 1276.00  145.10 
1 1 1    0   50   26 o  1  284.90  195.90 
1 1 1    0   50   27 o  1  472.10  229.00 
1 1 1    0   50   28 o  1 1379.00  150.60 
1 1 1    0   50   29 o  1  831.60  260.20 
1 1 1    0   50   30 o  1 1860.00  118.90 
1 1 1    0   50   31 o  1  999.50  203.40 
1 1 1    0   50   32 o  1  261.00  184.30 
1 1 1    0   50   33 o  1 3793.00   68.73 
1 1 1    0   50   34 f  0 1982.00   90.42 
1 1 1    0   50   35 o  1 1143.00  155.50 
1 1 1    0   50   36 o  1  267.60  184.50 
1 1 1    0   50   37 o  1 1044.00   87.70 
1 1 1    0   50   38 o  1 3853.00   72.75 
1 1 1    0   50   39 o  1  348.40  221.80 
1 1 1    0   50   40 o  1  617.40  272.30 
1 1 1    0   50   41 o  1  796.30  259.20 
1 1 1    0   50   42 o  1 1087.00  200.00 
1 1 1    0   50   43 o  1  306.40  210.80 
1 1 1    0   50   44 o  1 1616.00  137.20 
1 1 1    0   50   45 o  1  308.40  208.80 
1 1 1    0   50   46 f  0  515.30  280.70 
1 1 1    0   50   47 o  1  846.80  314.30 
1 1 1    0   50   48 o  1 1908.00  151.00 
1 1 1    0   50   49 o  1  355.00  234.40 
1 1 1    0   50   50 o  1  332.10  221.10 
1 1 1    0   50   51 o  1 1227.00  172.30 
1 1 1    0   50   52 o  1  792.40  137.60 
1 1 1    0   50   53 o  1  424.70  248.60 
1 1 1    0   50   54 o  1  283.50  195.20 
1 1 1    0   50   55 o  1 1066.00  195.10 
1 1 1    0   50   56 o  1  386.40  245.10 
1 1 1    0   50   57 o  1  189.10  139.90 
1 1 1    0   50   58 o  1  178.10  131.50 
1 1 1    0   50   59 o  1  278.10  193.40 
1 1 1    0   50   60 o  1  406.60  249.30 
1 1 1    0   50   61 o  1  290.90  197.20 
1 1 1    0   50   62 o  1  658.00  265.90 
1 1 1    0   52    0 o  1 1052.00  350.50 
1 1 1    0   52    1 o  1  691.90  316.30 
1 1 1    0   52    2 o  1 1150.00  246.50 
1 1 1    0   52    3 o  1  772.50  315.30 
1 1 1    0   52    4 o  1 3857.00  113.20 
1 1 1    0   52    5 o  1 1991.00  132.70 
1 1 1    0   52    6 o  1  853.60  314.90 
1 1 1    0   52    7 o  1 2270.00  110.20 
1 1 1    0   52    8 o  1 1658.00  131.50 
1 1 1    0   52    9 o  1  390.40  252.00 
1 1 1    0   52   10 o  1 2739.00  119.20 
1 1 1    0   52   11 o  1 1639.00  158.00 
1 1 1    0   52   12 o  1  475.20  281.90 
1 1 1    0   52   13 o  1  606.20  308.70 
1 1 1    0   52   14 o  1  685.00  307.20 
1 1 1    0   52   15 o  1  943.20  251.90 
1 1 1    0   52   16 o  1  771.70  268.80 
1 1 1    0   52   17 o  1  702.40  282.50 
1 1 1    0   52   18 o  1  538.30  276.40 
1 1 1    0   52   19 o  1  588.80  280.60 
1 1 1    0   52   20 o  1  513.20  266.90 
1 1 1    0   52   21 o  1  398.70  244.20 
1 1 1    0   52   22 o  1 1372.00  152.40 
1 1 1    0   52   23 o  1 2811.00   90.42 
1 1 1    0   52   24 o  1  361.50  230.60 
1 1 1    0   52   25 o  1  539.00  267.20 
1 1 1    0   52   26 o  1  559.00  260.20 
1 1 1    0   52   27 o  1 1367.00  153.30 
1 1 1    0   52   28 o  1 2461.00   88.74 
1 1 1    0   52   29 o  1 1179.00  151.60 
1 1 1    0   52   30 o  1  288.20  195.20 
1 1 1    0   52   31 o  1  393.40  236.60 
1 1 1    0   52   32 o  1 1024.00   99.30 
1 1 1    0   52   33 o  1  963.70   97.38 
1 1 1    0   52   34 o  1  274.20  187.40 
1 1 1    0   52   35 o  1  642.80  257.20 
1 1 1    0   52   36 o  1  217.20  156.60 
1 1 1    0   52   37 o  1  359.60  227.20 
1 1 1    0   52   38 o  1  616.10  279.20 
1 1 1    0   52   39 o  1  574.90  281.80 
1 1 1    0   52   40 o  1  457.70  263.80 
1 1 1    0   52   41 o  1  972.20  232.70 
1 1 1    0   52   42 o  1  362.50  236.40 
1 1 1    0   52   43 f  0  320.80  221.70 
1 1 1    0   52   44 o  1  255.10  182.80 
1 1 1    0   52   45 o  1  515.20  292.70 
1 1 1    0   52   46 o  1 1760.00  149.20 
1 1 1    0   52   47 o  1  357.10  236.90 
1 1 1    0   52   48 o  1  306.20  213.50 
1 1 1    0   52   49 o  1 1041.00  118.10 
1 1 1    0   52   50 o  1  261.90  184.40 
1 1 1    0   52   51 o  1  333.10  220.50 
1 1 1    0   52   52 o  1  370.00  240.90 
1 1 1    0   52   53 o  1 1215.00  208.10 
1 1 1    0   52   54 o  1 1192.00  236.50 
1 1 1    0   52   55 o  1  277.60  191.20 
1 1 1    0   52   56 o  1  286.50  199.80 
1 1 1    0   52   57 o  1  359.10  234.90 
1 1 1    0   52   58 o  1  230.60  164.80 
1 1 1    0   52   59 o  1  594.40  263.20 
1 1 1    0   52   60 o  1  304.60  205.90 
1 1 1    0   54    0 o  1  469.80  306.90 
1 1 1    0   54    1 o  1 1276.00  195.10 
1 1 1    0   54    2 o  1  605.80  310.70 
1 1 1    0   54    3 o  1 1014.00  288.10 
1 1 1    0   54    4 o  1  516.00  295.60 
1 1 1    0   54    5 o  1  529.00  282.80 
1 1 1    0   54    6 o  1 1862.00   69.79 
1 1 1    0   54    7 o  1  344.30  227.70 
1 1 1    0   54    8 o  1  660.90  291.50 
1 1 1    0   54    9 o  1  805.20  286.70 
1 1 1    0   54   10 o  1 2537.00  123.90 
1 1 1    0   54   11 o  1  410.90  250.00 
1 1 1    0   54   12 o  1  420.40  259.20 
1 1 1    0   54   13 o  1  536.90  269.70 
1 1 1    0   54   14 o  1 1919.00  176.40 
1 1 1    0   54   15 o  1 1243.00  139.80 
1 1 1    0   54   16 o  1 1623.00  116.00 
1 1 1    0   54   17 o  1 1017.00   97.50 
1 1 1    0   54   18 o  1  329.30  213.20 
1 1 1    0   54   19 o  1  446.40  247.80 
1 1 1    0   54   20 o  1 1433.00  125.70 
1 1 1    0   54   21 o  1  507.00  259.50 
1 1 1    0   54   22 o  1  238.70  169.10 
1 1 1    0   54   23 o  1  318.10  209.20 
1 1 1    0   54   24 o  1  282.50  192.40 
1 1 1    0   54   25 o  1 1018.00  191.80 
1 1 1    0   54   26 o  1  230.60  165.70 
1 1 1    0   54   27 o  1  305.70  208.40 
1 1 1    0   54   28 o  1 1683.00  113.30 
1 1 1    0   54   29 o  1  429.70  246.10 
1 1 1    0   54   30 o  1 1584.00  136.90 
1 1 1    0   54   31 o  1  433.30  262.60 
1 1 1    0   54   32 o  1 1007.00  128.00 
1 1 1    0   54   33 o  1  353.20  226.80 
1 1 1    0   54   34 o  1  296.20  200.30 
1 1 1    0   54   35 o  1  511.70  274.90 
1 1 1    0   54   36 o  1 2179.00  101.40 
1 1 1    0   54   37 o  1  401.20  247.70 
1 1 1    0   54   38 o  1  307.80  209.80 
1 1 1    0   54   39 o  1  329.20  221.00 
1 1 1    0   54   40 o  1  436.30  259.90 
1 1 1    0   54   41 o  1  237.80  172.10 
1 1 1    0   54   42 o  1  553.00  299.10 
1 1 1    0   54   43 o  1 1048.00  301.80 
1 1 1    0   54   44 o  1  329.90  224.80 
1 1 1    0   54   45 o  1  346.90  230.10 
1 1 1    0   54   46 o  1  909.90  249.50 
1 1 1    0   54   47 o  1  385.20  240.10 
1 1 1    0   54   48 o  1  230.40  167.30 
1 1 1    0   54   49 o  1  324.80  219.90 
1 1 1    0   54   50 o  1  248.80  178.70 
1 1 1    0   54   51 o  1  586.10  302.80 
1 1 1    0   54   52 o  1  281.40  195.20 
1 1 1    0   54   53 o  1  384.00  248.80 
1 1 1    0   54   54 o  1  371.40  243.20 
1 1 1    0   54   55 o  1  278.10  193.00 
1 1 1    0   54   56 o  1  308.70  204.40 
1 1 1    0   54   57 o  1  286.40  196.50 
1 1 1    0   54   58 f  0 1149.00  167.40 
1 1 1    0   56    0 o  1  694.60  320.90 
1 1 1    0   56    1 o  1 1096.00  189.00 
1 1 1    0   56    2 o  1  508.20  266.50 
1 1 1    0   56    3 o  1  943.40  217.30 
1 1 1    0   56    4 o  1  313.90  208.70 
1 1 1    0   56    5 o  1 1167.00  162.20 
1 1 1    0   56    6 o  1  426.40  251.80 
1 1 1    0   56    7 f  0 3334.00   82.97 
1 1 1    0   56    8 f  0  624.20  278.70 
1 1 1    0   56    9 o  1  790.80   84.20 
1 1 1    0   56   10 o  1  412.30  248.50 
1 1 1    0   56   11 o  1 2614.00   87.67 
1 1 1    0   56   12 o  1  420.40  250.00 
1 1 1    0   56   13 o  1 1232.00  148.90 
1 1 1    0   56   14 o  1  249.10  175.60 
1 1 1    0   56   15 o  1 1404.00  131.30 
1 1 1    0   56   16 o  1  292.70  198.20 
1 1 1    0   56   17 o  1  442.00  252.10 
1 1 1    0   56   18 o  1  339.70  218.50 
1 1 1    0   56   19 o  1  319.60  210.10 
1 1 1    0   56   20 o  1 2058.00  103.60 
1 1 1    0   56   21 o  1  163.30  118.20 
1 1 1    0   56   22 o  1  286.30  194.90 
1 1 1    0   56   23 o  1  688.70  272.00 
1 1 1    0   56   24 o  1 1127.00  187.00 
1 1 1    0   56   25 f  0  237.20  169.00 
1 1 1    0   56   26 o  1  634.60  302.30 
1 1 1    0   56   27 o  1 3225.00   95.08 
1 1 1    0   56   28 o  1  609.40  276.40 
1 1 1    0   56   29 o  1  427.00  252.50 
1 1 1    0   56   30 o  1  774.80  278.50 
1 1 1    0   56   31 o  1  277.80  197.00 
1 1 1    0   56   32 o  1  278.40  195.30 
1 1 1    0   56   33 o  1  798.00  289.20 
1 1 1    0   56   34 o  1 1011.00  129.60 
1 1 1    0   56   35 o  1  805.20  294.30 
1 1 1    0   56   36 o  1 1058.00  246.90 
1 1 1    0   56   37 o  1 1013.00  126.80 
1 1 1    0   56   38 f  0  614.10  299.20 
1 1 1    0   56   39 o  1  404.60  258.50 
1 1 1    0   56   40 o  1  836.20  172.60 
1 1 1    0   56   41 f  0 1112.00  232.80 
1 1 1    0   56   42 o  1  362.60  239.50 
1 1 1    0   56   43 o  1  434.90  273.00 
1 1 1    0   56   44 o  1 1436.00  187.60 
1 1 1    0   56   45 f  0  342.50  231.20 
1 1 1    0   56   46 o  1  403.80  256.20 
1 1 1    0   56   47 o  1  526.80  289.70 
1 1 1    0   56   48 o  1  277.00  194.90 
1 1 1    0   56   49 o  1  234.50  170.70 
1 1 1    0   56   50 o  1  230.90  168.20 
1 1 1    0   56   51 o  1  419.40  261.30 
1 1 1    0   56   52 o  1  898.40  120.90 
1 1 1    0   56   53 o  1  464.50  258.20 
1 1 1    0   56   54 o  1  262.00  184.10 
1 1 1    0   56   55 o  1  254.90  179.40 
1 1 1    0   56   56 o  1  272.00  189.00 
1 1 1    0   58    0 o  1 4353.00  122.70 
1 1 1    0   58    1 o  1  509.70  268.80 
1 1 1    0   58    2 o  1  378.20  237.60 
1 1 1    0   58    3 o  1  384.20  237.40 
1 1 1    0   58    4 o  1  992.40  223.60 
1 1 1    0   58    5 o  1  594.30  278.80 
1 1 1    0   58    6 o  1  321.80  214.20 
1 1 1    0   58    7 o  1  950.30  234.30 
1 1 1    0   58    8 o  1 1883.00  114.20 
1 1 1    0   58    9 o  1 2169.00  103.00 
1 1 1    0   58   10 o  1  566.20  280.20 
1 1 1    0   58   11 o  1  979.90  228.30 
1 1 1    0   58   12 o  1 1277.00  164.10 
1 1 1    0   58   13 o  1  232.60  166.50 
1 1 1    0   58   14 o  1 1333.00  148.10 
1 1 1    0   58   15 o  1  342.80  223.00 
1 1 1    0   58   16 o  1  421.90  247.80 
1 1 1    0   58   17 o  1  924.50  238.90 
1 1 1    0   58   18 o  1  523.90  268.90 
1 1 1    0   58   19 o  1  364.20  229.80 
1 1 1    0   58   20 f  0 1113.00  180.70 
1 1 1    0   58   21 o  1 1026.00  215.00 
1 1 1    0   58   22 o  1 1028.00  208.80 
1 1 1    0   58   23 o  1  258.70  182.40 
1 1 1    0   58   24 o  1  359.30  232.30 
1 1 1    0   58   25 o  1  505.30  281.40 
1 1 1    0   58   26 o  1 1947.00  136.90 
1 1 1    0   58   27 o  1  578.70  289.10 
1 1 1    0   58   28 o  1  863.00  284.40 
1 1 1    0   58   29 o  1 1129.00  217.50 
1 1 1    0   58   30 o  1  674.90  307.60 
1 1 1    0   58   31 o  1  419.40  267.40 
1 1 1    0   58   32 o  1  483.20  279.80 
1 1 1    0   58   33 o  1  283.90  200.10 
1 1 1    0   58   34 o  1  263.30  189.60 
1 1 1    0   58   35 o  1  288.90  204.10 
1 1 1    0   58   36 o  1  968.00  155.30 
1 1 1    0   58   37 o  1 1282.00  218.00 
1 1 1    0   58   38 o  1  328.90  224.00 
1 1 1    0   58   39 o  1  339.10  228.00 
1 1 1    0   58   40 o  1 1395.00  167.50 
1 1 1    0   58   41 o  1  523.40  294.50 
1 1 1    0   58   42 o  1  262.40  187.40 
1 1 1    0   58   43 o  1  488.40  286.50 
1 1 1    0   58   44 o  1  440.40  279.80 
1 1 1    0   58   45 o  1  262.60  187.70 
1 1 1    0   58   46 o  1  578.80  297.70 
1 1 1    0   58   47 o  1  262.70  187.10 
1 1 1    0   58   48 o  1  593.20  318.80 
1 1 1    0   58   49 o  1  346.00  230.70 
1 1 1    0   58   50 o  1  203.90  149.30 
1 1 1    0   58   51 o  1  271.10  189.20 
1 1 1    0   58   52 o  1  235.40  168.20 
1 1 1    0   58   53 o  1  370.40  230.40 
1 1 1    0   60    0 o  1 5361.00  134.00 
1 1 1    0   60    1 o  1  261.00  186.80 
1 1 1    0   60    2 o  1 1042.00  211.40 
1 1 1    0   60    3 o  1 1138.00  207.50 
1 1 1    0   60    4 o  1 1437.00  139.70 
1 1 1    0   60    5 o  1  335.10  222.20 
1 1 1    0   60    6 o  1  363.80  232.80 
1 1 1    0   60    7 o  1  529.90  279.40 
1 1 1    0   60    8 o  1 1238.00  171.90 
1 1 1    0   60    9 o  1  384.60  241.30 
1 1 1    0   60   10 o  1  275.00  191.80 
1 1 1    0   60   11 o  1 1101.00  201.10 
1 1 1    0   60   12 o  1  339.10  221.10 
1 1 1    0   60   13 o  1  630.60  291.30 
1 1 1    0   60   14 o  1  587.60  283.20 
1 1 1    0   60   15 o  1  395.50  244.30 
1 1 1    0   60   16 o  1  590.00  287.50 
1 1 1    0   60   17 o  1  447.80  257.70 
1 1 1    0   60   18 o  1  386.90  246.70 
1 1 1    0   60   19 o  1  621.40  289.00 
1 1 1    0   60   20 o  1  402.10  251.10 
1 1 1    0   60   21 f  0  500.00  278.40 
1 1 1    0   60   22 o  1  354.70  233.60 
1 1 1    0   60   23 o  1  416.30  258.60 
1 1 1    0   60   24 o  1  395.60  252.50 
1 1 1    0   60   25 o  1  454.30  281.90 
1 1 1    0   60   26 o  1  743.70  305.90 
1 1 1    0   60   27 f  0  763.10  298.60 
1 1 1    0   60   28 o  1 1048.00  264.40 
1 1 1    0   60   29 o  1  254.40  182.80 
1 1 1    0   60   30 o  1  612.50  328.90 
1 1 1    0   60   31 o  1 1425.00  195.40 
1 1 1    0   60   32 o  1  418.50  270.20 
1 1 1    0   60   33 o  1  836.30  326.40 
1 1 1    0   60   34 o  1  678.70  330.50 
1 1 1    0   60   35 o  1  505.60  294.40 
1 1 1    0   60   36 o  1  542.90  296.90 
1 1 1    0   60   37 o  1  797.70  317.00 
1 1 1    0   60   38 o  1  227.90  165.70 
1 1 1    0   60   39 o  1  262.70  187.40 
1 1 1    0   60   40 o  1  288.90  202.90 
1 1 1    0   60   41 o  1  393.90  254.30 
1 1 1    0   60   42 o  1  453.60  220.30 
1 1 1    0   60   43 o  1  392.80  249.70 
1 1 1    0   60   44 o  1  483.00  285.40 
1 1 1    0   60   45 o  1  189.40  140.10 
1 1 1    0   60   46 o  1  230.30  166.40 
1 1 1    0   60   47 o  1  316.30  213.10 
1 1 1    0   60   48 o  1  367.20  233.30 
1 1 1    0   60   49 o  1  255.60  181.70 
1 1 1    0   60   50 o  1  529.10  281.40 
1 1 1    0   60   51 o  1  357.10  231.80 
1 1 1    0   62    0 o  1  482.80  307.70 
1 1 1    0   62    1 o  1  362.30  235.10 
1 1 1    0   62    2 f  0  442.20  266.70 
1 1 1    0   62    3 o  1  302.70  208.00 
1 1 1    0   62    4 o  1  308.90  211.30 
1 1 1    0   62    5 o  1  230.60  167.30 
1 1 1    0   62    6 f  0  413.70  252.60 
1 1 1    0   62    7 o  1  283.20  199.50 
1 1 1    0   62    8 o  1  377.50  241.70 
1 1 1    0   62    9 o  1  385.20  246.70 
1 1 1    0   62   10 o  1  837.90  290.10 
1 1 1    0   62   11 o  1  322.40  220.40 
1 1 1    0   62   12 o  1  292.90  203.70 
1 1 1    0   62   13 o  1  314.90  217.20 
1 1 1    0   62   14 o  1  269.60  191.80 
1 1 1    0   62   15 o  1 1344.00  179.20 
1 1 1    0   62   16 o  1  416.80  263.50 
1 1 1    0   62   17 f  0  454.20  274.10 
1 1 1    0   62   18 o  1  629.80  304.10 
1 1 1    0   62   19 o  1  496.70  292.80 
1 1 1    0   62   20 o  1  799.20  307.00 
1 1 1    0   62   21 o  1  468.90  280.60 
1 1 1    0   62   22 o  1 1039.00  257.40 
1 1 1    0   62   23 o  1  292.70  205.90 
1 1 1    0   62   24 o  1  270.30  192.90 
1 1 1    0   62   25 o  1  742.80  336.90 
1 1 1    0   62   26 o  1  250.30  181.50 
1 1 1    0   62   27 o  1  634.80  328.60 
1 1 1    0   62   28 o  1 1386.00  120.90 
1 1 1    0   62   29 o  1  338.00  231.30 
1 1 1    0   62   30 o  1  310.30  221.10 
1 1 1    0   62   31 o  1  251.00  182.70 
1 1 1    0   62   32 o  1  686.60  332.20 
1 1 1    0   62   33 o  1  267.90  192.60 
1 1 1    0   62   34 o  1  236.80  172.70 
1 1 1    0   62   35 o  1  371.20  246.50 
1 1 1    0   62   36 o  1  381.30  247.20 
1 1 1    0   62   37 o  1  596.40  306.50 
1 1 1    0   62   38 o  1  267.40  192.10 
1 1 1    0   62   39 o  1  431.00  265.80 
1 1 1    0   62   40 f  0  266.90  190.20 
1 1 1    0   62   41 o  1  224.40  164.10 
1 1 1    0   62   42 o  1  372.40  240.60 
1 1 1    0   62   43 o  1  233.10  168.70 
1 1 1    0   62   44 o  1  221.70  163.10 
1 1 1    0   62   45 o  1  431.20  235.50 
1 1 1    0   62   46 o  1  327.60  219.30 
1 1 1    0   62   47 o  1  331.40  219.10 
1 1 1    0   62   48 o  1  294.40  202.80 
1 1 1    0   64    0 o  1 1007.00  373.80 
1 1 1    0   64    1 o  1  391.50  258.90 
1 1 1    0   64    2 o  1  329.60  227.30 
1 1 1    0   64    3 o  1  830.60  312.00 
1 1 1    0   64    4 o  1  455.90  281.30 
1 1 1    0   64    5 o  1  505.60  289.30 
1 1 1    0   64    6 o  1  322.10  222.50 
1 1 1    0   64    7 o  1  342.20  232.30 
1 1 1    0   64    8 o  1  434.10  269.50 
1 1 1    0   64    9 o  1  333.20  228.60 
1 1 1    0   64   10 o  1  497.80  292.90 
1 1 1    0   64   11 o  1  624.60  320.40 
1 1 1    0   64   12 o  1  654.20  317.20 
1 1 1    0   64   13 o  1  724.10  333.30 
1 1 1    0   64   14 o  1 1021.00  284.10 
1 1 1    0   64   15 o  1  594.90  309.30 
1 1 1    0   64   16 o  1 1136.00  259.40 
1 1 1    0   64   17 o  1  325.50  224.50 
1 1 1    0   64   18 o  1  327.00  224.80 
1 1 1    0   64   19 o  1  656.30  315.40 
1 1 1    0   64   20 f  0  383.30  257.30 
1 1 1    0   64   21 o  1  455.00  284.30 
1 1 1    0   64   22 o  1 1226.00  264.80 
1 1 1    0   64   23 o  1  465.30  288.80 
1 1 1    0   64   24 o  1 1456.00  236.90 
1 1 1    0   64   25 o  1  700.10  269.00 
1 1 1    0   64   26 o  1  540.60  315.80 
1 1 1    0   64   27 o  1  570.60  319.40 
1 1 1    0   64   28 o  1  361.20  244.90 
1 1 1    0   64   29 o  1  392.20  266.20 
1 1 1    0   64   30 o  1  320.70  223.30 
1 1 1    0   64   31 o  1  303.50  212.20 
1 1 1    0   64   32 o  1  757.70  319.70 
1 1 1    0   64   33 o  1  287.70  201.40 
1 1 1    0   64   34 o  1  302.10  213.50 
1 1 1    0   64   35 o  1  444.50  267.80 
1 1 1    0   64   36 f  0  744.90  300.40 
1 1 1    0   64   37 o  1  271.60  191.90 
1 1 1    0   64   38 o  1  285.50  200.00 
1 1 1    0   64   39 o  1  355.10  228.30 
1 1 1    0   64   40 o  1  408.10  256.00 
1 1 1    0   64   41 o  1  205.40  151.10 
1 1 1    0   64   42 o  1  292.70  204.50 
1 1 1    0   64   43 o  1  280.80  196.20 
1 1 1    0   64   44 o  1  263.30  186.40 
1 1 1    0   64   45 o  1  282.10  196.60 
1 1 1    0   66    0 o  1  521.40  333.30 
1 1 1    0   66    1 o  1  294.40  207.70 
1 1 1    0   66    2 o  1  386.90  253.10 
1 1 1    0   66    3 o  1  582.60  320.60 
1 1 1    0   66    4 o  1  282.40  200.40 
1 1 1    0   66    5 o  1  363.30  244.40 
1 1 1    0   66    6 o  1  309.70  218.20 
1 1 1    0   66    7 o  1  526.00  299.80 
1 1 1    0   66    8 o  1  467.70  286.90 
1 1 1    0   66    9 o  1  519.00  308.70 
1 1 1    0   66   10 o  1  407.10  264.80 
1 1 1    0   66   11 o  1  633.00  329.30 
1 1 1    0   66   12 o  1  369.60  250.40 
1 1 1    0   66   13 o  1 1033.00  322.30 
1 1 1    0   66   14 o  1  537.10  315.50 
1 1 1    0   66   15 o  1 1091.00  297.80 
1 1 1    0   66   16 o  1  974.50  366.30 
1 1 1    0   66   17 o  1  678.20  356.50 
1 1 1    0   66   18 o  1 2015.00  175.10 
1 1 1    0   66   19 f  0  446.60  247.70 
1 1 1    0   66   20 o  1  340.70  236.50 
1 1 1    0   66   21 o  1  324.20  228.30 
1 1 1    0   66   22 o  1  266.20  192.20 
1 1 1    0   66   23 o  1  271.50  193.80 
1 1 1    0   66   24 o  1  459.30  300.40 
1 1 1    0   66   25 o  1  510.80  314.50 
1 1 1    0   66   26 o  1  446.20  292.10 
1 1 1    0   66   27 o  1  504.80  312.90 
1 1 1    0   66   28 o  1  357.70  247.30 
1 1 1    0   66   29 o  1  407.90  268.70 
1 1 1    0   66   30 o  1  268.60  191.00 
1 1 1    0   66   31 o  1  339.70  229.80 
1 1 1    0   66   32 o  1  349.20  232.30 
1 1 1    0   66   33 o  1  328.10  225.00 
1 1 1    0   66   34 o  1  455.30  277.20 
1 1 1    0   66   35 o  1  364.20  242.10 
1 1 1    0   66   36 o  1  360.00  238.60 
1 1 1    0   66   37 o  1  229.00  166.60 
1 1 1    0   66   38 o  1  309.00  212.60 
1 1 1    0   66   39 o  1  678.00  279.50 
1 1 1    0   66   40 o  1  247.50  176.30 
1 1 1    0   66   41 o  1  296.50  203.00 
1 1 1    0   66   42 o  1  257.10  180.80 
1 1 1    0   68    0 o  1  836.00  461.30 
1 1 1    0   68    1 o  1  369.10  261.50 
1 1 1    0   68    2 o  1  408.90  285.30 
1 1 1    0   68    3 o  1  359.90  254.60 
1 1 1    0   68    4 o  1  572.90  349.60 
1 1 1    0   68    5 o  1  403.00  282.00 
1 1 1    0   68    6 o  1  386.50  268.80 
1 1 1    0   68    7 o  1  429.80  291.00 
1 1 1    0   68    8 o  1 1053.00  417.80 
1 1 1    0   68    9 o  1  332.00  239.30 
1 1 1    0   68   10 o  1  441.90  296.50 
1 1 1    0   68   11 o  1  463.50  309.20 
1 1 1    0   68   12 o  1  390.80  273.90 
1 1 1    0   68   13 o  1  309.00  220.90 
1 1 1    0   68   14 o  1  254.40  187.40 
1 1 1    0   68   15 o  1  502.90  316.40 
1 1 1    0   68   16 o  1  307.70  221.30 
1 1 1    0   68   17 o  1  475.90  310.20 
1 1 1    0   68   18 f  0  384.30  266.80 
1 1 1    0   68   19 o  1  296.10  213.40 
1 1 1    0   68   20 o  1  290.30  209.80 
1 1 1    0   68   21 o  1  340.60  239.40 
1 1 1    0   68   22 o  1  383.60  255.60 
1 1 1    0   68   23 o  1  215.10  157.60 
1 1 1    0   68   24 o  1  266.10  193.70 
1 1 1    0   68   25 o  1  326.40  224.40 
1 1 1    0   68   26 o  1  343.80  232.20 
1 1 1    0   68   27 o  1  671.80  315.20 
1 1 1    0   68   28 o  1  423.90  267.90 
1 1 1    0   68   29 o  1  401.30  256.80 
1 1 1    0   68   30 o  1  564.30  303.50 
1 1 1    0   68   31 o  1  301.70  209.60 
1 1 1    0   68   32 o  1  548.90  281.80 
1 1 1    0   68   33 o  1  280.50  194.60 
1 1 1    0   68   34 o  1  236.40  169.70 
1 1 1    0   68   35 o  1  263.30  185.10 
1 1 1    0   68   36 o  1  400.60  246.40 
1 1 1    0   68   37 o  1  219.30  158.90 
1 1 1    0   68   38 f  0  712.10  295.50 
1 1 1    0   70    0 o  1  439.80  306.10 
1 1 1    0   70    1 o  1  369.70  255.10 
1 1 1    0   70    2 o  1  392.60  264.20 
1 1 1    0   70    3 o  1  281.80  204.30 
1 1 1    0   70    4 o  1  445.30  295.00 
1 1 1    0   70    5 o  1  420.40  278.50 
1 1 1    0   70    6 o  1  335.80  236.50 
1 1 1    0   70    7 o  1  508.50  321.80 
1 1 1    0   70    8 o  1  282.20  205.90 
1 1 1    0   70    9 o  1  659.00  359.40 
1 1 1    0   70   10 f  0  456.50  299.00 
1 1 1    0   70   11 o  1  358.30  245.90 
1 1 1    0   70   12 o  1  329.10  229.40 
1 1 1    0   70   13 o  1  327.10  229.50 
1 1 1    0   70   14 o  1  456.70  286.10 
1 1 1    0   70   15 o  1  392.10  261.10 
1 1 1    0   70   16 o  1  444.10  280.40 
1 1 1    0   70   17 f  0  464.10  287.90 
1 1 1    0   70   18 o  1  449.70  288.50 
1 1 1    0   70   19 o  1  503.30  298.30 
1 1 1    0   70   20 o  1  424.20  266.00 
1 1 1    0   70   21 o  1  586.90  289.90 
1 1 1    0   70   22 o  1  362.30  235.70 
1 1 1    0   70   23 o  1  368.00  243.80 
1 1 1    0   70   24 o  1  265.70  189.10 
1 1 1    0   70   25 o  1  321.30  215.30 
1 1 1    0   70   26 o  1  269.10  188.50 
1 1 1    0   70   27 o  1  254.70  180.80 
1 1 1    0   70   28 o  1  404.10  256.40 
1 1 1    0   70   29 o  1  211.00  154.10 
1 1 1    0   70   30 f  0  387.60  242.60 
1 1 1    0   70   31 o  1  616.80  282.60 
1 1 1    0   70   32 o  1  615.50  200.10 
1 1 1    0   70   33 o  1  701.80  286.50 
1 1 1    0   70   34 o  1  244.40  173.70 
1 1 1    0   72    0 f  0  472.80  298.70 
1 1 1    0   72    1 o  1  269.90  190.90 
1 1 1    0   72    2 o  1  533.70  295.80 
1 1 1    0   72    3 o  1  406.60  267.50 
1 1 1    0   72    4 o  1  852.90  286.40 
1 1 1    0   72    5 o  1  476.20  275.60 
1 1 1    0   72    6 o  1  295.80  207.30 
1 1 1    0   72    7 o  1  238.30  173.40 
1 1 1    0   72    8 o  1  334.80  224.60 
1 1 1    0   72    9 o  1  371.80  240.60 
1 1 1    0   72   10 f  0  249.20  179.80 
1 1 1    0   72   11 o  1  436.30  187.20 
1 1 1    0   72   12 o  1  862.60  297.50 
1 1 1    0   72   13 o  1  305.20  212.50 
1 1 1    0   72   14 o  1  377.70  245.70 
1 1 1    0   72   15 o  1  308.50  213.30 
1 1 1    0   72   16 o  1  710.70  300.40 
1 1 1    0   72   17 o  1  372.50  242.40 
1 1 1    0   72   18 o  1  839.40  293.40 
1 1 1    0   72   19 o  1  259.80  185.20 
1 1 1    0   72   20 o  1  659.60  302.90 
1 1 1    0   72   21 o  1  323.70  218.20 
1 1 1    0   72   22 o  1  309.90  210.50 
1 1 1    0   72   23 o  1  459.80  273.50 
1 1 1    0   72   24 o  1  305.20  207.80 
1 1 1    0   72   25 o  1  296.20  203.60 
1 1 1    0   72   26 o  1  318.30  214.30 
1 1 1    0   72   27 o  1  307.40  210.40 
1 1 1    0   72   28 o  1  403.20  256.10 
1 1 1    0   74    0 o  1  325.30  230.00 
1 1 1    0   74    1 o  1  403.50  252.70 
1 1 1    0   74    2 o  1  337.10  224.60 
1 1 1    0   74    3 o  1  292.70  202.30 
1 1 1    0   74    4 o  1  698.70  306.40 
1 1 1    0   74    5 o  1  495.80  286.60 
1 1 1    0   74    6 o  1  407.00  264.80 
1 1 1    0   74    7 o  1  367.80  237.90 
1 1 1    0   74    8 o  1  357.00  234.10 
1 1 1    0   74    9 o  1  346.90  231.00 
1 1 1    0   74   10 o  1  272.00  193.60 
1 1 1    0   74   11 o  1  305.80  212.00 
1 1 1    0   74   12 o  1  881.00  279.50 
1 1 1    0   74   13 o  1  356.90  235.20 
1 1 1    0   74   14 o  1  279.80  196.50 
1 1 1    0   74   15 o  1  260.10  185.40 
1 1 1    0   74   16 o  1  346.10  228.40 
1 1 1    0   74   17 o  1  247.90  177.80 
1 1 1    0   74   18 o  1  261.10  185.70 
1 1 1    0   74   19 o  1  305.40  209.10 
1 1 1    0   74   20 o  1  278.90  194.80 
1 1 1    0   74   21 o  1  351.80  232.00 
1 1 1    0   74   22 o  1  268.20  190.90 
1 1 1    0   76    0 o  1  248.70  182.10 
1 1 1    0   76    1 o  1  311.50  213.20 
1 1 1    0   76    2 o  1  415.80  258.70 
1 1 1    0   76    3 o  1  384.10  249.80 
1 1 1    0   76    4 f  0  245.60  177.50 
1 1 1    0   76    5 o  1  383.40  245.80 
1 1 1    0   76    6 o  1  303.30  209.20 
1 1 1    0   76    7 o  1  282.60  198.00 
1 1 1    0   76    8 o  1  336.60  228.20 
1 1 1    0   76    9 o  1  304.30  212.00 
1 1 1    0   76   10 o  1  276.40  196.50 
1 1 1    0   76   11 o  1  229.70  166.80 
1 1 1    0   76   12 o  1  391.90  247.60 
1 1 1    1    1    6 o  1 5233.00   59.17 
1 1 1    1    1    7 o  1 6788.00   54.06 
1 1 1    1    1    8 o  1 4853.00   38.89 
1 1 1    1    1    9 o  1 3263.00   26.76 
1 1 1    1    1   10 o  1 8499.00   67.69 
1 1 1    1    1   11 f  0 4842.00   38.96 
1 1 1    1    1   12 o  1 1684.00   16.91 
1 1 1    1    1   13 o  1 4707.00   38.05 
1 1 1    1    1   14 o  1 2588.00   22.59 
1 1 1    1    1   15 o  1 4149.00   33.96 
1 1 1    1    1   16 o  1 2484.00   23.78 
1 1 1    1    1   17 o  1 3268.00   21.70 
1 1 1    1    1   18 o  1 3733.00   31.14 
1 1 1    1    1   19 o  1 1647.00   29.88 
1 1 1    1    1   20 o  1 2204.00   25.35 
1 1 1    1    1   21 o  1  916.60   31.20 
1 1 1    1    1   22 o  1 1016.00   31.75 
1 1 1    1    1   23 o  1 3254.00   40.51 
1 1 1    1    1   24 o  1 4708.00   40.43 
1 1 1    1    1   25 o  1 12690.00  134.50 
1 1 1    1    1   26 o  1 4189.00   46.83 
1 1 1    1    1   27 o  1 2278.00   18.48 
1 1 1    1    1   28 o  1 3308.00   34.30 
1 1 1    1    1   29 o  1  966.50   15.11 
1 1 1    1    1   30 o  1 3678.00   37.34 
1 1 1    1    1   31 o  1 3839.00   38.73 
1 1 1    1    1   32 o  1 5525.00   52.52 
1 1 1    1    1   33 o  1 1271.00   45.76 
1 1 1    1    1   34 o  1 6855.00   71.37 
1 1 1    1    1   35 o  1 2048.00   36.21 
1 1 1    1    1   36 o  1  582.50   94.03 
1 1 1    1    1   37 o  1 2211.00   37.46 
1 1 1    1    1   38 o  1 2469.00   45.17 
1 1 1    1    1   39 o  1 2236.00   48.85 
1 1 1    1    1   40 o  1 2088.00   40.85 
1 1 1    1    1   41 o  1 2696.00   40.34 
1 1 1    1    1   42 o  1 1639.00   45.74 
1 1 1    1    1   43 o  1 1969.00   59.18 
1 1 1    1    1   44 o  1 1316.00   72.18 
1 1 1    1    1   45 f  0 2984.00   60.18 
1 1 1    1    1   46 o  1 4681.00   75.45 
1 1 1    1    1   47 o  1 5012.00   64.33 
1 1 1    1    1   48 o  1 1188.00   73.08 
1 1 1    1    1   49 o  1 1408.00   59.13 
1 1 1    1    1   50 o  1 2206.00   45.62 
1 1 1    1    1   51 o  1 2712.00   43.91 
1 1 1    1    1   52 f  0 2321.00   45.90 
1 1 1    1    1   53 o  1 4559.00   51.87 
1 1 1    1    1   54 f  0 2248.00   47.68 
1 1 1    1    1   55 o  1 1361.00   67.08 
1 1 1    1    1   56 f  0 1812.00   54.70 
1 1 1    1    1   57 o  1 1059.00   30.07 
1 1 1    1    1   58 o  1 3996.00   50.87 
1 1 1    1    1   59 o  1 3568.00   49.86 
1 1 1    1    1   60 o  1 1653.00   66.07 
1 1 1    1    1   61 o  1 1625.00   68.12 
1 1 1    1    1   62 o  1 1409.00   78.41 
1 1 1    1    1   63 o  1 3562.00   52.12 
1 1 1    1    1   64 o  1 1315.00   32.00 
1 1 1    1    1   65 o  1 2485.00   68.64 
1 1 1    1    1   66 o  1 1551.00  103.60 
1 1 1    1    1   67 o  1 4496.00   57.27 
1 1 1    1    1   68 o  1 2357.00  100.50 
1 1 1    1    1   69 o  1 1092.00  167.30 
1 1 1    1    1   70 o  1 1665.00   40.05 
1 1 1    1    1   71 o  1  446.10  198.20 
1 1 1    1    1   72 o  1 1946.00   95.99 
1 1 1    1    1   73 o  1 2296.00   78.20 
1 1 1    1    1   74 o  1  466.50  196.00 
1 1 1    1    1   75 o  1  443.20  191.30 
1 1 1    1    1   76 o  1 2643.00   67.67 
1 1 1    1    1   77 o  1  995.10  150.90 
1 1 1    1    1   78 o  1  463.10  189.60 
1 1 1    1    1   79 o  1  326.50  155.60 
1 1 1    1    1   80 o  1  454.20  187.60 
1 1 1    1    1   81 o  1  600.30  196.10 
1 1 1    1    3    5 o  1 8258.00   61.50 
1 1 1    1    3    6 o  1 7206.00   41.66 
1 1 1    1    3    7 o  1 5339.00   38.22 
1 1 1    1    3    8 o  1 6598.00   38.15 
1 1 1    1    3    9 o  1 1651.00   20.32 
1 1 1    1    3   10 f  0 1006.00   25.46 
1 1 1    1    3   11 o  1 4280.00   28.04 
1 1 1    1    3   12 o  1 2150.00   19.59 
1 1 1    1    3   13 o  1 5391.00   43.43 
1 1 1    1    3   14 o  1 7638.00   61.05 
1 1 1    1    3   15 f  0 7931.00   63.40 
1 1 1    1    3   16 o  1  483.20   37.68 
1 1 1    1    3   17 o  1 5975.00   48.15 
1 1 1    1    3   18 o  1 1383.00   31.54 
1 1 1    1    3   19 o  1 5343.00   43.38 
1 1 1    1    3   20 o  1 1814.00   24.14 
1 1 1    1    3   21 o  1 3794.00   36.95 
1 1 1    1    3   22 o  1  901.10   49.69 
1 1 1    1    3   23 o  1 3987.00   47.65 
1 1 1    1    3   24 o  1 5053.00   55.11 
1 1 1    1    3   25 o  1 6800.00   72.83 
1 1 1    1    3   26 o  1 3274.00   33.56 
1 1 1    1    3   27 o  1 13040.00  119.80 
1 1 1    1    3   28 o  1 4940.00   47.19 
1 1 1    1    3   29 o  1 5726.00   54.03 
1 1 1    1    3   30 o  1 1358.00   32.97 
1 1 1    1    3   31 o  1 2718.00   31.85 
1 1 1    1    3   32 o  1 1637.00   16.21 
1 1 1    1    3   33 o  1  691.30   78.35 
1 1 1    1    3   34 o  1 2406.00   23.88 
1 1 1    1    3   35 f  0 2200.00   23.64 
1 1 1    1    3   36 o  1 1539.00   41.33 
1 1 1    1    3   37 o  1 3743.00   43.79 
1 1 1    1    3   38 o  1 4692.00   59.69 
1 1 1    1    3   39 o  1 1724.00   52.45 
1 1 1    1    3   40 o  1 1425.00   21.56 
1 1 1    1    3   41 o  1 3011.00   41.44 
1 1 1    1    3   42 o  1 1697.00   49.04 
1 1 1    1    3   43 o  1 1085.00   83.09 
1 1 1    1    3   44 o  1 3803.00   63.40 
1 1 1    1    3   45 o  1 2557.00   59.34 
1 1 1    1    3   46 o  1 3107.00   60.97 
1 1 1    1    3   47 o  1 1170.00   71.79 
1 1 1    1    3   48 o  1 4002.00   55.44 
1 1 1    1    3   49 o  1  607.30  129.00 
1 1 1    1    3   50 o  1 2778.00   44.39 
1 1 1    1    3   51 o  1 5047.00   56.35 
1 1 1    1    3   52 o  1  937.10   89.30 
1 1 1    1    3   53 o  1 2876.00   45.74 
1 1 1    1    3   54 o  1 2416.00   47.31 
1 1 1    1    3   55 o  1 3671.00   47.83 
1 1 1    1    3   56 o  1 4298.00   51.79 
1 1 1    1    3   57 o  1  973.90   96.18 
1 1 1    1    3   58 o  1 2572.00   49.58 
1 1 1    1    3   59 o  1 1397.00   73.73 
1 1 1    1    3   60 o  1 4440.00   54.30 
1 1 1    1    3   61 o  1 1458.00   74.74 
1 1 1    1    3   62 o  1 4526.00   53.96 
1 1 1    1    3   63 o  1 2840.00   29.86 
1 1 1    1    3   64 o  1 2487.00   58.01 
1 1 1    1    3   65 o  1  613.40  199.20 
1 1 1    1    3   66 o  1 1135.00  130.20 
1 1 1    1    3   67 o  1 1288.00  158.90 
1 1 1    1    3   68 o  1  642.20  240.20 
1 1 1    1    3   69 o  1 1880.00  100.60 
1 1 1    1    3   70 o  1 2903.00   77.47 
1 1 1    1    3   71 o  1  992.80  186.50 
1 1 1    1    3   72 o  1  565.80  217.80 
1 1 1    1    3   73 o  1  607.90  213.50 
1 1 1    1    3   74 o  1 1239.00  129.00 
1 1 1    1    3   75 o  1 2181.00   78.14 
1 1 1    1    3   76 o  1 1088.00  141.30 
1 1 1    1    3   77 o  1  976.70  156.10 
1 1 1    1    3   78 o  1  590.60  200.10 
1 1 1    1    3   79 o  1  362.70  166.30 
1 1 1    1    3   80 o  1  292.50  142.90 
1 1 1    1    3   81 o  1 1064.00  136.40 
1 1 1    1    5    2 o  1 1776.00   21.57 
1 1 1    1    5    3 o  1 8826.00   70.32 
1 1 1    1    5    4 o  1 11030.00   58.04 
1 1 1    1    5    5 f  0 6310.00   34.89 
1 1 1    1    5    6 o  1 6416.00   33.93 
1 1 1    1    5    7 o  1 2191.00   13.99 
1 1 1    1    5    8 o  1 1182.00   24.47 
1 1 1    1    5    9 o  1 5357.00   35.13 
1 1 1    1    5   10 o  1 4369.00   27.25 
1 1 1    1    5   11 o  1 3073.00   21.58 
1 1 1    1    5   12 o  1 3810.00   22.68 
1 1 1    1    5   13 o  1 1590.00   17.18 
1 1 1    1    5   14 o  1 6843.00   41.92 
1 1 1    1    5   15 o  1 2894.00   25.21 
1 1 1    1    5   16 o  1 5951.00   47.99 
1 1 1    1    5   17 o  1 3030.00   22.39 
1 1 1    1    5   18 o  1 1179.00   21.78 
1 1 1    1    5   19 o  1 2177.00   25.45 
1 1 1    1    5   20 o  1 4357.00   34.69 
1 1 1    1    5   21 o  1 2187.00   29.15 
1 1 1    1    5   22 o  1 2188.00   38.12 
1 1 1    1    5   23 o  1 4637.00   45.09 
1 1 1    1    5   24 o  1 2079.00   37.79 
1 1 1    1    5   25 o  1 1736.00   29.54 
1 1 1    1    5   26 o  1 2868.00   31.24 
1 1 1    1    5   27 o  1 2447.00   22.09 
1 1 1    1    5   28 o  1 7884.00   73.02 
1 1 1    1    5   29 o  1 5188.00   49.46 
1 1 1    1    5   30 o  1 1683.00   31.02 
1 1 1    1    5   31 o  1 8700.00   65.42 
1 1 1    1    5   32 o  1 3127.00   34.45 
1 1 1    1    5   33 o  1 2233.00   37.18 
1 1 1    1    5   34 o  1 1672.00   41.14 
1 1 1    1    5   35 o  1 2210.00   39.25 
1 1 1    1    5   36 f  0 1897.00   37.96 
1 1 1    1    5   37 o  1 1040.00   60.21 
1 1 1    1    5   38 o  1 3702.00   56.47 
1 1 1    1    5   39 o  1 3116.00   47.17 
1 1 1    1    5   40 o  1 1174.00   60.02 
1 1 1    1    5   41 o  1 4126.00   48.23 
1 1 1    1    5   42 o  1 2085.00   48.41 
1 1 1    1    5   43 o  1  701.00  127.90 
1 1 1    1    5   44 o  1 3407.00   56.26 
1 1 1    1    5   45 o  1 2315.00   61.11 
1 1 1    1    5   46 o  1 4750.00   67.81 
1 1 1    1    5   47 o  1 3750.00   53.19 
1 1 1    1    5   48 o  1 3025.00   46.23 
1 1 1    1    5   49 o  1 3100.00   44.03 
1 1 1    1    5   50 f  0 3384.00   58.61 
1 1 1    1    5   51 o  1 2491.00   44.97 
1 1 1    1    5   52 o  1 1553.00   56.96 
1 1 1    1    5   53 f  0 2192.00   47.52 
1 1 1    1    5   54 o  1 2420.00   46.79 
1 1 1    1    5   55 o  1 1609.00   59.30 
1 1 1    1    5   56 o  1 2534.00   47.71 
1 1 1    1    5   57 o  1 1410.00   69.11 
1 1 1    1    5   58 o  1 2919.00   48.33 
1 1 1    1    5   59 o  1 2432.00   52.00 
1 1 1    1    5   60 o  1 1743.00   63.44 
1 1 1    1    5   61 o  1 4421.00   54.30 
1 1 1    1    5   62 o  1 2671.00   53.19 
1 1 1    1    5   63 o  1 2123.00  110.00 
1 1 1    1    5   64 o  1 2538.00  107.00 
1 1 1    1    5   65 f  0 2207.00   74.82 
1 1 1    1    5   66 o  1  462.30  197.10 
1 1 1    1    5   67 o  1  943.90  215.20 
1 1 1    1    5   68 o  1  729.40  222.40 
1 1 1    1    5   69 o  1 1051.00  173.80 
1 1 1    1    5   70 o  1 1026.00  178.90 
1 1 1    1    5   71 f  0 1863.00  101.20 
1 1 1    1    5   72 o  1  899.80  198.50 
1 1 1    1    5   73 o  1 1191.00  137.70 
1 1 1    1    5   74 o  1  992.30  165.50 
1 1 1    1    5   75 o  1  855.80  184.70 
1 1 1    1    5   76 o  1 1415.00  218.70 
1 1 1    1    5   77 o  1  709.70  197.00 
1 1 1    1    5   78 o  1 1122.00  130.90 
1 1 1    1    5   79 o  1  829.20  175.00 
1 1 1    1    5   80 o  1  430.90  182.20 
1 1 1    1    5   81 o  1  837.20  169.80 
1 1 1    1    7    0 o  1 6060.00   68.58 
1 1 1    1    7    1 o  1 5713.00   45.76 
1 1 1    1    7    2 o  1 2723.00   16.87 
1 1 1    1    7    3 o  1 2762.00   17.13 
1 1 1    1    7    4 o  1 2949.00   17.24 
1 1 1    1    7    5 o  1 2709.00   23.19 
1 1 1    1    7    6 o  1 5859.00   31.17 
1 1 1    1    7    7 o  1 2223.00   17.29 
1 1 1    1    7    8 o  1 3475.00   22.25 
1 1 1    1    7    9 o  1 4663.00   25.00 
1 1 1    1    7   10 f  0 4959.00   32.78 
1 1 1    1    7   11 f  0 3928.00   21.35 
1 1 1    1    7   12 o  1 4002.00   21.88 
1 1 1    1    7   13 o  1 1870.00   13.34 
1 1 1    1    7   14 o  1 3632.00   21.20 
1 1 1    1    7   15 o  1 4238.00   25.26 
1 1 1    1    7   16 o  1 5292.00   36.64 
1 1 1    1    7   17 o  1 6552.00   38.20 
1 1 1    1    7   18 o  1 1723.00   21.30 
1 1 1    1    7   19 o  1 5861.00   41.12 
1 1 1    1    7   20 o  1 6202.00   63.62 
1 1 1    1    7   21 o  1 3134.00   39.66 
1 1 1    1    7   22 o  1 7518.00   76.66 
1 1 1    1    7   23 o  1 7793.00   62.61 
1 1 1    1    7   24 o  1 2471.00   31.17 
1 1 1    1    7   25 o  1 8344.00   82.32 
1 1 1    1    7   26 o  1 5798.00   54.58 
1 1 1    1    7   27 o  1 2169.00   33.14 
1 1 1    1    7   28 o  1 4917.00   37.90 
1 1 1    1    7   29 o  1 3536.00   36.50 
1 1 1    1    7   30 o  1 4599.00   44.81 
1 1 1    1    7   31 o  1 1931.00   20.70 
1 1 1    1    7   32 o  1 4806.00   44.20 
1 1 1    1    7   33 o  1 3534.00   44.24 
1 1 1    1    7   34 o  1 3303.00   40.10 
1 1 1    1    7   35 o  1 2682.00   39.88 
1 1 1    1    7   36 o  1 2406.00   37.14 
1 1 1    1    7   37 o  1 3157.00   32.19 
1 1 1    1    7   38 o  1 1889.00   42.98 
1 1 1    1    7   39 o  1 4051.00   50.99 
1 1 1    1    7   40 o  1 1509.00   55.42 
1 1 1    1    7   41 o  1 3524.00   47.59 
1 1 1    1    7   42 o  1 1295.00   71.87 
1 1 1    1    7   43 o  1 3516.00   48.93 
1 1 1    1    7   44 o  1 4444.00   59.99 
1 1 1    1    7   45 o  1  844.20  124.60 
1 1 1    1    7   46 o  1  582.50  151.30 
1 1 1    1    7   47 o  1 5448.00   68.89 
1 1 1    1    7   48 o  1  726.50  112.00 
1 1 1    1    7   49 o  1 1753.00   51.46 
1 1 1    1    7   50 o  1 2274.00   46.37 
1 1 1    1    7   51 f  0 6428.00   68.44 
1 1 1    1    7   52 o  1 3053.00   31.72 
1 1 1    1    7   53 o  1 5522.00   60.77 
1 1 1    1    7   54 o  1 2931.00   46.14 
1 1 1    1    7   55 o  1 4129.00   50.69 
1 1 1    1    7   56 o  1 1352.00   70.19 
1 1 1    1    7   57 o  1 3662.00   49.06 
1 1 1    1    7   58 o  1 1279.00   79.44 
1 1 1    1    7   59 o  1 1707.00   64.64 
1 1 1    1    7   60 o  1 2931.00   50.84 
1 1 1    1    7   61 o  1 2198.00   57.25 
1 1 1    1    7   62 o  1 1589.00   73.36 
1 1 1    1    7   63 o  1  545.50  180.10 
1 1 1    1    7   64 o  1 2281.00   65.74 
1 1 1    1    7   65 o  1  430.90  185.20 
1 1 1    1    7   66 o  1  570.60  215.10 
1 1 1    1    7   67 o  1 4026.00   83.18 
1 1 1    1    7   68 f  0  947.50  210.60 
1 1 1    1    7   69 o  1 1971.00   98.50 
1 1 1    1    7   70 o  1  696.80  225.70 
1 1 1    1    7   71 o  1 1745.00  108.50 
1 1 1    1    7   72 o  1 1614.00  111.80 
1 1 1    1    7   73 o  1 1893.00   91.27 
1 1 1    1    7   74 o  1 1958.00   88.22 
1 1 1    1    7   75 f  0  808.80  194.20 
1 1 1    1    7   76 o  1 1718.00  178.20 
1 1 1    1    7   77 o  1  718.80  195.90 
1 1 1    1    7   78 o  1  830.90  175.50 
1 1 1    1    7   79 o  1  313.60  150.60 
1 1 1    1    7   80 o  1  406.60  177.40 
1 1 1    1    7   81 o  1  331.30  155.90 
1 1 1    1    9    0 o  1 4121.00   47.56 
1 1 1    1    9    1 o  1 1230.00   16.87 
1 1 1    1    9    2 o  1 4073.00   33.26 
1 1 1    1    9    3 o  1 3946.00   23.54 
1 1 1    1    9    4 o  1 10830.00   62.51 
1 1 1    1    9    5 o  1 3691.00   24.88 
1 1 1    1    9    6 o  1 5316.00   28.42 
1 1 1    1    9    7 o  1 3363.00   18.85 
1 1 1    1    9    8 o  1 2839.00   19.78 
1 1 1    1    9    9 o  1  561.70   26.62 
1 1 1    1    9   10 o  1 3233.00   18.16 
1 1 1    1    9   11 o  1 3542.00   19.83 
1 1 1    1    9   12 o  1 6617.00   43.45 
1 1 1    1    9   13 o  1 3302.00   18.68 
1 1 1    1    9   14 o  1 10240.00   66.75 
1 1 1    1    9   15 o  1 2592.00   19.24 
1 1 1    1    9   16 o  1 3708.00   23.90 
1 1 1    1    9   17 o  1 2589.00   20.31 
1 1 1    1    9   18 o  1 5878.00   38.66 
1 1 1    1    9   19 o  1 6334.00   44.42 
1 1 1    1    9   20 o  1 3509.00   28.89 
1 1 1    1    9   21 o  1 6891.00   59.46 
1 1 1    1    9   22 o  1 10580.00   91.77 
1 1 1    1    9   23 o  1 4059.00   32.91 
1 1 1    1    9   24 o  1 8749.00   80.62 
1 1 1    1    9   25 o  1 2691.00   24.09 
1 1 1    1    9   26 o  1 3501.00   27.18 
1 1 1    1    9   27 o  1 2819.00   30.08 
1 1 1    1    9   28 o  1 6175.00   58.08 
1 1 1    1    9   29 o  1 4955.00   47.80 
1 1 1    1    9   30 o  1 4862.00   38.01 
1 1 1    1    9   31 o  1 1703.00   32.64 
1 1 1    1    9   32 o  1 2695.00   42.37 
1 1 1    1    9   33 o  1 3173.00   39.22 
1 1 1    1    9   34 o  1 1682.00   39.43 
1 1 1    1    9   35 o  1  688.00   90.77 
1 1 1    1    9   36 o  1 3664.00   43.53 
1 1 1    1    9   37 o  1 2752.00   44.59 
1 1 1    1    9   38 o  1 5221.00   60.50 
1 1 1    1    9   39 o  1  998.90   66.38 
1 1 1    1    9   40 o  1 3086.00   48.80 
1 1 1    1    9   41 o  1 4351.00   54.36 
1 1 1    1    9   42 o  1 2281.00   53.13 
1 1 1    1    9   43 o  1 3256.00   55.84 
1 1 1    1    9   44 o  1 1746.00   68.37 
1 1 1    1    9   45 o  1 1861.00   64.19 
1 1 1    1    9   46 o  1 1136.00   73.66 
1 1 1    1    9   47 o  1 2228.00   47.41 
1 1 1    1    9   48 o  1 1642.00   58.64 
1 1 1    1    9   49 o  1 1388.00   59.98 
1 1 1    1    9   50 o  1 4789.00   54.86 
1 1 1    1    9   51 o  1  748.40  115.70 
1 1 1    1    9   52 o  1 3369.00   46.64 
1 1 1    1    9   53 o  1 2642.00   45.94 
1 1 1    1    9   54 o  1 4759.00   54.88 
1 1 1    1    9   55 o  1 2145.00   51.57 
1 1 1    1    9   56 o  1 3533.00   48.75 
1 1 1    1    9   57 o  1 3734.00   50.18 
1 1 1    1    9   58 o  1 3851.00   51.55 
1 1 1    1    9   59 o  1 5702.00   63.52 
1 1 1    1    9   60 o  1 4291.00   54.07 
1 1 1    1    9   61 o  1 1965.00   62.00 
1 1 1    1    9   62 o  1 2550.00   55.05 
1 1 1    1    9   63 o  1 1769.00   76.40 
1 1 1    1    9   64 o  1 1175.00   43.06 
1 1 1    1    9   65 f  0 2511.00   77.02 
1 1 1    1    9   66 f  0  486.60  200.10 
1 1 1    1    9   67 o  1  507.20  209.90 
1 1 1    1    9   68 o  1 2622.00   88.63 
1 1 1    1    9   69 o  1 2406.00   81.12 
1 1 1    1    9   70 o  1 2099.00   95.66 
1 1 1    1    9   71 o  1 1390.00  133.80 
1 1 1    1    9   72 o  1 1221.00  141.80 
1 1 1    1    9   73 o  1 1219.00   47.13 
1 1 1    1    9   74 o  1 1109.00  149.20 
1 1 1    1    9   75 o  1  928.00   55.91 
1 1 1    1    9   76 o  1 2160.00   76.24 
1 1 1    1    9   77 o  1 2290.00  129.90 
1 1 1    1    9   78 o  1  413.40  181.10 
1 1 1    1    9   79 o  1  991.30  149.90 
1 1 1    1    9   80 o  1  299.90  145.30 
1 1 1    1    9   81 o  1  461.10  188.20 
1 1 1    1   11    0 o  1 3385.00   40.24 
1 1 1    1   11    1 o  1 1587.00   13.58 
1 1 1    1   11    2 o  1 3711.00   25.11 
1 1 1    1   11    3 o  1 3255.00   22.68 
1 1 1    1   11    4 o  1 1335.00   17.23 
1 1 1    1   11    5 o  1 2674.00   19.44 
1 1 1    1   11    6 o  1 1315.00   13.95 
1 1 1    1   11    7 o  1 4599.00   24.92 
1 1 1    1   11    8 o  1 5375.00   28.86 
1 1 1    1   11    9 o  1 2324.00   14.69 
1 1 1    1   11   10 o  1 5621.00   30.25 
1 1 1    1   11   11 o  1 4833.00   26.31 
1 1 1    1   11   12 o  1 8086.00   42.92 
1 1 1    1   11   13 o  1 3460.00   19.60 
1 1 1    1   11   14 o  1 4005.00   30.17 
1 1 1    1   11   15 o  1 3401.00   27.89 
1 1 1    1   11   16 o  1 5425.00   38.50 
1 1 1    1   11   17 o  1 1302.00   18.89 
1 1 1    1   11   18 o  1 5926.00   45.35 
1 1 1    1   11   19 o  1 3690.00   36.99 
1 1 1    1   11   20 o  1 10050.00   75.75 
1 1 1    1   11   21 o  1 3029.00   28.98 
1 1 1    1   11   22 o  1 4546.00   33.30 
1 1 1    1   11   23 o  1 4233.00   29.92 
1 1 1    1   11   24 f  0 4661.00   38.33 
1 1 1    1   11   25 o  1 7868.00   65.21 
1 1 1    1   11   26 o  1 2801.00   34.88 
1 1 1    1   11   27 o  1 3354.00   35.70 
1 1 1    1   11   28 o  1 7939.00   53.33 
1 1 1    1   11   29 o  1 2654.00   32.40 
1 1 1    1   11   30 o  1 2579.00   23.70 
1 1 1    1   11   31 o  1 2393.00   28.88 
1 1 1    1   11   32 o  1 2521.00   39.21 
1 1 1    1   11   33 o  1 2669.00   35.15 
1 1 1    1   11   34 o  1 1446.00   40.51 
1 1 1    1   11   35 f  0 2263.00   44.68 
1 1 1    1   11   36 o  1 2523.00   45.54 
1 1 1    1   11   37 o  1  460.00  139.50 
1 1 1    1   11   38 o  1 4003.00   47.51 
1 1 1    1   11   39 o  1  902.60   74.43 
1 1 1    1   11   40 o  1 1335.00   31.47 
1 1 1    1   11   41 o  1  392.40  157.40 
1 1 1    1   11   42 o  1 4043.00   63.24 
1 1 1    1   11   43 o  1 4710.00   62.95 
1 1 1    1   11   44 o  1 3506.00   58.43 
1 1 1    1   11   45 o  1  813.60  128.40 
1 1 1    1   11   46 o  1 1653.00   55.18 
1 1 1    1   11   47 o  1 1433.00   61.99 
1 1 1    1   11   48 o  1 1804.00   51.25 
1 1 1    1   11   49 o  1 2609.00   44.81 
1 1 1    1   11   50 o  1 3563.00   46.77 
1 1 1    1   11   51 o  1  894.00   95.19 
1 1 1    1   11   52 o  1 1508.00   59.84 
1 1 1    1   11   53 o  1 3965.00   46.25 
1 1 1    1   11   54 o  1 6735.00   71.80 
1 1 1    1   11   55 o  1 2572.00   77.22 
1 1 1    1   11   56 o  1 4231.00   52.14 
1 1 1    1   11   57 f  0 4162.00   52.39 
1 1 1    1   11   58 o  1 2456.00   52.91 
1 1 1    1   11   59 o  1  677.20  155.90 
1 1 1    1   11   60 o  1 2722.00   51.85 
1 1 1    1   11   61 o  1  545.30  173.30 
1 1 1    1   11   62 o  1 3431.00   49.45 
1 1 1    1   11   63 o  1  589.60  189.20 
1 1 1    1   11   64 o  1 3036.00   65.25 
1 1 1    1   11   65 o  1 1101.00  157.20 
1 1 1    1   11   66 o  1 1644.00  127.20 
1 1 1    1   11   67 o  1 3815.00   76.43 
1 1 1    1   11   68 o  1 2488.00   80.01 
1 1 1    1   11   69 o  1 1211.00  149.60 
1 1 1    1   11   70 o  1 1892.00  107.10 
1 1 1    1   11   71 o  1 1053.00  180.30 
1 1 1    1   11   72 o  1 1227.00  138.80 
1 1 1    1   11   73 f  0  792.20  201.50 
1 1 1    1   11   74 o  1 1496.00  107.50 
1 1 1    1   11   75 f  0 2149.00   77.37 
1 1 1    1   11   76 o  1 2104.00  139.60 
1 1 1    1   11   77 f  0 1586.00   97.59 
1 1 1    1   11   78 o  1 1226.00  121.00 
1 1 1    1   11   79 o  1  371.00  168.90 
1 1 1    1   11   80 o  1  611.40  196.40 
1 1 1    1   13    0 o  1 1946.00   29.32 
1 1 1    1   13    1 o  1 3635.00   30.66 
1 1 1    1   13    2 o  1 3449.00   29.35 
1 1 1    1   13    3 o  1 4161.00   34.51 
1 1 1    1   13    4 o  1 7237.00   44.40 
1 1 1    1   13    5 o  1 2571.00   18.76 
1 1 1    1   13    6 o  1 1650.00   18.69 
1 1 1    1   13    7 o  1 4330.00   30.71 
1 1 1    1   13    8 o  1 3285.00   23.46 
1 1 1    1   13    9 o  1 3761.00   21.29 
1 1 1    1   13   10 o  1 4269.00   23.57 
1 1 1    1   13   11 o  1 4295.00   25.96 
1 1 1    1   13   12 o  1 3650.00   23.91 
1 1 1    1   13   13 o  1 4563.00   32.78 
1 1 1    1   13   14 o  1 2625.00   28.05 
1 1 1    1   13   15 o  1 4893.00   46.26 
1 1 1    1   13   16 o  1 2861.00   29.30 
1 1 1    1   13   17 o  1 7503.00   49.06 
1 1 1    1   13   18 o  1 6615.00   43.44 
1 1 1    1   13   19 o  1 4286.00   37.43 
1 1 1    1   13   20 o  1 4315.00   32.04 
1 1 1    1   13   21 o  1 1063.00   32.36 
1 1 1    1   13   22 o  1 4411.00   28.33 
1 1 1    1   13   23 o  1 2819.00   24.04 
1 1 1    1   13   24 o  1 2566.00   25.32 
1 1 1    1   13   25 o  1 3490.00   23.83 
1 1 1    1   13   26 o  1 1516.00   21.15 
1 1 1    1   13   27 o  1 1138.00   35.01 
1 1 1    1   13   28 o  1 5780.00   40.07 
1 1 1    1   13   29 o  1 2998.00   24.25 
1 1 1    1   13   30 f  0 3832.00   31.55 
1 1 1    1   13   31 o  1 1093.00   42.61 
1 1 1    1   13   32 o  1  799.40   62.26 
1 1 1    1   13   33 o  1 1922.00   33.66 
1 1 1    1   13   34 o  1  898.70   58.36 
1 1 1    1   13   35 o  1 3590.00   30.64 
1 1 1    1   13   36 o  1 3777.00   39.21 
1 1 1    1   13   37 o  1 2488.00   42.96 
1 1 1    1   13   38 f  0 1245.00   49.70 
1 1 1    1   13   39 o  1 2228.00   39.02 
1 1 1    1   13   40 o  1 2276.00   69.98 
1 1 1    1   13   41 o  1 4602.00   88.22 
1 1 1    1   13   42 o  1  481.10  161.50 
1 1 1    1   13   43 o  1 3098.00   56.24 
1 1 1    1   13   44 o  1 3200.00   56.33 
1 1 1    1   13   45 o  1 3140.00   51.29 
1 1 1    1   13   46 o  1 3139.00   51.50 
1 1 1    1   13   47 o  1  388.60  146.60 
1 1 1    1   13   48 o  1  809.90  102.80 
1 1 1    1   13   49 o  1 3446.00   35.23 
1 1 1    1   13   50 o  1 3625.00   47.46 
1 1 1    1   13   51 o  1 1930.00   52.06 
1 1 1    1   13   52 o  1 3361.00   47.46 
1 1 1    1   13   53 o  1 5447.00   60.39 
1 1 1    1   13   54 o  1 2598.00   49.51 
1 1 1    1   13   55 o  1 5771.00   63.48 
1 1 1    1   13   56 o  1 2048.00   55.46 
1 1 1    1   13   57 o  1 3203.00   49.78 
1 1 1    1   13   58 o  1 2308.00   55.50 
1 1 1    1   13   59 o  1 1269.00   34.96 
1 1 1    1   13   60 o  1 1995.00   62.23 
1 1 1    1   13   61 f  0 2301.00   60.08 
1 1 1    1   13   62 o  1 4916.00   63.34 
1 1 1    1   13   63 o  1  832.70  164.30 
1 1 1    1   13   64 o  1 2108.00   84.82 
1 1 1    1   13   65 o  1 1465.00  120.00 
1 1 1    1   13   66 o  1 1583.00  123.40 
1 1 1    1   13   67 o  1  538.40  225.00 
1 1 1    1   13   68 o  1 1209.00  148.90 
1 1 1    1   13   69 o  1 5815.00   67.43 
1 1 1    1   13   70 o  1 1703.00  113.70 
1 1 1    1   13   71 o  1 1104.00   55.57 
1 1 1    1   13   72 o  1 1274.00  134.70 
1 1 1    1   13   73 o  1 2156.00   82.46 
1 1 1    1   13   74 o  1 2919.00   66.46 
1 1 1    1   13   75 o  1 1688.00   91.98 
1 1 1    1   13   76 o  1  547.40  201.10 
1 1 1    1   13   77 o  1  348.30  163.50 
1 1 1    1   13   78 o  1  491.90  194.60 
1 1 1    1   13   79 o  1  507.10  193.80 
1 1 1    1   13   80 o  1  372.10  169.40 
1 1 1    1   15    0 o  1 6005.00   68.87 
1 1 1    1   15    1 o  1 3393.00   24.74 
1 1 1    1   15    2 o  1 3735.00   25.49 
1 1 1    1   15    3 o  1 4303.00   28.94 
1 1 1    1   15    4 o  1 3507.00   30.17 
1 1 1    1   15    5 o  1 2223.00   17.06 
1 1 1    1   15    6 o  1 6546.00   40.47 
1 1 1    1   15    7 o  1 1321.00   16.53 
1 1 1    1   15    8 o  1 2488.00   21.65 
1 1 1    1   15    9 o  1  977.80   20.80 
1 1 1    1   15   10 f  0 6883.00   52.00 
1 1 1    1   15   11 o  1 3649.00   28.10 
1 1 1    1   15   12 o  1 1456.00   18.91 
1 1 1    1   15   13 o  1 3458.00   35.46 
1 1 1    1   15   14 o  1 7135.00   66.67 
1 1 1    1   15   15 o  1 4543.00   29.44 
1 1 1    1   15   16 o  1 4003.00   25.06 
1 1 1    1   15   17 o  1 5556.00   31.79 
1 1 1    1   15   18 o  1 5867.00   38.11 
1 1 1    1   15   19 o  1 9862.00   60.00 
1 1 1    1   15   20 o  1 7639.00   46.85 
1 1 1    1   15   21 o  1  824.40   25.89 
1 1 1    1   15   22 o  1  951.70   36.86 
1 1 1    1   15   23 o  1 8009.00   49.22 
1 1 1    1   15   24 o  1 6832.00   42.18 
1 1 1    1   15   25 o  1 3250.00   24.90 
1 1 1    1   15   26 o  1 2412.00   22.43 
1 1 1    1   15   27 f  0 3344.00   24.19 
1 1 1    1   15   28 o  1 6035.00   37.98 
1 1 1    1   15   29 o  1  978.50   29.21 
1 1 1    1   15   30 o  1  445.20  101.30 
1 1 1    1   15   31 o  1 3613.00   31.44 
1 1 1    1   15   32 o  1 1783.00   35.96 
1 1 1    1   15   33 o  1 2231.00   28.71 
1 1 1    1   15   34 o  1 2483.00   34.64 
1 1 1    1   15   35 o  1 2466.00   26.85 
1 1 1    1   15   36 o  1 1916.00   42.68 
1 1 1    1   15   37 o  1 1157.00   37.26 
1 1 1    1   15   38 o  1 2600.00   41.85 
1 1 1    1   15   39 o  1  671.10   55.89 
1 1 1    1   15   40 o  1 2170.00   57.90 
1 1 1    1   15   41 o  1 3341.00   57.67 
1 1 1    1   15   42 o  1 2253.00   46.48 
1 1 1    1   15   43 o  1 1486.00   56.14 
1 1 1    1   15   44 o  1 3634.00   43.49 
1 1 1    1   15   45 o  1 1042.00   50.69 
1 1 1    1   15   46 o  1  542.00   56.60 
1 1 1    1   15   47 o  1 1448.00   51.89 
1 1 1    1   15   48 o  1 2790.00   39.37 
1 1 1    1   15   49 o  1 2503.00   46.63 
1 1 1    1   15   50 o  1 1160.00   37.47 
1 1 1    1   15   51 o  1 2959.00   43.58 
1 1 1    1   15   52 o  1 2841.00   38.71 
1 1 1    1   15   53 o  1  375.50  149.10 
1 1 1    1   15   54 o  1 4293.00   52.78 
1 1 1    1   15   55 o  1 1483.00   72.21 
1 1 1    1   15   56 o  1 2869.00   50.76 
1 1 1    1   15   57 o  1 1133.00   96.33 
1 1 1    1   15   58 o  1 2060.00  102.60 
1 1 1    1   15   59 o  1  463.90  172.90 
1 1 1    1   15   60 o  1 1434.00   83.31 
1 1 1    1   15   61 o  1 5089.00   54.36 
1 1 1    1   15   62 f  0  965.50  138.70 
1 1 1    1   15   63 o  1 1026.00  164.80 
1 1 1    1   15   64 f  0 1276.00  141.00 
1 1 1    1   15   65 o  1 2256.00  103.40 
1 1 1    1   15   66 o  1 1240.00  162.40 
1 1 1    1   15   67 o  1  482.80  202.00 
1 1 1    1   15   68 o  1 1123.00  168.20 
1 1 1    1   15   69 o  1 2691.00   82.50 
1 1 1    1   15   70 o  1 1768.00  111.00 
1 1 1    1   15   71 o  1 1296.00   47.83 
1 1 1    1   15   72 o  1  766.80  205.90 
1 1 1    1   15   73 o  1  415.80  186.00 
1 1 1    1   15   74 o  1 1239.00  131.40 
1 1 1    1   15   75 o  1 1246.00  125.70 
1 1 1    1   15   76 o  1  434.60  187.40 
1 1 1    1   15   77 o  1  384.40  174.40 
1 1 1    1   15   78 o  1  327.60  156.00 
1 1 1    1   15   79 o  1  869.70  168.70 
1 1 1    1   15   80 o  1  629.60  200.70 
1 1 1    1   17    0 o  1 1130.00   52.47 
1 1 1    1   17    1 o  1 6755.00   77.38 
1 1 1    1   17    2 o  1 4615.00   44.62 
1 1 1    1   17    3 o  1 3598.00   44.18 
1 1 1    1   17    4 o  1 1560.00   32.95 
1 1 1    1   17    5 o  1 1730.00   29.33 
1 1 1    1   17    6 o  1 3581.00   27.09 
1 1 1    1   17    7 o  1 2084.00   22.04 
1 1 1    1   17    8 f  0 3108.00   29.68 
1 1 1    1   17    9 o  1 5170.00   54.07 
1 1 1    1   17   10 o  1 1712.00   24.68 
1 1 1    1   17   11 o  1 5614.00   46.25 
1 1 1    1   17   12 f  0 1803.00   20.34 
1 1 1    1   17   13 f  0 3433.00   26.99 
1 1 1    1   17   14 o  1 6948.00   39.05 
1 1 1    1   17   15 f  0 10610.00   67.43 
1 1 1    1   17   16 o  1 3398.00   23.45 
1 1 1    1   17   17 o  1 1899.00   21.93 
1 1 1    1   17   18 o  1 4603.00   31.26 
1 1 1    1   17   19 f  0 2974.00   21.94 
1 1 1    1   17   20 o  1  632.50   54.10 
1 1 1    1   17   21 o  1 2104.00   20.32 
1 1 1    1   17   22 o  1 5548.00   38.22 
1 1 1    1   17   23 o  1 5546.00   34.98 
1 1 1    1   17   24 o  1 1285.00   32.76 
1 1 1    1   17   25 o  1 3472.00   30.18 
1 1 1    1   17   26 o  1 5438.00   38.34 
1 1 1    1   17   27 o  1  735.40   60.47 
1 1 1    1   17   28 o  1 2353.00   31.39 
1 1 1    1   17   29 o  1 3718.00   28.62 
1 1 1    1   17   30 o  1 2072.00   24.05 
1 1 1    1   17   31 o  1  760.60   62.88 
1 1 1    1   17   32 o  1  550.50   50.97 
1 1 1    1   17   33 o  1 1140.00   47.15 
1 1 1    1   17   34 o  1 3337.00   36.31 
1 1 1    1   17   35 o  1 2426.00   38.45 
1 1 1    1   17   36 o  1 2061.00   54.67 
1 1 1    1   17   37 o  1  567.30  134.50 
1 1 1    1   17   38 o  1 2140.00   60.66 
1 1 1    1   17   39 o  1 3752.00   46.61 
1 1 1    1   17   40 o  1 1626.00   56.58 
1 1 1    1   17   41 o  1 4081.00   62.88 
1 1 1    1   17   42 o  1  387.60  147.70 
1 1 1    1   17   43 o  1 4855.00   41.36 
1 1 1    1   17   44 o  1 2498.00   41.48 
1 1 1    1   17   45 o  1 1516.00   55.87 
1 1 1    1   17   46 o  1 1765.00   54.27 
1 1 1    1   17   47 o  1  985.10   77.00 
1 1 1    1   17   48 o  1 2334.00   41.60 
1 1 1    1   17   49 o  1 1695.00   29.72 
1 1 1    1   17   50 o  1 4743.00   39.19 
1 1 1    1   17   51 o  1 3417.00   33.10 
1 1 1    1   17   52 o  1 3203.00   42.34 
1 1 1    1   17   53 o  1 2983.00   35.98 
1 1 1    1   17   54 o  1 4353.00   39.21 
1 1 1    1   17   55 o  1 1535.00   60.40 
1 1 1    1   17   56 o  1 5029.00   58.96 
1 1 1    1   17   57 o  1 1558.00   60.80 
1 1 1    1   17   58 o  1 3477.00   56.10 
1 1 1    1   17   59 o  1 1312.00   48.44 
1 1 1    1   17   60 o  1  920.70  128.40 
1 1 1    1   17   61 o  1 2796.00   66.22 
1 1 1    1   17   62 o  1 1642.00  106.50 
1 1 1    1   17   63 o  1 2328.00  111.60 
1 1 1    1   17   64 o  1 3221.00   65.02 
1 1 1    1   17   65 o  1 2224.00   81.83 
1 1 1    1   17   66 o  1 1783.00   98.01 
1 1 1    1   17   67 o  1  764.70   82.32 
1 1 1    1   17   68 o  1 2515.00   84.42 
1 1 1    1   17   69 o  1 1342.00  147.20 
1 1 1    1   17   70 o  1  681.00  229.30 
1 1 1    1   17   71 o  1 1567.00  113.40 
1 1 1    1   17   72 o  1  771.60  209.90 
1 1 1    1   17   73 o  1  807.20  202.90 
1 1 1    1   17   74 o  1 2070.00   82.75 
1 1 1    1   17   75 o  1  832.30  188.40 
1 1 1    1   17   76 o  1 1087.00  144.80 
1 1 1    1   17   77 o  1  387.60  177.50 
1 1 1    1   17   78 o  1 1444.00  104.80 
1 1 1    1   17   79 o  1  727.70   68.74 
1 1 1    1   19    0 o  1 5338.00   88.14 
1 1 1    1   19    1 o  1 1423.00   35.87 
1 1 1    1   19    2 o  1 3463.00   43.55 
1 1 1    1   19    3 o  1 4236.00   50.90 
1 1 1    1   19    4 o  1 4391.00   52.38 
1 1 1    1   19    5 o  1 4772.00   46.30 
1 1 1    1   19    6 o  1 2453.00   22.34 
1 1 1    1   19    7 o  1 4819.00   32.88 
1 1 1    1   19    8 o  1 8029.00   69.16 
1 1 1    1   19    9 o  1 3961.00   36.61 
1 1 1    1   19   10 o  1 3165.00   25.37 
1 1 1    1   19   11 f  0 3392.00   22.07 
1 1 1    1   19   12 o  1 1917.00   22.33 
1 1 1    1   19   13 o  1 8181.00   50.13 
1 1 1    1   19   14 o  1 7246.00   55.12 
1 1 1    1   19   15 o  1 13060.00   97.78 
1 1 1    1   19   16 o  1 4039.00   27.96 
1 1 1    1   19   17 o  1 1029.00   24.43 
1 1 1    1   19   18 o  1 3294.00   25.29 
1 1 1    1   19   19 o  1 6051.00   38.03 
1 1 1    1   19   20 o  1 7041.00   43.75 
1 1 1    1   19   21 o  1 7142.00   44.30 
1 1 1    1   19   22 o  1 3558.00   30.91 
1 1 1    1   19   23 o  1 1787.00   28.14 
1 1 1    1   19   24 o  1 5211.00   41.21 
1 1 1    1   19   25 o  1 4634.00   30.79 
1 1 1    1   19   26 o  1 3258.00   33.18 
1 1 1    1   19   27 f  0 2935.00   26.28 
1 1 1    1   19   28 o  1  703.20   34.63 
1 1 1    1   19   29 o  1 2531.00   28.90 
1 1 1    1   19   30 o  1 2297.00   28.58 
1 1 1    1   19   31 o  1 6458.00   57.96 
1 1 1    1   19   32 f  0 1850.00   33.03 
1 1 1    1   19   33 o  1 2972.00   33.62 
1 1 1    1   19   34 o  1 3204.00   30.06 
1 1 1    1   19   35 f  0 3165.00   41.07 
1 1 1    1   19   36 o  1 2427.00   36.65 
1 1 1    1   19   37 o  1 1959.00   52.32 
1 1 1    1   19   38 o  1 1206.00   70.70 
1 1 1    1   19   39 o  1 1123.00   87.25 
1 1 1    1   19   40 o  1 5772.00   54.95 
1 1 1    1   19   41 o  1  808.80  130.70 
1 1 1    1   19   42 o  1 2756.00   53.52 
1 1 1    1   19   43 o  1 1176.00   68.61 
1 1 1    1   19   44 o  1 2783.00   35.32 
1 1 1    1   19   45 o  1  965.10   44.18 
1 1 1    1   19   46 o  1 1196.00   74.94 
1 1 1    1   19   47 o  1  451.90  147.80 
1 1 1    1   19   48 o  1 1961.00   47.20 
1 1 1    1   19   49 o  1 3895.00   47.22 
1 1 1    1   19   50 f  0 3793.00   38.02 
1 1 1    1   19   51 o  1 2379.00   38.85 
1 1 1    1   19   52 o  1 4755.00   49.62 
1 1 1    1   19   53 o  1 1900.00   36.20 
1 1 1    1   19   54 o  1 3519.00   44.81 
1 1 1    1   19   55 o  1 1054.00   86.74 
1 1 1    1   19   56 o  1 2654.00   42.26 
1 1 1    1   19   57 o  1 3152.00   45.92 
1 1 1    1   19   58 o  1 5916.00   48.11 
1 1 1    1   19   59 o  1 4507.00   56.88 
1 1 1    1   19   60 f  0 8064.00   85.29 
1 1 1    1   19   61 o  1 1590.00   88.22 
1 1 1    1   19   62 o  1 3271.00   63.57 
1 1 1    1   19   63 o  1 2295.00   64.96 
1 1 1    1   19   64 o  1 1890.00   82.34 
1 1 1    1   19   65 o  1  772.90  188.80 
1 1 1    1   19   66 o  1 1448.00  100.00 
1 1 1    1   19   67 o  1 2584.00   66.29 
1 1 1    1   19   68 o  1  712.10   90.91 
1 1 1    1   19   69 o  1 1535.00   61.36 
1 1 1    1   19   70 o  1  294.30  144.10 
1 1 1    1   19   71 o  1 1656.00   86.61 
1 1 1    1   19   72 o  1  606.00  191.90 
1 1 1    1   19   73 o  1 1333.00  100.60 
1 1 1    1   19   74 o  1 1496.00   89.83 
1 1 1    1   19   75 o  1  529.20  196.90 
1 1 1    1   19   76 o  1  565.60  196.10 
1 1 1    1   19   77 o  1 1304.00  104.30 
1 1 1    1   19   78 o  1 1467.00   94.59 
1 1 1    1   19   79 o  1  467.20  185.30 
1 1 1    1   21    0 o  1 1689.00   37.40 
1 1 1    1   21    1 o  1 7349.00   59.50 
1 1 1    1   21    2 o  1 5319.00   36.07 
1 1 1    1   21    3 o  1 2829.00   27.91 
1 1 1    1   21    4 o  1 2881.00   21.53 
1 1 1    1   21    5 o  1 1518.00   27.79 
1 1 1    1   21    6 o  1  401.00   85.32 
1 1 1    1   21    7 o  1 2462.00   22.87 
1 1 1    1   21    8 o  1 4702.00   34.68 
1 1 1    1   21    9 o  1 3327.00   31.79 
1 1 1    1   21   10 o  1 4504.00   31.86 
1 1 1    1   21   11 o  1 8033.00   53.96 
1 1 1    1   21   12 o  1 3680.00   26.16 
1 1 1    1   21   13 o  1 1415.00   28.63 
1 1 1    1   21   14 o  1 2826.00   25.29 
1 1 1    1   21   15 o  1 6994.00   43.34 
1 1 1    1   21   16 o  1 3121.00   23.03 
1 1 1    1   21   17 o  1 4339.00   29.77 
1 1 1    1   21   18 o  1 3014.00   24.33 
1 1 1    1   21   19 o  1 4038.00   26.93 
1 1 1    1   21   20 o  1 1305.00   30.31 
1 1 1    1   21   21 o  1 5099.00   32.95 
1 1 1    1   21   22 o  1  804.00   26.80 
1 1 1    1   21   23 o  1 2626.00   22.11 
1 1 1    1   21   24 o  1 2148.00   28.22 
1 1 1    1   21   25 o  1 3982.00   37.64 
1 1 1    1   21   26 o  1 1598.00   37.21 
1 1 1    1   21   27 o  1  305.20  115.30 
1 1 1    1   21   28 o  1 3581.00   35.83 
1 1 1    1   21   29 f  0 2507.00   33.10 
1 1 1    1   21   30 o  1 4587.00   44.00 
1 1 1    1   21   31 o  1 1217.00   46.76 
1 1 1    1   21   32 o  1 3810.00   32.90 
1 1 1    1   21   33 o  1 2486.00   38.05 
1 1 1    1   21   34 o  1 3447.00   42.50 
1 1 1    1   21   35 o  1 2484.00   55.62 
1 1 1    1   21   36 o  1 2031.00   50.02 
1 1 1    1   21   37 f  0 1541.00   51.44 
1 1 1    1   21   38 o  1 1104.00   73.25 
1 1 1    1   21   39 o  1 2837.00   42.64 
1 1 1    1   21   40 o  1  711.50   47.56 
1 1 1    1   21   41 o  1  887.60   88.56 
1 1 1    1   21   42 o  1  614.80  158.40 
1 1 1    1   21   43 o  1 3131.00   35.85 
1 1 1    1   21   44 o  1 2384.00   51.10 
1 1 1    1   21   45 o  1 1357.00   64.17 
1 1 1    1   21   46 o  1 2526.00   49.80 
1 1 1    1   21   47 o  1  681.70  131.80 
1 1 1    1   21   48 o  1 2154.00   47.52 
1 1 1    1   21   49 o  1 2894.00   50.74 
1 1 1    1   21   50 o  1 2545.00   34.89 
1 1 1    1   21   51 o  1 3413.00   46.99 
1 1 1    1   21   52 o  1 2961.00   52.70 
1 1 1    1   21   53 o  1 1484.00   66.58 
1 1 1    1   21   54 o  1 1332.00   41.43 
1 1 1    1   21   55 o  1 1447.00   70.18 
1 1 1    1   21   56 o  1  351.90  150.80 
1 1 1    1   21   57 o  1 2283.00   38.86 
1 1 1    1   21   58 o  1 3947.00   55.35 
1 1 1    1   21   59 o  1 5228.00   62.52 
1 1 1    1   21   60 o  1 4784.00   64.61 
1 1 1    1   21   61 o  1 2117.00   77.78 
1 1 1    1   21   62 o  1  356.80  162.30 
1 1 1    1   21   63 f  0 3522.00   61.67 
1 1 1    1   21   64 f  0 2368.00   70.45 
1 1 1    1   21   65 o  1  971.80  150.30 
1 1 1    1   21   66 o  1 2901.00   59.78 
1 1 1    1   21   67 o  1 1079.00  146.00 
1 1 1    1   21   68 o  1 3350.00   61.56 
1 1 1    1   21   69 o  1 1134.00  168.80 
1 1 1    1   21   70 o  1  493.20  194.80 
1 1 1    1   21   71 o  1  334.20  156.90 
1 1 1    1   21   72 o  1  426.10  179.10 
1 1 1    1   21   73 o  1  662.70  189.60 
1 1 1    1   21   74 o  1  314.30  149.30 
1 1 1    1   21   75 o  1  478.10  183.20 
1 1 1    1   21   76 o  1  608.80  183.60 
1 1 1    1   21   77 o  1  913.80  139.70 
1 1 1    1   21   78 o  1  377.60  166.00 
1 1 1    1   23    0 o  1 10870.00  141.50 
1 1 1    1   23    1 o  1  500.70   83.79 
1 1 1    1   23    2 f  0 4965.00   38.47 
1 1 1    1   23    3 o  1 1694.00   31.73 
1 1 1    1   23    4 o  1 7402.00   68.91 
1 1 1    1   23    5 o  1 3199.00   34.62 
1 1 1    1   23    6 o  1 2482.00   24.16 
1 1 1    1   23    7 o  1 1627.00   28.62 
1 1 1    1   23    8 o  1 4799.00   35.89 
1 1 1    1   23    9 f  0 3834.00   30.24 
1 1 1    1   23   10 o  1 4608.00   32.77 
1 1 1    1   23   11 o  1 5369.00   35.61 
1 1 1    1   23   12 o  1 4603.00   34.33 
1 1 1    1   23   13 o  1 2283.00   21.08 
1 1 1    1   23   14 o  1 5215.00   33.65 
1 1 1    1   23   15 o  1 2045.00   29.59 
1 1 1    1   23   16 o  1 4187.00   28.62 
1 1 1    1   23   17 o  1 2604.00   27.43 
1 1 1    1   23   18 o  1 2781.00   31.15 
1 1 1    1   23   19 o  1 4458.00   36.69 
1 1 1    1   23   20 o  1 1769.00   26.10 
1 1 1    1   23   21 o  1 3070.00   29.61 
1 1 1    1   23   22 o  1 3026.00   27.24 
1 1 1    1   23   23 o  1 2536.00   31.80 
1 1 1    1   23   24 o  1  691.80   72.54 
1 1 1    1   23   25 o  1 1289.00   37.76 
1 1 1    1   23   26 o  1 1833.00   34.11 
1 1 1    1   23   27 o  1 1772.00   35.68 
1 1 1    1   23   28 o  1 3558.00   34.18 
1 1 1    1   23   29 o  1 1878.00   35.84 
1 1 1    1   23   30 o  1 2011.00   31.34 
1 1 1    1   23   31 f  0 3595.00   40.79 
1 1 1    1   23   32 o  1 1710.00   45.46 
1 1 1    1   23   33 o  1 2430.00   40.35 
1 1 1    1   23   34 o  1 2487.00   44.71 
1 1 1    1   23   35 o  1  514.60  155.70 
1 1 1    1   23   36 o  1 2121.00   42.17 
1 1 1    1   23   37 o  1 2769.00   39.22 
1 1 1    1   23   38 o  1 2162.00   32.82 
1 1 1    1   23   39 o  1 1984.00   37.76 
1 1 1    1   23   40 o  1  937.80   51.17 
1 1 1    1   23   41 o  1 2426.00   41.70 
1 1 1    1   23   42 o  1 1714.00   40.06 
1 1 1    1   23   43 o  1 1621.00   37.38 
1 1 1    1   23   44 o  1 2934.00   32.75 
1 1 1    1   23   45 o  1 1518.00   60.58 
1 1 1    1   23   46 o  1 3842.00   41.69 
1 1 1    1   23   47 o  1 3010.00   38.84 
1 1 1    1   23   48 o  1 5797.00   46.31 
1 1 1    1   23   49 o  1 1810.00   41.15 
1 1 1    1   23   50 o  1 2028.00   36.92 
1 1 1    1   23   51 o  1 2097.00   51.83 
1 1 1    1   23   52 o  1 3340.00   48.02 
1 1 1    1   23   53 o  1 3642.00   47.12 
1 1 1    1   23   54 o  1 1229.00   47.67 
1 1 1    1   23   55 o  1 1080.00   94.82 
1 1 1    1   23   56 o  1  575.00   81.59 
1 1 1    1   23   57 o  1  976.40  124.00 
1 1 1    1   23   58 o  1 3663.00   56.84 
1 1 1    1   23   59 o  1 1010.00  149.30 
1 1 1    1   23   60 o  1 2688.00   60.71 
1 1 1    1   23   61 o  1  313.90  149.70 
1 1 1    1   23   62 o  1  978.10  155.90 
1 1 1    1   23   63 o  1  757.00   87.58 
1 1 1    1   23   64 o  1 2046.00   78.42 
1 1 1    1   23   65 o  1 1471.00  105.80 
1 1 1    1   23   66 o  1 1501.00  103.10 
1 1 1    1   23   67 o  1 1453.00  115.90 
1 1 1    1   23   68 o  1 1042.00  157.40 
1 1 1    1   23   69 o  1 2568.00   59.73 
1 1 1    1   23   70 o  1  616.60  199.70 
1 1 1    1   23   71 o  1  531.20  121.90 
1 1 1    1   23   72 o  1 2454.00   63.19 
1 1 1    1   23   73 o  1  415.90  176.30 
1 1 1    1   23   74 o  1  401.00  172.80 
1 1 1    1   23   75 o  1  391.80  170.10 
1 1 1    1   23   76 o  1 1381.00   95.32 
1 1 1    1   23   77 o  1 1120.00  139.00 
1 1 1    1   23   78 o  1 1534.00   89.34 
1 1 1    1   25    0 o  1 1923.00   25.46 
1 1 1    1   25    1 o  1 4050.00   38.68 
1 1 1    1   25    2 o  1 4312.00   42.89 
1 1 1    1   25    3 o  1 5696.00   54.29 
1 1 1    1   25    4 o  1 3124.00   27.38 
1 1 1    1   25    5 o  1 1751.00   33.36 
1 1 1    1   25    6 o  1 5702.00   54.26 
1 1 1    1   25    7 o  1 2027.00   22.99 
1 1 1    1   25    8 o  1 4894.00   36.36 
1 1 1    1   25    9 o  1 2892.00   25.62 
1 1 1    1   25   10 o  1 1052.00   41.94 
1 1 1    1   25   11 o  1 6252.00   43.18 
1 1 1    1   25   12 o  1 2935.00   25.29 
1 1 1    1   25   13 o  1  704.80   59.22 
1 1 1    1   25   14 o  1 1523.00   27.01 
1 1 1    1   25   15 o  1 3084.00   27.44 
1 1 1    1   25   16 o  1 3495.00   37.15 
1 1 1    1   25   17 o  1  894.90   55.72 
1 1 1    1   25   18 o  1 2809.00   24.03 
1 1 1    1   25   19 o  1  434.30  107.50 
1 1 1    1   25   20 o  1 3150.00   29.28 
1 1 1    1   25   21 o  1 1651.00   35.69 
1 1 1    1   25   22 o  1  778.10   66.21 
1 1 1    1   25   23 o  1  603.20   83.85 
1 1 1    1   25   24 f  0  686.90   41.14 
1 1 1    1   25   25 o  1 1965.00   29.98 
1 1 1    1   25   26 o  1 2155.00   31.08 
1 1 1    1   25   27 o  1 2967.00   29.54 
1 1 1    1   25   28 o  1 2081.00   38.83 
1 1 1    1   25   29 o  1 1640.00   51.98 
1 1 1    1   25   30 o  1 1677.00   55.95 
1 1 1    1   25   31 o  1 2783.00   47.78 
1 1 1    1   25   32 o  1 2487.00   42.84 
1 1 1    1   25   33 o  1 1444.00   57.93 
1 1 1    1   25   34 o  1 1128.00   84.94 
1 1 1    1   25   35 o  1 2102.00   41.84 
1 1 1    1   25   36 o  1 3125.00   34.89 
1 1 1    1   25   37 o  1 1335.00   63.23 
1 1 1    1   25   38 o  1  916.10   85.41 
1 1 1    1   25   39 f  0 1586.00   44.95 
1 1 1    1   25   40 o  1 2508.00   33.95 
1 1 1    1   25   41 o  1 1964.00   40.95 
1 1 1    1   25   42 o  1 1974.00   54.01 
1 1 1    1   25   43 o  1 3158.00   32.98 
1 1 1    1   25   44 o  1  562.20   62.76 
1 1 1    1   25   45 o  1  366.20  145.40 
1 1 1    1   25   46 o  1 3983.00   40.41 
1 1 1    1   25   47 o  1 1341.00   73.05 
1 1 1    1   25   48 o  1 1370.00   71.98 
1 1 1    1   25   49 o  1 5831.00   58.31 
1 1 1    1   25   50 o  1 2250.00   49.00 
1 1 1    1   25   51 o  1 3437.00   47.47 
1 1 1    1   25   52 o  1 4020.00   39.65 
1 1 1    1   25   53 o  1 1464.00   74.02 
1 1 1    1   25   54 o  1  849.90   52.45 
1 1 1    1   25   55 o  1 5098.00   61.06 
1 1 1    1   25   56 o  1 2926.00   56.32 
1 1 1    1   25   57 o  1  389.40  172.40 
1 1 1    1   25   58 o  1  378.10  173.60 
1 1 1    1   25   59 o  1 1005.00   65.30 
1 1 1    1   25   60 o  1 1995.00   71.95 
1 1 1    1   25   61 o  1 2563.00   66.15 
1 1 1    1   25   62 o  1 1928.00   85.43 
1 1 1    1   25   63 o  1 1652.00   94.31 
1 1 1    1   25   64 o  1  655.20  208.00 
1 1 1    1   25   65 o  1 1922.00   86.60 
1 1 1    1   25   66 o  1 2036.00   87.70 
1 1 1    1   25   67 o  1 1154.00  160.20 
1 1 1    1   25   68 o  1 1173.00  132.70 
1 1 1    1   25   69 o  1  813.10  182.80 
1 1 1    1   25   70 o  1 2423.00   66.71 
1 1 1    1   25   71 o  1  871.80  163.10 
1 1 1    1   25   72 o  1 1579.00   88.48 
1 1 1    1   25   73 o  1 1831.00   76.66 
1 1 1    1   25   74 o  1  379.80  123.50 
1 1 1    1   25   75 o  1 2057.00   69.62 
1 1 1    1   25   76 o  1  846.40  152.80 
1 1 1    1   25   77 o  1  631.40  181.90 
1 1 1    1   27    0 o  1 4722.00   65.87 
1 1 1    1   27    1 o  1 2351.00   32.73 
1 1 1    1   27    2 o  1 4360.00   43.68 
1 1 1    1   27    3 o  1 6696.00   63.04 
1 1 1    1   27    4 o  1 3442.00   37.21 
1 1 1    1   27    5 o  1 4385.00   35.06 
1 1 1    1   27    6 o  1 2566.00   33.70 
1 1 1    1   27    7 o  1 3818.00   39.80 
1 1 1    1   27    8 o  1 4235.00   40.60 
1 1 1    1   27    9 o  1 5171.00   47.53 
1 1 1    1   27   10 o  1 2340.00   24.38 
1 1 1    1   27   11 o  1 5735.00   49.42 
1 1 1    1   27   12 o  1 2748.00   31.33 
1 1 1    1   27   13 o  1  241.90  102.20 
1 1 1    1   27   14 o  1 1967.00   27.18 
1 1 1    1   27   15 o  1 4628.00   37.96 
1 1 1    1   27   16 o  1 3667.00   36.61 
1 1 1    1   27   17 o  1 1533.00   40.05 
1 1 1    1   27   18 o  1  624.30   81.49 
1 1 1    1   27   19 o  1 6157.00   43.62 
1 1 1    1   27   20 o  1  682.80   77.96 
1 1 1    1   27   21 f  0 1053.00   50.99 
1 1 1    1   27   22 o  1 2019.00   34.84 
1 1 1    1   27   23 o  1 1120.00   35.52 
1 1 1    1   27   24 o  1 3942.00   42.57 
1 1 1    1   27   25 o  1 2472.00   38.48 
1 1 1    1   27   26 o  1 1687.00   50.57 
1 1 1    1   27   27 o  1 2799.00   34.06 
1 1 1    1   27   28 f  0 2103.00   48.05 
1 1 1    1   27   29 o  1  473.40  150.50 
1 1 1    1   27   30 o  1 1298.00   68.42 
1 1 1    1   27   31 o  1  614.60  132.90 
1 1 1    1   27   32 o  1  817.20   95.04 
1 1 1    1   27   33 o  1 1234.00   63.84 
1 1 1    1   27   34 f  0  604.20  131.10 
1 1 1    1   27   35 o  1 1756.00   49.28 
1 1 1    1   27   36 o  1 2443.00   42.77 
1 1 1    1   27   37 o  1 1087.00   49.51 
1 1 1    1   27   38 o  1 4550.00   39.34 
1 1 1    1   27   39 o  1 1661.00   45.94 
1 1 1    1   27   40 o  1 3799.00   42.06 
1 1 1    1   27   41 o  1  344.70  140.10 
1 1 1    1   27   42 o  1 1873.00   71.14 
1 1 1    1   27   43 o  1 1081.00   85.20 
1 1 1    1   27   44 o  1 1736.00   50.28 
1 1 1    1   27   45 o  1 2182.00   44.71 
1 1 1    1   27   46 o  1 2942.00   38.20 
1 1 1    1   27   47 o  1 1395.00   68.10 
1 1 1    1   27   48 o  1 2908.00   44.98 
1 1 1    1   27   49 o  1 1932.00   53.59 
1 1 1    1   27   50 o  1 1181.00   87.03 
1 1 1    1   27   51 o  1 1956.00   58.18 
1 1 1    1   27   52 o  1  396.90  161.90 
1 1 1    1   27   53 o  1 1944.00   67.53 
1 1 1    1   27   54 o  1 1963.00   70.94 
1 1 1    1   27   55 o  1 2075.00   64.38 
1 1 1    1   27   56 o  1 1013.00  142.60 
1 1 1    1   27   57 o  1 3465.00   59.19 
1 1 1    1   27   58 o  1 1632.00   54.27 
1 1 1    1   27   59 o  1  618.70  196.60 
1 1 1    1   27   60 o  1  904.50  165.20 
1 1 1    1   27   61 o  1 1001.00  158.90 
1 1 1    1   27   62 o  1 2533.00   70.55 
1 1 1    1   27   63 o  1 1300.00  120.80 
1 1 1    1   27   64 o  1 1114.00  143.70 
1 1 1    1   27   65 o  1  471.60  200.40 
1 1 1    1   27   66 o  1 1173.00  149.10 
1 1 1    1   27   67 o  1 1340.00  119.00 
1 1 1    1   27   68 o  1 1905.00   83.21 
1 1 1    1   27   69 o  1  440.10  187.50 
1 1 1    1   27   70 f  0  535.50  198.40 
1 1 1    1   27   71 o  1  909.70   72.07 
1 1 1    1   27   72 o  1 1875.00   76.52 
1 1 1    1   27   73 o  1  867.90  154.60 
1 1 1    1   27   74 o  1  778.80  104.80 
1 1 1    1   27   75 o  1  489.40  184.00 
1 1 1    1   27   76 o  1  715.50  174.80 
1 1 1    1   29    0 o  1  254.80  153.30 
1 1 1    1   29    1 o  1 1104.00   48.97 
1 1 1    1   29    2 o  1 3364.00   37.42 
1 1 1    1   29    3 o  1 2218.00   34.34 
1 1 1    1   29    4 o  1 2112.00   34.49 
1 1 1    1   29    5 o  1 2021.00   35.33 
1 1 1    1   29    6 o  1 5332.00   51.86 
1 1 1    1   29    7 o  1  930.60   56.91 
1 1 1    1   29    8 o  1 1839.00   35.47 
1 1 1    1   29    9 o  1 2187.00   29.31 
1 1 1    1   29   10 o  1  879.10   57.52 
1 1 1    1   29   11 o  1 2454.00   27.92 
1 1 1    1   29   12 o  1 3076.00   34.48 
1 1 1    1   29   13 o  1 2554.00   27.81 
1 1 1    1   29   14 o  1  517.00  103.40 
1 1 1    1   29   15 o  1 4867.00   37.11 
1 1 1    1   29   16 o  1 2195.00   30.35 
1 1 1    1   29   17 o  1 1852.00   37.44 
1 1 1    1   29   18 o  1  433.70   61.61 
1 1 1    1   29   19 f  0 3903.00   33.18 
1 1 1    1   29   20 o  1  573.30  104.60 
1 1 1    1   29   21 o  1 3039.00   35.70 
1 1 1    1   29   22 o  1  646.00  101.80 
1 1 1    1   29   23 o  1 2319.00   42.48 
1 1 1    1   29   24 o  1 1313.00   59.97 
1 1 1    1   29   25 o  1 1057.00   67.49 
1 1 1    1   29   26 o  1 1019.00   95.97 
1 1 1    1   29   27 o  1  399.60   91.05 
1 1 1    1   29   28 o  1 2322.00   46.60 
1 1 1    1   29   29 o  1  597.90  124.50 
1 1 1    1   29   30 o  1 2902.00   34.08 
1 1 1    1   29   31 o  1 1225.00   61.99 
1 1 1    1   29   32 o  1 3613.00   35.43 
1 1 1    1   29   33 o  1 1906.00   50.63 
1 1 1    1   29   34 o  1  689.40  118.90 
1 1 1    1   29   35 o  1 3122.00   34.25 
1 1 1    1   29   36 o  1 3472.00   34.12 
1 1 1    1   29   37 o  1 1439.00   37.67 
1 1 1    1   29   38 o  1 1305.00   70.83 
1 1 1    1   29   39 o  1 2650.00   40.06 
1 1 1    1   29   40 f  0 2001.00   34.96 
1 1 1    1   29   41 o  1 3700.00   33.43 
1 1 1    1   29   42 o  1  620.80  148.60 
1 1 1    1   29   43 o  1  421.60  161.70 
1 1 1    1   29   44 o  1 5198.00   49.48 
1 1 1    1   29   45 o  1 6992.00   61.39 
1 1 1    1   29   46 o  1 1479.00   60.94 
1 1 1    1   29   47 o  1 1196.00   47.79 
1 1 1    1   29   48 o  1 2908.00   34.53 
1 1 1    1   29   49 o  1 2314.00   43.41 
1 1 1    1   29   50 o  1 3080.00   36.87 
1 1 1    1   29   51 o  1  800.40  137.20 
1 1 1    1   29   52 o  1 3777.00   39.92 
1 1 1    1   29   53 o  1 2529.00   74.57 
1 1 1    1   29   54 o  1 3095.00   69.17 
1 1 1    1   29   55 o  1 2125.00   80.31 
1 1 1    1   29   56 o  1 1165.00  117.70 
1 1 1    1   29   57 o  1 2422.00   58.60 
1 1 1    1   29   58 o  1 2101.00   71.87 
1 1 1    1   29   59 o  1 1565.00  110.80 
1 1 1    1   29   60 o  1 1948.00   80.95 
1 1 1    1   29   61 o  1 1271.00   72.90 
1 1 1    1   29   62 o  1  933.70  182.60 
1 1 1    1   29   63 o  1  636.80  212.80 
1 1 1    1   29   64 o  1 1313.00  132.90 
1 1 1    1   29   65 o  1 1326.00  135.00 
1 1 1    1   29   66 o  1 1992.00   85.15 
1 1 1    1   29   67 o  1  689.70  206.00 
1 1 1    1   29   68 o  1  296.60  145.00 
1 1 1    1   29   69 o  1 1032.00   61.57 
1 1 1    1   29   70 o  1  988.60  144.70 
1 1 1    1   29   71 o  1  812.90  168.70 
1 1 1    1   29   72 o  1  689.80   82.68 
1 1 1    1   29   73 o  1  914.20   72.33 
1 1 1    1   29   74 o  1  710.80  174.50 
1 1 1    1   29   75 o  1 1001.00  167.60 
1 1 1    1   31    0 o  1 1105.00   81.60 
1 1 1    1   31    1 o  1  678.10   87.68 
1 1 1    1   31    2 o  1 1614.00   43.02 
1 1 1    1   31    3 o  1 1485.00   44.61 
1 1 1    1   31    4 o  1 3419.00   41.25 
1 1 1    1   31    5 o  1  536.30   38.39 
1 1 1    1   31    6 o  1 2572.00   28.26 
1 1 1    1   31    7 f  0 3134.00   31.17 
1 1 1    1   31    8 o  1 3514.00   33.87 
1 1 1    1   31    9 o  1 3478.00   40.98 
1 1 1    1   31   10 o  1  572.20   65.11 
1 1 1    1   31   11 o  1  649.10   88.28 
1 1 1    1   31   12 o  1  611.30   91.10 
1 1 1    1   31   13 f  0 2185.00   36.93 
1 1 1    1   31   14 o  1 1979.00   37.31 
1 1 1    1   31   15 o  1  792.60   45.13 
1 1 1    1   31   16 o  1  770.90   84.31 
1 1 1    1   31   17 o  1 2240.00   32.06 
1 1 1    1   31   18 o  1 1017.00   45.07 
1 1 1    1   31   19 o  1 2428.00   41.02 
1 1 1    1   31   20 o  1 2761.00   45.80 
1 1 1    1   31   21 o  1 2148.00   37.14 
1 1 1    1   31   22 o  1 1202.00   52.55 
1 1 1    1   31   23 o  1 1263.00   67.65 
1 1 1    1   31   24 o  1  616.60  132.90 
1 1 1    1   31   25 o  1 1994.00   34.13 
1 1 1    1   31   26 o  1 1662.00   41.64 
1 1 1    1   31   27 o  1  335.40  138.00 
1 1 1    1   31   28 o  1 2017.00   43.98 
1 1 1    1   31   29 o  1 4499.00   49.55 
1 1 1    1   31   30 o  1 2210.00   44.76 
1 1 1    1   31   31 o  1 1427.00   54.49 
1 1 1    1   31   32 o  1 2975.00   34.42 
1 1 1    1   31   33 o  1 1626.00   54.94 
1 1 1    1   31   34 o  1 3481.00   41.50 
1 1 1    1   31   35 o  1 1407.00   59.26 
1 1 1    1   31   36 o  1 1144.00   72.34 
1 1 1    1   31   37 o  1  711.30  116.00 
1 1 1    1   31   38 o  1 2016.00   55.00 
1 1 1    1   31   39 o  1 4485.00   45.59 
1 1 1    1   31   40 o  1 3156.00   42.52 
1 1 1    1   31   41 o  1 3859.00   43.47 
1 1 1    1   31   42 o  1 4844.00   44.08 
1 1 1    1   31   43 o  1 2224.00   58.63 
1 1 1    1   31   44 o  1 3023.00   35.16 
1 1 1    1   31   45 o  1 1232.00   73.40 
1 1 1    1   31   46 o  1 3868.00   40.27 
1 1 1    1   31   47 o  1  437.70  160.40 
1 1 1    1   31   48 o  1 2009.00   42.60 
1 1 1    1   31   49 o  1 1988.00   55.00 
1 1 1    1   31   50 o  1 2111.00   47.32 
1 1 1    1   31   51 o  1  384.00  163.00 
1 1 1    1   31   52 o  1  621.50  182.10 
1 1 1    1   31   53 o  1 1884.00   72.15 
1 1 1    1   31   54 o  1 2004.00   72.04 
1 1 1    1   31   55 o  1 1728.00   84.90 
1 1 1    1   31   56 o  1  673.00  188.70 
1 1 1    1   31   57 o  1  745.00  185.10 
1 1 1    1   31   58 o  1  593.50  203.50 
1 1 1    1   31   59 o  1 1859.00   88.58 
1 1 1    1   31   60 o  1 2006.00   87.45 
1 1 1    1   31   61 o  1  656.90  210.90 
1 1 1    1   31   62 o  1  519.50  205.60 
1 1 1    1   31   63 o  1 1782.00  104.20 
1 1 1    1   31   64 o  1 1973.00   91.77 
1 1 1    1   31   65 o  1  275.40  137.70 
1 1 1    1   31   66 o  1 2142.00   77.69 
1 1 1    1   31   67 o  1  273.90  136.30 
1 1 1    1   31   68 o  1  368.00  169.70 
1 1 1    1   31   69 o  1  804.40  177.80 
1 1 1    1   31   70 o  1 1126.00  123.30 
1 1 1    1   31   71 o  1  325.80  153.00 
1 1 1    1   31   72 o  1  270.80  133.20 
1 1 1    1   31   73 o  1  843.90  190.80 
1 1 1    1   31   74 o  1  266.20  132.50 
1 1 1    1   33    0 o  1 2767.00   57.50 
1 1 1    1   33    1 o  1 3135.00   41.84 
1 1 1    1   33    2 o  1 1631.00   25.46 
1 1 1    1   33    3 o  1 2541.00   39.81 
1 1 1    1   33    4 o  1 3184.00   42.00 
1 1 1    1   33    5 o  1 2130.00   40.90 
1 1 1    1   33    6 o  1 2147.00   39.46 
1 1 1    1   33    7 o  1  894.80   76.16 
1 1 1    1   33    8 o  1 3162.00   48.16 
1 1 1    1   33    9 o  1 3110.00   47.66 
1 1 1    1   33   10 o  1  489.60   88.57 
1 1 1    1   33   11 o  1 3024.00   45.72 
1 1 1    1   33   12 o  1 2248.00   46.52 
1 1 1    1   33   13 o  1 2461.00   45.94 
1 1 1    1   33   14 o  1 3631.00   50.45 
1 1 1    1   33   15 o  1 2023.00   51.31 
1 1 1    1   33   16 o  1 2117.00   38.20 
1 1 1    1   33   17 o  1 1166.00   83.55 
1 1 1    1   33   18 o  1 1532.00   59.53 
1 1 1    1   33   19 o  1 2023.00   54.93 
1 1 1    1   33   20 o  1 1345.00   63.64 
1 1 1    1   33   21 o  1 2877.00   32.65 
1 1 1    1   33   22 o  1 1131.00   67.41 
1 1 1    1   33   23 o  1 2246.00   40.48 
1 1 1    1   33   24 f  0  526.10  136.40 
1 1 1    1   33   25 o  1 1542.00   53.05 
1 1 1    1   33   26 o  1 2857.00   41.46 
1 1 1    1   33   27 o  1  994.30   74.92 
1 1 1    1   33   28 o  1 2812.00   42.73 
1 1 1    1   33   29 o  1 1544.00   53.54 
1 1 1    1   33   30 o  1 1331.00   64.32 
1 1 1    1   33   31 o  1 1783.00   36.90 
1 1 1    1   33   32 o  1 3377.00   36.57 
1 1 1    1   33   33 o  1 3248.00   45.62 
1 1 1    1   33   34 o  1 2095.00   46.68 
1 1 1    1   33   35 o  1 2642.00   36.93 
1 1 1    1   33   36 o  1 2633.00   43.44 
1 1 1    1   33   37 o  1 3939.00   45.46 
1 1 1    1   33   38 o  1 1653.00   65.28 
1 1 1    1   33   39 o  1 2585.00   40.08 
1 1 1    1   33   40 o  1 1616.00   58.66 
1 1 1    1   33   41 o  1 2920.00   43.13 
1 1 1    1   33   42 o  1 4317.00   37.67 
1 1 1    1   33   43 o  1 2096.00   60.78 
1 1 1    1   33   44 o  1 1579.00   66.15 
1 1 1    1   33   45 o  1 2486.00   47.16 
1 1 1    1   33   46 o  1 1981.00   50.82 
1 1 1    1   33   47 o  1 2771.00   49.27 
1 1 1    1   33   48 o  1 2752.00   53.36 
1 1 1    1   33   49 o  1 4030.00   58.43 
1 1 1    1   33   50 o  1 2023.00   67.97 
1 1 1    1   33   51 o  1 1110.00  107.20 
1 1 1    1   33   52 o  1  369.10  163.90 
1 1 1    1   33   53 o  1 2965.00   55.74 
1 1 1    1   33   54 o  1 1202.00   52.90 
1 1 1    1   33   55 o  1 1504.00   75.01 
1 1 1    1   33   56 o  1 1467.00   92.71 
1 1 1    1   33   57 o  1 3097.00   80.00 
1 1 1    1   33   58 o  1 1269.00  130.20 
1 1 1    1   33   59 o  1 1084.00  153.00 
1 1 1    1   33   60 o  1  527.20  207.80 
1 1 1    1   33   61 o  1  881.20  227.40 
1 1 1    1   33   62 o  1 1424.00  128.60 
1 1 1    1   33   63 o  1 1318.00  132.90 
1 1 1    1   33   64 o  1  703.60  209.00 
1 1 1    1   33   65 o  1 1841.00   54.89 
1 1 1    1   33   66 o  1 1014.00  154.10 
1 1 1    1   33   67 o  1  597.20  199.90 
1 1 1    1   33   68 o  1 1734.00   86.81 
1 1 1    1   33   69 o  1 1494.00   59.05 
1 1 1    1   33   70 o  1 1402.00   96.34 
1 1 1    1   33   71 o  1  372.50  166.90 
1 1 1    1   33   72 o  1  349.00  159.60 
1 1 1    1   33   73 o  1  277.50  137.20 
1 1 1    1   35    0 o  1 2138.00   85.99 
1 1 1    1   35    1 o  1 2980.00   82.80 
1 1 1    1   35    2 o  1 2330.00   59.03 
1 1 1    1   35    3 o  1 1049.00   95.78 
1 1 1    1   35    4 o  1 1748.00   58.79 
1 1 1    1   35    5 o  1 1847.00   28.85 
1 1 1    1   35    6 o  1 2639.00   35.13 
1 1 1    1   35    7 o  1  617.30   46.82 
1 1 1    1   35    8 o  1 1827.00   90.38 
1 1 1    1   35    9 o  1 2285.00   54.29 
1 1 1    1   35   10 o  1 1353.00   37.79 
1 1 1    1   35   11 o  1  564.20  146.60 
1 1 1    1   35   12 o  1 2390.00   48.62 
1 1 1    1   35   13 o  1 2184.00   52.16 
1 1 1    1   35   14 o  1  711.00  122.80 
1 1 1    1   35   15 o  1 1311.00   63.31 
1 1 1    1   35   16 f  0 1784.00   50.75 
1 1 1    1   35   17 o  1  602.20  126.60 
1 1 1    1   35   18 o  1 1468.00   57.73 
1 1 1    1   35   19 o  1 1474.00   58.57 
1 1 1    1   35   20 o  1  823.60   93.00 
1 1 1    1   35   21 o  1  956.90   72.64 
1 1 1    1   35   22 o  1  645.20   59.41 
1 1 1    1   35   23 o  1  838.30   88.33 
1 1 1    1   35   24 o  1 1901.00   45.67 
1 1 1    1   35   25 o  1 1982.00   45.34 
1 1 1    1   35   26 o  1 2082.00   48.23 
1 1 1    1   35   27 o  1 2413.00   32.80 
1 1 1    1   35   28 o  1  768.70  110.40 
1 1 1    1   35   29 o  1  981.30   82.00 
1 1 1    1   35   30 o  1 1693.00   53.49 
1 1 1    1   35   31 o  1  976.40   82.61 
1 1 1    1   35   32 o  1 2749.00   44.55 
1 1 1    1   35   33 o  1  485.80  100.50 
1 1 1    1   35   34 o  1 2295.00   45.83 
1 1 1    1   35   35 o  1  622.20   80.86 
1 1 1    1   35   36 o  1 2761.00   43.35 
1 1 1    1   35   37 o  1 1030.00   90.12 
1 1 1    1   35   38 f  0 2772.00   41.74 
1 1 1    1   35   39 o  1 1967.00   56.66 
1 1 1    1   35   40 o  1 2724.00   45.15 
1 1 1    1   35   41 o  1 1942.00   54.09 
1 1 1    1   35   42 o  1 1388.00   70.40 
1 1 1    1   35   43 o  1 1816.00   68.28 
1 1 1    1   35   44 o  1 2066.00   65.28 
1 1 1    1   35   45 o  1 5962.00   63.44 
1 1 1    1   35   46 o  1 1831.00   63.54 
1 1 1    1   35   47 o  1  713.40  157.40 
1 1 1    1   35   48 o  1 1742.00   76.96 
1 1 1    1   35   49 o  1 1543.00   78.99 
1 1 1    1   35   50 o  1 1177.00  104.70 
1 1 1    1   35   51 o  1 1802.00   73.48 
1 1 1    1   35   52 o  1  425.20  169.80 
1 1 1    1   35   53 o  1 1267.00   94.10 
1 1 1    1   35   54 o  1 2190.00   61.66 
1 1 1    1   35   55 o  1  430.90  129.60 
1 1 1    1   35   56 o  1  902.20   82.37 
1 1 1    1   35   57 o  1 1042.00   66.63 
1 1 1    1   35   58 o  1  853.20  155.80 
1 1 1    1   35   59 o  1 1056.00  140.80 
1 1 1    1   35   60 o  1  610.30  207.50 
1 1 1    1   35   61 o  1 1031.00  177.40 
1 1 1    1   35   62 o  1 1734.00  106.80 
1 1 1    1   35   63 o  1 2334.00   77.33 
1 1 1    1   35   64 o  1 1048.00  147.00 
1 1 1    1   35   65 o  1  416.90  182.90 
1 1 1    1   35   66 o  1  436.30  186.30 
1 1 1    1   35   67 o  1  357.20  164.60 
1 1 1    1   35   68 o  1  951.10  149.40 
1 1 1    1   35   69 o  1  347.20  160.50 
1 1 1    1   35   70 o  1  343.60  158.50 
1 1 1    1   35   71 o  1  304.10  148.00 
1 1 1    1   35   72 o  1 1380.00  112.00 
1 1 1    1   37    0 o  1 1369.00  103.00 
1 1 1    1   37    1 o  1 1304.00   78.84 
1 1 1    1   37    2 o  1  910.30   93.53 
1 1 1    1   37    3 o  1 1172.00   72.57 
1 1 1    1   37    4 o  1 1357.00   63.50 
1 1 1    1   37    5 o  1 2738.00   45.95 
1 1 1    1   37    6 o  1 2816.00   45.56 
1 1 1    1   37    7 o  1 2356.00   45.70 
1 1 1    1   37    8 o  1 1693.00   51.99 
1 1 1    1   37    9 o  1 1469.00   55.16 
1 1 1    1   37   10 o  1  592.90   46.26 
1 1 1    1   37   11 o  1 1489.00   51.99 
1 1 1    1   37   12 o  1 2325.00   42.86 
1 1 1    1   37   13 o  1 1840.00   46.13 
1 1 1    1   37   14 o  1  320.90  131.50 
1 1 1    1   37   15 o  1 1053.00   72.42 
1 1 1    1   37   16 o  1 2758.00   45.00 
1 1 1    1   37   17 o  1  486.90  142.50 
1 1 1    1   37   18 o  1  973.50   49.67 
1 1 1    1   37   19 o  1 3014.00   36.69 
1 1 1    1   37   20 o  1  699.70  113.80 
1 1 1    1   37   21 o  1 1316.00   59.44 
1 1 1    1   37   22 o  1  790.80   97.79 
1 1 1    1   37   23 o  1 2260.00   37.93 
1 1 1    1   37   24 o  1 1665.00   55.80 
1 1 1    1   37   25 o  1 2295.00   44.69 
1 1 1    1   37   26 o  1 2062.00   46.64 
1 1 1    1   37   27 o  1  762.70   55.84 
1 1 1    1   37   28 o  1 1148.00   75.13 
1 1 1    1   37   29 o  1 1380.00   63.48 
1 1 1    1   37   30 o  1 1783.00   52.99 
1 1 1    1   37   31 o  1 1448.00   64.50 
1 1 1    1   37   32 f  0 1206.00   53.98 
1 1 1    1   37   33 o  1 3658.00   35.81 
1 1 1    1   37   34 o  1 2668.00   44.80 
1 1 1    1   37   35 o  1  314.40  138.80 
1 1 1    1   37   36 o  1 2780.00   44.45 
1 1 1    1   37   37 o  1 2040.00   55.07 
1 1 1    1   37   38 o  1 2131.00   50.72 
1 1 1    1   37   39 o  1 3019.00   48.54 
1 1 1    1   37   40 o  1 1330.00   73.44 
1 1 1    1   37   41 o  1 2297.00   51.35 
1 1 1    1   37   42 o  1 2456.00   52.88 
1 1 1    1   37   43 o  1 1345.00   90.45 
1 1 1    1   37   44 o  1  911.40  138.70 
1 1 1    1   37   45 f  0 2797.00   58.48 
1 1 1    1   37   46 o  1 1122.00  117.90 
1 1 1    1   37   47 o  1 1944.00   78.73 
1 1 1    1   37   48 o  1  542.90  192.90 
1 1 1    1   37   49 o  1 1202.00   59.86 
1 1 1    1   37   50 o  1 1355.00   91.94 
1 1 1    1   37   51 o  1 1701.00   74.98 
1 1 1    1   37   52 o  1  736.70  162.50 
1 1 1    1   37   53 o  1  818.20  148.20 
1 1 1    1   37   54 o  1 1120.00  113.10 
1 1 1    1   37   55 o  1 1684.00   83.79 
1 1 1    1   37   56 o  1 2224.00   66.71 
1 1 1    1   37   57 o  1 1554.00   89.02 
1 1 1    1   37   58 o  1  352.60  162.70 
1 1 1    1   37   59 o  1  326.30  156.40 
1 1 1    1   37   60 o  1 2161.00   76.57 
1 1 1    1   37   61 o  1 1289.00  117.60 
1 1 1    1   37   62 o  1  553.50  204.60 
1 1 1    1   37   63 o  1  374.50  174.00 
1 1 1    1   37   64 o  1 1371.00  114.40 
1 1 1    1   37   65 o  1  736.70  193.30 
1 1 1    1   37   66 o  1 1438.00  101.80 
1 1 1    1   37   67 o  1  809.60  176.20 
1 1 1    1   37   68 f  0  635.90   99.50 
1 1 1    1   37   69 o  1  812.90  173.30 
1 1 1    1   37   70 o  1  513.00  196.60 
1 1 1    1   37   71 o  1  363.10  172.50 
1 1 1    1   39    0 o  1 1019.00  113.10 
1 1 1    1   39    1 o  1 1037.00  149.00 
1 1 1    1   39    2 o  1 1038.00   27.25 
1 1 1    1   39    3 o  1 1414.00   59.71 
1 1 1    1   39    4 o  1 1188.00   67.19 
1 1 1    1   39    5 o  1 2020.00   48.06 
1 1 1    1   39    6 o  1 1222.00   66.54 
1 1 1    1   39    7 o  1 1073.00   74.12 
1 1 1    1   39    8 o  1 2538.00   44.82 
1 1 1    1   39    9 o  1 2767.00   49.00 
1 1 1    1   39   10 o  1 1128.00   75.72 
1 1 1    1   39   11 o  1  570.80  141.40 
1 1 1    1   39   12 o  1  538.20  143.90 
1 1 1    1   39   13 f  0 1412.00   60.14 
1 1 1    1   39   14 o  1 1322.00   42.18 
1 1 1    1   39   15 o  1 1851.00   50.73 
1 1 1    1   39   16 o  1 1405.00   61.98 
1 1 1    1   39   17 o  1 3066.00   37.82 
1 1 1    1   39   18 o  1 1052.00   80.39 
1 1 1    1   39   19 f  0 2039.00   49.16 
1 1 1    1   39   20 o  1  478.60  152.20 
1 1 1    1   39   21 o  1 1315.00   62.90 
1 1 1    1   39   22 o  1  367.70  145.60 
1 1 1    1   39   23 o  1 1119.00   75.86 
1 1 1    1   39   24 o  1  711.80  118.80 
1 1 1    1   39   25 o  1 1333.00   73.72 
1 1 1    1   39   26 o  1 1852.00   52.43 
1 1 1    1   39   27 o  1 2768.00   39.64 
1 1 1    1   39   28 o  1 1814.00   53.06 
1 1 1    1   39   29 o  1 1369.00   66.47 
1 1 1    1   39   30 o  1 2567.00   33.81 
1 1 1    1   39   31 o  1 2024.00   48.75 
1 1 1    1   39   32 o  1 3363.00   49.24 
1 1 1    1   39   33 o  1 2115.00   52.31 
1 1 1    1   39   34 o  1 4254.00   38.67 
1 1 1    1   39   35 o  1  700.90  133.30 
1 1 1    1   39   36 o  1  761.80  132.80 
1 1 1    1   39   37 o  1 4443.00   53.49 
1 1 1    1   39   38 o  1 2682.00   39.70 
1 1 1    1   39   39 o  1 2630.00   56.82 
1 1 1    1   39   40 o  1 2169.00   53.11 
1 1 1    1   39   41 o  1 1072.00   60.84 
1 1 1    1   39   42 o  1  702.00  162.70 
1 1 1    1   39   43 o  1 2434.00   63.10 
1 1 1    1   39   44 o  1  405.50  181.30 
1 1 1    1   39   45 o  1 2126.00   68.02 
1 1 1    1   39   46 o  1 2683.00   54.56 
1 1 1    1   39   47 o  1  435.10  173.60 
1 1 1    1   39   48 o  1 1464.00   89.38 
1 1 1    1   39   49 o  1 2191.00   51.35 
1 1 1    1   39   50 o  1 1279.00  101.00 
1 1 1    1   39   51 o  1 1422.00   88.91 
1 1 1    1   39   52 o  1 1375.00   94.20 
1 1 1    1   39   53 o  1 1231.00  106.60 
1 1 1    1   39   54 o  1 1322.00  104.30 
1 1 1    1   39   55 o  1 1384.00   99.53 
1 1 1    1   39   56 o  1  998.80  143.00 
1 1 1    1   39   57 f  0 1082.00  136.90 
1 1 1    1   39   58 o  1 1310.00  120.90 
1 1 1    1   39   59 o  1 1538.00  105.50 
1 1 1    1   39   60 o  1  311.70  150.20 
1 1 1    1   39   61 o  1  458.60  185.40 
1 1 1    1   39   62 o  1  446.90  183.90 
1 1 1    1   39   63 o  1  429.40  177.70 
1 1 1    1   39   64 o  1  359.00  163.50 
1 1 1    1   39   65 o  1  595.30  106.80 
1 1 1    1   39   66 o  1  952.80   83.46 
1 1 1    1   39   67 o  1  949.70  155.90 
1 1 1    1   39   68 o  1  701.20   95.11 
1 1 1    1   39   69 o  1  460.70  194.50 
1 1 1    1   39   70 o  1  593.10  115.20 
1 1 1    1   41    0 o  1  547.20  216.50 
1 1 1    1   41    1 o  1  704.80  123.60 
1 1 1    1   41    2 o  1  646.40  137.40 
1 1 1    1   41    3 o  1  507.80  155.60 
1 1 1    1   41    4 o  1 3038.00   47.68 
1 1 1    1   41    5 o  1  330.30  141.50 
1 1 1    1   41    6 o  1  507.50  153.60 
1 1 1    1   41    7 o  1  704.70  129.00 
1 1 1    1   41    8 o  1 3351.00   48.59 
1 1 1    1   41    9 o  1 2378.00   53.96 
1 1 1    1   41   10 o  1 2230.00   50.03 
1 1 1    1   41   11 o  1 2362.00   49.20 
1 1 1    1   41   12 o  1 4904.00   55.32 
1 1 1    1   41   13 o  1 1797.00   56.66 
1 1 1    1   41   14 o  1  772.30  115.10 
1 1 1    1   41   15 o  1 2858.00   46.51 
1 1 1    1   41   16 o  1 1329.00   67.71 
1 1 1    1   41   17 o  1 1647.00   59.25 
1 1 1    1   41   18 o  1 2225.00   46.71 
1 1 1    1   41   19 o  1 1129.00   77.59 
1 1 1    1   41   20 o  1  554.50  147.40 
1 1 1    1   41   21 o  1 1642.00   58.63 
1 1 1    1   41   22 o  1 1806.00   54.97 
1 1 1    1   41   23 o  1 3087.00   39.11 
1 1 1    1   41   24 o  1 1747.00   55.64 
1 1 1    1   41   25 o  1 1656.00   41.77 
1 1 1    1   41   26 o  1 1550.00   71.16 
1 1 1    1   41   27 o  1 1266.00   77.99 
1 1 1    1   41   28 o  1 1660.00   58.51 
1 1 1    1   41   29 o  1  968.40   91.28 
1 1 1    1   41   30 o  1  881.10  106.60 
1 1 1    1   41   31 o  1  713.30  139.50 
1 1 1    1   41   32 o  1 1716.00   63.66 
1 1 1    1   41   33 o  1 1152.00   83.22 
1 1 1    1   41   34 o  1  647.80  145.60 
1 1 1    1   41   35 o  1 2649.00   43.12 
1 1 1    1   41   36 o  1  432.20  168.50 
1 1 1    1   41   37 o  1 1494.00   82.22 
1 1 1    1   41   38 o  1 1856.00   67.73 
1 1 1    1   41   39 o  1 1275.00  103.50 
1 1 1    1   41   40 o  1 1604.00   87.87 
1 1 1    1   41   41 o  1 2467.00   66.98 
1 1 1    1   41   42 o  1 1448.00   88.12 
1 1 1    1   41   43 o  1 2440.00   63.18 
1 1 1    1   41   44 o  1 1760.00   87.57 
1 1 1    1   41   45 o  1 2875.00   62.86 
1 1 1    1   41   46 o  1  727.80   94.21 
1 1 1    1   41   47 o  1 1094.00  114.60 
1 1 1    1   41   48 o  1 1387.00   54.58 
1 1 1    1   41   49 o  1 1951.00   71.10 
1 1 1    1   41   50 o  1 1574.00   87.35 
1 1 1    1   41   51 o  1 1566.00   84.95 
1 1 1    1   41   52 o  1  915.90  148.10 
1 1 1    1   41   53 o  1 1034.00  131.50 
1 1 1    1   41   54 o  1  408.40  177.40 
1 1 1    1   41   55 o  1 1118.00  135.90 
1 1 1    1   41   56 o  1  770.00  197.90 
1 1 1    1   41   57 f  0 1014.00  159.60 
1 1 1    1   41   58 f  0  434.30  187.00 
1 1 1    1   41   59 o  1  391.30  174.30 
1 1 1    1   41   60 f  0  460.30  184.50 
1 1 1    1   41   61 o  1  544.00  187.40 
1 1 1    1   41   62 o  1  756.70  171.20 
1 1 1    1   41   63 o  1  706.20  176.90 
1 1 1    1   41   64 o  1 1458.00   87.59 
1 1 1    1   41   65 o  1  350.50  159.10 
1 1 1    1   41   66 o  1  704.70   96.75 
1 1 1    1   41   67 o  1  356.90  167.20 
1 1 1    1   41   68 o  1  316.30  153.80 
1 1 1    1   41   69 o  1  381.20  174.50 
1 1 1    1   43    0 o  1  739.80  203.10 
1 1 1    1   43    1 o  1 2175.00   52.68 
1 1 1    1   43    2 o  1 1063.00   90.59 
1 1 1    1   43    3 o  1  700.30  139.20 
1 1 1    1   43    4 o  1 1280.00   75.07 
1 1 1    1   43    5 o  1 1481.00   27.50 
1 1 1    1   43    6 o  1 1896.00   56.23 
1 1 1    1   43    7 o  1  873.80  109.10 
1 1 1    1   43    8 o  1  362.50  150.70 
1 1 1    1   43    9 o  1 2909.00   61.37 
1 1 1    1   43   10 o  1  444.40  159.30 
1 1 1    1   43   11 o  1 2167.00   53.61 
1 1 1    1   43   12 o  1  846.90  109.90 
1 1 1    1   43   13 o  1  604.00  152.10 
1 1 1    1   43   14 o  1  402.70  155.20 
1 1 1    1   43   15 o  1 1638.00   62.21 
1 1 1    1   43   16 o  1 1128.00   85.62 
1 1 1    1   43   17 o  1 4042.00   42.30 
1 1 1    1   43   18 o  1 1179.00   79.01 
1 1 1    1   43   19 o  1 1219.00   75.87 
1 1 1    1   43   20 o  1 1068.00   84.66 
1 1 1    1   43   21 o  1  579.20  155.50 
1 1 1    1   43   22 o  1 1172.00   81.27 
1 1 1    1   43   23 o  1  467.30  159.60 
1 1 1    1   43   24 o  1 1785.00   52.68 
1 1 1    1   43   25 o  1 3435.00   38.39 
1 1 1    1   43   26 o  1  576.80   93.31 
1 1 1    1   43   27 o  1  616.20   81.18 
1 1 1    1   43   28 o  1  677.50  137.10 
1 1 1    1   43   29 o  1 1499.00   68.21 
1 1 1    1   43   30 o  1 2331.00   51.12 
1 1 1    1   43   31 o  1 2444.00   57.54 
1 1 1    1   43   32 o  1 1226.00   55.51 
1 1 1    1   43   33 o  1 1641.00   70.05 
1 1 1    1   43   34 o  1 2628.00   56.98 
1 1 1    1   43   35 o  1  990.40   59.56 
1 1 1    1   43   36 o  1 1639.00   84.17 
1 1 1    1   43   37 o  1  634.70  171.00 
1 1 1    1   43   38 o  1 1123.00  113.60 
1 1 1    1   43   39 o  1  708.10  172.30 
1 1 1    1   43   40 o  1 2081.00   62.61 
1 1 1    1   43   41 o  1  642.40  175.90 
1 1 1    1   43   42 o  1 3332.00   45.75 
1 1 1    1   43   43 o  1  892.50  145.10 
1 1 1    1   43   44 o  1 2706.00   62.55 
1 1 1    1   43   45 o  1 2743.00   65.75 
1 1 1    1   43   46 o  1 2293.00   62.62 
1 1 1    1   43   47 f  0 1368.00   89.79 
1 1 1    1   43   48 o  1 2418.00   59.25 
1 1 1    1   43   49 o  1 1901.00   54.11 
1 1 1    1   43   50 o  1 1010.00  140.70 
1 1 1    1   43   51 o  1  686.60  193.50 
1 1 1    1   43   52 o  1 1206.00  117.50 
1 1 1    1   43   53 o  1  566.50  199.90 
1 1 1    1   43   54 o  1 1746.00   88.27 
1 1 1    1   43   55 o  1 1626.00  100.50 
1 1 1    1   43   56 o  1 1228.00  129.80 
1 1 1    1   43   57 o  1 1204.00  125.60 
1 1 1    1   43   58 o  1  607.40  195.10 
1 1 1    1   43   59 o  1  778.20  171.00 
1 1 1    1   43   60 o  1 1091.00  119.80 
1 1 1    1   43   61 o  1 1603.00   86.33 
1 1 1    1   43   62 o  1  580.40  187.50 
1 1 1    1   43   63 o  1 1128.00  123.70 
1 1 1    1   43   64 o  1  283.70  138.60 
1 1 1    1   43   65 o  1 1287.00  118.60 
1 1 1    1   43   66 o  1  336.10  158.60 
1 1 1    1   43   67 o  1  528.90  198.60 
1 1 1    1   45    0 o  1  311.50  198.90 
1 1 1    1   45    1 o  1  689.70  149.50 
1 1 1    1   45    2 o  1 2412.00   53.14 
1 1 1    1   45    3 o  1 1542.00   70.38 
1 1 1    1   45    4 o  1  353.10  151.60 
1 1 1    1   45    5 o  1 2544.00   52.63 
1 1 1    1   45    6 o  1 1788.00   62.52 
1 1 1    1   45    7 o  1 2954.00   50.14 
1 1 1    1   45    8 o  1  630.70  152.90 
1 1 1    1   45    9 o  1 1486.00   71.51 
1 1 1    1   45   10 o  1  550.20   65.38 
1 1 1    1   45   11 o  1 2784.00   51.19 
1 1 1    1   45   12 o  1  703.90  142.00 
1 1 1    1   45   13 o  1 2501.00   50.71 
1 1 1    1   45   14 o  1 1052.00   91.47 
1 1 1    1   45   15 o  1 1456.00   71.21 
1 1 1    1   45   16 o  1 1611.00   68.19 
1 1 1    1   45   17 o  1  611.60  158.60 
1 1 1    1   45   18 o  1 2012.00   55.99 
1 1 1    1   45   19 o  1 1127.00   86.44 
1 1 1    1   45   20 o  1 2439.00   51.97 
1 1 1    1   45   21 o  1 1234.00   84.05 
1 1 1    1   45   22 o  1 1082.00   89.56 
1 1 1    1   45   23 o  1  775.10  132.20 
1 1 1    1   45   24 o  1 2004.00   56.62 
1 1 1    1   45   25 f  0  419.80  161.70 
1 1 1    1   45   26 o  1  809.90   70.51 
1 1 1    1   45   27 o  1  931.80  110.30 
1 1 1    1   45   28 o  1  686.80  154.50 
1 1 1    1   45   29 o  1  738.70   78.89 
1 1 1    1   45   30 o  1 3147.00   60.68 
1 1 1    1   45   31 o  1  700.60  100.70 
1 1 1    1   45   32 o  1 1874.00   71.11 
1 1 1    1   45   33 o  1  523.20  180.30 
1 1 1    1   45   34 o  1 1650.00   88.99 
1 1 1    1   45   35 o  1 1950.00   89.46 
1 1 1    1   45   36 o  1 1499.00  100.80 
1 1 1    1   45   37 o  1 1237.00   97.90 
1 1 1    1   45   38 o  1 2174.00   44.18 
1 1 1    1   45   39 o  1 1197.00  108.80 
1 1 1    1   45   40 o  1 1871.00   76.41 
1 1 1    1   45   41 o  1 2015.00   67.87 
1 1 1    1   45   42 o  1 2303.00   62.21 
1 1 1    1   45   43 o  1 1088.00  123.00 
1 1 1    1   45   44 o  1 1594.00   87.63 
1 1 1    1   45   45 o  1 1184.00  123.00 
1 1 1    1   45   46 o  1  487.10  184.90 
1 1 1    1   45   47 o  1  523.00  192.20 
1 1 1    1   45   48 o  1 1742.00   80.49 
1 1 1    1   45   49 o  1 1473.00  105.60 
1 1 1    1   45   50 o  1  951.10  163.10 
1 1 1    1   45   51 o  1 1045.00  141.10 
1 1 1    1   45   52 o  1  472.30  197.00 
1 1 1    1   45   53 o  1 1580.00  107.10 
1 1 1    1   45   54 o  1  626.90  212.00 
1 1 1    1   45   55 o  1 1587.00   97.17 
1 1 1    1   45   56 o  1 1572.00   92.74 
1 1 1    1   45   57 o  1  352.30  162.80 
1 1 1    1   45   58 o  1 1903.00   76.48 
1 1 1    1   45   59 o  1  884.20  149.90 
1 1 1    1   45   60 o  1  623.80  184.70 
1 1 1    1   45   61 o  1  707.60  188.10 
1 1 1    1   45   62 o  1  245.70  123.30 
1 1 1    1   45   63 o  1  592.50  203.50 
1 1 1    1   45   64 o  1  323.50  154.40 
1 1 1    1   45   65 o  1  601.90  193.90 
1 1 1    1   45   66 o  1  609.30  192.50 
1 1 1    1   47    0 o  1 1334.00  115.30 
1 1 1    1   47    1 o  1 2093.00   58.41 
1 1 1    1   47    2 o  1 1222.00   85.73 
1 1 1    1   47    3 o  1 2731.00   53.86 
1 1 1    1   47    4 o  1 1695.00  122.80 
1 1 1    1   47    5 o  1 2141.00   59.98 
1 1 1    1   47    6 o  1 3397.00   52.16 
1 1 1    1   47    7 o  1  367.80  156.50 
1 1 1    1   47    8 o  1  609.10  162.40 
1 1 1    1   47    9 o  1 1578.00   71.99 
1 1 1    1   47   10 o  1 2336.00   56.33 
1 1 1    1   47   11 f  0 2893.00   51.80 
1 1 1    1   47   12 o  1 1914.00   97.03 
1 1 1    1   47   13 o  1  446.70  165.10 
1 1 1    1   47   14 o  1  554.20  163.90 
1 1 1    1   47   15 o  1 1232.00   83.73 
1 1 1    1   47   16 o  1 1349.00   77.53 
1 1 1    1   47   17 o  1 1347.00   80.01 
1 1 1    1   47   18 o  1 1094.00   95.41 
1 1 1    1   47   19 o  1  592.10  162.80 
1 1 1    1   47   20 o  1  833.40  120.80 
1 1 1    1   47   21 o  1  809.10  133.00 
1 1 1    1   47   22 o  1  924.50  118.00 
1 1 1    1   47   23 o  1  970.80  123.20 
1 1 1    1   47   24 o  1 1076.00   64.22 
1 1 1    1   47   25 o  1 2202.00   68.94 
1 1 1    1   47   26 o  1 1685.00   81.22 
1 1 1    1   47   27 o  1  479.90  176.90 
1 1 1    1   47   28 o  1  611.70  182.40 
1 1 1    1   47   29 f  0  326.60  153.70 
1 1 1    1   47   30 o  1  519.10  196.10 
1 1 1    1   47   31 o  1 1413.00   73.05 
1 1 1    1   47   32 o  1 1097.00  129.40 
1 1 1    1   47   33 o  1 1070.00  113.80 
1 1 1    1   47   34 o  1  429.60  175.40 
1 1 1    1   47   35 o  1 1430.00   93.93 
1 1 1    1   47   36 o  1 1629.00   86.75 
1 1 1    1   47   37 o  1  597.90  191.00 
1 1 1    1   47   38 o  1 1399.00   91.80 
1 1 1    1   47   39 o  1 2803.00   49.84 
1 1 1    1   47   40 o  1  946.40   70.25 
1 1 1    1   47   41 o  1 1517.00   79.67 
1 1 1    1   47   42 o  1 1122.00   66.94 
1 1 1    1   47   43 o  1 1119.00  107.60 
1 1 1    1   47   44 o  1 1048.00  129.00 
1 1 1    1   47   45 o  1  908.40  172.80 
1 1 1    1   47   46 o  1  365.90  168.70 
1 1 1    1   47   47 o  1 1435.00  101.80 
1 1 1    1   47   48 o  1 1499.00  101.20 
1 1 1    1   47   49 o  1 1557.00   65.97 
1 1 1    1   47   50 o  1  514.20  207.50 
1 1 1    1   47   51 o  1 1174.00  140.40 
1 1 1    1   47   52 o  1  618.00  211.60 
1 1 1    1   47   53 o  1  304.50  148.50 
1 1 1    1   47   54 o  1  628.30  122.60 
1 1 1    1   47   55 o  1 1194.00  116.70 
1 1 1    1   47   56 o  1  901.40  152.40 
1 1 1    1   47   57 o  1  360.00  163.10 
1 1 1    1   47   58 o  1  387.60  170.20 
1 1 1    1   47   59 o  1  381.20  169.80 
1 1 1    1   47   60 o  1  737.00  197.40 
1 1 1    1   47   61 o  1  309.30  148.20 
1 1 1    1   47   62 o  1  630.50  205.90 
1 1 1    1   47   63 o  1  468.90  192.00 
1 1 1    1   47   64 o  1  309.80  147.20 
1 1 1    1   49    0 o  1 2226.00   89.15 
1 1 1    1   49    1 o  1 4625.00   68.59 
1 1 1    1   49    2 o  1 1658.00   70.21 
1 1 1    1   49    3 o  1  875.60  123.60 
1 1 1    1   49    4 f  0 1407.00   37.59 
1 1 1    1   49    5 o  1 2970.00   54.76 
1 1 1    1   49    6 o  1  382.00  162.80 
1 1 1    1   49    7 o  1  320.70  146.40 
1 1 1    1   49    8 o  1 2412.00   57.24 
1 1 1    1   49    9 o  1 2933.00   53.87 
1 1 1    1   49   10 o  1 3175.00   53.16 
1 1 1    1   49   11 o  1 1289.00   87.60 
1 1 1    1   49   12 o  1 2107.00   62.41 
1 1 1    1   49   13 o  1 1415.00   80.31 
1 1 1    1   49   14 o  1  662.90  158.20 
1 1 1    1   49   15 o  1 1334.00   89.65 
1 1 1    1   49   16 o  1 2269.00   57.21 
1 1 1    1   49   17 o  1 1493.00   84.38 
1 1 1    1   49   18 o  1  904.90  139.50 
1 1 1    1   49   19 o  1 1968.00   51.04 
1 1 1    1   49   20 o  1 1506.00   93.70 
1 1 1    1   49   21 f  0  623.40  189.30 
1 1 1    1   49   22 o  1 1235.00  105.00 
1 1 1    1   49   23 o  1  416.20  179.20 
1 1 1    1   49   24 o  1  814.50  190.00 
1 1 1    1   49   25 o  1 1207.00  139.70 
1 1 1    1   49   26 o  1 1541.00  106.60 
1 1 1    1   49   27 o  1 2280.00   70.49 
1 1 1    1   49   28 o  1 1208.00  112.30 
1 1 1    1   49   29 o  1  636.50  192.10 
1 1 1    1   49   30 o  1 1268.00  120.80 
1 1 1    1   49   31 o  1 1350.00  100.40 
1 1 1    1   49   32 o  1 2070.00   71.31 
1 1 1    1   49   33 o  1 1112.00  115.60 
1 1 1    1   49   34 o  1  541.10  186.60 
1 1 1    1   49   35 o  1 1868.00   77.70 
1 1 1    1   49   36 o  1 1307.00   93.02 
1 1 1    1   49   37 o  1 1549.00   78.90 
1 1 1    1   49   38 f  0 2129.00   62.48 
1 1 1    1   49   39 o  1 1490.00   77.81 
1 1 1    1   49   40 o  1 1244.00   64.68 
1 1 1    1   49   41 o  1 1281.00  106.20 
1 1 1    1   49   42 o  1 1137.00  117.20 
1 1 1    1   49   43 o  1 1779.00   82.48 
1 1 1    1   49   44 o  1 1167.00   78.19 
1 1 1    1   49   45 o  1  907.90  183.70 
1 1 1    1   49   46 o  1  360.70  167.50 
1 1 1    1   49   47 o  1 1338.00  109.20 
1 1 1    1   49   48 o  1 1505.00  105.80 
1 1 1    1   49   49 o  1 2731.00   69.93 
1 1 1    1   49   50 o  1  557.60  210.80 
1 1 1    1   49   51 o  1  385.90  175.10 
1 1 1    1   49   52 f  0  516.20  196.60 
1 1 1    1   49   53 o  1  930.40  150.90 
1 1 1    1   49   54 o  1 1381.00  101.10 
1 1 1    1   49   55 o  1  387.80  169.90 
1 1 1    1   49   56 o  1  557.80  192.30 
1 1 1    1   49   57 o  1  409.10  177.20 
1 1 1    1   49   58 o  1  883.80  191.30 
1 1 1    1   49   59 o  1 1094.00  147.90 
1 1 1    1   49   60 o  1  347.90  160.30 
1 1 1    1   49   61 o  1  446.30  187.60 
1 1 1    1   49   62 o  1  292.00  141.40 
1 1 1    1   49   63 o  1 1087.00  129.90 
1 1 1    1   51    0 o  1  742.60  269.00 
1 1 1    1   51    1 o  1 2111.00   73.84 
1 1 1    1   51    2 o  1  741.00  206.20 
1 1 1    1   51    3 o  1  564.00  197.00 
1 1 1    1   51    4 o  1 3347.00   88.18 
1 1 1    1   51    5 o  1 1983.00   85.92 
1 1 1    1   51    6 o  1 3067.00  105.90 
1 1 1    1   51    7 o  1  770.50  186.90 
1 1 1    1   51    8 o  1 1535.00   98.28 
1 1 1    1   51    9 o  1 1010.00  152.50 
1 1 1    1   51   10 o  1  739.40  193.30 
1 1 1    1   51   11 o  1 2210.00   79.33 
1 1 1    1   51   12 o  1  600.90  218.40 
1 1 1    1   51   13 o  1  719.20  195.80 
1 1 1    1   51   14 o  1 1223.00  128.60 
1 1 1    1   51   15 o  1 1713.00   99.25 
1 1 1    1   51   16 o  1  569.00  212.20 
1 1 1    1   51   17 o  1  903.10  183.80 
1 1 1    1   51   18 o  1 1649.00  187.70 
1 1 1    1   51   19 o  1  481.30  193.80 
1 1 1    1   51   20 o  1  936.00  282.50 
1 1 1    1   51   21 o  1  692.40  193.60 
1 1 1    1   51   22 o  1  812.40  174.70 
1 1 1    1   51   23 o  1 2084.00   68.03 
1 1 1    1   51   24 o  1  341.40  158.60 
1 1 1    1   51   25 o  1  401.20  178.80 
1 1 1    1   51   26 o  1 2070.00   75.11 
1 1 1    1   51   27 o  1 1393.00   93.69 
1 1 1    1   51   28 o  1 1400.00   96.06 
1 1 1    1   51   29 o  1 2421.00   60.84 
1 1 1    1   51   30 o  1 1315.00  101.10 
1 1 1    1   51   31 o  1 1502.00   83.83 
1 1 1    1   51   32 o  1 2160.00   63.57 
1 1 1    1   51   33 o  1 1006.00   73.12 
1 1 1    1   51   34 o  1 1239.00  105.60 
1 1 1    1   51   35 o  1 1007.00  119.00 
1 1 1    1   51   36 o  1 2230.00   61.19 
1 1 1    1   51   37 o  1  970.40   67.59 
1 1 1    1   51   38 o  1  318.30  148.90 
1 1 1    1   51   39 o  1  430.80  179.00 
1 1 1    1   51   40 o  1 1188.00  124.50 
1 1 1    1   51   41 o  1 2019.00   78.76 
1 1 1    1   51   42 f  0 1583.00   94.26 
1 1 1    1   51   43 o  1  664.40  192.20 
1 1 1    1   51   44 o  1  471.30  191.00 
1 1 1    1   51   45 o  1  376.70  175.70 
1 1 1    1   51   46 o  1 1201.00  149.10 
1 1 1    1   51   47 o  1  832.40  196.60 
1 1 1    1   51   48 o  1 1176.00  138.60 
1 1 1    1   51   49 o  1  317.60  153.40 
1 1 1    1   51   50 o  1  456.20  191.80 
1 1 1    1   51   51 o  1  273.10  135.20 
1 1 1    1   51   52 o  1 1092.00   82.46 
1 1 1    1   51   53 o  1  490.40  193.10 
1 1 1    1   51   54 o  1  477.80  190.00 
1 1 1    1   51   55 o  1  285.80  141.10 
1 1 1    1   51   56 o  1  477.40  194.90 
1 1 1    1   51   57 o  1  820.20  186.80 
1 1 1    1   51   58 o  1  353.00  165.00 
1 1 1    1   51   59 o  1  569.90  194.10 
1 1 1    1   51   60 o  1  308.80  148.70 
1 1 1    1   51   61 o  1  889.80  146.50 
1 1 1    1   53    0 o  1  580.80  305.70 
1 1 1    1   53    1 o  1  443.80  193.30 
1 1 1    1   53    2 o  1  588.00  206.60 
1 1 1    1   53    3 o  1 1649.00  106.30 
1 1 1    1   53    4 o  1 2466.00   78.80 
1 1 1    1   53    5 o  1 1390.00  116.10 
1 1 1    1   53    6 o  1  353.80  167.40 
1 1 1    1   53    7 o  1 1610.00  105.00 
1 1 1    1   53    8 o  1  634.90  222.70 
1 1 1    1   53    9 o  1 1362.00  136.10 
1 1 1    1   53   10 o  1 1206.00  146.00 
1 1 1    1   53   11 f  0 3043.00   82.30 
1 1 1    1   53   12 o  1 1118.00  148.60 
1 1 1    1   53   13 o  1 2785.00   67.96 
1 1 1    1   53   14 o  1  298.40  144.80 
1 1 1    1   53   15 o  1 1887.00   81.15 
1 1 1    1   53   16 o  1  512.20  191.00 
1 1 1    1   53   17 o  1  621.30  190.10 
1 1 1    1   53   18 o  1 1387.00   96.51 
1 1 1    1   53   19 o  1  826.80  162.40 
1 1 1    1   53   20 o  1 1603.00   83.35 
1 1 1    1   53   21 o  1 1459.00   91.38 
1 1 1    1   53   22 o  1  352.10  158.90 
1 1 1    1   53   23 o  1 1450.00   85.86 
1 1 1    1   53   24 o  1 1626.00   54.10 
1 1 1    1   53   25 f  0 1311.00  103.30 
1 1 1    1   53   26 f  0 1220.00  104.40 
1 1 1    1   53   27 o  1 1947.00   70.07 
1 1 1    1   53   28 f  0  385.30  168.10 
1 1 1    1   53   29 o  1  476.40  191.00 
1 1 1    1   53   30 o  1  555.20  188.80 
1 1 1    1   53   31 o  1  690.00  176.20 
1 1 1    1   53   32 o  1  665.00  173.40 
1 1 1    1   53   33 o  1  601.00  185.20 
1 1 1    1   53   34 o  1 1539.00   88.53 
1 1 1    1   53   35 f  0 1183.00  111.50 
1 1 1    1   53   36 o  1  388.00  171.00 
1 1 1    1   53   37 o  1 1591.00   88.95 
1 1 1    1   53   38 o  1  457.60  187.50 
1 1 1    1   53   39 o  1 1065.00  133.50 
1 1 1    1   53   40 o  1  410.20  180.50 
1 1 1    1   53   41 o  1 1305.00  124.70 
1 1 1    1   53   42 o  1  534.90  201.00 
1 1 1    1   53   43 o  1  941.60  174.60 
1 1 1    1   53   44 o  1  890.70  104.20 
1 1 1    1   53   45 o  1  407.80  187.90 
1 1 1    1   53   46 o  1  593.70  226.30 
1 1 1    1   53   47 o  1 1068.00  143.00 
1 1 1    1   53   48 o  1  323.30  154.30 
1 1 1    1   53   49 o  1  749.20   98.22 
1 1 1    1   53   50 o  1  505.40  195.90 
1 1 1    1   53   51 o  1  497.70  196.70 
1 1 1    1   53   52 o  1  507.00  203.50 
1 1 1    1   53   53 o  1  362.90  171.50 
1 1 1    1   53   54 o  1  412.40  185.00 
1 1 1    1   53   55 o  1  562.80  206.50 
1 1 1    1   53   56 o  1  307.10  147.30 
1 1 1    1   53   57 o  1  557.90  195.90 
1 1 1    1   53   58 o  1 1103.00  124.60 
1 1 1    1   53   59 o  1  623.40  182.90 
1 1 1    1   55    0 o  1  692.70  266.10 
1 1 1    1   55    1 o  1  619.40  184.50 
1 1 1    1   55    2 o  1  455.30  181.00 
1 1 1    1   55    3 o  1  736.60  171.60 
1 1 1    1   55    4 o  1 1181.00  110.30 
1 1 1    1   55    5 o  1 1043.00  122.10 
1 1 1    1   55    6 o  1 1448.00   91.96 
1 1 1    1   55    7 o  1 1092.00  121.20 
1 1 1    1   55    8 o  1 2748.00   94.31 
1 1 1    1   55    9 o  1 2632.00   61.73 
1 1 1    1   55   10 o  1 2650.00   61.63 
1 1 1    1   55   11 o  1  281.50  137.40 
1 1 1    1   55   12 o  1  494.90   93.49 
1 1 1    1   55   13 o  1  990.50  136.00 
1 1 1    1   55   14 o  1 2824.00   58.99 
1 1 1    1   55   15 f  0 2320.00   63.84 
1 1 1    1   55   16 o  1 1525.00   80.27 
1 1 1    1   55   17 o  1 1057.00  119.00 
1 1 1    1   55   18 o  1  643.30  178.50 
1 1 1    1   55   19 o  1  387.10  167.10 
1 1 1    1   55   20 o  1 1067.00  121.00 
1 1 1    1   55   21 o  1  622.10  182.40 
1 1 1    1   55   22 o  1  463.70  181.30 
1 1 1    1   55   23 f  0 1003.00  128.70 
1 1 1    1   55   24 o  1  713.40  177.20 
1 1 1    1   55   25 o  1  397.30  171.30 
1 1 1    1   55   26 o  1 1152.00  112.20 
1 1 1    1   55   27 o  1  691.40  174.50 
1 1 1    1   55   28 o  1  506.20  192.00 
1 1 1    1   55   29 o  1  576.30  202.90 
1 1 1    1   55   30 f  0  327.00  152.90 
1 1 1    1   55   31 o  1  394.60  172.00 
1 1 1    1   55   32 o  1  430.90  180.00 
1 1 1    1   55   33 o  1 1183.00  145.40 
1 1 1    1   55   34 o  1 1038.00  153.40 
1 1 1    1   55   35 o  1  770.60  188.10 
1 1 1    1   55   36 o  1  368.40  171.00 
1 1 1    1   55   37 o  1  986.90  155.50 
1 1 1    1   55   38 o  1  503.50  199.60 
1 1 1    1   55   39 o  1  595.70  209.00 
1 1 1    1   55   40 o  1  375.30  173.70 
1 1 1    1   55   41 o  1 1320.00  133.70 
1 1 1    1   55   42 o  1  801.70  207.80 
1 1 1    1   55   43 o  1 1166.00  142.30 
1 1 1    1   55   44 o  1  347.60  163.90 
1 1 1    1   55   45 o  1  369.70  172.50 
1 1 1    1   55   46 o  1  465.70  198.30 
1 1 1    1   55   47 o  1  577.90  206.20 
1 1 1    1   55   48 o  1  502.40  200.30 
1 1 1    1   55   49 o  1  455.80  192.20 
1 1 1    1   55   50 o  1  507.90  208.90 
1 1 1    1   55   51 o  1  817.20  197.80 
1 1 1    1   55   52 o  1  442.10  191.60 
1 1 1    1   55   53 o  1  414.00  180.40 
1 1 1    1   55   54 o  1  611.20  118.40 
1 1 1    1   55   55 o  1  325.70  151.90 
1 1 1    1   55   56 o  1  412.40  174.10 
1 1 1    1   55   57 o  1  512.60  117.40 
1 1 1    1   57    0 o  1  369.70  232.90 
1 1 1    1   57    1 o  1  968.80   47.92 
1 1 1    1   57    2 f  0 1734.00   82.20 
1 1 1    1   57    3 o  1 1254.00   39.86 
1 1 1    1   57    4 o  1 1131.00  120.30 
1 1 1    1   57    5 o  1  599.80  190.70 
1 1 1    1   57    6 o  1  703.80  184.00 
1 1 1    1   57    7 o  1  350.90  160.60 
1 1 1    1   57    8 f  0  490.30  189.10 
1 1 1    1   57    9 o  1  643.10  189.70 
1 1 1    1   57   10 o  1 1736.00   82.78 
1 1 1    1   57   11 o  1 1283.00  106.10 
1 1 1    1   57   12 o  1  438.00  179.20 
1 1 1    1   57   13 o  1 1112.00  122.80 
1 1 1    1   57   14 o  1  975.90  139.10 
1 1 1    1   57   15 o  1 1789.00   79.11 
1 1 1    1   57   16 o  1 1826.00   76.91 
1 1 1    1   57   17 o  1 1111.00  115.90 
1 1 1    1   57   18 o  1  618.00  187.30 
1 1 1    1   57   19 f  0  859.70  153.10 
1 1 1    1   57   20 o  1 1272.00  107.70 
1 1 1    1   57   21 o  1  408.80  174.60 
1 1 1    1   57   22 o  1 1349.00   60.18 
1 1 1    1   57   23 o  1  899.80  158.60 
1 1 1    1   57   24 o  1  449.50  186.10 
1 1 1    1   57   25 o  1  988.30  140.40 
1 1 1    1   57   26 o  1  422.80  178.60 
1 1 1    1   57   27 f  0 1416.00  101.60 
1 1 1    1   57   28 o  1 1713.00   70.52 
1 1 1    1   57   29 o  1  546.80  205.40 
1 1 1    1   57   30 o  1 1095.00  136.70 
1 1 1    1   57   31 o  1  603.30  209.10 
1 1 1    1   57   32 o  1 1120.00   90.29 
1 1 1    1   57   33 o  1 1062.00  171.70 
1 1 1    1   57   34 o  1  432.30  190.60 
1 1 1    1   57   35 o  1 1374.00  120.20 
1 1 1    1   57   36 o  1  391.00  181.20 
1 1 1    1   57   37 o  1  739.20  221.10 
1 1 1    1   57   38 o  1 1950.00   92.09 
1 1 1    1   57   39 f  0 1424.00  126.70 
1 1 1    1   57   40 o  1 1465.00  115.70 
1 1 1    1   57   41 o  1  393.70  181.20 
1 1 1    1   57   42 f  0  333.60  160.10 
1 1 1    1   57   43 o  1  629.20  207.00 
1 1 1    1   57   44 o  1  666.80  212.00 
1 1 1    1   57   45 o  1  332.00  159.90 
1 1 1    1   57   46 o  1  539.10  211.20 
1 1 1    1   57   47 o  1  673.90  216.20 
1 1 1    1   57   48 o  1  353.00  165.70 
1 1 1    1   57   49 o  1  705.40  205.20 
1 1 1    1   57   50 o  1  399.90  178.70 
1 1 1    1   57   51 o  1  425.50  182.30 
1 1 1    1   57   52 o  1  492.10  187.70 
1 1 1    1   57   53 o  1  338.50  157.90 
1 1 1    1   57   54 o  1  848.80  166.10 
1 1 1    1   59    0 o  1  406.20  248.20 
1 1 1    1   59    1 o  1 1021.00  139.60 
1 1 1    1   59    2 f  0  704.40  189.30 
1 1 1    1   59    3 o  1 1623.00   89.93 
1 1 1    1   59    4 o  1 1832.00  144.40 
1 1 1    1   59    5 o  1  991.30  135.70 
1 1 1    1   59    6 o  1  751.70  189.10 
1 1 1    1   59    7 o  1 1625.00   86.72 
1 1 1    1   59    8 o  1  448.60  186.70 
1 1 1    1   59    9 o  1 1736.00  141.90 
1 1 1    1   59   10 o  1  445.30  185.70 
1 1 1    1   59   11 o  1 1119.00  124.00 
1 1 1    1   59   12 o  1  549.90  195.40 
1 1 1    1   59   13 f  0  372.30  168.20 
1 1 1    1   59   14 o  1  408.60  175.70 
1 1 1    1   59   15 f  0  427.10  180.80 
1 1 1    1   59   16 f  0 1088.00  124.40 
1 1 1    1   59   17 o  1  593.20  193.60 
1 1 1    1   59   18 f  0  812.90  168.90 
1 1 1    1   59   19 o  1  367.20  166.70 
1 1 1    1   59   20 o  1  663.80  193.30 
1 1 1    1   59   21 o  1 1132.00  132.90 
1 1 1    1   59   22 o  1 1344.00  108.40 
1 1 1    1   59   23 o  1  351.00  166.20 
1 1 1    1   59   24 o  1 1694.00   95.94 
1 1 1    1   59   25 o  1  531.00  200.00 
1 1 1    1   59   26 o  1  776.10  204.90 
1 1 1    1   59   27 o  1 1451.00  113.60 
1 1 1    1   59   28 o  1  813.60  127.90 
1 1 1    1   59   29 o  1  483.40  197.60 
1 1 1    1   59   30 o  1 1211.00  135.70 
1 1 1    1   59   31 o  1  380.90  178.00 
1 1 1    1   59   32 o  1  282.80  141.70 
1 1 1    1   59   33 o  1  371.10  177.30 
1 1 1    1   59   34 o  1 1253.00  147.00 
1 1 1    1   59   35 o  1  808.80  120.70 
1 1 1    1   59   36 o  1  322.20  157.60 
1 1 1    1   59   37 o  1  324.80  157.80 
1 1 1    1   59   38 o  1 1113.00  158.50 
1 1 1    1   59   39 o  1  361.10  169.50 
1 1 1    1   59   40 o  1  532.60  211.30 
1 1 1    1   59   41 o  1  418.00  190.00 
1 1 1    1   59   42 o  1  309.30  151.30 
1 1 1    1   59   43 o  1  379.90  174.20 
1 1 1    1   59   44 o  1  812.20  190.20 
1 1 1    1   59   45 o  1  385.50  176.80 
1 1 1    1   59   46 o  1  518.00  213.30 
1 1 1    1   59   47 o  1  628.60  212.70 
1 1 1    1   59   48 o  1  437.30  181.50 
1 1 1    1   59   49 o  1  395.70  174.20 
1 1 1    1   59   50 o  1  435.20  183.70 
1 1 1    1   59   51 o  1  289.20  142.90 
1 1 1    1   59   52 o  1  360.40  166.90 
1 1 1    1   61    0 o  1  414.00  253.30 
1 1 1    1   61    1 o  1 2178.00   78.08 
1 1 1    1   61    2 o  1 1507.00   37.94 
1 1 1    1   61    3 o  1 1719.00   45.96 
1 1 1    1   61    4 o  1  480.10  192.90 
1 1 1    1   61    5 o  1  540.10  198.90 
1 1 1    1   61    6 o  1  511.80  196.60 
1 1 1    1   61    7 o  1 1708.00   88.07 
1 1 1    1   61    8 o  1 1321.00  114.90 
1 1 1    1   61    9 o  1  984.80  146.60 
1 1 1    1   61   10 o  1 1778.00   91.90 
1 1 1    1   61   11 o  1 1376.00  106.50 
1 1 1    1   61   12 f  0  645.20  202.60 
1 1 1    1   61   13 o  1  658.00  205.40 
1 1 1    1   61   14 o  1  428.60  183.90 
1 1 1    1   61   15 o  1  424.70  185.10 
1 1 1    1   61   16 o  1 1187.00  130.10 
1 1 1    1   61   17 o  1  772.80  192.90 
1 1 1    1   61   18 o  1  598.80  209.50 
1 1 1    1   61   19 o  1  510.70  203.80 
1 1 1    1   61   20 o  1  787.70  200.40 
1 1 1    1   61   21 o  1  749.10  204.80 
1 1 1    1   61   22 o  1  877.40  195.80 
1 1 1    1   61   23 o  1  608.30  218.20 
1 1 1    1   61   24 o  1  389.80  179.20 
1 1 1    1   61   25 o  1 1185.00   92.81 
1 1 1    1   61   26 o  1  365.00  172.00 
1 1 1    1   61   27 o  1  290.10  144.70 
1 1 1    1   61   28 o  1  359.70  174.60 
1 1 1    1   61   29 o  1  488.90  210.00 
1 1 1    1   61   30 o  1 1817.00  112.30 
1 1 1    1   61   31 o  1 1229.00  157.60 
1 1 1    1   61   32 o  1  783.50  225.40 
1 1 1    1   61   33 o  1  462.90  205.60 
1 1 1    1   61   34 o  1  861.50  198.90 
1 1 1    1   61   35 f  0 1247.00  144.60 
1 1 1    1   61   36 o  1  863.30  207.70 
1 1 1    1   61   37 f  0  279.20  139.00 
1 1 1    1   61   38 f  0  308.90  151.90 
1 1 1    1   61   39 o  1  310.40  151.00 
1 1 1    1   61   40 o  1  787.90  205.10 
1 1 1    1   61   41 o  1  451.50  200.00 
1 1 1    1   61   42 o  1  507.30  202.10 
1 1 1    1   61   43 o  1  344.00  161.40 
1 1 1    1   61   44 o  1  303.90  147.80 
1 1 1    1   61   45 o  1  372.90  170.30 
1 1 1    1   61   46 o  1  321.80  155.90 
1 1 1    1   61   47 o  1  276.40  138.40 
1 1 1    1   61   48 o  1  360.00  163.80 
1 1 1    1   61   49 f  0  595.70  199.20 
1 1 1    1   63    0 o  1  835.20  305.80 
1 1 1    1   63    1 o  1  606.80  214.10 
1 1 1    1   63    2 f  0  844.80  197.20 
1 1 1    1   63    3 o  1  511.60  205.90 
1 1 1    1   63    4 o  1  909.30  181.50 
1 1 1    1   63    5 o  1  587.90  212.70 
1 1 1    1   63    6 o  1  377.80  174.60 
1 1 1    1   63    7 o  1  596.20  217.00 
1 1 1    1   63    8 o  1  579.00  215.10 
1 1 1    1   63    9 o  1 1131.00  147.90 
1 1 1    1   63   10 o  1  571.90  115.50 
1 1 1    1   63   11 o  1  678.40  215.00 
1 1 1    1   63   12 o  1  420.50  190.20 
1 1 1    1   63   13 o  1  536.90  217.20 
1 1 1    1   63   14 o  1  858.10  202.00 
1 1 1    1   63   15 o  1  730.40  214.90 
1 1 1    1   63   16 o  1  573.70  218.90 
1 1 1    1   63   17 o  1  617.00  217.40 
1 1 1    1   63   18 f  0  428.00  191.80 
1 1 1    1   63   19 o  1  424.50  190.30 
1 1 1    1   63   20 o  1  589.40  219.90 
1 1 1    1   63   21 o  1 1173.00  155.50 
1 1 1    1   63   22 o  1  505.80  211.30 
1 1 1    1   63   23 o  1  569.60  226.50 
1 1 1    1   63   24 o  1  451.60  201.50 
1 1 1    1   63   25 o  1  792.80  227.70 
1 1 1    1   63   26 o  1  602.20  227.40 
1 1 1    1   63   27 o  1  435.90  203.10 
1 1 1    1   63   28 o  1  583.30  231.40 
1 1 1    1   63   29 o  1  657.40  234.30 
1 1 1    1   63   30 o  1  422.30  192.90 
1 1 1    1   63   31 o  1  347.70  167.40 
1 1 1    1   63   32 o  1  460.60  200.20 
1 1 1    1   63   33 o  1  374.90  176.60 
1 1 1    1   63   34 o  1  440.20  194.70 
1 1 1    1   63   35 o  1  399.70  183.20 
1 1 1    1   63   36 o  1  367.90  175.90 
1 1 1    1   63   37 o  1  503.40  206.40 
1 1 1    1   63   38 o  1  617.40  215.90 
1 1 1    1   63   39 o  1  349.60  165.90 
1 1 1    1   63   40 o  1  310.10  151.10 
1 1 1    1   63   41 o  1  348.10  163.60 
1 1 1    1   63   42 o  1  334.30  160.70 
1 1 1    1   63   43 o  1  322.60  153.40 
1 1 1    1   63   44 o  1  822.30  189.20 
1 1 1    1   63   45 o  1  320.50  152.50 
1 1 1    1   63   46 o  1  381.30  170.80 
1 1 1    1   65    0 o  1  510.80  298.10 
1 1 1    1   65    1 o  1  561.70  220.00 
1 1 1    1   65    2 o  1  435.70  195.90 
1 1 1    1   65    3 o  1  440.60  196.20 
1 1 1    1   65    4 o  1  836.40  212.80 
1 1 1    1   65    5 o  1  372.30  176.30 
1 1 1    1   65    6 o  1  590.80  218.00 
1 1 1    1   65    7 o  1  434.80  195.00 
1 1 1    1   65    8 o  1  298.70  147.90 
1 1 1    1   65    9 o  1  693.70  222.60 
1 1 1    1   65   10 o  1  459.80  203.60 
1 1 1    1   65   11 o  1  821.40  208.60 
1 1 1    1   65   12 o  1 1543.00  121.60 
1 1 1    1   65   13 o  1  576.50  224.80 
1 1 1    1   65   14 o  1  428.50  192.50 
1 1 1    1   65   15 o  1  367.80  175.00 
1 1 1    1   65   16 o  1  560.80  225.70 
1 1 1    1   65   17 o  1 1082.00  189.80 
1 1 1    1   65   18 o  1 1182.00  165.80 
1 1 1    1   65   19 o  1  833.30  138.20 
1 1 1    1   65   20 o  1  727.90  245.90 
1 1 1    1   65   21 o  1  402.80  193.30 
1 1 1    1   65   22 o  1  473.00  217.20 
1 1 1    1   65   23 o  1  589.80  233.30 
1 1 1    1   65   24 o  1  329.10  162.80 
1 1 1    1   65   25 o  1  619.20  232.50 
1 1 1    1   65   26 o  1  445.30  201.70 
1 1 1    1   65   27 o  1  300.70  150.90 
1 1 1    1   65   28 f  0  517.80  219.70 
1 1 1    1   65   29 o  1  351.60  171.00 
1 1 1    1   65   30 o  1  523.00  219.60 
1 1 1    1   65   31 o  1  940.10  239.50 
1 1 1    1   65   32 o  1  398.80  190.00 
1 1 1    1   65   33 o  1  311.40  153.00 
1 1 1    1   65   34 o  1  346.20  163.70 
1 1 1    1   65   35 o  1  375.80  174.80 
1 1 1    1   65   36 f  0  426.40  188.30 
1 1 1    1   65   37 o  1  705.80  197.20 
1 1 1    1   65   38 o  1  382.60  176.70 
1 1 1    1   65   39 o  1  296.70  146.40 
1 1 1    1   65   40 o  1  294.30  143.90 
1 1 1    1   65   41 o  1  322.20  154.30 
1 1 1    1   65   42 o  1  411.00  183.60 
1 1 1    1   65   43 o  1  237.90  119.40 
1 1 1    1   67    0 o  1  366.20  248.80 
1 1 1    1   67    1 o  1  803.00   85.77 
1 1 1    1   67    2 o  1 1101.00  187.20 
1 1 1    1   67    3 o  1  852.00  221.60 
1 1 1    1   67    4 o  1 1105.00  187.60 
1 1 1    1   67    5 o  1  596.40  228.90 
1 1 1    1   67    6 o  1  759.70  239.50 
1 1 1    1   67    7 o  1  650.20  237.80 
1 1 1    1   67    8 o  1  956.70  209.70 
1 1 1    1   67    9 o  1 1391.00  180.10 
1 1 1    1   67   10 o  1  642.70  254.50 
1 1 1    1   67   11 o  1  488.90  218.60 
1 1 1    1   67   12 o  1  416.40  198.10 
1 1 1    1   67   13 o  1  426.70  203.10 
1 1 1    1   67   14 o  1  492.40  218.20 
1 1 1    1   67   15 o  1  696.00  248.40 
1 1 1    1   67   16 o  1  539.60  228.70 
1 1 1    1   67   17 o  1  370.70  181.30 
1 1 1    1   67   18 o  1  369.00  178.20 
1 1 1    1   67   19 o  1  602.40  165.70 
1 1 1    1   67   20 o  1  400.00  190.60 
1 1 1    1   67   21 o  1  544.50  237.50 
1 1 1    1   67   22 o  1  426.80  204.10 
1 1 1    1   67   23 o  1  556.20  242.20 
1 1 1    1   67   24 o  1  812.80  261.00 
1 1 1    1   67   25 o  1  424.30  195.60 
1 1 1    1   67   26 o  1  651.50  178.10 
1 1 1    1   67   27 o  1  425.50  193.70 
1 1 1    1   67   28 o  1  460.40  198.80 
1 1 1    1   67   29 o  1  430.70  191.70 
1 1 1    1   67   30 o  1  388.40  179.40 
1 1 1    1   67   31 o  1  430.50  191.90 
1 1 1    1   67   32 o  1  379.50  177.30 
1 1 1    1   67   33 o  1  331.20  159.70 
1 1 1    1   67   34 o  1  404.60  179.50 
1 1 1    1   67   35 o  1  321.50  154.60 
1 1 1    1   67   36 o  1  337.80  159.30 
1 1 1    1   67   37 o  1  239.40  120.40 
1 1 1    1   67   38 f  0  465.10  187.40 
1 1 1    1   67   39 o  1  443.00  184.60 
1 1 1    1   67   40 o  1  372.20  166.70 
1 1 1    1   69    0 o  1  335.90  238.60 
1 1 1    1   69    1 o  1  471.30  221.10 
1 1 1    1   69    2 o  1  540.10  239.00 
1 1 1    1   69    3 o  1  738.80  258.80 
1 1 1    1   69    4 o  1  368.00  181.30 
1 1 1    1   69    5 o  1  420.00  198.00 
1 1 1    1   69    6 o  1  477.60  217.30 
1 1 1    1   69    7 o  1  480.70  221.90 
1 1 1    1   69    8 o  1  826.60  279.00 
1 1 1    1   69    9 o  1  567.10  246.70 
1 1 1    1   69   10 o  1  448.90  210.40 
1 1 1    1   69   11 o  1  455.80  208.70 
1 1 1    1   69   12 o  1  512.00  228.00 
1 1 1    1   69   13 o  1  513.80  228.10 
1 1 1    1   69   14 o  1  660.00  252.60 
1 1 1    1   69   15 o  1  519.50  230.00 
1 1 1    1   69   16 o  1  441.70  207.40 
1 1 1    1   69   17 o  1  309.50  153.30 
1 1 1    1   69   18 o  1  346.20  167.10 
1 1 1    1   69   19 o  1  332.80  162.00 
1 1 1    1   69   20 o  1  415.30  189.60 
1 1 1    1   69   21 o  1  353.60  171.10 
1 1 1    1   69   22 o  1  965.30  182.40 
1 1 1    1   69   23 o  1  376.40  175.80 
1 1 1    1   69   24 o  1  641.90  217.00 
1 1 1    1   69   25 o  1  289.80  143.30 
1 1 1    1   69   26 o  1  350.40  167.40 
1 1 1    1   69   27 o  1  285.40  141.40 
1 1 1    1   69   28 o  1  296.60  145.80 
1 1 1    1   69   29 o  1  290.40  142.00 
1 1 1    1   69   30 o  1  338.30  159.50 
1 1 1    1   69   31 o  1  359.90  168.20 
1 1 1    1   69   32 o  1  402.20  177.60 
1 1 1    1   69   33 o  1  342.10  159.70 
1 1 1    1   69   34 o  1  413.90  178.30 
1 1 1    1   69   35 o  1  338.90  159.10 
1 1 1    1   69   36 o  1  342.40  159.70 
1 1 1    1   71    0 o  1  278.50  199.30 
1 1 1    1   71    1 o  1  333.80  162.70 
1 1 1    1   71    2 o  1  587.90  221.20 
1 1 1    1   71    3 f  0  431.40  194.00 
1 1 1    1   71    4 o  1  414.70  189.60 
1 1 1    1   71    5 o  1  545.90  217.30 
1 1 1    1   71    6 o  1  332.90  162.10 
1 1 1    1   71    7 f  0  684.10  221.40 
1 1 1    1   71    8 o  1  325.20  159.40 
1 1 1    1   71    9 f  0  326.20  159.80 
1 1 1    1   71   10 o  1  363.40  173.00 
1 1 1    1   71   11 o  1  506.20  210.50 
1 1 1    1   71   12 o  1  361.30  173.80 
1 1 1    1   71   13 o  1  383.70  180.00 
1 1 1    1   71   14 o  1  479.30  203.60 
1 1 1    1   71   15 o  1  509.40  206.40 
1 1 1    1   71   16 o  1  430.40  190.80 
1 1 1    1   71   17 o  1  467.90  198.40 
1 1 1    1   71   18 o  1  640.80  211.70 
1 1 1    1   71   19 o  1  340.00  162.40 
1 1 1    1   71   20 o  1  650.20  207.60 
1 1 1    1   71   21 o  1  437.30  189.60 
1 1 1    1   71   22 o  1  345.10  161.90 
1 1 1    1   71   23 o  1  423.00  147.80 
1 1 1    1   71   24 o  1  448.60  186.50 
1 1 1    1   71   25 f  0  499.90  146.90 
1 1 1    1   71   26 o  1  427.10  187.70 
1 1 1    1   71   27 o  1  411.80  180.10 
1 1 1    1   71   28 f  0  322.30  154.00 
1 1 1    1   71   29 o  1  462.30  191.90 
1 1 1    1   71   30 o  1  372.90  172.10 
1 1 1    1   71   31 o  1  357.00  166.10 
1 1 1    1   73    0 o  1  252.10  180.90 
1 1 1    1   73    1 o  1  486.40  197.50 
1 1 1    1   73    2 o  1  298.10  146.00 
1 1 1    1   73    3 o  1  413.90  183.60 
1 1 1    1   73    4 o  1  436.30  189.50 
1 1 1    1   73    5 o  1  771.20  200.80 
1 1 1    1   73    6 o  1  518.90  203.50 
1 1 1    1   73    7 o  1  339.50  162.10 
1 1 1    1   73    8 o  1  388.80  178.10 
1 1 1    1   73    9 o  1  375.00  173.90 
1 1 1    1   73   10 o  1  493.50  200.60 
1 1 1    1   73   11 o  1  409.60  184.30 
1 1 1    1   73   12 o  1  437.70  192.20 
1 1 1    1   73   13 o  1  352.80  166.60 
1 1 1    1   73   14 o  1  323.60  156.40 
1 1 1    1   73   15 o  1  294.40  144.50 
1 1 1    1   73   16 o  1  389.70  177.70 
1 1 1    1   73   17 o  1  311.90  151.20 
1 1 1    1   73   18 o  1  341.90  161.20 
1 1 1    1   73   19 o  1  545.00  202.50 
1 1 1    1   73   20 o  1  317.40  153.80 
1 1 1    1   73   21 o  1  379.50  174.40 
1 1 1    1   73   22 o  1  470.60  192.10 
1 1 1    1   73   23 o  1  351.50  163.60 
1 1 1    1   73   24 o  1  318.30  152.70 
1 1 1    1   73   25 o  1  381.20  177.20 
1 1 1    1   75    0 o  1  340.30  226.70 
1 1 1    1   75    1 o  1  476.30  196.00 
1 1 1    1   75    2 o  1  496.90  200.60 
1 1 1    1   75    3 o  1  443.50  191.00 
1 1 1    1   75    4 o  1  387.80  177.00 
1 1 1    1   75    5 o  1  455.20  193.50 
1 1 1    1   75    6 o  1  398.00  179.90 
1 1 1    1   75    7 o  1  299.80  147.60 
1 1 1    1   75    8 o  1  302.40  148.40 
1 1 1    1   75    9 o  1  648.50  207.50 
1 1 1    1   75   10 o  1  373.00  172.20 
1 1 1    1   75   11 o  1  333.70  160.30 
1 1 1    1   75   12 o  1  434.50  189.50 
1 1 1    1   75   13 o  1  572.40  207.30 
1 1 1    1   75   14 o  1  531.90  204.00 
1 1 1    1   75   15 o  1  316.80  153.00 
1 1 1    1   75   16 o  1  305.90  149.60 
1 1 1    1   75   17 o  1  290.80  142.90 
1 1 1    1   75   18 o  1  385.70  173.60 
1 1 1    2    0    5 f  0 6826.00  154.70 
1 1 1    2    0    6 o  1 6283.00   70.82 
1 1 1    2    0    7 o  1 4413.00   50.16 
1 1 1    2    0    8 f  0 4509.00   51.21 
1 1 1    2    0    9 o  1 3316.00   33.47 
1 1 1    2    0   10 o  1 2489.00   28.74 
1 1 1    2    0   11 f  0 3066.00   32.63 
1 1 1    2    0   12 o  1 1420.00   22.49 
1 1 1    2    0   13 o  1 10020.00   92.09 
1 1 1    2    0   14 o  1 6691.00   75.77 
1 1 1    2    0   15 o  1 9978.00  112.60 
1 1 1    2    0   16 o  1  655.70   38.02 
1 1 1    2    0   17 o  1 4324.00   50.11 
1 1 1    2    0   18 o  1  489.60   57.49 
1 1 1    2    0   19 o  1 2258.00   25.08 
1 1 1    2    0   20 o  1 2874.00   41.73 
1 1 1    2    0   21 o  1 5822.00   76.96 
1 1 1    2    0   22 o  1 3745.00   51.59 
1 1 1    2    0   23 o  1 7755.00  102.20 
1 1 1    2    0   24 o  1 3446.00   56.44 
1 1 1    2    0   25 o  1 2391.00   39.94 
1 1 1    2    0   26 o  1 2632.00   60.50 
1 1 1    2    0   27 o  1 6916.00  105.10 
1 1 1    2    0   28 o  1 13450.00  142.70 
1 1 1    2    0   29 o  1 5060.00   68.23 
1 1 1    2    0   30 o  1  130.70   93.02 
1 1 1    2    0   31 o  1 3963.00   65.43 
1 1 1    2    0   32 f  0 1963.00   28.74 
1 1 1    2    0   33 o  1  356.80  165.60 
1 1 1    2    0   34 o  1 2107.00   50.28 
1 1 1    2    0   35 o  1  355.10  172.30 
1 1 1    2    0   36 o  1 1778.00   62.60 
1 1 1    2    0   37 o  1 3156.00   64.39 
1 1 1    2    0   38 o  1 2738.00   54.81 
1 1 1    2    0   39 o  1 5183.00   79.33 
1 1 1    2    0   40 o  1 1823.00   33.65 
1 1 1    2    0   41 o  1 3324.00   69.86 
1 1 1    2    0   42 o  1 2469.00   66.41 
1 1 1    2    0   43 o  1 1971.00   35.44 
1 1 1    2    0   44 o  1  470.60  210.80 
1 1 1    2    0   45 o  1 3599.00   72.88 
1 1 1    2    0   46 o  1 2339.00   83.90 
1 1 1    2    0   47 o  1 1304.00  100.70 
1 1 1    2    0   48 o  1 2118.00   73.77 
1 1 1    2    0   49 o  1 3263.00   47.61 
1 1 1    2    0   50 o  1  927.10  126.20 
1 1 1    2    0   51 o  1  616.90  199.80 
1 1 1    2    0   52 o  1 1389.00   90.14 
1 1 1    2    0   53 f  0 2275.00   77.15 
1 1 1    2    0   54 o  1 6729.00  101.10 
1 1 1    2    0   55 o  1 3811.00   69.28 
1 1 1    2    0   56 o  1 1190.00  113.00 
1 1 1    2    0   57 o  1  404.80  221.10 
1 1 1    2    0   58 o  1 1102.00  127.40 
1 1 1    2    0   59 o  1 2415.00   73.63 
1 1 1    2    0   60 o  1  347.10  212.70 
1 1 1    2    0   61 o  1 1354.00  112.60 
1 1 1    2    0   62 o  1 3281.00   49.36 
1 1 1    2    0   63 o  1  605.00  256.20 
1 1 1    2    0   64 o  1  410.70  250.60 
1 1 1    2    0   65 o  1 1352.00  160.60 
1 1 1    2    0   66 o  1 6437.00  115.40 
1 1 1    2    0   67 o  1  436.70  267.30 
1 1 1    2    0   68 f  0 2171.00  129.70 
1 1 1    2    0   69 f  0 1380.00  209.80 
1 1 1    2    0   70 o  1  276.80  198.90 
1 1 1    2    0   71 o  1 3248.00  111.50 
1 1 1    2    0   72 o  1 1789.00  153.80 
1 1 1    2    0   73 o  1  414.60  259.60 
1 1 1    2    0   74 o  1  835.50  278.70 
1 1 1    2    0   75 o  1  355.70  233.40 
1 1 1    2    0   76 o  1  526.80  284.30 
1 1 1    2    0   77 o  1  353.90  230.50 
1 1 1    2    0   78 o  1  306.10  207.50 
1 1 1    2    0   79 o  1  344.10  226.40 
1 1 1    2    0   80 o  1  326.20  218.30 
1 1 1    2    0   81 o  1  765.50  276.70 
1 1 1    2    2    5 o  1 4566.00   36.62 
1 1 1    2    2    6 o  1 2251.00   18.07 
1 1 1    2    2    7 o  1  652.80   16.74 
1 1 1    2    2    8 o  1 15800.00   95.99 
1 1 1    2    2    9 o  1 5877.00   47.01 
1 1 1    2    2   10 o  1 5662.00   45.35 
1 1 1    2    2   11 o  1 2302.00   20.25 
1 1 1    2    2   12 o  1 4768.00   38.48 
1 1 1    2    2   13 o  1 1711.00   17.50 
1 1 1    2    2   14 o  1 3602.00   29.80 
1 1 1    2    2   15 o  1 7010.00   56.14 
1 1 1    2    2   16 o  1 4771.00   38.79 
1 1 1    2    2   17 o  1  675.50   55.38 
1 1 1    2    2   18 o  1 3114.00   26.80 
1 1 1    2    2   19 o  1 4757.00   44.91 
1 1 1    2    2   20 o  1 2206.00   25.32 
1 1 1    2    2   21 o  1  969.00   29.47 
1 1 1    2    2   22 o  1 4417.00   42.17 
1 1 1    2    2   23 o  1 7220.00   67.34 
1 1 1    2    2   24 o  1  571.60   65.60 
1 1 1    2    2   25 o  1 2742.00   34.87 
1 1 1    2    2   26 o  1 5002.00   54.84 
1 1 1    2    2   27 o  1 1925.00   36.25 
1 1 1    2    2   28 o  1 15050.00  112.20 
1 1 1    2    2   29 o  1 2709.00   31.06 
1 1 1    2    2   30 o  1 3151.00   33.82 
1 1 1    2    2   31 o  1 8249.00   81.79 
1 1 1    2    2   32 o  1 4278.00   45.37 
1 1 1    2    2   33 o  1 4949.00   52.88 
1 1 1    2    2   34 o  1 2469.00   35.54 
1 1 1    2    2   35 o  1  790.30   67.81 
1 1 1    2    2   36 o  1 2137.00   39.28 
1 1 1    2    2   37 f  0 3343.00   43.88 
1 1 1    2    2   38 o  1 1909.00   39.15 
1 1 1    2    2   39 o  1 1365.00   47.80 
1 1 1    2    2   40 o  1  767.40   87.13 
1 1 1    2    2   41 o  1 1332.00   22.25 
1 1 1    2    2   42 o  1 1601.00   54.23 
1 1 1    2    2   43 o  1 1719.00   55.25 
1 1 1    2    2   44 o  1 4465.00   58.97 
1 1 1    2    2   45 o  1 1163.00   71.08 
1 1 1    2    2   46 o  1  981.10   97.25 
1 1 1    2    2   47 o  1 1132.00   80.64 
1 1 1    2    2   48 o  1 3377.00   47.90 
1 1 1    2    2   49 o  1 3424.00   52.10 
1 1 1    2    2   50 f  0 3872.00   59.21 
1 1 1    2    2   51 o  1 3305.00   45.19 
1 1 1    2    2   52 o  1 1466.00   58.60 
1 1 1    2    2   53 o  1 1804.00   22.78 
1 1 1    2    2   54 o  1 4247.00   50.90 
1 1 1    2    2   55 o  1 1090.00   81.53 
1 1 1    2    2   56 o  1 1983.00   52.29 
1 1 1    2    2   57 o  1 2579.00   79.96 
1 1 1    2    2   58 o  1 2847.00   48.07 
1 1 1    2    2   59 o  1 5610.00   62.39 
1 1 1    2    2   60 o  1 3619.00   50.78 
1 1 1    2    2   61 o  1 1676.00   66.42 
1 1 1    2    2   62 o  1 2620.00   52.52 
1 1 1    2    2   63 o  1 5753.00   64.62 
1 1 1    2    2   64 o  1 5615.00   74.26 
1 1 1    2    2   65 o  1 4021.00   63.98 
1 1 1    2    2   66 f  0 1079.00  135.90 
1 1 1    2    2   67 o  1 3562.00   66.06 
1 1 1    2    2   68 o  1  808.20  217.50 
1 1 1    2    2   69 o  1  602.10  224.00 
1 1 1    2    2   70 o  1  388.60  183.50 
1 1 1    2    2   71 f  0 2351.00   96.26 
1 1 1    2    2   72 o  1 2244.00   33.90 
1 1 1    2    2   73 o  1 1982.00   87.21 
1 1 1    2    2   74 o  1  519.90  201.50 
1 1 1    2    2   75 o  1 1886.00   85.03 
1 1 1    2    2   76 o  1 1229.00  122.20 
1 1 1    2    2   77 o  1  942.30  156.20 
1 1 1    2    2   78 o  1  720.30  190.60 
1 1 1    2    2   79 o  1  459.00  189.60 
1 1 1    2    2   80 o  1  869.40   52.44 
1 1 1    2    2   81 o  1  284.00  139.40 
1 1 1    2    4    3 o  1 9008.00   71.67 
1 1 1    2    4    4 o  1 8293.00   45.62 
1 1 1    2    4    5 o  1 7502.00   39.57 
1 1 1    2    4    6 o  1 5390.00   35.23 
1 1 1    2    4    7 o  1  450.80   14.66 
1 1 1    2    4    8 o  1 3396.00   24.95 
1 1 1    2    4    9 o  1 6130.00   43.86 
1 1 1    2    4   10 o  1 5565.00   32.41 
1 1 1    2    4   11 o  1 3466.00   22.07 
1 1 1    2    4   12 o  1 2809.00   22.65 
1 1 1    2    4   13 f  0  928.80   19.76 
1 1 1    2    4   14 o  1 6827.00   54.71 
1 1 1    2    4   15 o  1 6958.00   55.78 
1 1 1    2    4   16 o  1 1387.00   19.33 
1 1 1    2    4   17 o  1 1313.00   20.30 
1 1 1    2    4   18 o  1  388.10   57.10 
1 1 1    2    4   19 o  1 3360.00   33.22 
1 1 1    2    4   20 o  1 1106.00   25.37 
1 1 1    2    4   21 o  1 2362.00   26.67 
1 1 1    2    4   22 o  1 2040.00   28.34 
1 1 1    2    4   23 o  1 5383.00   58.54 
1 1 1    2    4   24 o  1 1977.00   28.98 
1 1 1    2    4   25 o  1 5811.00   47.62 
1 1 1    2    4   26 o  1 2346.00   33.44 
1 1 1    2    4   27 o  1 6175.00   61.77 
1 1 1    2    4   28 o  1 7031.00   65.39 
1 1 1    2    4   29 o  1 3783.00   37.99 
1 1 1    2    4   30 o  1 1947.00   29.76 
1 1 1    2    4   31 o  1 3053.00   35.97 
1 1 1    2    4   32 o  1 5138.00   52.80 
1 1 1    2    4   33 o  1 1901.00   59.79 
1 1 1    2    4   34 o  1 4174.00   46.43 
1 1 1    2    4   35 o  1  504.60  106.50 
1 1 1    2    4   36 o  1 1869.00   40.39 
1 1 1    2    4   37 o  1 2270.00   26.26 
1 1 1    2    4   38 o  1 3404.00   41.91 
1 1 1    2    4   39 o  1 2034.00   42.02 
1 1 1    2    4   40 o  1 2097.00   42.80 
1 1 1    2    4   41 o  1 3301.00   32.44 
1 1 1    2    4   42 o  1 2943.00   47.93 
1 1 1    2    4   43 o  1 2383.00   44.72 
1 1 1    2    4   44 f  0 2877.00   46.99 
1 1 1    2    4   45 o  1 1301.00   70.71 
1 1 1    2    4   46 o  1  798.90  120.40 
1 1 1    2    4   47 o  1 4476.00   58.38 
1 1 1    2    4   48 o  1 2291.00   47.57 
1 1 1    2    4   49 o  1 6851.00   84.31 
1 1 1    2    4   50 o  1 3188.00   45.08 
1 1 1    2    4   51 o  1  859.60   31.42 
1 1 1    2    4   52 o  1 3370.00   45.94 
1 1 1    2    4   53 o  1 2592.00   45.52 
1 1 1    2    4   54 o  1 3267.00   46.47 
1 1 1    2    4   55 o  1 2148.00   50.25 
1 1 1    2    4   56 o  1 2042.00   28.35 
1 1 1    2    4   57 o  1 1662.00   60.97 
1 1 1    2    4   58 o  1 3044.00   48.59 
1 1 1    2    4   59 o  1 3288.00   52.52 
1 1 1    2    4   60 o  1 1300.00   80.61 
1 1 1    2    4   61 o  1  632.50  161.30 
1 1 1    2    4   62 o  1 1568.00   27.58 
1 1 1    2    4   63 o  1 2597.00   59.18 
1 1 1    2    4   64 o  1 5136.00   69.91 
1 1 1    2    4   65 o  1 2532.00   62.63 
1 1 1    2    4   66 o  1 2206.00   72.86 
1 1 1    2    4   67 o  1  629.10  208.70 
1 1 1    2    4   68 o  1 2656.00   78.73 
1 1 1    2    4   69 o  1 1040.00  172.70 
1 1 1    2    4   70 o  1  562.30  225.10 
1 1 1    2    4   71 o  1  507.10  220.30 
1 1 1    2    4   72 o  1 1038.00  175.80 
1 1 1    2    4   73 o  1  461.90  196.20 
1 1 1    2    4   74 o  1  926.60  171.00 
1 1 1    2    4   75 o  1 1229.00  125.40 
1 1 1    2    4   76 o  1  960.80  157.20 
1 1 1    2    4   77 o  1  555.10  200.30 
1 1 1    2    4   78 o  1 1689.00   90.08 
1 1 1    2    4   79 o  1 1297.00  111.80 
1 1 1    2    4   80 f  0  473.20  189.00 
1 1 1    2    4   81 o  1  753.40  187.20 
1 1 1    2    6    0 o  1 3333.00   38.72 
1 1 1    2    6    1 o  1 10790.00   62.19 
1 1 1    2    6    2 o  1 10170.00   72.33 
1 1 1    2    6    3 o  1 4610.00   33.24 
1 1 1    2    6    4 o  1 9246.00   53.32 
1 1 1    2    6    5 o  1 8907.00   54.24 
1 1 1    2    6    6 o  1 2282.00   14.17 
1 1 1    2    6    7 o  1  989.00   19.68 
1 1 1    2    6    8 o  1 6852.00   44.71 
1 1 1    2    6    9 o  1 2896.00   17.71 
1 1 1    2    6   10 o  1 3101.00   21.90 
1 1 1    2    6   11 o  1 3113.00   22.44 
1 1 1    2    6   12 o  1 3983.00   27.92 
1 1 1    2    6   13 o  1 3413.00   20.64 
1 1 1    2    6   14 o  1 5763.00   41.57 
1 1 1    2    6   15 o  1 4871.00   28.69 
1 1 1    2    6   16 o  1 1524.00   14.60 
1 1 1    2    6   17 o  1 4583.00   30.36 
1 1 1    2    6   18 o  1 7309.00   62.73 
1 1 1    2    6   19 o  1 2902.00   25.93 
1 1 1    2    6   20 o  1 1081.00   27.78 
1 1 1    2    6   21 o  1 6735.00   68.83 
1 1 1    2    6   22 o  1 6063.00   56.87 
1 1 1    2    6   23 o  1 6023.00   65.04 
1 1 1    2    6   24 o  1 7810.00   83.41 
1 1 1    2    6   25 o  1 8025.00   85.66 
1 1 1    2    6   26 o  1 8246.00   81.44 
1 1 1    2    6   27 o  1 9030.00   67.36 
1 1 1    2    6   28 o  1 1720.00   29.69 
1 1 1    2    6   29 o  1 2935.00   32.56 
1 1 1    2    6   30 o  1 5108.00   52.32 
1 1 1    2    6   31 o  1 4145.00   44.18 
1 1 1    2    6   32 o  1 5837.00   65.58 
1 1 1    2    6   33 o  1  665.80   90.00 
1 1 1    2    6   34 o  1 3555.00   41.38 
1 1 1    2    6   35 o  1 1842.00   39.93 
1 1 1    2    6   36 o  1 2930.00   41.07 
1 1 1    2    6   37 o  1 2409.00   27.23 
1 1 1    2    6   38 o  1  987.10   65.32 
1 1 1    2    6   39 o  1 1679.00   46.08 
1 1 1    2    6   40 o  1 2803.00   30.34 
1 1 1    2    6   41 o  1 2496.00   46.93 
1 1 1    2    6   42 o  1 1130.00   70.46 
1 1 1    2    6   43 o  1 4052.00   51.49 
1 1 1    2    6   44 o  1 2466.00   46.30 
1 1 1    2    6   45 o  1 2281.00   50.13 
1 1 1    2    6   46 o  1 4373.00   61.22 
1 1 1    2    6   47 o  1 2758.00   53.81 
1 1 1    2    6   48 f  0 2251.00   50.09 
1 1 1    2    6   49 o  1  759.30   36.20 
1 1 1    2    6   50 o  1 3623.00   46.91 
1 1 1    2    6   51 o  1 4440.00   47.73 
1 1 1    2    6   52 o  1 6997.00   73.83 
1 1 1    2    6   53 o  1 1130.00   27.74 
1 1 1    2    6   54 o  1 5005.00   56.51 
1 1 1    2    6   55 o  1 1189.00   77.82 
1 1 1    2    6   56 o  1 6191.00   66.81 
1 1 1    2    6   57 o  1 2880.00   48.31 
1 1 1    2    6   58 f  0 2154.00   54.26 
1 1 1    2    6   59 o  1  769.00  133.40 
1 1 1    2    6   60 o  1  949.10  109.90 
1 1 1    2    6   61 o  1 4332.00   53.88 
1 1 1    2    6   62 o  1 3683.00   38.51 
1 1 1    2    6   63 o  1 1874.00   71.23 
1 1 1    2    6   64 o  1 1372.00  103.00 
1 1 1    2    6   65 o  1 3897.00   62.75 
1 1 1    2    6   66 o  1  890.90  171.10 
1 1 1    2    6   67 o  1 1591.00  111.50 
1 1 1    2    6   68 o  1 2057.00   95.28 
1 1 1    2    6   69 o  1 1854.00  205.00 
1 1 1    2    6   70 o  1 1008.00  199.60 
1 1 1    2    6   71 o  1 1210.00  168.10 
1 1 1    2    6   72 o  1  935.90   62.44 
1 1 1    2    6   73 o  1 1312.00  127.80 
1 1 1    2    6   74 o  1  588.70  208.80 
1 1 1    2    6   75 o  1  515.50  200.40 
1 1 1    2    6   76 o  1 1214.00  123.50 
1 1 1    2    6   77 o  1 1227.00  120.90 
1 1 1    2    6   78 o  1  905.50  164.10 
1 1 1    2    6   79 o  1  717.20  190.10 
1 1 1    2    6   80 o  1 1074.00  133.90 
1 1 1    2    6   81 o  1  343.50  160.00 
1 1 1    2    8    0 o  1 4834.00   44.84 
1 1 1    2    8    1 o  1 8890.00   54.13 
1 1 1    2    8    2 o  1 2284.00   15.34 
1 1 1    2    8    3 o  1 1550.00   11.92 
1 1 1    2    8    4 o  1 3694.00   22.11 
1 1 1    2    8    5 o  1 4013.00   23.75 
1 1 1    2    8    6 o  1 2273.00   17.65 
1 1 1    2    8    7 o  1 2084.00   19.66 
1 1 1    2    8    8 o  1 3102.00   22.60 
1 1 1    2    8    9 o  1 2793.00   20.72 
1 1 1    2    8   10 o  1 4264.00   28.24 
1 1 1    2    8   11 o  1 1994.00   15.27 
1 1 1    2    8   12 o  1 3143.00   17.97 
1 1 1    2    8   13 o  1 1839.00   15.20 
1 1 1    2    8   14 o  1 7787.00   41.32 
1 1 1    2    8   15 o  1 5820.00   32.59 
1 1 1    2    8   16 o  1 3915.00   31.04 
1 1 1    2    8   17 o  1 5176.00   34.28 
1 1 1    2    8   18 o  1 2625.00   26.62 
1 1 1    2    8   19 o  1 4418.00   39.50 
1 1 1    2    8   20 o  1 8716.00   88.47 
1 1 1    2    8   21 o  1 4148.00   33.84 
1 1 1    2    8   22 o  1 4293.00   33.33 
1 1 1    2    8   23 o  1 3699.00   39.53 
1 1 1    2    8   24 f  0 4550.00   38.13 
1 1 1    2    8   25 o  1 3763.00   37.61 
1 1 1    2    8   26 o  1 3070.00   26.40 
1 1 1    2    8   27 f  0 2283.00   29.66 
1 1 1    2    8   28 o  1 3722.00   37.84 
1 1 1    2    8   29 o  1 7486.00   69.67 
1 1 1    2    8   30 o  1 3246.00   37.41 
1 1 1    2    8   31 o  1 3423.00   36.37 
1 1 1    2    8   32 o  1 1228.00   44.73 
1 1 1    2    8   33 o  1 2565.00   39.02 
1 1 1    2    8   34 o  1  751.60   72.32 
1 1 1    2    8   35 o  1 3407.00   43.91 
1 1 1    2    8   36 o  1 2463.00   37.78 
1 1 1    2    8   37 o  1 1276.00   49.29 
1 1 1    2    8   38 o  1 1165.00   58.53 
1 1 1    2    8   39 o  1 1994.00   43.00 
1 1 1    2    8   40 o  1 2499.00   43.18 
1 1 1    2    8   41 f  0  464.40  144.60 
1 1 1    2    8   42 o  1 2496.00   53.29 
1 1 1    2    8   43 o  1  670.90  116.10 
1 1 1    2    8   44 o  1 1786.00   54.85 
1 1 1    2    8   45 o  1 2902.00   49.87 
1 1 1    2    8   46 f  0 3173.00   47.76 
1 1 1    2    8   47 o  1  800.70  123.20 
1 1 1    2    8   48 o  1 4044.00   56.36 
1 1 1    2    8   49 o  1 2124.00   25.48 
1 1 1    2    8   50 o  1 2510.00   69.83 
1 1 1    2    8   51 o  1 3358.00   45.78 
1 1 1    2    8   52 o  1 2859.00   45.27 
1 1 1    2    8   53 o  1 3231.00   46.52 
1 1 1    2    8   54 f  0 3427.00   47.15 
1 1 1    2    8   55 o  1 2629.00   71.92 
1 1 1    2    8   56 o  1 8545.00   88.74 
1 1 1    2    8   57 o  1 4128.00   62.13 
1 1 1    2    8   58 o  1 1988.00   58.01 
1 1 1    2    8   59 o  1 3165.00   50.08 
1 1 1    2    8   60 o  1  570.70  168.90 
1 1 1    2    8   61 o  1 3111.00   51.37 
1 1 1    2    8   62 o  1 1673.00   75.53 
1 1 1    2    8   63 o  1 3650.00   57.78 
1 1 1    2    8   64 o  1 3835.00   80.66 
1 1 1    2    8   65 f  0  273.10  134.70 
1 1 1    2    8   66 o  1 2526.00  128.20 
1 1 1    2    8   67 o  1 1143.00  154.70 
1 1 1    2    8   68 o  1 2109.00   95.43 
1 1 1    2    8   69 o  1  546.50  221.10 
1 1 1    2    8   70 o  1 1797.00  116.00 
1 1 1    2    8   71 o  1 1304.00  156.90 
1 1 1    2    8   72 o  1  530.90  210.60 
1 1 1    2    8   73 o  1  553.60  210.20 
1 1 1    2    8   74 o  1  697.70  209.40 
1 1 1    2    8   75 o  1 4146.00   64.88 
1 1 1    2    8   76 o  1 1665.00  178.10 
1 1 1    2    8   77 o  1  630.10  202.60 
1 1 1    2    8   78 o  1  446.00  188.90 
1 1 1    2    8   79 o  1 2049.00   77.16 
1 1 1    2    8   80 o  1 1401.00  102.10 
1 1 1    2    8   81 o  1  545.10  194.50 
1 1 1    2   10    0 o  1 3037.00   36.56 
1 1 1    2   10    1 o  1 2956.00   25.24 
1 1 1    2   10    2 o  1 3425.00   21.94 
1 1 1    2   10    3 o  1 2083.00   14.16 
1 1 1    2   10    4 o  1 2682.00   18.72 
1 1 1    2   10    5 o  1 5761.00   33.72 
1 1 1    2   10    6 o  1 1908.00   16.52 
1 1 1    2   10    7 o  1 4541.00   30.36 
1 1 1    2   10    8 o  1 3587.00   24.66 
1 1 1    2   10    9 o  1 2198.00   20.73 
1 1 1    2   10   10 o  1 2124.00   17.53 
1 1 1    2   10   11 o  1 6439.00   34.30 
1 1 1    2   10   12 o  1 3831.00   21.34 
1 1 1    2   10   13 o  1 4508.00   24.67 
1 1 1    2   10   14 o  1 4222.00   25.71 
1 1 1    2   10   15 o  1 2937.00   30.86 
1 1 1    2   10   16 o  1 5885.00   36.44 
1 1 1    2   10   17 o  1 5724.00   35.53 
1 1 1    2   10   18 o  1 4282.00   31.27 
1 1 1    2   10   19 o  1 4318.00   36.20 
1 1 1    2   10   20 o  1 5102.00   36.47 
1 1 1    2   10   21 f  0 10590.00   97.28 
1 1 1    2   10   22 o  1 4876.00   46.78 
1 1 1    2   10   23 o  1 4560.00   47.23 
1 1 1    2   10   24 o  1 4522.00   41.13 
1 1 1    2   10   25 o  1 2882.00   32.42 
1 1 1    2   10   26 o  1 3963.00   37.29 
1 1 1    2   10   27 o  1 4202.00   39.10 
1 1 1    2   10   28 o  1 6808.00   48.70 
1 1 1    2   10   29 o  1 2884.00   38.63 
1 1 1    2   10   30 o  1 1671.00   35.93 
1 1 1    2   10   31 o  1 4919.00   40.96 
1 1 1    2   10   32 o  1  314.20  114.10 
1 1 1    2   10   33 o  1 2344.00   33.09 
1 1 1    2   10   34 o  1 3300.00   40.72 
1 1 1    2   10   35 o  1  686.80   86.35 
1 1 1    2   10   36 o  1 1635.00   42.25 
1 1 1    2   10   37 o  1 1696.00   42.57 
1 1 1    2   10   38 o  1 1833.00   48.93 
1 1 1    2   10   39 o  1 6008.00   75.19 
1 1 1    2   10   40 o  1 2739.00   34.54 
1 1 1    2   10   41 o  1  758.30   99.13 
1 1 1    2   10   42 o  1  428.10  150.90 
1 1 1    2   10   43 o  1 2571.00   53.48 
1 1 1    2   10   44 o  1 1423.00   64.74 
1 1 1    2   10   45 o  1 3662.00   49.76 
1 1 1    2   10   46 o  1  396.60  154.10 
1 1 1    2   10   47 o  1 3056.00   55.64 
1 1 1    2   10   48 o  1 3376.00   48.50 
1 1 1    2   10   49 o  1  699.30  123.80 
1 1 1    2   10   50 o  1 3849.00   48.02 
1 1 1    2   10   51 o  1 1879.00   51.44 
1 1 1    2   10   52 o  1 4425.00   52.14 
1 1 1    2   10   53 o  1 2463.00   48.10 
1 1 1    2   10   54 o  1  993.80   91.84 
1 1 1    2   10   55 o  1 2125.00   52.50 
1 1 1    2   10   56 o  1 4278.00   52.45 
1 1 1    2   10   57 o  1 6279.00   67.96 
1 1 1    2   10   58 o  1 2710.00   50.81 
1 1 1    2   10   59 o  1  754.20  140.60 
1 1 1    2   10   60 o  1 2193.00   57.14 
1 1 1    2   10   61 o  1 1805.00   67.94 
1 1 1    2   10   62 o  1 3254.00   56.16 
1 1 1    2   10   63 o  1  942.50  148.40 
1 1 1    2   10   64 o  1 1301.00  110.40 
1 1 1    2   10   65 o  1 2760.00   63.41 
1 1 1    2   10   66 o  1 1001.00  164.20 
1 1 1    2   10   67 o  1 1902.00   92.68 
1 1 1    2   10   68 o  1 1165.00  165.00 
1 1 1    2   10   69 o  1  724.20  232.30 
1 1 1    2   10   70 o  1 1663.00  118.00 
1 1 1    2   10   71 o  1 2720.00   81.67 
1 1 1    2   10   72 o  1  593.60  214.60 
1 1 1    2   10   73 o  1 1609.00  103.10 
1 1 1    2   10   74 o  1 1018.00   53.27 
1 1 1    2   10   75 o  1 1223.00  128.00 
1 1 1    2   10   76 o  1  341.80  161.60 
1 1 1    2   10   77 o  1  961.00  159.00 
1 1 1    2   10   78 o  1  371.80  170.20 
1 1 1    2   10   79 o  1 1084.00  136.30 
1 1 1    2   10   80 o  1  904.10  162.50 
1 1 1    2   10   81 o  1  868.80  158.50 
1 1 1    2   12    0 o  1 2973.00   30.12 
1 1 1    2   12    1 o  1  674.00   28.70 
1 1 1    2   12    2 o  1 2587.00   23.37 
1 1 1    2   12    3 o  1 6931.00   42.51 
1 1 1    2   12    4 o  1 5794.00   41.93 
1 1 1    2   12    5 o  1 3790.00   24.13 
1 1 1    2   12    6 o  1  591.00   34.33 
1 1 1    2   12    7 o  1 4934.00   27.89 
1 1 1    2   12    8 o  1  921.00   15.65 
1 1 1    2   12    9 o  1 2463.00   15.51 
1 1 1    2   12   10 o  1 1863.00   18.11 
1 1 1    2   12   11 o  1 6171.00   33.13 
1 1 1    2   12   12 o  1 2386.00   17.65 
1 1 1    2   12   13 o  1 6907.00   42.61 
1 1 1    2   12   14 o  1 6234.00   38.52 
1 1 1    2   12   15 o  1 3643.00   27.51 
1 1 1    2   12   16 o  1 1865.00   21.10 
1 1 1    2   12   17 o  1 1066.00   33.89 
1 1 1    2   12   18 o  1 3294.00   29.43 
1 1 1    2   12   19 o  1 8618.00   65.22 
1 1 1    2   12   20 o  1 2071.00   22.46 
1 1 1    2   12   21 o  1 7990.00   51.10 
1 1 1    2   12   22 o  1 6380.00   43.13 
1 1 1    2   12   23 o  1 2618.00   24.17 
1 1 1    2   12   24 o  1 5518.00   44.56 
1 1 1    2   12   25 o  1 6316.00   41.03 
1 1 1    2   12   26 o  1 7291.00   46.77 
1 1 1    2   12   27 o  1 5323.00   36.67 
1 1 1    2   12   28 o  1  701.00   55.93 
1 1 1    2   12   29 o  1 1413.00   40.57 
1 1 1    2   12   30 o  1 1300.00   29.89 
1 1 1    2   12   31 o  1  480.90   38.87 
1 1 1    2   12   32 o  1 2485.00   34.39 
1 1 1    2   12   33 o  1 1244.00   53.41 
1 1 1    2   12   34 o  1 1770.00   41.39 
1 1 1    2   12   35 o  1 2502.00   41.00 
1 1 1    2   12   36 o  1 1462.00   43.25 
1 1 1    2   12   37 o  1 1471.00   44.23 
1 1 1    2   12   38 o  1 4353.00   64.17 
1 1 1    2   12   39 o  1 3212.00   55.00 
1 1 1    2   12   40 o  1 3059.00   42.54 
1 1 1    2   12   41 o  1 3008.00   45.15 
1 1 1    2   12   42 o  1  439.30  166.50 
1 1 1    2   12   43 o  1 1929.00   58.85 
1 1 1    2   12   44 o  1 2616.00   54.33 
1 1 1    2   12   45 o  1 2681.00   50.89 
1 1 1    2   12   46 o  1 4227.00   54.27 
1 1 1    2   12   47 o  1 2132.00   53.89 
1 1 1    2   12   48 o  1 1156.00   81.82 
1 1 1    2   12   49 o  1  810.80  104.00 
1 1 1    2   12   50 o  1 4360.00   51.46 
1 1 1    2   12   51 o  1  769.40   39.17 
1 1 1    2   12   52 o  1 1432.00   64.58 
1 1 1    2   12   53 o  1 4104.00   50.78 
1 1 1    2   12   54 o  1  792.10  122.60 
1 1 1    2   12   55 o  1 4520.00   45.42 
1 1 1    2   12   56 o  1 2028.00   26.98 
1 1 1    2   12   57 o  1 2264.00   92.94 
1 1 1    2   12   58 o  1 1300.00   82.90 
1 1 1    2   12   59 o  1 3982.00   52.40 
1 1 1    2   12   60 o  1 3907.00   52.85 
1 1 1    2   12   61 o  1 5349.00   50.94 
1 1 1    2   12   62 o  1 2850.00   58.83 
1 1 1    2   12   63 o  1 5572.00   61.64 
1 1 1    2   12   64 o  1 1652.00   91.22 
1 1 1    2   12   65 o  1 2351.00   74.46 
1 1 1    2   12   66 o  1 2375.00   79.67 
1 1 1    2   12   67 o  1 3788.00   98.37 
1 1 1    2   12   68 o  1  459.00  203.60 
1 1 1    2   12   69 o  1 2024.00   96.72 
1 1 1    2   12   70 o  1  998.50  204.30 
1 1 1    2   12   71 o  1 1107.00  180.90 
1 1 1    2   12   72 o  1  372.70  174.10 
1 1 1    2   12   73 o  1 2253.00   78.15 
1 1 1    2   12   74 o  1 1333.00  121.10 
1 1 1    2   12   75 o  1 1896.00   84.86 
1 1 1    2   12   76 o  1 1518.00  102.80 
1 1 1    2   12   77 o  1  572.00  201.20 
1 1 1    2   12   78 o  1  679.10  198.20 
1 1 1    2   12   79 o  1  680.90  195.30 
1 1 1    2   12   80 o  1  565.90  199.10 
1 1 1    2   14    0 o  1 1609.00   29.23 
1 1 1    2   14    1 o  1 5298.00   43.16 
1 1 1    2   14    2 o  1 4514.00   37.25 
1 1 1    2   14    3 o  1 2261.00   16.97 
1 1 1    2   14    4 o  1 2348.00   23.09 
1 1 1    2   14    5 o  1 3719.00   22.83 
1 1 1    2   14    6 o  1 3173.00   21.61 
1 1 1    2   14    7 o  1 2745.00   20.07 
1 1 1    2   14    8 o  1 4252.00   27.25 
1 1 1    2   14    9 o  1 3681.00   25.49 
1 1 1    2   14   10 o  1 1181.00   17.84 
1 1 1    2   14   11 o  1 1359.00   22.45 
1 1 1    2   14   12 o  1 4113.00   32.22 
1 1 1    2   14   13 o  1 1890.00   23.83 
1 1 1    2   14   14 o  1 8203.00   57.12 
1 1 1    2   14   15 o  1 3929.00   30.29 
1 1 1    2   14   16 o  1 9063.00   58.90 
1 1 1    2   14   17 o  1 2659.00   26.73 
1 1 1    2   14   18 o  1 4013.00   28.70 
1 1 1    2   14   19 o  1 1957.00   27.70 
1 1 1    2   14   20 o  1 2190.00   29.51 
1 1 1    2   14   21 o  1 6245.00   49.90 
1 1 1    2   14   22 o  1 3163.00   25.85 
1 1 1    2   14   23 o  1 3685.00   30.90 
1 1 1    2   14   24 o  1 3079.00   27.80 
1 1 1    2   14   25 o  1 3076.00   22.09 
1 1 1    2   14   26 o  1 3329.00   23.88 
1 1 1    2   14   27 o  1 5859.00   47.36 
1 1 1    2   14   28 o  1  586.30   77.73 
1 1 1    2   14   29 o  1 5747.00   54.20 
1 1 1    2   14   30 o  1 3380.00   41.36 
1 1 1    2   14   31 o  1 3501.00   37.53 
1 1 1    2   14   32 o  1 1688.00   35.98 
1 1 1    2   14   33 o  1 1361.00   29.86 
1 1 1    2   14   34 f  0 1620.00   29.24 
1 1 1    2   14   35 o  1 1874.00   27.50 
1 1 1    2   14   36 o  1 3551.00   31.89 
1 1 1    2   14   37 o  1  929.90   70.42 
1 1 1    2   14   38 o  1  560.60  142.20 
1 1 1    2   14   39 o  1 4324.00   44.47 
1 1 1    2   14   40 o  1 3032.00   46.19 
1 1 1    2   14   41 o  1 1016.00   98.25 
1 1 1    2   14   42 o  1 2758.00   51.47 
1 1 1    2   14   43 o  1 2811.00   38.53 
1 1 1    2   14   44 o  1  678.80   52.76 
1 1 1    2   14   45 o  1 1644.00   55.36 
1 1 1    2   14   46 o  1 2565.00   37.91 
1 1 1    2   14   47 o  1 3276.00   45.44 
1 1 1    2   14   48 o  1  558.20  154.30 
1 1 1    2   14   49 o  1 3112.00   35.99 
1 1 1    2   14   50 o  1 3201.00   36.00 
1 1 1    2   14   51 o  1  894.10  105.00 
1 1 1    2   14   52 o  1 8428.00   71.43 
1 1 1    2   14   53 o  1 1095.00   88.26 
1 1 1    2   14   54 o  1 4434.00   53.45 
1 1 1    2   14   55 o  1 4575.00   54.61 
1 1 1    2   14   56 o  1 5228.00   59.64 
1 1 1    2   14   57 o  1 7359.00   62.66 
1 1 1    2   14   58 o  1 3044.00   62.85 
1 1 1    2   14   59 o  1 2866.00   52.19 
1 1 1    2   14   60 o  1 6773.00   78.24 
1 1 1    2   14   61 o  1 2536.00   35.88 
1 1 1    2   14   62 o  1 1610.00   85.81 
1 1 1    2   14   63 o  1  404.20  178.10 
1 1 1    2   14   64 o  1  403.40  179.40 
1 1 1    2   14   65 o  1 3273.00   67.78 
1 1 1    2   14   66 o  1  955.20  180.50 
1 1 1    2   14   67 o  1  492.90  211.60 
1 1 1    2   14   68 o  1 2866.00   79.87 
1 1 1    2   14   69 o  1  479.80  208.70 
1 1 1    2   14   70 o  1 3590.00   72.21 
1 1 1    2   14   71 o  1  698.30  221.20 
1 1 1    2   14   72 o  1 2221.00   81.26 
1 1 1    2   14   73 o  1  479.70  198.40 
1 1 1    2   14   74 o  1 3800.00   90.22 
1 1 1    2   14   75 f  0  743.80  199.40 
1 1 1    2   14   76 o  1  808.70  183.70 
1 1 1    2   14   77 o  1 1209.00  123.70 
1 1 1    2   14   78 o  1  329.10  156.20 
1 1 1    2   14   79 f  0  581.00  199.50 
1 1 1    2   14   80 o  1  357.80  164.70 
1 1 1    2   16    0 o  1 5645.00   75.28 
1 1 1    2   16    1 o  1 4220.00   40.88 
1 1 1    2   16    2 o  1 3121.00   35.37 
1 1 1    2   16    3 o  1 3254.00   36.39 
1 1 1    2   16    4 o  1 2614.00   31.61 
1 1 1    2   16    5 o  1 3459.00   31.49 
1 1 1    2   16    6 o  1 6741.00   51.08 
1 1 1    2   16    7 o  1 3205.00   36.06 
1 1 1    2   16    8 o  1 4852.00   40.45 
1 1 1    2   16    9 o  1 3935.00   39.04 
1 1 1    2   16   10 o  1 1541.00   29.03 
1 1 1    2   16   11 o  1 5216.00   46.24 
1 1 1    2   16   12 o  1 3184.00   27.86 
1 1 1    2   16   13 o  1 7218.00   44.64 
1 1 1    2   16   14 o  1 4418.00   32.72 
1 1 1    2   16   15 o  1 7295.00   42.80 
1 1 1    2   16   16 o  1 1591.00   24.26 
1 1 1    2   16   17 o  1 3649.00   34.23 
1 1 1    2   16   18 f  0 5006.00   33.18 
1 1 1    2   16   19 o  1 7316.00   45.02 
1 1 1    2   16   20 f  0 5178.00   34.11 
1 1 1    2   16   21 o  1 7220.00   54.90 
1 1 1    2   16   22 o  1 5973.00   37.40 
1 1 1    2   16   23 o  1 4870.00   34.04 
1 1 1    2   16   24 o  1 3441.00   23.87 
1 1 1    2   16   25 o  1 2211.00   25.97 
1 1 1    2   16   26 f  0 3871.00   26.54 
1 1 1    2   16   27 o  1 7647.00   47.29 
1 1 1    2   16   28 o  1 1977.00   23.25 
1 1 1    2   16   29 o  1 1994.00   31.23 
1 1 1    2   16   30 o  1 1198.00   41.20 
1 1 1    2   16   31 o  1 1572.00   36.14 
1 1 1    2   16   32 o  1 1984.00   33.14 
1 1 1    2   16   33 o  1 1924.00   25.43 
1 1 1    2   16   34 f  0  747.40   45.95 
1 1 1    2   16   35 o  1  223.00  103.50 
1 1 1    2   16   36 o  1 3617.00   35.98 
1 1 1    2   16   37 o  1 2161.00   51.45 
1 1 1    2   16   38 o  1  698.50  103.70 
1 1 1    2   16   39 o  1  579.00  148.40 
1 1 1    2   16   40 o  1 2563.00   46.70 
1 1 1    2   16   41 o  1 2625.00   35.59 
1 1 1    2   16   42 o  1 2760.00   53.06 
1 1 1    2   16   43 o  1  322.10  138.90 
1 1 1    2   16   44 o  1 1250.00   59.71 
1 1 1    2   16   45 o  1 1942.00   45.46 
1 1 1    2   16   46 o  1 1176.00   69.96 
1 1 1    2   16   47 o  1 2246.00   31.22 
1 1 1    2   16   48 o  1  791.90  107.00 
1 1 1    2   16   49 f  0 4635.00   48.12 
1 1 1    2   16   50 o  1 4162.00   38.06 
1 1 1    2   16   51 o  1 1844.00   33.39 
1 1 1    2   16   52 o  1 2571.00   40.04 
1 1 1    2   16   53 o  1 4738.00   51.96 
1 1 1    2   16   54 o  1 3377.00   41.08 
1 1 1    2   16   55 o  1 3062.00   35.51 
1 1 1    2   16   56 o  1 2884.00   45.69 
1 1 1    2   16   57 o  1 1223.00   81.04 
1 1 1    2   16   58 o  1 3030.00   36.77 
1 1 1    2   16   59 f  0 1331.00   83.26 
1 1 1    2   16   60 o  1 6224.00   68.09 
1 1 1    2   16   61 o  1 3227.00   38.70 
1 1 1    2   16   62 o  1 1578.00   82.15 
1 1 1    2   16   63 o  1  885.20  179.30 
1 1 1    2   16   64 o  1 1491.00  109.60 
1 1 1    2   16   65 o  1  370.30  174.40 
1 1 1    2   16   66 o  1 2246.00   92.49 
1 1 1    2   16   67 f  0 1133.00  181.10 
1 1 1    2   16   68 o  1 1181.00   53.37 
1 1 1    2   16   69 o  1 2220.00  178.00 
1 1 1    2   16   70 o  1  621.20  228.90 
1 1 1    2   16   71 o  1  968.20   62.06 
1 1 1    2   16   72 o  1  902.50   63.76 
1 1 1    2   16   73 o  1 2423.00   75.17 
1 1 1    2   16   74 o  1 1189.00  135.80 
1 1 1    2   16   75 o  1  396.00  179.00 
1 1 1    2   16   76 o  1  386.50  174.80 
1 1 1    2   16   77 o  1  375.30  171.30 
1 1 1    2   16   78 o  1  690.40  193.50 
1 1 1    2   16   79 o  1  415.10  180.60 
1 1 1    2   18    0 o  1 5375.00   72.23 
1 1 1    2   18    1 f  0 2405.00   31.50 
1 1 1    2   18    2 o  1 4442.00   47.32 
1 1 1    2   18    3 o  1 3787.00   41.64 
1 1 1    2   18    4 o  1 4769.00   50.37 
1 1 1    2   18    5 o  1 1606.00   21.07 
1 1 1    2   18    6 o  1 4874.00   51.28 
1 1 1    2   18    7 o  1 1939.00   22.43 
1 1 1    2   18    8 o  1 2513.00   28.28 
1 1 1    2   18    9 o  1 4043.00   30.49 
1 1 1    2   18   10 o  1 6612.00   39.02 
1 1 1    2   18   11 o  1 3011.00   21.55 
1 1 1    2   18   12 o  1 3851.00   23.84 
1 1 1    2   18   13 o  1 6491.00   36.73 
1 1 1    2   18   14 o  1 5719.00   46.22 
1 1 1    2   18   15 o  1 10150.00   61.83 
1 1 1    2   18   16 o  1 4910.00   31.72 
1 1 1    2   18   17 o  1 4112.00   32.97 
1 1 1    2   18   18 o  1 4793.00   31.02 
1 1 1    2   18   19 o  1 2699.00   26.65 
1 1 1    2   18   20 o  1 4981.00   31.83 
1 1 1    2   18   21 o  1 4770.00   30.92 
1 1 1    2   18   22 o  1 8842.00   54.23 
1 1 1    2   18   23 o  1 2705.00   25.31 
1 1 1    2   18   24 o  1 3398.00   24.19 
1 1 1    2   18   25 f  0 2382.00   21.35 
1 1 1    2   18   26 o  1  711.20   56.48 
1 1 1    2   18   27 o  1 5951.00   41.58 
1 1 1    2   18   28 o  1 1967.00   25.12 
1 1 1    2   18   29 o  1 2226.00   27.35 
1 1 1    2   18   30 o  1 2571.00   24.92 
1 1 1    2   18   31 o  1 2750.00   32.17 
1 1 1    2   18   32 o  1 3286.00   34.14 
1 1 1    2   18   33 o  1 3602.00   29.84 
1 1 1    2   18   34 o  1 1358.00   60.69 
1 1 1    2   18   35 o  1 2758.00   39.68 
1 1 1    2   18   36 o  1 2316.00   38.31 
1 1 1    2   18   37 o  1 1472.00   37.81 
1 1 1    2   18   38 o  1 2064.00   54.53 
1 1 1    2   18   39 o  1 1033.00   89.77 
1 1 1    2   18   40 o  1 3014.00   37.58 
1 1 1    2   18   41 o  1 2272.00   58.46 
1 1 1    2   18   42 o  1 2577.00   47.59 
1 1 1    2   18   43 o  1  766.90  101.70 
1 1 1    2   18   44 o  1 1840.00   47.94 
1 1 1    2   18   45 o  1 1460.00   56.71 
1 1 1    2   18   46 o  1 3546.00   42.78 
1 1 1    2   18   47 o  1 1229.00   46.12 
1 1 1    2   18   48 o  1 3280.00   40.21 
1 1 1    2   18   49 f  0 3351.00   34.74 
1 1 1    2   18   50 o  1 3803.00   50.42 
1 1 1    2   18   51 f  0 1627.00   55.09 
1 1 1    2   18   52 o  1 5382.00   46.87 
1 1 1    2   18   53 o  1 5198.00   43.71 
1 1 1    2   18   54 o  1 3247.00   34.47 
1 1 1    2   18   55 o  1 5982.00   47.09 
1 1 1    2   18   56 o  1 2129.00   50.30 
1 1 1    2   18   57 f  0 3343.00   45.19 
1 1 1    2   18   58 o  1 1932.00   63.08 
1 1 1    2   18   59 o  1 2485.00   62.76 
1 1 1    2   18   60 o  1  517.80  177.80 
1 1 1    2   18   61 o  1 1778.00   68.54 
1 1 1    2   18   62 o  1 1673.00  105.20 
1 1 1    2   18   63 o  1 1518.00  106.20 
1 1 1    2   18   64 o  1 1671.00   98.20 
1 1 1    2   18   65 o  1  601.50  212.40 
1 1 1    2   18   66 o  1  636.20  215.20 
1 1 1    2   18   67 o  1 1525.00  104.00 
1 1 1    2   18   68 o  1  619.60  218.80 
1 1 1    2   18   69 o  1 1381.00  133.90 
1 1 1    2   18   70 o  1 1543.00  104.50 
1 1 1    2   18   71 f  0 2590.00   72.44 
1 1 1    2   18   72 o  1 1230.00   57.30 
1 1 1    2   18   73 o  1 1672.00   91.31 
1 1 1    2   18   74 o  1 1865.00   81.60 
1 1 1    2   18   75 o  1  553.60  192.90 
1 1 1    2   18   76 o  1 1115.00  125.90 
1 1 1    2   18   77 o  1 1671.00   85.81 
1 1 1    2   18   78 o  1  392.90  172.10 
1 1 1    2   18   79 o  1 1052.00  174.10 
1 1 1    2   20    0 o  1 6280.00   72.47 
1 1 1    2   20    1 o  1 3033.00   28.66 
1 1 1    2   20    2 o  1 1375.00   27.31 
1 1 1    2   20    3 o  1 3068.00   22.27 
1 1 1    2   20    4 o  1 4517.00   38.20 
1 1 1    2   20    5 o  1 5592.00   35.16 
1 1 1    2   20    6 o  1 8213.00   50.62 
1 1 1    2   20    7 o  1  922.20   23.48 
1 1 1    2   20    8 o  1 3971.00   26.17 
1 1 1    2   20    9 o  1  501.60   32.04 
1 1 1    2   20   10 o  1 3166.00   25.52 
1 1 1    2   20   11 o  1 5756.00   46.52 
1 1 1    2   20   12 o  1 5711.00   41.20 
1 1 1    2   20   13 o  1 1672.00   27.06 
1 1 1    2   20   14 o  1 5895.00   37.13 
1 1 1    2   20   15 o  1 8411.00   51.54 
1 1 1    2   20   16 o  1 3356.00   25.59 
1 1 1    2   20   17 o  1 3481.00   24.81 
1 1 1    2   20   18 o  1 5621.00   35.42 
1 1 1    2   20   19 o  1 4775.00   32.07 
1 1 1    2   20   20 o  1 5413.00   34.37 
1 1 1    2   20   21 o  1 5852.00   37.07 
1 1 1    2   20   22 o  1 2514.00   30.37 
1 1 1    2   20   23 o  1 2182.00   27.60 
1 1 1    2   20   24 o  1 2260.00   35.35 
1 1 1    2   20   25 o  1 3690.00   35.77 
1 1 1    2   20   26 o  1 4654.00   41.94 
1 1 1    2   20   27 o  1 1483.00   37.23 
1 1 1    2   20   28 o  1 4377.00   38.09 
1 1 1    2   20   29 o  1 1374.00   39.33 
1 1 1    2   20   30 o  1 2320.00   27.80 
1 1 1    2   20   31 o  1 4041.00   31.50 
1 1 1    2   20   32 o  1 1023.00   31.80 
1 1 1    2   20   33 o  1 3403.00   34.22 
1 1 1    2   20   34 o  1 2602.00   43.88 
1 1 1    2   20   35 o  1 3265.00   35.07 
1 1 1    2   20   36 o  1 1701.00   50.61 
1 1 1    2   20   37 o  1 3775.00   40.85 
1 1 1    2   20   38 o  1 4019.00   36.66 
1 1 1    2   20   39 o  1 1250.00   81.70 
1 1 1    2   20   40 o  1 2227.00   49.86 
1 1 1    2   20   41 o  1 1049.00   77.95 
1 1 1    2   20   42 o  1 1686.00   60.83 
1 1 1    2   20   43 o  1  419.80  149.70 
1 1 1    2   20   44 o  1 3657.00   52.29 
1 1 1    2   20   45 o  1 1199.00   69.07 
1 1 1    2   20   46 f  0 2403.00   43.39 
1 1 1    2   20   47 o  1 3660.00   34.79 
1 1 1    2   20   48 f  0 3302.00   37.34 
1 1 1    2   20   49 o  1 1366.00   46.36 
1 1 1    2   20   50 o  1 3786.00   44.79 
1 1 1    2   20   51 o  1 1448.00   62.21 
1 1 1    2   20   52 o  1 1253.00   41.96 
1 1 1    2   20   53 o  1 3670.00   39.15 
1 1 1    2   20   54 o  1 3911.00   39.43 
1 1 1    2   20   55 o  1 2930.00   40.31 
1 1 1    2   20   56 o  1 2318.00   50.51 
1 1 1    2   20   57 o  1 3210.00   39.50 
1 1 1    2   20   58 f  0 2000.00   40.31 
1 1 1    2   20   59 o  1 4138.00   66.72 
1 1 1    2   20   60 o  1 2588.00   57.29 
1 1 1    2   20   61 o  1 3211.00   69.20 
1 1 1    2   20   62 o  1 3671.00   59.52 
1 1 1    2   20   63 o  1 1939.00   70.85 
1 1 1    2   20   64 o  1  799.10  175.80 
1 1 1    2   20   65 o  1  428.80  136.90 
1 1 1    2   20   66 o  1 1402.00  106.80 
1 1 1    2   20   67 o  1 2281.00   74.12 
1 1 1    2   20   68 o  1 2147.00   75.03 
1 1 1    2   20   69 o  1  738.00  202.50 
1 1 1    2   20   70 o  1  714.40  191.00 
1 1 1    2   20   71 o  1  983.20   61.18 
1 1 1    2   20   72 o  1 2065.00   69.00 
1 1 1    2   20   73 o  1 1577.00   87.83 
1 1 1    2   20   74 o  1  677.40  182.10 
1 1 1    2   20   75 o  1  430.50  176.10 
1 1 1    2   20   76 o  1  814.00  185.20 
1 1 1    2   20   77 o  1 1478.00   86.08 
1 1 1    2   20   78 o  1 1837.00   71.55 
1 1 1    2   22    0 o  1 1403.00   47.30 
1 1 1    2   22    1 o  1 4113.00   40.96 
1 1 1    2   22    2 o  1 4986.00   47.97 
1 1 1    2   22    3 o  1 4489.00   35.21 
1 1 1    2   22    4 o  1 3867.00   31.07 
1 1 1    2   22    5 o  1 2860.00   32.42 
1 1 1    2   22    6 o  1 5328.00   48.11 
1 1 1    2   22    7 o  1 2482.00   23.49 
1 1 1    2   22    8 o  1 3279.00   29.10 
1 1 1    2   22    9 o  1 5961.00   40.79 
1 1 1    2   22   10 o  1 2725.00   24.95 
1 1 1    2   22   11 o  1 2452.00   22.34 
1 1 1    2   22   12 o  1  990.90   25.49 
1 1 1    2   22   13 o  1 5129.00   42.32 
1 1 1    2   22   14 o  1 3974.00   29.18 
1 1 1    2   22   15 o  1 1928.00   22.79 
1 1 1    2   22   16 o  1 4844.00   31.61 
1 1 1    2   22   17 o  1 4916.00   32.25 
1 1 1    2   22   18 o  1 5819.00   36.98 
1 1 1    2   22   19 o  1 1841.00   21.50 
1 1 1    2   22   20 o  1 1162.00   27.61 
1 1 1    2   22   21 o  1 3403.00   25.38 
1 1 1    2   22   22 o  1 3948.00   31.90 
1 1 1    2   22   23 o  1 2129.00   39.86 
1 1 1    2   22   24 o  1 3301.00   27.19 
1 1 1    2   22   25 o  1 1495.00   26.65 
1 1 1    2   22   26 o  1 1613.00   35.35 
1 1 1    2   22   27 o  1 1251.00   29.69 
1 1 1    2   22   28 o  1 1302.00   39.53 
1 1 1    2   22   29 o  1 1475.00   28.31 
1 1 1    2   22   30 o  1 1163.00   35.58 
1 1 1    2   22   31 o  1  627.30   98.07 
1 1 1    2   22   32 o  1 1164.00   57.14 
1 1 1    2   22   33 o  1 2484.00   43.44 
1 1 1    2   22   34 f  0 2545.00   52.54 
1 1 1    2   22   35 o  1 2869.00   34.27 
1 1 1    2   22   36 o  1 3754.00   39.55 
1 1 1    2   22   37 o  1 1239.00   68.49 
1 1 1    2   22   38 o  1 3779.00   46.72 
1 1 1    2   22   39 o  1 1476.00   55.12 
1 1 1    2   22   40 o  1 2168.00   47.61 
1 1 1    2   22   41 o  1 1737.00   48.88 
1 1 1    2   22   42 o  1 3321.00   34.60 
1 1 1    2   22   43 o  1  555.20   60.25 
1 1 1    2   22   44 f  0 3394.00   37.33 
1 1 1    2   22   45 o  1  344.00  142.90 
1 1 1    2   22   46 o  1 1128.00   82.03 
1 1 1    2   22   47 o  1 2777.00   44.07 
1 1 1    2   22   48 o  1 5609.00   48.48 
1 1 1    2   22   49 o  1  636.90   63.72 
1 1 1    2   22   50 o  1 4497.00   51.80 
1 1 1    2   22   51 o  1 4014.00   47.07 
1 1 1    2   22   52 o  1 3766.00   39.24 
1 1 1    2   22   53 o  1 2016.00   54.23 
1 1 1    2   22   54 o  1 2356.00   36.04 
1 1 1    2   22   55 o  1 4527.00   41.97 
1 1 1    2   22   56 o  1 4456.00   56.60 
1 1 1    2   22   57 o  1 3146.00   47.22 
1 1 1    2   22   58 o  1 3478.00   43.42 
1 1 1    2   22   59 o  1 2525.00   59.18 
1 1 1    2   22   60 o  1  729.00  193.40 
1 1 1    2   22   61 o  1 1069.00  130.10 
1 1 1    2   22   62 o  1 1763.00   81.73 
1 1 1    2   22   63 o  1 2356.00   70.75 
1 1 1    2   22   64 o  1  713.30  195.30 
1 1 1    2   22   65 o  1 3457.00   59.88 
1 1 1    2   22   66 o  1 2325.00   72.75 
1 1 1    2   22   67 o  1 1067.00  161.60 
1 1 1    2   22   68 o  1 2001.00   85.51 
1 1 1    2   22   69 o  1 1239.00  123.10 
1 1 1    2   22   70 o  1 1667.00   82.38 
1 1 1    2   22   71 o  1  380.10  170.40 
1 1 1    2   22   72 o  1 1808.00   78.47 
1 1 1    2   22   73 o  1  843.80  158.70 
1 1 1    2   22   74 o  1  903.90  162.70 
1 1 1    2   22   75 o  1 1345.00   97.58 
1 1 1    2   22   76 o  1 1105.00  116.80 
1 1 1    2   22   77 o  1 1069.00  113.90 
1 1 1    2   22   78 o  1  415.40  113.90 
1 1 1    2   24    0 o  1 7051.00   93.20 
1 1 1    2   24    1 o  1 1393.00   35.16 
1 1 1    2   24    2 o  1 2951.00   25.09 
1 1 1    2   24    3 o  1 3379.00   36.12 
1 1 1    2   24    4 o  1 2152.00   31.16 
1 1 1    2   24    5 o  1 1187.00   39.33 
1 1 1    2   24    6 o  1 3664.00   30.29 
1 1 1    2   24    7 o  1 6181.00   44.53 
1 1 1    2   24    8 o  1 5301.00   41.76 
1 1 1    2   24    9 o  1 4877.00   38.74 
1 1 1    2   24   10 o  1 2391.00   29.22 
1 1 1    2   24   11 o  1 5001.00   33.59 
1 1 1    2   24   12 o  1  596.90   68.73 
1 1 1    2   24   13 o  1 3681.00   26.67 
1 1 1    2   24   14 o  1 1739.00   23.10 
1 1 1    2   24   15 o  1 1043.00   28.68 
1 1 1    2   24   16 o  1 3108.00   24.94 
1 1 1    2   24   17 o  1 2462.00   27.96 
1 1 1    2   24   18 o  1 2484.00   24.06 
1 1 1    2   24   19 o  1 2701.00   25.02 
1 1 1    2   24   20 o  1 3670.00   29.61 
1 1 1    2   24   21 o  1 3014.00   31.64 
1 1 1    2   24   22 o  1  977.50   31.93 
1 1 1    2   24   23 o  1 1577.00   34.94 
1 1 1    2   24   24 o  1 4047.00   31.05 
1 1 1    2   24   25 o  1  802.60   65.55 
1 1 1    2   24   26 o  1  967.50   54.65 
1 1 1    2   24   27 o  1 1566.00   40.06 
1 1 1    2   24   28 o  1  943.70   65.28 
1 1 1    2   24   29 o  1  870.90   43.14 
1 1 1    2   24   30 o  1 1744.00   36.57 
1 1 1    2   24   31 o  1 1360.00   42.81 
1 1 1    2   24   32 o  1 1502.00   44.25 
1 1 1    2   24   33 o  1 5032.00   54.43 
1 1 1    2   24   34 f  0 2540.00   36.29 
1 1 1    2   24   35 o  1  764.00  116.70 
1 1 1    2   24   36 o  1 1258.00   69.48 
1 1 1    2   24   37 o  1 1934.00   35.42 
1 1 1    2   24   38 o  1 1293.00   57.75 
1 1 1    2   24   39 o  1 1249.00   63.82 
1 1 1    2   24   40 o  1  989.70   47.72 
1 1 1    2   24   41 o  1 1354.00   57.43 
1 1 1    2   24   42 o  1  531.00   65.96 
1 1 1    2   24   43 o  1 1031.00   78.74 
1 1 1    2   24   44 o  1  393.00  100.10 
1 1 1    2   24   45 o  1 6427.00   49.85 
1 1 1    2   24   46 o  1 1022.00   83.56 
1 1 1    2   24   47 o  1 2015.00   51.37 
1 1 1    2   24   48 o  1  412.10   92.73 
1 1 1    2   24   49 o  1 3670.00   44.15 
1 1 1    2   24   50 o  1 1549.00   68.98 
1 1 1    2   24   51 o  1 5612.00   46.77 
1 1 1    2   24   52 o  1 2553.00   45.17 
1 1 1    2   24   53 o  1 1696.00   60.33 
1 1 1    2   24   54 o  1 2595.00   38.78 
1 1 1    2   24   55 o  1 1645.00   77.45 
1 1 1    2   24   56 o  1 2850.00   41.05 
1 1 1    2   24   57 o  1 2407.00   40.11 
1 1 1    2   24   58 o  1  534.50  197.00 
1 1 1    2   24   59 o  1  777.40  182.00 
1 1 1    2   24   60 o  1 2258.00   69.65 
1 1 1    2   24   61 o  1 1658.00   97.84 
1 1 1    2   24   62 o  1 1248.00  125.40 
1 1 1    2   24   63 o  1  513.00  201.40 
1 1 1    2   24   64 o  1 2335.00   71.47 
1 1 1    2   24   65 o  1  408.00  182.50 
1 1 1    2   24   66 o  1  576.00  215.10 
1 1 1    2   24   67 o  1 2835.00   72.42 
1 1 1    2   24   68 o  1 2069.00   79.81 
1 1 1    2   24   69 o  1 2052.00   75.26 
1 1 1    2   24   70 o  1  846.90  103.10 
1 1 1    2   24   71 o  1 1554.00   62.58 
1 1 1    2   24   72 o  1 2149.00   68.83 
1 1 1    2   24   73 o  1 1950.00   70.76 
1 1 1    2   24   74 f  0 1088.00  122.60 
1 1 1    2   24   75 o  1  529.90  187.30 
1 1 1    2   24   76 o  1  469.40  181.50 
1 1 1    2   24   77 o  1  824.80  156.30 
1 1 1    2   26    0 o  1  164.50  113.50 
1 1 1    2   26    1 o  1 1417.00   36.35 
1 1 1    2   26    2 o  1  858.40   54.03 
1 1 1    2   26    3 o  1 1744.00   33.66 
1 1 1    2   26    4 o  1 1035.00   44.99 
1 1 1    2   26    5 o  1 2914.00   33.93 
1 1 1    2   26    6 o  1 4051.00   41.18 
1 1 1    2   26    7 o  1 4032.00   39.00 
1 1 1    2   26    8 o  1 3578.00   28.97 
1 1 1    2   26    9 o  1 4021.00   31.30 
1 1 1    2   26   10 o  1 4589.00   42.99 
1 1 1    2   26   11 o  1 2524.00   30.25 
1 1 1    2   26   12 o  1 5570.00   37.47 
1 1 1    2   26   13 o  1  653.20   34.05 
1 1 1    2   26   14 o  1 3368.00   32.40 
1 1 1    2   26   15 o  1 1095.00   43.61 
1 1 1    2   26   16 o  1 4289.00   36.11 
1 1 1    2   26   17 o  1 1003.00   49.49 
1 1 1    2   26   18 o  1 1650.00   35.78 
1 1 1    2   26   19 o  1 1358.00   44.30 
1 1 1    2   26   20 o  1  813.30   42.33 
1 1 1    2   26   21 o  1 2476.00   32.84 
1 1 1    2   26   22 o  1 1386.00   26.93 
1 1 1    2   26   23 o  1 3910.00   30.65 
1 1 1    2   26   24 o  1 2211.00   34.13 
1 1 1    2   26   25 o  1  845.90   69.70 
1 1 1    2   26   26 o  1 1576.00   37.58 
1 1 1    2   26   27 o  1 1306.00   53.35 
1 1 1    2   26   28 o  1  940.70   51.25 
1 1 1    2   26   29 o  1 1102.00   42.91 
1 1 1    2   26   30 o  1 1350.00   62.95 
1 1 1    2   26   31 o  1  334.30  132.00 
1 1 1    2   26   32 o  1 1837.00   52.02 
1 1 1    2   26   33 o  1  385.50  147.10 
1 1 1    2   26   34 o  1  990.80   77.65 
1 1 1    2   26   35 o  1 1453.00   57.41 
1 1 1    2   26   36 o  1 3422.00   34.24 
1 1 1    2   26   37 o  1 1596.00   55.19 
1 1 1    2   26   38 o  1  723.90   50.11 
1 1 1    2   26   39 o  1 2900.00   39.35 
1 1 1    2   26   40 o  1 1448.00   41.57 
1 1 1    2   26   41 o  1 2404.00   45.06 
1 1 1    2   26   42 o  1 2459.00   41.36 
1 1 1    2   26   43 o  1 1742.00   35.92 
1 1 1    2   26   44 o  1 5102.00   43.07 
1 1 1    2   26   45 o  1 1249.00   65.16 
1 1 1    2   26   46 o  1 2375.00   45.47 
1 1 1    2   26   47 o  1 1703.00   54.88 
1 1 1    2   26   48 o  1 1855.00   53.03 
1 1 1    2   26   49 f  0 1990.00   57.32 
1 1 1    2   26   50 o  1  816.60  130.10 
1 1 1    2   26   51 f  0 1423.00   72.28 
1 1 1    2   26   52 o  1 4365.00   50.47 
1 1 1    2   26   53 o  1 1509.00   81.91 
1 1 1    2   26   54 o  1 1100.00  111.60 
1 1 1    2   26   55 o  1 2938.00   44.45 
1 1 1    2   26   56 o  1 1246.00  103.10 
1 1 1    2   26   57 o  1 1337.00  114.50 
1 1 1    2   26   58 f  0  693.40  187.50 
1 1 1    2   26   59 o  1 1252.00  108.80 
1 1 1    2   26   60 o  1 2320.00   67.96 
1 1 1    2   26   61 o  1 2254.00   70.19 
1 1 1    2   26   62 o  1 1641.00   96.47 
1 1 1    2   26   63 o  1 1400.00  111.10 
1 1 1    2   26   64 o  1  555.90  209.90 
1 1 1    2   26   65 o  1  387.90  179.10 
1 1 1    2   26   66 f  0 1986.00   59.53 
1 1 1    2   26   67 o  1 2638.00   68.35 
1 1 1    2   26   68 o  1  300.10  146.70 
1 1 1    2   26   69 o  1 1741.00   87.71 
1 1 1    2   26   70 o  1 2238.00   69.14 
1 1 1    2   26   71 o  1  909.40  156.30 
1 1 1    2   26   72 o  1  990.80  136.90 
1 1 1    2   26   73 o  1  685.20  183.80 
1 1 1    2   26   74 o  1  454.00  182.50 
1 1 1    2   26   75 o  1  823.30  156.50 
1 1 1    2   26   76 o  1 1471.00   89.87 
1 1 1    2   28    0 o  1 1219.00   74.10 
1 1 1    2   28    1 o  1 1903.00   35.24 
1 1 1    2   28    2 o  1 5483.00   52.92 
1 1 1    2   28    3 o  1 4655.00   38.23 
1 1 1    2   28    4 o  1  539.80   89.58 
1 1 1    2   28    5 o  1 1613.00   35.91 
1 1 1    2   28    6 o  1  658.00   73.57 
1 1 1    2   28    7 o  1 3394.00   37.41 
1 1 1    2   28    8 o  1 2981.00   31.54 
1 1 1    2   28    9 o  1 1541.00   26.86 
1 1 1    2   28   10 o  1 1327.00   29.67 
1 1 1    2   28   11 o  1 3054.00   26.64 
1 1 1    2   28   12 o  1 1109.00   49.19 
1 1 1    2   28   13 f  0 3203.00   28.09 
1 1 1    2   28   14 o  1 3453.00   33.26 
1 1 1    2   28   15 o  1 2108.00   34.31 
1 1 1    2   28   16 o  1 2860.00   30.01 
1 1 1    2   28   17 o  1 1576.00   38.20 
1 1 1    2   28   18 o  1 1070.00   55.33 
1 1 1    2   28   19 o  1 1788.00   36.45 
1 1 1    2   28   20 o  1 1904.00   27.61 
1 1 1    2   28   21 o  1 2296.00   27.54 
1 1 1    2   28   22 o  1 3827.00   33.26 
1 1 1    2   28   23 o  1 2124.00   28.27 
1 1 1    2   28   24 o  1 2981.00   36.95 
1 1 1    2   28   25 o  1  469.80  142.40 
1 1 1    2   28   26 o  1  345.20  140.10 
1 1 1    2   28   27 o  1  252.30  119.50 
1 1 1    2   28   28 o  1  443.30   78.03 
1 1 1    2   28   29 o  1  887.00   84.64 
1 1 1    2   28   30 o  1  838.70   97.86 
1 1 1    2   28   31 o  1 1280.00   63.12 
1 1 1    2   28   32 o  1  990.50   79.06 
1 1 1    2   28   33 o  1 1512.00   33.85 
1 1 1    2   28   34 o  1 3138.00   35.08 
1 1 1    2   28   35 o  1 2689.00   47.03 
1 1 1    2   28   36 f  0 1861.00   52.84 
1 1 1    2   28   37 o  1 1924.00   46.03 
1 1 1    2   28   38 o  1 1727.00   49.38 
1 1 1    2   28   39 o  1 1308.00   61.84 
1 1 1    2   28   40 o  1 1333.00   67.30 
1 1 1    2   28   41 o  1 2225.00   50.92 
1 1 1    2   28   42 o  1  654.70  125.70 
1 1 1    2   28   43 o  1 1564.00   56.45 
1 1 1    2   28   44 o  1 3958.00   45.32 
1 1 1    2   28   45 o  1 3031.00   43.04 
1 1 1    2   28   46 f  0 3918.00   43.27 
1 1 1    2   28   47 o  1 1297.00   50.37 
1 1 1    2   28   48 o  1 2852.00   35.98 
1 1 1    2   28   49 o  1  956.10  102.40 
1 1 1    2   28   50 o  1 1517.00   73.34 
1 1 1    2   28   51 o  1 1625.00   69.70 
1 1 1    2   28   52 o  1 1614.00   76.07 
1 1 1    2   28   53 o  1 1551.00   53.85 
1 1 1    2   28   54 o  1 4148.00   48.10 
1 1 1    2   28   55 o  1 1319.00  117.00 
1 1 1    2   28   56 o  1 3472.00   61.64 
1 1 1    2   28   57 o  1  490.80  179.90 
1 1 1    2   28   58 o  1 2330.00   60.73 
1 1 1    2   28   59 o  1 1435.00  116.10 
1 1 1    2   28   60 o  1 1802.00   85.66 
1 1 1    2   28   61 o  1 1593.00   99.81 
1 1 1    2   28   62 o  1 1175.00  136.70 
1 1 1    2   28   63 o  1  552.40  211.50 
1 1 1    2   28   64 o  1  369.00  174.90 
1 1 1    2   28   65 o  1 1061.00  169.80 
1 1 1    2   28   66 o  1 1574.00  122.80 
1 1 1    2   28   67 o  1 1899.00   56.40 
1 1 1    2   28   68 o  1  968.80  156.50 
1 1 1    2   28   69 f  0 1627.00   94.01 
1 1 1    2   28   70 o  1 2038.00   75.37 
1 1 1    2   28   71 o  1 1408.00   98.62 
1 1 1    2   28   72 o  1 1155.00  116.50 
1 1 1    2   28   73 o  1 1450.00   94.12 
1 1 1    2   28   74 o  1 1167.00  110.80 
1 1 1    2   28   75 f  0  962.70  151.20 
1 1 1    2   28   76 o  1  537.80  198.30 
1 1 1    2   30    0 o  1  448.30   58.56 
1 1 1    2   30    1 o  1 2946.00   36.30 
1 1 1    2   30    2 o  1 2791.00   25.80 
1 1 1    2   30    3 o  1 1845.00   36.85 
1 1 1    2   30    4 o  1 2291.00   24.25 
1 1 1    2   30    5 o  1 1884.00   24.00 
1 1 1    2   30    6 o  1 1934.00   38.83 
1 1 1    2   30    7 o  1 4013.00   46.34 
1 1 1    2   30    8 f  0  697.00   83.16 
1 1 1    2   30    9 o  1 2414.00   31.00 
1 1 1    2   30   10 o  1 3484.00   32.45 
1 1 1    2   30   11 o  1  692.10   81.89 
1 1 1    2   30   12 o  1 2170.00   37.57 
1 1 1    2   30   13 o  1 1196.00   51.27 
1 1 1    2   30   14 f  0  782.00   40.96 
1 1 1    2   30   15 o  1 4026.00   40.92 
1 1 1    2   30   16 o  1 2919.00   29.83 
1 1 1    2   30   17 o  1 1820.00   41.20 
1 1 1    2   30   18 o  1 3981.00   37.10 
1 1 1    2   30   19 o  1 2820.00   30.15 
1 1 1    2   30   20 o  1 3674.00   49.15 
1 1 1    2   30   21 o  1 5313.00   55.73 
1 1 1    2   30   22 o  1  888.20   87.38 
1 1 1    2   30   23 o  1 2412.00   46.21 
1 1 1    2   30   24 f  0 2060.00   41.81 
1 1 1    2   30   25 f  0 2093.00   44.83 
1 1 1    2   30   26 o  1 1366.00   60.85 
1 1 1    2   30   27 o  1 2037.00   49.42 
1 1 1    2   30   28 o  1  835.70   85.41 
1 1 1    2   30   29 o  1 2827.00   33.79 
1 1 1    2   30   30 o  1  895.60   84.88 
1 1 1    2   30   31 o  1 4997.00   50.37 
1 1 1    2   30   32 o  1  812.90   98.98 
1 1 1    2   30   33 o  1 1776.00   49.59 
1 1 1    2   30   34 o  1  412.00  143.60 
1 1 1    2   30   35 o  1 2291.00   47.59 
1 1 1    2   30   36 o  1  529.70  155.70 
1 1 1    2   30   37 o  1 2701.00   41.63 
1 1 1    2   30   38 o  1  519.60  144.00 
1 1 1    2   30   39 o  1 1867.00   50.20 
1 1 1    2   30   40 o  1 2498.00   33.54 
1 1 1    2   30   41 o  1 2767.00   49.31 
1 1 1    2   30   42 o  1 3576.00   42.29 
1 1 1    2   30   43 o  1 3639.00   42.59 
1 1 1    2   30   44 o  1 3895.00   45.67 
1 1 1    2   30   45 o  1 3550.00   37.79 
1 1 1    2   30   46 o  1 1323.00   67.82 
1 1 1    2   30   47 o  1 1027.00   47.63 
1 1 1    2   30   48 o  1 2110.00   45.32 
1 1 1    2   30   49 o  1 2465.00   49.47 
1 1 1    2   30   50 o  1 2366.00   45.65 
1 1 1    2   30   51 o  1 1448.00   74.67 
1 1 1    2   30   52 o  1 1236.00   57.77 
1 1 1    2   30   53 o  1 3869.00   49.94 
1 1 1    2   30   54 o  1  942.50  131.00 
1 1 1    2   30   55 o  1 3592.00   63.16 
1 1 1    2   30   56 o  1 2320.00   67.24 
1 1 1    2   30   57 o  1 5248.00   64.07 
1 1 1    2   30   58 o  1  486.10  190.30 
1 1 1    2   30   59 o  1 1004.00  153.00 
1 1 1    2   30   60 o  1 1772.00   89.83 
1 1 1    2   30   61 o  1 2943.00   65.99 
1 1 1    2   30   62 o  1 1915.00   66.24 
1 1 1    2   30   63 o  1  335.40  161.90 
1 1 1    2   30   64 o  1 1874.00   98.77 
1 1 1    2   30   65 f  0 2162.00   83.09 
1 1 1    2   30   66 o  1 1144.00  139.30 
1 1 1    2   30   67 o  1  532.20  201.80 
1 1 1    2   30   68 o  1 1877.00   79.73 
1 1 1    2   30   69 o  1 1494.00   97.22 
1 1 1    2   30   70 o  1  382.90  171.60 
1 1 1    2   30   71 o  1  723.90  184.00 
1 1 1    2   30   72 o  1  978.00  136.70 
1 1 1    2   30   73 o  1 1214.00  121.60 
1 1 1    2   30   74 o  1  865.40  170.70 
1 1 1    2   30   75 o  1  334.70  158.00 
1 1 1    2   32    0 o  1 3186.00   58.98 
1 1 1    2   32    1 o  1 3364.00   37.99 
1 1 1    2   32    2 o  1 2363.00   39.15 
1 1 1    2   32    3 o  1 3110.00   41.24 
1 1 1    2   32    4 o  1 2230.00   40.01 
1 1 1    2   32    5 o  1 3670.00   44.38 
1 1 1    2   32    6 f  0  738.30   81.53 
1 1 1    2   32    7 o  1  935.70   66.50 
1 1 1    2   32    8 o  1 4022.00   46.86 
1 1 1    2   32    9 o  1 1960.00   29.53 
1 1 1    2   32   10 o  1 1899.00   39.68 
1 1 1    2   32   11 o  1 2494.00   41.97 
1 1 1    2   32   12 o  1 1966.00   44.99 
1 1 1    2   32   13 o  1 2124.00   36.19 
1 1 1    2   32   14 o  1  725.90  100.00 
1 1 1    2   32   15 o  1 1165.00   64.54 
1 1 1    2   32   16 o  1 1375.00   53.57 
1 1 1    2   32   17 o  1  772.70   96.11 
1 1 1    2   32   18 o  1  787.20   94.78 
1 1 1    2   32   19 o  1  337.90  129.00 
1 1 1    2   32   20 o  1 2569.00   45.68 
1 1 1    2   32   21 o  1 1707.00   53.43 
1 1 1    2   32   22 o  1 4141.00   41.02 
1 1 1    2   32   23 o  1 2143.00   42.10 
1 1 1    2   32   24 o  1 1074.00   42.95 
1 1 1    2   32   25 o  1 1125.00   62.22 
1 1 1    2   32   26 o  1 1085.00   72.85 
1 1 1    2   32   27 o  1 3611.00   42.67 
1 1 1    2   32   28 o  1 2742.00   32.81 
1 1 1    2   32   29 o  1 1998.00   47.83 
1 1 1    2   32   30 o  1 1844.00   45.43 
1 1 1    2   32   31 o  1 1191.00   74.62 
1 1 1    2   32   32 o  1 2267.00   38.52 
1 1 1    2   32   33 o  1  550.90   74.42 
1 1 1    2   32   34 o  1  491.30  145.60 
1 1 1    2   32   35 o  1 3082.00   43.65 
1 1 1    2   32   36 o  1 2434.00   47.78 
1 1 1    2   32   37 o  1 2098.00   47.65 
1 1 1    2   32   38 o  1 5455.00   51.03 
1 1 1    2   32   39 o  1 4083.00   44.37 
1 1 1    2   32   40 o  1 2961.00   47.79 
1 1 1    2   32   41 o  1 1918.00   50.61 
1 1 1    2   32   42 o  1 2030.00   45.10 
1 1 1    2   32   43 o  1 4023.00   44.56 
1 1 1    2   32   44 o  1  535.50   84.55 
1 1 1    2   32   45 o  1 1922.00   57.09 
1 1 1    2   32   46 o  1 1464.00   67.87 
1 1 1    2   32   47 o  1 1082.00   91.25 
1 1 1    2   32   48 o  1 1447.00   72.85 
1 1 1    2   32   49 o  1 2358.00   53.70 
1 1 1    2   32   50 o  1 3007.00   48.70 
1 1 1    2   32   51 o  1  802.60  165.60 
1 1 1    2   32   52 o  1 1503.00   91.10 
1 1 1    2   32   53 o  1 1554.00   72.58 
1 1 1    2   32   54 o  1  899.40  161.60 
1 1 1    2   32   55 o  1  791.90  175.70 
1 1 1    2   32   56 o  1 2777.00   44.08 
1 1 1    2   32   57 o  1  802.90  160.00 
1 1 1    2   32   58 o  1 1518.00  102.50 
1 1 1    2   32   59 o  1 1091.00  150.50 
1 1 1    2   32   60 o  1  347.80  166.20 
1 1 1    2   32   61 o  1 2763.00   72.23 
1 1 1    2   32   62 o  1 1137.00  151.50 
1 1 1    2   32   63 o  1 2130.00   88.30 
1 1 1    2   32   64 o  1  440.90  193.30 
1 1 1    2   32   65 o  1 2255.00   75.35 
1 1 1    2   32   66 o  1 2150.00   77.17 
1 1 1    2   32   67 o  1  478.30  192.00 
1 1 1    2   32   68 o  1 1111.00  132.60 
1 1 1    2   32   69 o  1  736.30  186.60 
1 1 1    2   32   70 o  1 1831.00   79.66 
1 1 1    2   32   71 o  1  601.70  189.90 
1 1 1    2   32   72 o  1  569.30  190.20 
1 1 1    2   32   73 o  1  304.10  147.60 
1 1 1    2   32   74 o  1 1142.00  129.20 
1 1 1    2   34    0 o  1  773.20  177.00 
1 1 1    2   34    1 o  1 1754.00   64.21 
1 1 1    2   34    2 o  1 1433.00   63.94 
1 1 1    2   34    3 o  1 2246.00   51.56 
1 1 1    2   34    4 o  1 3609.00   56.71 
1 1 1    2   34    5 o  1 2050.00   52.32 
1 1 1    2   34    6 o  1  639.50  128.60 
1 1 1    2   34    7 o  1 2055.00   52.73 
1 1 1    2   34    8 o  1 1388.00   66.06 
1 1 1    2   34    9 o  1  566.90  155.20 
1 1 1    2   34   10 o  1 1429.00   61.75 
1 1 1    2   34   11 o  1 2092.00   53.22 
1 1 1    2   34   12 o  1 2672.00   48.27 
1 1 1    2   34   13 o  1 2705.00   42.99 
1 1 1    2   34   14 o  1 1203.00   80.35 
1 1 1    2   34   15 o  1  854.30  104.00 
1 1 1    2   34   16 o  1 1113.00   76.29 
1 1 1    2   34   17 o  1 1196.00   72.24 
1 1 1    2   34   18 o  1 1311.00   66.84 
1 1 1    2   34   19 o  1 1469.00   49.82 
1 1 1    2   34   20 o  1 3126.00   41.75 
1 1 1    2   34   21 o  1 1197.00   61.09 
1 1 1    2   34   22 o  1 1114.00   39.01 
1 1 1    2   34   23 o  1 1826.00   47.09 
1 1 1    2   34   24 o  1 1827.00   44.72 
1 1 1    2   34   25 o  1 2581.00   37.88 
1 1 1    2   34   26 o  1  923.70   46.14 
1 1 1    2   34   27 o  1 2163.00   44.10 
1 1 1    2   34   28 o  1  625.50  136.90 
1 1 1    2   34   29 o  1 1165.00   68.46 
1 1 1    2   34   30 f  0 1248.00   43.76 
1 1 1    2   34   31 o  1 2578.00   44.78 
1 1 1    2   34   32 o  1 5772.00   53.48 
1 1 1    2   34   33 o  1 1637.00   52.87 
1 1 1    2   34   34 o  1 1714.00   49.36 
1 1 1    2   34   35 o  1 2189.00   48.25 
1 1 1    2   34   36 o  1 2225.00   51.69 
1 1 1    2   34   37 o  1 1485.00   63.40 
1 1 1    2   34   38 o  1  976.40   89.58 
1 1 1    2   34   39 o  1 1120.00   80.18 
1 1 1    2   34   40 o  1  685.40  135.40 
1 1 1    2   34   41 o  1 1974.00   39.45 
1 1 1    2   34   42 o  1  983.60   96.64 
1 1 1    2   34   43 o  1 2362.00   36.04 
1 1 1    2   34   44 o  1 1052.00   89.89 
1 1 1    2   34   45 o  1 2143.00   58.84 
1 1 1    2   34   46 o  1 4987.00   45.64 
1 1 1    2   34   47 o  1 2890.00   50.65 
1 1 1    2   34   48 o  1 1358.00   84.70 
1 1 1    2   34   49 o  1  950.20  138.40 
1 1 1    2   34   50 o  1 1143.00  129.00 
1 1 1    2   34   51 f  0 3418.00   47.37 
1 1 1    2   34   52 o  1  499.60  186.70 
1 1 1    2   34   53 o  1 1624.00   77.01 
1 1 1    2   34   54 o  1 1279.00   94.86 
1 1 1    2   34   55 o  1  786.00   74.87 
1 1 1    2   34   56 o  1 1010.00  113.20 
1 1 1    2   34   57 o  1  869.30  169.40 
1 1 1    2   34   58 o  1 1648.00   93.61 
1 1 1    2   34   59 o  1  663.40  205.50 
1 1 1    2   34   60 o  1 2645.00   64.68 
1 1 1    2   34   61 o  1 1987.00   95.70 
1 1 1    2   34   62 o  1 1858.00   99.94 
1 1 1    2   34   63 o  1  384.30  177.70 
1 1 1    2   34   64 o  1 1518.00  105.10 
1 1 1    2   34   65 o  1 1773.00   88.93 
1 1 1    2   34   66 o  1 1120.00  131.30 
1 1 1    2   34   67 o  1 1191.00  121.90 
1 1 1    2   34   68 o  1  400.10  176.70 
1 1 1    2   34   69 o  1 1720.00   84.41 
1 1 1    2   34   70 o  1  780.40  172.50 
1 1 1    2   34   71 o  1  617.80  204.70 
1 1 1    2   34   72 o  1  763.90  191.90 
1 1 1    2   34   73 o  1 1123.00  121.70 
1 1 1    2   36    0 o  1 1589.00   90.95 
1 1 1    2   36    1 o  1  812.10  123.90 
1 1 1    2   36    2 o  1  557.20  150.80 
1 1 1    2   36    3 o  1 2021.00   61.22 
1 1 1    2   36    4 o  1 1464.00   69.86 
1 1 1    2   36    5 o  1 2024.00   41.38 
1 1 1    2   36    6 o  1 3297.00   61.18 
1 1 1    2   36    7 f  0  949.00   97.32 
1 1 1    2   36    8 o  1  565.60  155.90 
1 1 1    2   36    9 o  1  794.60  105.90 
1 1 1    2   36   10 o  1 2737.00   51.21 
1 1 1    2   36   11 o  1  597.20  125.80 
1 1 1    2   36   12 o  1  669.00  112.50 
1 1 1    2   36   13 o  1  575.90  127.20 
1 1 1    2   36   14 o  1 2817.00   42.79 
1 1 1    2   36   15 o  1  324.70  132.80 
1 1 1    2   36   16 o  1 3579.00   45.79 
1 1 1    2   36   17 o  1 2696.00   39.55 
1 1 1    2   36   18 o  1 1416.00   56.55 
1 1 1    2   36   19 o  1  627.50  115.80 
1 1 1    2   36   20 o  1  500.90  137.00 
1 1 1    2   36   21 o  1 1756.00   48.01 
1 1 1    2   36   22 o  1 1520.00   35.84 
1 1 1    2   36   23 o  1 1775.00   33.09 
1 1 1    2   36   24 o  1 1531.00   54.53 
1 1 1    2   36   25 o  1 1499.00   59.44 
1 1 1    2   36   26 o  1 2142.00   45.33 
1 1 1    2   36   27 o  1 1766.00   51.62 
1 1 1    2   36   28 o  1 2380.00   37.91 
1 1 1    2   36   29 o  1 1353.00   60.13 
1 1 1    2   36   30 o  1  867.30   54.98 
1 1 1    2   36   31 o  1 2273.00   45.88 
1 1 1    2   36   32 o  1 2421.00   45.22 
1 1 1    2   36   33 o  1 3540.00   43.22 
1 1 1    2   36   34 o  1 1150.00   80.29 
1 1 1    2   36   35 o  1 2855.00   33.31 
1 1 1    2   36   36 o  1  421.20  158.80 
1 1 1    2   36   37 o  1 1893.00   57.12 
1 1 1    2   36   38 o  1 1033.00   87.14 
1 1 1    2   36   39 o  1 3058.00   44.50 
1 1 1    2   36   40 o  1 3314.00   41.81 
1 1 1    2   36   41 o  1 3788.00   42.64 
1 1 1    2   36   42 o  1 1119.00   95.52 
1 1 1    2   36   43 o  1  691.70  150.50 
1 1 1    2   36   44 o  1 1637.00   69.76 
1 1 1    2   36   45 o  1 2109.00   59.87 
1 1 1    2   36   46 o  1 2123.00   67.63 
1 1 1    2   36   47 o  1 1669.00   83.32 
1 1 1    2   36   48 o  1 2547.00   51.88 
1 1 1    2   36   49 o  1 1385.00   62.39 
1 1 1    2   36   50 o  1 1228.00  118.80 
1 1 1    2   36   51 o  1  469.00  192.20 
1 1 1    2   36   52 f  0 2858.00   54.39 
1 1 1    2   36   53 o  1 1889.00   65.65 
1 1 1    2   36   54 o  1 1931.00   61.81 
1 1 1    2   36   55 o  1  529.70  190.80 
1 1 1    2   36   56 o  1 1839.00   58.58 
1 1 1    2   36   57 o  1 1644.00   89.45 
1 1 1    2   36   58 o  1 1475.00   92.93 
1 1 1    2   36   59 o  1  474.90  195.10 
1 1 1    2   36   60 o  1 1108.00  152.40 
1 1 1    2   36   61 o  1  844.40  191.30 
1 1 1    2   36   62 o  1 1005.00  152.50 
1 1 1    2   36   63 o  1 2437.00   81.14 
1 1 1    2   36   64 o  1  439.30  188.20 
1 1 1    2   36   65 o  1 2196.00   68.23 
1 1 1    2   36   66 o  1 1057.00  140.00 
1 1 1    2   36   67 o  1 1355.00  107.30 
1 1 1    2   36   68 o  1  640.00  194.60 
1 1 1    2   36   69 o  1  374.90  171.70 
1 1 1    2   36   70 o  1 1137.00  133.70 
1 1 1    2   36   71 o  1 1113.00  136.80 
1 1 1    2   36   72 o  1 1586.00   90.73 
1 1 1    2   38    0 o  1  243.30  158.90 
1 1 1    2   38    1 o  1  816.00   90.67 
1 1 1    2   38    2 o  1 1309.00   58.96 
1 1 1    2   38    3 o  1  796.30   88.52 
1 1 1    2   38    4 o  1 3366.00   45.28 
1 1 1    2   38    5 o  1  804.00   93.49 
1 1 1    2   38    6 o  1  687.40  104.60 
1 1 1    2   38    7 o  1  438.30  143.40 
1 1 1    2   38    8 o  1 2303.00   45.36 
1 1 1    2   38    9 o  1 3705.00   47.70 
1 1 1    2   38   10 o  1 1087.00   69.72 
1 1 1    2   38   11 o  1  786.10   94.33 
1 1 1    2   38   12 o  1  844.10   88.32 
1 1 1    2   38   13 o  1 1429.00   57.15 
1 1 1    2   38   14 o  1  784.30   97.29 
1 1 1    2   38   15 o  1 1929.00   47.59 
1 1 1    2   38   16 o  1 3386.00   43.87 
1 1 1    2   38   17 o  1 1469.00   57.85 
1 1 1    2   38   18 o  1  410.00  146.30 
1 1 1    2   38   19 o  1  980.60   80.91 
1 1 1    2   38   20 o  1 2294.00   44.14 
1 1 1    2   38   21 o  1  878.80   89.03 
1 1 1    2   38   22 o  1 1764.00   53.99 
1 1 1    2   38   23 o  1  859.90   55.25 
1 1 1    2   38   24 o  1  450.80  148.30 
1 1 1    2   38   25 o  1 1340.00   67.14 
1 1 1    2   38   26 o  1 1013.00   80.78 
1 1 1    2   38   27 o  1  644.70  133.40 
1 1 1    2   38   28 o  1 2611.00   36.27 
1 1 1    2   38   29 o  1  887.60   96.50 
1 1 1    2   38   30 o  1 2052.00   53.04 
1 1 1    2   38   31 o  1 2231.00   47.73 
1 1 1    2   38   32 o  1 3614.00   44.33 
1 1 1    2   38   33 o  1 1170.00   78.76 
1 1 1    2   38   34 o  1 1453.00   66.55 
1 1 1    2   38   35 o  1 2749.00   45.82 
1 1 1    2   38   36 o  1  599.10  148.70 
1 1 1    2   38   37 f  0 1490.00   70.11 
1 1 1    2   38   38 o  1 1723.00   38.23 
1 1 1    2   38   39 o  1 3696.00   43.38 
1 1 1    2   38   40 o  1 4693.00   44.47 
1 1 1    2   38   41 o  1 2005.00   60.29 
1 1 1    2   38   42 o  1  555.00  110.90 
1 1 1    2   38   43 o  1 1678.00   52.71 
1 1 1    2   38   44 o  1  816.40  152.90 
1 1 1    2   38   45 o  1 1175.00  110.50 
1 1 1    2   38   46 o  1 1320.00   93.28 
1 1 1    2   38   47 o  1 1469.00   92.89 
1 1 1    2   38   48 o  1  717.30  178.20 
1 1 1    2   38   49 o  1 2607.00   57.62 
1 1 1    2   38   50 o  1 2541.00   63.81 
1 1 1    2   38   51 o  1 2604.00   60.21 
1 1 1    2   38   52 o  1  251.50  124.50 
1 1 1    2   38   53 o  1  432.30  178.70 
1 1 1    2   38   54 o  1 2675.00   61.36 
1 1 1    2   38   55 o  1 1205.00  117.00 
1 1 1    2   38   56 o  1  388.60  172.40 
1 1 1    2   38   57 o  1  383.90  172.10 
1 1 1    2   38   58 o  1  398.40  178.30 
1 1 1    2   38   59 o  1 1399.00   76.63 
1 1 1    2   38   60 o  1  632.10  207.10 
1 1 1    2   38   61 o  1 1696.00   85.79 
1 1 1    2   38   62 o  1 1857.00   82.99 
1 1 1    2   38   63 o  1  464.20  189.10 
1 1 1    2   38   64 o  1 1538.00   90.72 
1 1 1    2   38   65 o  1  458.50  191.40 
1 1 1    2   38   66 o  1 1638.00   93.32 
1 1 1    2   38   67 o  1  953.90   66.41 
1 1 1    2   38   68 o  1  335.60  160.10 
1 1 1    2   38   69 o  1  817.30  182.80 
1 1 1    2   38   70 o  1  612.50  195.90 
1 1 1    2   38   71 o  1  471.70  195.40 
1 1 1    2   40    0 o  1  478.30  221.10 
1 1 1    2   40    1 o  1 1394.00   25.91 
1 1 1    2   40    2 o  1  441.00  148.10 
1 1 1    2   40    3 f  0 1271.00   29.27 
1 1 1    2   40    4 o  1  294.20  133.00 
1 1 1    2   40    5 o  1  373.70  149.50 
1 1 1    2   40    6 o  1 2265.00   70.30 
1 1 1    2   40    7 o  1 2277.00   31.15 
1 1 1    2   40    8 o  1 1789.00   53.83 
1 1 1    2   40    9 o  1 1991.00   50.52 
1 1 1    2   40   10 o  1 1169.00   74.55 
1 1 1    2   40   11 o  1 1934.00   50.98 
1 1 1    2   40   12 o  1  449.20  104.40 
1 1 1    2   40   13 o  1 3741.00   40.82 
1 1 1    2   40   14 o  1  922.10   96.03 
1 1 1    2   40   15 o  1 2115.00   36.45 
1 1 1    2   40   16 o  1  830.60  102.90 
1 1 1    2   40   17 o  1 1473.00   61.78 
1 1 1    2   40   18 o  1 2829.00   34.85 
1 1 1    2   40   19 o  1  636.40  133.80 
1 1 1    2   40   20 o  1  983.10   85.99 
1 1 1    2   40   21 o  1 1875.00   51.71 
1 1 1    2   40   22 f  0 2003.00   49.40 
1 1 1    2   40   23 o  1  749.10  116.90 
1 1 1    2   40   24 o  1 1163.00   82.17 
1 1 1    2   40   25 f  0  845.60  113.00 
1 1 1    2   40   26 o  1 2088.00   49.20 
1 1 1    2   40   27 o  1 1309.00   69.07 
1 1 1    2   40   28 o  1  390.70  150.50 
1 1 1    2   40   29 o  1  808.90  122.20 
1 1 1    2   40   30 o  1 2788.00   44.25 
1 1 1    2   40   31 o  1 2001.00   48.93 
1 1 1    2   40   32 o  1 1501.00   66.53 
1 1 1    2   40   33 f  0  875.20  114.10 
1 1 1    2   40   34 o  1 4352.00   49.09 
1 1 1    2   40   35 o  1 1702.00   60.88 
1 1 1    2   40   36 o  1 1740.00   64.04 
1 1 1    2   40   37 o  1  425.40  169.50 
1 1 1    2   40   38 o  1  464.20  175.10 
1 1 1    2   40   39 o  1  590.50  174.60 
1 1 1    2   40   40 o  1 1239.00   97.76 
1 1 1    2   40   41 o  1 1204.00  104.40 
1 1 1    2   40   42 o  1 5188.00   59.60 
1 1 1    2   40   43 o  1  722.60  165.40 
1 1 1    2   40   44 o  1  446.20  179.60 
1 1 1    2   40   45 o  1 2059.00   70.90 
1 1 1    2   40   46 o  1 2680.00   61.30 
1 1 1    2   40   47 o  1  661.00  182.10 
1 1 1    2   40   48 o  1 4497.00   53.79 
1 1 1    2   40   49 o  1 1653.00   69.60 
1 1 1    2   40   50 o  1 2092.00   50.00 
1 1 1    2   40   51 o  1 1945.00   80.43 
1 1 1    2   40   52 o  1  827.40  174.50 
1 1 1    2   40   53 o  1 1235.00  111.70 
1 1 1    2   40   54 o  1 1751.00   81.34 
1 1 1    2   40   55 o  1  466.40  189.50 
1 1 1    2   40   56 o  1  921.00  163.80 
1 1 1    2   40   57 o  1  786.80  196.60 
1 1 1    2   40   58 o  1 1749.00   92.79 
1 1 1    2   40   59 o  1  350.40  163.80 
1 1 1    2   40   60 o  1  875.50  165.40 
1 1 1    2   40   61 o  1  801.20  172.70 
1 1 1    2   40   62 o  1  370.10  165.40 
1 1 1    2   40   63 o  1  449.10  131.90 
1 1 1    2   40   64 o  1 1291.00  115.60 
1 1 1    2   40   65 o  1 1735.00   81.73 
1 1 1    2   40   66 o  1  461.00  188.90 
1 1 1    2   40   67 o  1  531.10  195.80 
1 1 1    2   40   68 o  1  270.40  133.90 
1 1 1    2   40   69 f  0  408.00  181.70 
1 1 1    2   42    0 o  1 1108.00  119.50 
1 1 1    2   42    1 o  1  793.70  119.30 
1 1 1    2   42    2 o  1 1903.00   31.45 
1 1 1    2   42    3 o  1 1025.00   32.92 
1 1 1    2   42    4 o  1 2625.00   48.75 
1 1 1    2   42    5 o  1 1820.00   56.06 
1 1 1    2   42    6 o  1 2625.00   48.98 
1 1 1    2   42    7 o  1  709.00   48.02 
1 1 1    2   42    8 o  1 1525.00   65.24 
1 1 1    2   42    9 o  1 1365.00   71.43 
1 1 1    2   42   10 o  1 1406.00  115.10 
1 1 1    2   42   11 o  1  440.10  156.20 
1 1 1    2   42   12 o  1 2903.00   46.88 
1 1 1    2   42   13 o  1  921.80   57.49 
1 1 1    2   42   14 o  1 1864.00   55.44 
1 1 1    2   42   15 o  1 1092.00   56.73 
1 1 1    2   42   16 o  1 2943.00   45.78 
1 1 1    2   42   17 o  1  713.00   67.32 
1 1 1    2   42   18 o  1 1088.00   83.09 
1 1 1    2   42   19 o  1 1245.00   76.51 
1 1 1    2   42   20 o  1 2830.00   46.62 
1 1 1    2   42   21 o  1  766.10  123.90 
1 1 1    2   42   22 o  1 1673.00   59.44 
1 1 1    2   42   23 o  1 2856.00   38.91 
1 1 1    2   42   24 o  1  324.30  143.00 
1 1 1    2   42   25 o  1  254.70  121.60 
1 1 1    2   42   26 o  1 2939.00   36.67 
1 1 1    2   42   27 o  1 2009.00   52.32 
1 1 1    2   42   28 f  0 2266.00   43.65 
1 1 1    2   42   29 o  1 4010.00   43.42 
1 1 1    2   42   30 o  1 1508.00   41.70 
1 1 1    2   42   31 o  1 1612.00   61.54 
1 1 1    2   42   32 o  1  794.90  117.30 
1 1 1    2   42   33 o  1  470.60  172.30 
1 1 1    2   42   34 o  1 1590.00   69.72 
1 1 1    2   42   35 o  1 2934.00   44.55 
1 1 1    2   42   36 o  1 2209.00   60.99 
1 1 1    2   42   37 o  1 1188.00  111.90 
1 1 1    2   42   38 o  1  448.20  185.50 
1 1 1    2   42   39 f  0 2078.00   74.80 
1 1 1    2   42   40 o  1  384.10  166.70 
1 1 1    2   42   41 o  1 2014.00   50.45 
1 1 1    2   42   42 o  1 2711.00   60.84 
1 1 1    2   42   43 o  1 1707.00   75.87 
1 1 1    2   42   44 o  1  325.20  152.20 
1 1 1    2   42   45 o  1 2093.00   48.13 
1 1 1    2   42   46 o  1  889.30  153.80 
1 1 1    2   42   47 o  1 2331.00   63.74 
1 1 1    2   42   48 o  1 2577.00   52.19 
1 1 1    2   42   49 o  1 2866.00   58.74 
1 1 1    2   42   50 o  1 1337.00  107.20 
1 1 1    2   42   51 o  1  835.00  175.80 
1 1 1    2   42   52 o  1  902.50  161.10 
1 1 1    2   42   53 o  1 1640.00   85.33 
1 1 1    2   42   54 o  1  890.20  165.50 
1 1 1    2   42   55 o  1 1825.00   88.43 
1 1 1    2   42   56 o  1 1566.00  105.20 
1 1 1    2   42   57 o  1  772.20  198.00 
1 1 1    2   42   58 f  0 1989.00   78.48 
1 1 1    2   42   59 o  1  491.40  189.40 
1 1 1    2   42   60 o  1  349.40  160.80 
1 1 1    2   42   61 o  1  609.70  189.60 
1 1 1    2   42   62 o  1  946.70   74.19 
1 1 1    2   42   63 o  1  430.50  178.50 
1 1 1    2   42   64 o  1  604.30  194.90 
1 1 1    2   42   65 o  1  282.80  137.90 
1 1 1    2   42   66 f  0 1297.00  104.20 
1 1 1    2   42   67 o  1  417.30  179.40 
1 1 1    2   42   68 o  1  312.50  149.80 
1 1 1    2   44    0 o  1  908.00  160.90 
1 1 1    2   44    1 o  1 1315.00   73.91 
1 1 1    2   44    2 o  1 1005.00   33.80 
1 1 1    2   44    3 o  1  819.80  111.70 
1 1 1    2   44    4 o  1 1216.00   78.37 
1 1 1    2   44    5 o  1 1584.00   63.24 
1 1 1    2   44    6 o  1 1675.00   60.86 
1 1 1    2   44    7 o  1 1007.00   93.85 
1 1 1    2   44    8 o  1 2393.00   50.88 
1 1 1    2   44    9 o  1 2016.00   55.40 
1 1 1    2   44   10 o  1 1678.00   61.39 
1 1 1    2   44   11 o  1  952.30   99.38 
1 1 1    2   44   12 o  1 2339.00   51.34 
1 1 1    2   44   13 o  1 2051.00   55.23 
1 1 1    2   44   14 o  1 2636.00   49.00 
1 1 1    2   44   15 o  1  379.90  153.60 
1 1 1    2   44   16 o  1 1812.00   57.33 
1 1 1    2   44   17 o  1 2776.00   47.82 
1 1 1    2   44   18 o  1  850.00  111.50 
1 1 1    2   44   19 f  0  640.60  147.80 
1 1 1    2   44   20 o  1 2065.00   47.87 
1 1 1    2   44   21 o  1 2130.00   53.75 
1 1 1    2   44   22 o  1  708.70  132.60 
1 1 1    2   44   23 o  1 1725.00   42.66 
1 1 1    2   44   24 o  1 3076.00   43.09 
1 1 1    2   44   25 o  1 1391.00   50.03 
1 1 1    2   44   26 o  1 1365.00   79.86 
1 1 1    2   44   27 o  1  419.90  160.60 
1 1 1    2   44   28 o  1  886.90  110.80 
1 1 1    2   44   29 o  1  641.80  169.70 
1 1 1    2   44   30 o  1  880.20  124.90 
1 1 1    2   44   31 o  1 3893.00   50.54 
1 1 1    2   44   32 o  1 1329.00  104.10 
1 1 1    2   44   33 o  1  809.80  162.10 
1 1 1    2   44   34 o  1 1147.00  111.80 
1 1 1    2   44   35 o  1  807.20  166.00 
1 1 1    2   44   36 o  1 2029.00   70.76 
1 1 1    2   44   37 o  1  507.00  180.20 
1 1 1    2   44   38 o  1 2128.00   69.13 
1 1 1    2   44   39 o  1 1705.00   53.70 
1 1 1    2   44   40 f  0  480.30  129.50 
1 1 1    2   44   41 o  1  351.90  159.40 
1 1 1    2   44   42 o  1  748.90  169.70 
1 1 1    2   44   43 o  1 2093.00   65.81 
1 1 1    2   44   44 o  1 1576.00   77.12 
1 1 1    2   44   45 o  1  734.30  168.60 
1 1 1    2   44   46 o  1  863.40  160.20 
1 1 1    2   44   47 o  1  581.50  194.40 
1 1 1    2   44   48 o  1 1056.00  120.20 
1 1 1    2   44   49 o  1 1607.00   86.70 
1 1 1    2   44   50 o  1 1009.00   76.33 
1 1 1    2   44   51 o  1  702.20  196.20 
1 1 1    2   44   52 o  1 1405.00  112.40 
1 1 1    2   44   53 o  1  448.90  191.00 
1 1 1    2   44   54 o  1  811.20  199.20 
1 1 1    2   44   55 o  1  325.90  157.10 
1 1 1    2   44   56 o  1 1136.00  134.70 
1 1 1    2   44   57 o  1 2126.00   73.77 
1 1 1    2   44   58 f  0  408.90  175.20 
1 1 1    2   44   59 o  1  470.20  184.10 
1 1 1    2   44   60 o  1  601.40  112.90 
1 1 1    2   44   61 o  1  581.90  187.50 
1 1 1    2   44   62 f  0  318.00  151.00 
1 1 1    2   44   63 o  1  467.60  186.10 
1 1 1    2   44   64 o  1 1294.00  109.90 
1 1 1    2   44   65 o  1 1555.00  110.40 
1 1 1    2   44   66 o  1  504.70  132.50 
1 1 1    2   44   67 o  1  587.80  188.70 
1 1 1    2   46    0 o  1 1668.00  175.00 
1 1 1    2   46    1 o  1 1409.00   77.01 
1 1 1    2   46    2 f  0 1403.00   77.40 
1 1 1    2   46    3 o  1 2284.00   54.82 
1 1 1    2   46    4 o  1  436.70  165.80 
1 1 1    2   46    5 o  1  517.90  168.50 
1 1 1    2   46    6 o  1  835.20  121.20 
1 1 1    2   46    7 o  1  763.60  134.90 
1 1 1    2   46    8 o  1 2266.00   55.77 
1 1 1    2   46    9 o  1 1888.00   61.77 
1 1 1    2   46   10 o  1 1833.00   61.45 
1 1 1    2   46   11 o  1  253.20  122.70 
1 1 1    2   46   12 o  1  798.60  130.00 
1 1 1    2   46   13 o  1 1648.00   51.40 
1 1 1    2   46   14 f  0 2794.00   50.92 
1 1 1    2   46   15 o  1 1439.00   48.46 
1 1 1    2   46   16 o  1 1372.00   75.04 
1 1 1    2   46   17 o  1  787.10   70.74 
1 1 1    2   46   18 o  1 1234.00   59.03 
1 1 1    2   46   19 o  1 1566.00   44.03 
1 1 1    2   46   20 o  1  997.90  102.60 
1 1 1    2   46   21 o  1  825.40  123.50 
1 1 1    2   46   22 o  1  349.30  150.70 
1 1 1    2   46   23 o  1  846.50  130.90 
1 1 1    2   46   24 o  1 1610.00   77.44 
1 1 1    2   46   25 o  1  671.00  159.70 
1 1 1    2   46   26 o  1  839.20   72.93 
1 1 1    2   46   27 o  1 2228.00   61.15 
1 1 1    2   46   28 o  1  702.00  172.60 
1 1 1    2   46   29 o  1  916.00  153.50 
1 1 1    2   46   30 o  1 2010.00   72.64 
1 1 1    2   46   31 o  1  560.80  182.00 
1 1 1    2   46   32 o  1 1192.00  112.90 
1 1 1    2   46   33 o  1  380.40  164.50 
1 1 1    2   46   34 o  1 3672.00   47.43 
1 1 1    2   46   35 o  1 1123.00  122.60 
1 1 1    2   46   36 o  1  802.60   84.02 
1 1 1    2   46   37 o  1 1593.00   84.37 
1 1 1    2   46   38 o  1 1616.00   91.26 
1 1 1    2   46   39 o  1 1311.00   98.22 
1 1 1    2   46   40 o  1 3144.00   50.04 
1 1 1    2   46   41 o  1  639.90  179.70 
1 1 1    2   46   42 o  1 2694.00   57.86 
1 1 1    2   46   43 o  1  899.10  150.20 
1 1 1    2   46   44 o  1  492.70  178.60 
1 1 1    2   46   45 o  1 1225.00  103.10 
1 1 1    2   46   46 o  1 1437.00   97.12 
1 1 1    2   46   47 f  0  605.30  202.40 
1 1 1    2   46   48 o  1 1367.00  101.80 
1 1 1    2   46   49 o  1 1347.00  108.00 
1 1 1    2   46   50 o  1  859.60  177.50 
1 1 1    2   46   51 o  1 1101.00   89.18 
1 1 1    2   46   52 o  1 1253.00  137.20 
1 1 1    2   46   53 o  1  678.30  210.70 
1 1 1    2   46   54 o  1  999.10  155.60 
1 1 1    2   46   55 o  1  352.10  163.80 
1 1 1    2   46   56 o  1  403.00  175.90 
1 1 1    2   46   57 f  0  525.30  191.30 
1 1 1    2   46   58 o  1  787.80   87.38 
1 1 1    2   46   59 o  1  887.20  158.20 
1 1 1    2   46   60 o  1  317.00  150.50 
1 1 1    2   46   61 o  1  408.10  176.80 
1 1 1    2   46   62 f  0  433.10  181.80 
1 1 1    2   46   63 o  1  545.00  202.70 
1 1 1    2   46   64 o  1  647.10  199.40 
1 1 1    2   46   65 o  1  281.20  137.30 
1 1 1    2   48    0 o  1 3009.00   75.49 
1 1 1    2   48    1 o  1 1854.00   66.68 
1 1 1    2   48    2 o  1 1908.00   27.73 
1 1 1    2   48    3 f  0  614.10  163.40 
1 1 1    2   48    4 o  1 1174.00   92.51 
1 1 1    2   48    5 o  1  900.10  119.60 
1 1 1    2   48    6 f  0  367.50  158.40 
1 1 1    2   48    7 o  1 2324.00   57.69 
1 1 1    2   48    8 o  1  421.30  166.30 
1 1 1    2   48    9 o  1 1289.00   83.50 
1 1 1    2   48   10 o  1  317.70  145.00 
1 1 1    2   48   11 o  1 1445.00   80.54 
1 1 1    2   48   12 o  1 1670.00   67.87 
1 1 1    2   48   13 o  1  699.90  147.60 
1 1 1    2   48   14 o  1  685.60   92.94 
1 1 1    2   48   15 o  1 1327.00   81.46 
1 1 1    2   48   16 o  1  594.90  162.70 
1 1 1    2   48   17 f  0  814.00  132.20 
1 1 1    2   48   18 o  1 1653.00   75.87 
1 1 1    2   48   19 o  1 1247.00   92.81 
1 1 1    2   48   20 o  1  596.00  175.20 
1 1 1    2   48   21 o  1  808.50  150.70 
1 1 1    2   48   22 o  1  418.80  172.90 
1 1 1    2   48   23 o  1  332.90  155.80 
1 1 1    2   48   24 o  1 2060.00   76.35 
1 1 1    2   48   25 o  1 1273.00  105.60 
1 1 1    2   48   26 o  1 1242.00  104.40 
1 1 1    2   48   27 o  1  360.40  164.00 
1 1 1    2   48   28 o  1 1590.00   95.32 
1 1 1    2   48   29 o  1  452.70  180.10 
1 1 1    2   48   30 o  1  467.80  190.10 
1 1 1    2   48   31 o  1 2710.00   61.74 
1 1 1    2   48   32 o  1  417.20  139.90 
1 1 1    2   48   33 o  1 1656.00   84.96 
1 1 1    2   48   34 o  1 1111.00  110.70 
1 1 1    2   48   35 o  1 2256.00   63.38 
1 1 1    2   48   36 o  1  612.10  181.60 
1 1 1    2   48   37 o  1  326.80  153.90 
1 1 1    2   48   38 o  1  429.40  182.00 
1 1 1    2   48   39 o  1 1695.00   80.73 
1 1 1    2   48   40 o  1 2188.00   56.03 
1 1 1    2   48   41 o  1 1302.00   90.84 
1 1 1    2   48   42 o  1 1202.00  104.80 
1 1 1    2   48   43 o  1  455.70  185.90 
1 1 1    2   48   44 o  1  477.60  187.80 
1 1 1    2   48   45 o  1  641.50  190.40 
1 1 1    2   48   46 o  1  389.50  174.10 
1 1 1    2   48   47 o  1  415.00  181.70 
1 1 1    2   48   48 o  1 1890.00   80.79 
1 1 1    2   48   49 o  1  958.30  169.20 
1 1 1    2   48   50 o  1 1490.00  113.90 
1 1 1    2   48   51 o  1  875.00  190.30 
1 1 1    2   48   52 o  1  433.20  189.20 
1 1 1    2   48   53 o  1  333.00  157.20 
1 1 1    2   48   54 o  1  733.40  180.60 
1 1 1    2   48   55 o  1  667.80  188.40 
1 1 1    2   48   56 o  1  415.40  176.50 
1 1 1    2   48   57 o  1  359.40  164.60 
1 1 1    2   48   58 o  1  630.20  192.60 
1 1 1    2   48   59 o  1  332.50  154.40 
1 1 1    2   48   60 o  1  941.00  181.10 
1 1 1    2   48   61 o  1  926.20  168.60 
1 1 1    2   48   62 o  1  502.60  189.10 
1 1 1    2   48   63 o  1  344.90  159.80 
1 1 1    2   50    0 o  1 1427.00  118.40 
1 1 1    2   50    1 o  1 1749.00   70.84 
1 1 1    2   50    2 o  1 1025.00   40.26 
1 1 1    2   50    3 o  1  932.30  123.80 
1 1 1    2   50    4 o  1 1114.00  102.80 
1 1 1    2   50    5 o  1  629.50  170.10 
1 1 1    2   50    6 o  1 1067.00  111.30 
1 1 1    2   50    7 o  1  561.70  176.40 
1 1 1    2   50    8 o  1  715.90  155.50 
1 1 1    2   50    9 o  1  785.30  144.40 
1 1 1    2   50   10 o  1  844.70  154.50 
1 1 1    2   50   11 o  1  520.30  187.90 
1 1 1    2   50   12 o  1  998.60  128.10 
1 1 1    2   50   13 o  1 1626.00   84.57 
1 1 1    2   50   14 o  1 1045.00  139.00 
1 1 1    2   50   15 o  1  692.40  119.20 
1 1 1    2   50   16 o  1 1888.00   80.75 
1 1 1    2   50   17 o  1 1086.00  119.20 
1 1 1    2   50   18 o  1  975.70  145.60 
1 1 1    2   50   19 o  1 1950.00   75.34 
1 1 1    2   50   20 o  1 2603.00   51.29 
1 1 1    2   50   21 o  1 1774.00   91.65 
1 1 1    2   50   22 o  1  985.60  160.70 
1 1 1    2   50   23 f  0 1379.00  109.60 
1 1 1    2   50   24 o  1 2907.00   71.96 
1 1 1    2   50   25 o  1 1594.00   96.75 
1 1 1    2   50   26 o  1 2594.00   72.82 
1 1 1    2   50   27 f  0 2279.00   70.66 
1 1 1    2   50   28 o  1 1259.00   64.63 
1 1 1    2   50   29 o  1 1843.00   72.16 
1 1 1    2   50   30 o  1 1098.00  116.40 
1 1 1    2   50   31 o  1 1247.00  109.00 
1 1 1    2   50   32 o  1 1011.00  134.40 
1 1 1    2   50   33 o  1  337.90  155.40 
1 1 1    2   50   34 o  1  579.50  188.60 
1 1 1    2   50   35 o  1 1040.00  110.70 
1 1 1    2   50   36 o  1  371.80  164.00 
1 1 1    2   50   37 o  1  642.30  184.80 
1 1 1    2   50   38 o  1 1801.00   76.62 
1 1 1    2   50   39 o  1  925.60  136.50 
1 1 1    2   50   40 f  0  637.10  185.10 
1 1 1    2   50   41 o  1 1149.00  122.00 
1 1 1    2   50   42 o  1 1598.00   91.51 
1 1 1    2   50   43 o  1 2036.00   81.57 
1 1 1    2   50   44 o  1 1346.00  108.50 
1 1 1    2   50   45 o  1 1338.00  108.50 
1 1 1    2   50   46 o  1 1021.00   90.75 
1 1 1    2   50   47 o  1  454.60  196.90 
1 1 1    2   50   48 o  1 1331.00   74.24 
1 1 1    2   50   49 o  1  356.00  168.40 
1 1 1    2   50   50 o  1 1316.00  116.60 
1 1 1    2   50   51 o  1  384.30  172.10 
1 1 1    2   50   52 o  1  782.70  190.10 
1 1 1    2   50   53 o  1  384.10  171.40 
1 1 1    2   50   54 o  1  387.90  174.10 
1 1 1    2   50   55 o  1 1238.00  115.60 
1 1 1    2   50   56 o  1  441.20  182.60 
1 1 1    2   50   57 o  1  713.50  200.60 
1 1 1    2   50   58 o  1  269.70  134.40 
1 1 1    2   50   59 o  1  576.80  206.50 
1 1 1    2   50   60 o  1  604.70  197.00 
1 1 1    2   50   61 o  1  335.30  159.80 
1 1 1    2   50   62 o  1  338.20  158.40 
1 1 1    2   52    0 o  1 1930.00  139.80 
1 1 1    2   52    1 o  1  948.30  177.10 
1 1 1    2   52    2 o  1  512.60  207.30 
1 1 1    2   52    3 o  1 2515.00   85.06 
1 1 1    2   52    4 o  1  707.40  222.00 
1 1 1    2   52    5 o  1 2043.00   95.81 
1 1 1    2   52    6 o  1  411.60  184.90 
1 1 1    2   52    7 o  1 2063.00   82.13 
1 1 1    2   52    8 o  1  917.70  163.40 
1 1 1    2   52    9 o  1 1736.00  108.90 
1 1 1    2   52   10 f  0 1515.00  103.90 
1 1 1    2   52   11 o  1 1128.00  140.50 
1 1 1    2   52   12 o  1 1681.00  108.20 
1 1 1    2   52   13 o  1  862.00  205.60 
1 1 1    2   52   14 o  1 1116.00  152.20 
1 1 1    2   52   15 o  1 1343.00  131.90 
1 1 1    2   52   16 o  1 1668.00  101.90 
1 1 1    2   52   17 o  1 2387.00   77.00 
1 1 1    2   52   18 o  1  524.30  193.50 
1 1 1    2   52   19 o  1 1416.00   94.25 
1 1 1    2   52   20 o  1  455.70  182.80 
1 1 1    2   52   21 o  1 1195.00   66.33 
1 1 1    2   52   22 o  1  426.40  180.30 
1 1 1    2   52   23 o  1  356.60  161.50 
1 1 1    2   52   24 o  1  841.80  150.20 
1 1 1    2   52   25 o  1  320.40  150.20 
1 1 1    2   52   26 o  1  389.20  170.80 
1 1 1    2   52   27 o  1 2019.00   69.13 
1 1 1    2   52   28 o  1 1123.00  113.60 
1 1 1    2   52   29 o  1  411.30  172.20 
1 1 1    2   52   30 o  1  883.90  137.80 
1 1 1    2   52   31 o  1 1541.00   86.17 
1 1 1    2   52   32 o  1 1200.00  108.00 
1 1 1    2   52   33 o  1 1151.00  107.00 
1 1 1    2   52   34 o  1 1022.00  119.00 
1 1 1    2   52   35 o  1  427.30  174.20 
1 1 1    2   52   36 o  1  750.30  168.40 
1 1 1    2   52   37 o  1 1552.00   89.93 
1 1 1    2   52   38 o  1 2204.00   74.09 
1 1 1    2   52   39 o  1  821.20  186.10 
1 1 1    2   52   40 o  1  439.60  185.80 
1 1 1    2   52   41 o  1  953.40  158.60 
1 1 1    2   52   42 o  1  544.60  200.90 
1 1 1    2   52   43 o  1 1600.00  100.80 
1 1 1    2   52   44 o  1  461.00  199.00 
1 1 1    2   52   45 o  1 1482.00  112.70 
1 1 1    2   52   46 o  1 1771.00   91.18 
1 1 1    2   52   47 o  1  389.90  178.40 
1 1 1    2   52   48 o  1  591.60  137.50 
1 1 1    2   52   49 o  1  357.90  164.40 
1 1 1    2   52   50 o  1  840.40  160.70 
1 1 1    2   52   51 o  1  574.60  198.90 
1 1 1    2   52   52 o  1  545.60  198.70 
1 1 1    2   52   53 o  1  365.30  168.80 
1 1 1    2   52   54 o  1  383.20  175.20 
1 1 1    2   52   55 o  1  529.80  144.70 
1 1 1    2   52   56 o  1  513.30  206.90 
1 1 1    2   52   57 o  1  475.50  190.90 
1 1 1    2   52   58 o  1  705.80  192.30 
1 1 1    2   52   59 f  0  294.50  143.00 
1 1 1    2   52   60 o  1  403.90  170.90 
1 1 1    2   54    0 o  1  518.10  295.50 
1 1 1    2   54    1 o  1 2370.00  165.10 
1 1 1    2   54    2 f  0 1782.00  110.50 
1 1 1    2   54    3 o  1  660.10  208.50 
1 1 1    2   54    4 o  1  353.80  167.30 
1 1 1    2   54    5 f  0 1408.00  118.00 
1 1 1    2   54    6 o  1 1835.00   87.42 
1 1 1    2   54    7 o  1 1403.00  102.20 
1 1 1    2   54    8 o  1  601.80  197.00 
1 1 1    2   54    9 o  1 1070.00  127.70 
1 1 1    2   54   10 o  1  764.40  173.30 
1 1 1    2   54   11 o  1 1277.00  115.30 
1 1 1    2   54   12 o  1 2768.00   55.78 
1 1 1    2   54   13 f  0  977.70  142.40 
1 1 1    2   54   14 o  1 2638.00   62.23 
1 1 1    2   54   15 o  1 1235.00  111.40 
1 1 1    2   54   16 o  1 1375.00   98.23 
1 1 1    2   54   17 o  1 1127.00  119.80 
1 1 1    2   54   18 o  1 1777.00   78.29 
1 1 1    2   54   19 o  1 1786.00   73.81 
1 1 1    2   54   20 o  1  450.10  178.50 
1 1 1    2   54   21 o  1 1400.00   90.21 
1 1 1    2   54   22 o  1 2229.00   70.34 
1 1 1    2   54   23 o  1  882.20  144.20 
1 1 1    2   54   24 o  1 1259.00   96.34 
1 1 1    2   54   25 o  1  898.60  144.40 
1 1 1    2   54   26 o  1  737.20   94.76 
1 1 1    2   54   27 o  1 1093.00  121.70 
1 1 1    2   54   28 o  1  567.90  186.20 
1 1 1    2   54   29 o  1 1623.00   53.56 
1 1 1    2   54   30 o  1  674.20  178.00 
1 1 1    2   54   31 o  1  419.60  179.00 
1 1 1    2   54   32 o  1  499.20  184.50 
1 1 1    2   54   33 o  1  582.90  190.80 
1 1 1    2   54   34 o  1 1120.00  124.00 
1 1 1    2   54   35 o  1  390.00  173.20 
1 1 1    2   54   36 f  0  360.60  169.00 
1 1 1    2   54   37 o  1 1311.00  108.60 
1 1 1    2   54   38 o  1  514.70  200.20 
1 1 1    2   54   39 o  1 1163.00  143.60 
1 1 1    2   54   40 o  1  328.70  157.80 
1 1 1    2   54   41 o  1  306.50  149.90 
1 1 1    2   54   42 o  1  801.80  205.20 
1 1 1    2   54   43 o  1 1669.00  108.00 
1 1 1    2   54   44 o  1  888.50  196.40 
1 1 1    2   54   45 o  1  691.20  206.40 
1 1 1    2   54   46 o  1  642.80  204.90 
1 1 1    2   54   47 o  1  416.30  181.90 
1 1 1    2   54   48 o  1  493.00  201.20 
1 1 1    2   54   49 o  1  394.00  175.10 
1 1 1    2   54   50 o  1  396.30  177.80 
1 1 1    2   54   51 o  1  332.90  160.80 
1 1 1    2   54   52 o  1  597.30  219.40 
1 1 1    2   54   53 o  1  445.20  196.40 
1 1 1    2   54   54 o  1  370.40  169.70 
1 1 1    2   54   55 o  1  373.30  168.30 
1 1 1    2   54   56 o  1  294.40  143.40 
1 1 1    2   54   57 o  1  372.40  164.90 
1 1 1    2   54   58 o  1  333.00  154.50 
1 1 1    2   56    0 o  1 2025.00  102.50 
1 1 1    2   56    1 o  1  753.70  165.70 
1 1 1    2   56    2 o  1 1336.00  188.60 
1 1 1    2   56    3 o  1 2193.00   68.57 
1 1 1    2   56    4 o  1 1102.00  118.90 
1 1 1    2   56    5 o  1  781.20  167.90 
1 1 1    2   56    6 o  1 1596.00   84.60 
1 1 1    2   56    7 o  1  275.20  134.90 
1 1 1    2   56    8 o  1 1121.00   45.40 
1 1 1    2   56    9 f  0  930.80  140.60 
1 1 1    2   56   10 o  1  682.30  180.30 
1 1 1    2   56   11 o  1 1578.00   86.55 
1 1 1    2   56   12 o  1  750.10  167.90 
1 1 1    2   56   13 o  1 1686.00   59.09 
1 1 1    2   56   14 o  1  439.70  176.80 
1 1 1    2   56   15 o  1 1279.00  112.50 
1 1 1    2   56   16 o  1  976.30  135.90 
1 1 1    2   56   17 o  1  664.50  179.40 
1 1 1    2   56   18 o  1 1171.00  114.10 
1 1 1    2   56   19 o  1 1618.00   79.53 
1 1 1    2   56   20 o  1 1212.00  109.50 
1 1 1    2   56   21 o  1  949.30  141.30 
1 1 1    2   56   22 o  1  559.40  192.90 
1 1 1    2   56   23 o  1  407.10  172.70 
1 1 1    2   56   24 o  1  505.30  185.90 
1 1 1    2   56   25 o  1  638.60  113.50 
1 1 1    2   56   26 o  1 1272.00  109.20 
1 1 1    2   56   27 o  1  940.10  152.00 
1 1 1    2   56   28 o  1  551.20  190.30 
1 1 1    2   56   29 o  1  460.40  186.40 
1 1 1    2   56   30 o  1 1030.00   84.70 
1 1 1    2   56   31 o  1 1768.00   94.33 
1 1 1    2   56   32 o  1  547.70  199.60 
1 1 1    2   56   33 o  1  915.40  168.40 
1 1 1    2   56   34 o  1 1084.00  139.70 
1 1 1    2   56   35 o  1  491.80  202.30 
1 1 1    2   56   36 o  1  587.10  213.60 
1 1 1    2   56   37 o  1  364.30  170.40 
1 1 1    2   56   38 o  1  716.00  212.10 
1 1 1    2   56   39 o  1 1055.00  180.40 
1 1 1    2   56   40 o  1 1481.00  120.70 
1 1 1    2   56   41 o  1  553.20  212.30 
1 1 1    2   56   42 o  1  721.90  206.00 
1 1 1    2   56   43 o  1  317.10  153.10 
1 1 1    2   56   44 o  1 1244.00  143.20 
1 1 1    2   56   45 o  1  593.50  207.60 
1 1 1    2   56   46 o  1  425.90  181.10 
1 1 1    2   56   47 o  1  283.40  140.00 
1 1 1    2   56   48 o  1  438.90  191.50 
1 1 1    2   56   49 f  0  290.70  143.40 
1 1 1    2   56   50 o  1  362.30  166.00 
1 1 1    2   56   51 o  1  368.20  168.80 
1 1 1    2   56   52 o  1  378.40  171.90 
1 1 1    2   56   53 o  1  442.10  189.70 
1 1 1    2   56   54 o  1  225.50  113.70 
1 1 1    2   56   55 o  1  302.80  145.10 
1 1 1    2   56   56 o  1  579.10  195.90 
1 1 1    2   58    0 o  1 1810.00  113.00 
1 1 1    2   58    1 o  1 2325.00   72.22 
1 1 1    2   58    2 o  1 3024.00   76.61 
1 1 1    2   58    3 o  1  903.20  157.60 
1 1 1    2   58    4 o  1  809.90  168.40 
1 1 1    2   58    5 o  1  436.80  182.30 
1 1 1    2   58    6 o  1 2006.00   75.94 
1 1 1    2   58    7 o  1 2241.00   71.24 
1 1 1    2   58    8 o  1 1486.00   95.59 
1 1 1    2   58    9 o  1  471.50  187.80 
1 1 1    2   58   10 o  1  794.10  168.30 
1 1 1    2   58   11 o  1  580.00  193.40 
1 1 1    2   58   12 o  1  632.50  193.70 
1 1 1    2   58   13 o  1  459.90  183.80 
1 1 1    2   58   14 o  1  332.70  155.50 
1 1 1    2   58   15 o  1 1262.00  103.10 
1 1 1    2   58   16 o  1 1320.00  107.40 
1 1 1    2   58   17 o  1 1329.00  103.30 
1 1 1    2   58   18 o  1 1877.00   75.10 
1 1 1    2   58   19 o  1  847.60  162.40 
1 1 1    2   58   20 o  1  904.30  149.70 
1 1 1    2   58   21 o  1  853.90  170.70 
1 1 1    2   58   22 o  1  697.20  187.40 
1 1 1    2   58   23 f  0 1473.00  106.60 
1 1 1    2   58   24 o  1 1457.00   99.25 
1 1 1    2   58   25 o  1 1105.00  129.40 
1 1 1    2   58   26 o  1 1045.00  153.10 
1 1 1    2   58   27 o  1  399.90  177.80 
1 1 1    2   58   28 o  1  957.30   88.96 
1 1 1    2   58   29 o  1  642.60  210.80 
1 1 1    2   58   30 o  1  661.00  216.20 
1 1 1    2   58   31 o  1  455.60  196.50 
1 1 1    2   58   32 o  1 1239.00  124.40 
1 1 1    2   58   33 f  0  390.60  179.50 
1 1 1    2   58   34 o  1  284.60  141.70 
1 1 1    2   58   35 o  1  379.70  179.50 
1 1 1    2   58   36 o  1  976.40  188.40 
1 1 1    2   58   37 o  1  575.50  217.10 
1 1 1    2   58   38 o  1  366.20  172.60 
1 1 1    2   58   39 f  0  314.20  154.10 
1 1 1    2   58   40 o  1  654.80  212.60 
1 1 1    2   58   41 o  1  422.60  186.10 
1 1 1    2   58   42 o  1  412.80  181.70 
1 1 1    2   58   43 o  1  367.20  169.40 
1 1 1    2   58   44 o  1  676.00  209.30 
1 1 1    2   58   45 f  0  630.50  207.30 
1 1 1    2   58   46 o  1  366.30  169.10 
1 1 1    2   58   47 o  1  774.90  191.10 
1 1 1    2   58   48 o  1 1031.00  189.40 
1 1 1    2   58   49 o  1  326.50  156.90 
1 1 1    2   58   50 o  1  289.10  140.10 
1 1 1    2   58   51 o  1  469.60  187.10 
1 1 1    2   58   52 o  1  377.10  170.20 
1 1 1    2   58   53 o  1  359.70  168.30 
1 1 1    2   60    0 o  1  268.40  188.50 
1 1 1    2   60    1 o  1  909.10  165.20 
1 1 1    2   60    2 f  0  859.30  168.10 
1 1 1    2   60    3 o  1  559.60  199.00 
1 1 1    2   60    4 f  0 1491.00   98.48 
1 1 1    2   60    5 o  1 1238.00  118.70 
1 1 1    2   60    6 o  1 1807.00   42.70 
1 1 1    2   60    7 o  1  998.10  148.80 
1 1 1    2   60    8 o  1  557.00  194.10 
1 1 1    2   60    9 o  1  511.70  192.70 
1 1 1    2   60   10 o  1  555.50  194.50 
1 1 1    2   60   11 o  1  358.20  165.30 
1 1 1    2   60   12 o  1  980.00  149.70 
1 1 1    2   60   13 o  1  512.40  195.90 
1 1 1    2   60   14 o  1 1126.00  131.00 
1 1 1    2   60   15 f  0  407.90  179.10 
1 1 1    2   60   16 o  1  848.20  102.80 
1 1 1    2   60   17 o  1  761.10  103.50 
1 1 1    2   60   18 o  1  565.80  200.40 
1 1 1    2   60   19 o  1  861.00  168.90 
1 1 1    2   60   20 o  1  867.60  184.30 
1 1 1    2   60   21 o  1  954.90  108.50 
1 1 1    2   60   22 o  1  737.90  203.00 
1 1 1    2   60   23 f  0 1368.00  120.90 
1 1 1    2   60   24 o  1 1828.00   93.95 
1 1 1    2   60   25 o  1  512.40  207.20 
1 1 1    2   60   26 o  1  590.60  216.30 
1 1 1    2   60   27 o  1  276.80  138.20 
1 1 1    2   60   28 o  1  414.50  186.90 
1 1 1    2   60   29 o  1 2327.00   82.34 
1 1 1    2   60   30 o  1  243.00  121.60 
1 1 1    2   60   31 o  1  600.70  221.60 
1 1 1    2   60   32 o  1  891.40  199.50 
1 1 1    2   60   33 o  1 1036.00  184.00 
1 1 1    2   60   34 o  1 1018.00  182.50 
1 1 1    2   60   35 o  1  399.90  188.20 
1 1 1    2   60   36 o  1  368.30  173.80 
1 1 1    2   60   37 o  1  487.30  200.00 
1 1 1    2   60   38 o  1  470.90  200.50 
1 1 1    2   60   39 o  1  474.60  200.70 
1 1 1    2   60   40 o  1  436.10  194.00 
1 1 1    2   60   41 o  1  487.60  197.50 
1 1 1    2   60   42 o  1  355.60  166.50 
1 1 1    2   60   43 o  1  421.70  185.00 
1 1 1    2   60   44 o  1  435.30  191.20 
1 1 1    2   60   45 o  1  554.50  203.70 
1 1 1    2   60   46 o  1  296.10  142.80 
1 1 1    2   60   47 o  1  360.90  165.90 
1 1 1    2   60   48 o  1  656.80  206.30 
1 1 1    2   60   49 o  1  302.50  147.80 
1 1 1    2   60   50 o  1  249.70  125.20 
1 1 1    2   60   51 o  1  347.50  159.80 
1 1 1    2   62    0 o  1  599.60  299.30 
1 1 1    2   62    1 o  1  683.10  202.00 
1 1 1    2   62    2 o  1  390.50  176.80 
1 1 1    2   62    3 o  1 1494.00  107.80 
1 1 1    2   62    4 o  1 1232.00  126.20 
1 1 1    2   62    5 o  1  417.70  184.40 
1 1 1    2   62    6 o  1  614.10  207.10 
1 1 1    2   62    7 o  1  664.90   87.48 
1 1 1    2   62    8 o  1  398.50  179.10 
1 1 1    2   62    9 o  1  381.90  174.90 
1 1 1    2   62   10 f  0 1375.00  116.20 
1 1 1    2   62   11 o  1 1347.00  122.10 
1 1 1    2   62   12 o  1  707.50  208.20 
1 1 1    2   62   13 o  1 1762.00  100.20 
1 1 1    2   62   14 o  1  458.40  195.40 
1 1 1    2   62   15 o  1  611.30  215.90 
1 1 1    2   62   16 o  1  975.50  103.20 
1 1 1    2   62   17 o  1 1342.00  129.00 
1 1 1    2   62   18 o  1  695.80  211.90 
1 1 1    2   62   19 o  1  810.20  212.90 
1 1 1    2   62   20 o  1  674.30  225.00 
1 1 1    2   62   21 o  1  491.00  206.70 
1 1 1    2   62   22 o  1 1202.00  140.00 
1 1 1    2   62   23 o  1  321.20  156.30 
1 1 1    2   62   24 o  1  304.40  150.50 
1 1 1    2   62   25 o  1  683.20  228.50 
1 1 1    2   62   26 o  1  418.40  193.10 
1 1 1    2   62   27 o  1  622.80  229.90 
1 1 1    2   62   28 o  1 1286.00  153.40 
1 1 1    2   62   29 o  1  678.00  159.70 
1 1 1    2   62   30 o  1  826.10  142.20 
1 1 1    2   62   31 o  1  457.40  202.60 
1 1 1    2   62   32 o  1  649.70  227.60 
1 1 1    2   62   33 o  1 1318.00  142.80 
1 1 1    2   62   34 o  1  352.50  169.40 
1 1 1    2   62   35 f  0  918.80  211.40 
1 1 1    2   62   36 o  1  696.10  218.70 
1 1 1    2   62   37 o  1  522.20  208.40 
1 1 1    2   62   38 o  1  724.30  229.80 
1 1 1    2   62   39 o  1  365.10  171.30 
1 1 1    2   62   40 o  1  771.90  202.30 
1 1 1    2   62   41 o  1  547.40  207.70 
1 1 1    2   62   42 f  0  305.20  148.60 
1 1 1    2   62   43 o  1  601.90  210.10 
1 1 1    2   62   44 o  1  363.00  170.50 
1 1 1    2   62   45 o  1  305.00  149.30 
1 1 1    2   62   46 o  1  328.90  155.00 
1 1 1    2   62   47 o  1  243.10  121.40 
1 1 1    2   62   48 o  1  356.90  163.00 
1 1 1    2   64    0 o  1  217.90  159.90 
1 1 1    2   64    1 o  1  462.00  202.90 
1 1 1    2   64    2 o  1 1206.00  146.30 
1 1 1    2   64    3 o  1  359.70  171.00 
1 1 1    2   64    4 o  1  843.40  212.70 
1 1 1    2   64    5 o  1  497.20  207.10 
1 1 1    2   64    6 f  0  504.20  210.70 
1 1 1    2   64    7 o  1  598.70  223.30 
1 1 1    2   64    8 o  1  555.10  217.00 
1 1 1    2   64    9 o  1  727.10  224.20 
1 1 1    2   64   10 o  1  762.20   85.88 
1 1 1    2   64   11 o  1  539.60  216.50 
1 1 1    2   64   12 o  1  899.00  195.30 
1 1 1    2   64   13 o  1  729.60  221.90 
1 1 1    2   64   14 o  1  708.20  219.50 
1 1 1    2   64   15 o  1  734.00  216.30 
1 1 1    2   64   16 o  1  341.90  165.70 
1 1 1    2   64   17 o  1  724.20  228.10 
1 1 1    2   64   18 o  1  585.60  223.80 
1 1 1    2   64   19 o  1  688.00  225.00 
1 1 1    2   64   20 o  1  845.00  139.40 
1 1 1    2   64   21 o  1  857.90  226.50 
1 1 1    2   64   22 o  1  860.10  223.70 
1 1 1    2   64   23 o  1  893.60  121.90 
1 1 1    2   64   24 o  1  909.60  222.20 
1 1 1    2   64   25 o  1  751.50  241.40 
1 1 1    2   64   26 o  1  322.20  160.10 
1 1 1    2   64   27 o  1  576.10  222.20 
1 1 1    2   64   28 o  1  443.40  198.90 
1 1 1    2   64   29 o  1  385.50  181.30 
1 1 1    2   64   30 o  1  346.30  167.80 
1 1 1    2   64   31 o  1  329.50  161.20 
1 1 1    2   64   32 o  1  452.40  201.30 
1 1 1    2   64   33 o  1  442.30  197.60 
1 1 1    2   64   34 o  1  479.90  206.60 
1 1 1    2   64   35 f  0  253.70  128.50 
1 1 1    2   64   36 o  1  695.30  208.80 
1 1 1    2   64   37 o  1  322.30  156.40 
1 1 1    2   64   38 o  1  526.00  205.10 
1 1 1    2   64   39 o  1  681.00  210.80 
1 1 1    2   64   40 o  1  403.90  184.30 
1 1 1    2   64   41 f  0  346.80  161.10 
1 1 1    2   64   42 o  1  449.90  138.50 
1 1 1    2   64   43 o  1  594.30  198.30 
1 1 1    2   64   44 o  1  314.50  150.90 
1 1 1    2   64   45 o  1  535.90  206.90 
1 1 1    2   66    0 o  1  353.20  242.00 
1 1 1    2   66    1 o  1  668.30  225.10 
1 1 1    2   66    2 o  1  574.80  220.30 
1 1 1    2   66    3 o  1  401.10  188.10 
1 1 1    2   66    4 o  1  648.10  222.10 
1 1 1    2   66    5 o  1  418.60  191.20 
1 1 1    2   66    6 o  1  453.60  203.80 
1 1 1    2   66    7 o  1  431.50  193.80 
1 1 1    2   66    8 o  1  302.10  150.90 
1 1 1    2   66    9 o  1  650.20  233.40 
1 1 1    2   66   10 o  1  536.50  220.20 
1 1 1    2   66   11 o  1  526.80  220.40 
1 1 1    2   66   12 o  1  754.10  234.50 
1 1 1    2   66   13 o  1 1556.00  132.50 
1 1 1    2   66   14 o  1  650.70  237.00 
1 1 1    2   66   15 o  1  846.90  238.80 
1 1 1    2   66   16 o  1  454.00  209.90 
1 1 1    2   66   17 o  1  578.60  241.80 
1 1 1    2   66   18 o  1  461.60  210.10 
1 1 1    2   66   19 o  1  327.90  163.90 
1 1 1    2   66   20 o  1  431.80  201.80 
1 1 1    2   66   21 o  1  381.30  182.90 
1 1 1    2   66   22 o  1  363.10  176.20 
1 1 1    2   66   23 o  1  552.40  231.70 
1 1 1    2   66   24 o  1  349.40  169.90 
1 1 1    2   66   25 o  1  369.80  180.90 
1 1 1    2   66   26 o  1  478.00  210.10 
1 1 1    2   66   27 o  1  776.70  236.70 
1 1 1    2   66   28 o  1  318.40  156.40 
1 1 1    2   66   29 o  1  376.80  180.00 
1 1 1    2   66   30 o  1  339.20  164.50 
1 1 1    2   66   31 o  1  380.60  177.10 
1 1 1    2   66   32 o  1  539.50  211.50 
1 1 1    2   66   33 o  1  388.10  178.70 
1 1 1    2   66   34 o  1  377.00  175.40 
1 1 1    2   66   35 o  1  508.20  201.70 
1 1 1    2   66   36 o  1  448.30  187.20 
1 1 1    2   66   37 o  1  353.40  164.70 
1 1 1    2   66   38 o  1  484.00  193.90 
1 1 1    2   66   39 o  1  388.50  173.80 
1 1 1    2   66   40 f  0  367.50  170.50 
1 1 1    2   66   41 o  1  343.40  161.10 
1 1 1    2   68    0 o  1  357.70  253.40 
1 1 1    2   68    1 f  0  929.30  281.30 
1 1 1    2   68    2 o  1  610.00  258.40 
1 1 1    2   68    3 o  1  517.00  230.50 
1 1 1    2   68    4 o  1  437.00  208.20 
1 1 1    2   68    5 o  1  689.00  271.50 
1 1 1    2   68    6 o  1  670.80  260.50 
1 1 1    2   68    7 o  1  343.80  171.90 
1 1 1    2   68    8 o  1  402.50  194.80 
1 1 1    2   68    9 o  1  533.60  234.60 
1 1 1    2   68   10 o  1  394.00  191.70 
1 1 1    2   68   11 o  1  372.70  183.00 
1 1 1    2   68   12 o  1  410.00  198.10 
1 1 1    2   68   13 o  1  361.50  177.00 
1 1 1    2   68   14 o  1  324.10  162.60 
1 1 1    2   68   15 o  1  649.80  254.90 
1 1 1    2   68   16 o  1  574.80  243.80 
1 1 1    2   68   17 o  1  483.70  223.90 
1 1 1    2   68   18 o  1  494.50  223.60 
1 1 1    2   68   19 o  1  394.70  189.70 
1 1 1    2   68   20 o  1  607.70  250.00 
1 1 1    2   68   21 o  1  541.80  226.80 
1 1 1    2   68   22 o  1  587.50  229.30 
1 1 1    2   68   23 o  1  486.30  207.70 
1 1 1    2   68   24 o  1  514.50  214.60 
1 1 1    2   68   25 o  1  591.40  215.70 
1 1 1    2   68   26 o  1  592.40  212.30 
1 1 1    2   68   27 o  1  349.90  166.30 
1 1 1    2   68   28 o  1  489.50  203.10 
1 1 1    2   68   29 o  1  334.40  160.50 
1 1 1    2   68   30 o  1  458.40  192.70 
1 1 1    2   68   31 o  1  412.40  150.10 
1 1 1    2   68   32 o  1  351.60  165.30 
1 1 1    2   68   33 o  1  704.50  209.10 
1 1 1    2   68   34 o  1  379.90  172.20 
1 1 1    2   68   35 o  1  296.00  143.30 
1 1 1    2   68   36 o  1  338.50  157.70 
1 1 1    2   68   37 o  1  348.50  162.00 
1 1 1    2   68   38 o  1  403.40  175.10 
1 1 1    2   70    0 o  1  340.50  240.20 
1 1 1    2   70    1 o  1  554.70  236.00 
1 1 1    2   70    2 o  1  574.50  238.80 
1 1 1    2   70    3 o  1  451.10  209.90 
1 1 1    2   70    4 o  1  408.00  194.90 
1 1 1    2   70    5 o  1  546.50  235.00 
1 1 1    2   70    6 o  1  448.60  208.80 
1 1 1    2   70    7 o  1  494.80  221.90 
1 1 1    2   70    8 o  1  401.60  193.20 
1 1 1    2   70    9 o  1  829.20  260.00 
1 1 1    2   70   10 o  1  522.20  227.80 
1 1 1    2   70   11 o  1  514.70  220.10 
1 1 1    2   70   12 o  1  339.70  166.90 
1 1 1    2   70   13 o  1  335.20  164.00 
1 1 1    2   70   14 o  1  458.50  204.50 
1 1 1    2   70   15 o  1  422.80  193.50 
1 1 1    2   70   16 o  1  495.80  206.80 
1 1 1    2   70   17 o  1  458.10  199.10 
1 1 1    2   70   18 o  1  320.90  157.40 
1 1 1    2   70   19 o  1  400.60  185.40 
1 1 1    2   70   20 o  1  374.10  174.80 
1 1 1    2   70   21 o  1  387.20  178.70 
1 1 1    2   70   22 o  1  467.20  196.70 
1 1 1    2   70   23 o  1  576.00  204.50 
1 1 1    2   70   24 o  1  447.50  190.90 
1 1 1    2   70   25 o  1  368.90  169.70 
1 1 1    2   70   26 o  1  284.30  139.70 
1 1 1    2   70   27 o  1  442.10  185.90 
1 1 1    2   70   28 f  0  363.20  168.10 
1 1 1    2   70   29 o  1  409.30  178.20 
1 1 1    2   70   30 o  1  566.80  198.50 
1 1 1    2   70   31 o  1  294.60  144.30 
1 1 1    2   70   32 o  1  299.10  145.30 
1 1 1    2   70   33 o  1  317.40  152.90 
1 1 1    2   72    0 o  1  295.90  205.80 
1 1 1    2   72    1 o  1  585.60  212.30 
1 1 1    2   72    2 o  1  537.40  208.50 
1 1 1    2   72    3 o  1  293.80  145.20 
1 1 1    2   72    4 o  1  825.80  195.20 
1 1 1    2   72    5 o  1  344.70  164.10 
1 1 1    2   72    6 o  1  532.30  205.40 
1 1 1    2   72    7 o  1  398.70  181.30 
1 1 1    2   72    8 o  1  383.30  177.30 
1 1 1    2   72    9 o  1  531.00  207.10 
1 1 1    2   72   10 o  1  401.30  181.80 
1 1 1    2   72   11 o  1  385.20  178.00 
1 1 1    2   72   12 o  1  514.60  207.30 
1 1 1    2   72   13 o  1  338.50  162.20 
1 1 1    2   72   14 o  1  507.60  203.50 
1 1 1    2   72   15 o  1  499.40  202.10 
1 1 1    2   72   16 o  1  838.50  193.30 
1 1 1    2   72   17 o  1  524.40  204.00 
1 1 1    2   72   18 o  1  292.80  145.10 
1 1 1    2   72   19 o  1  358.20  168.10 
1 1 1    2   72   20 o  1  311.40  150.30 
1 1 1    2   72   21 o  1  320.70  153.80 
1 1 1    2   72   22 o  1  365.20  168.40 
1 1 1    2   72   23 o  1  311.10  151.40 
1 1 1    2   72   24 o  1  490.80  145.20 
1 1 1    2   72   25 o  1  470.80  190.60 
1 1 1    2   72   26 o  1  366.70  168.30 
1 1 1    2   72   27 o  1  324.80  156.40 
1 1 1    2   72   28 o  1  352.70  166.50 
1 1 1    2   74    0 o  1  358.20  234.90 
1 1 1    2   74    1 o  1  534.10  203.90 
1 1 1    2   74    2 o  1  333.00  159.40 
1 1 1    2   74    3 o  1  392.50  178.50 
1 1 1    2   74    4 o  1  427.30  186.40 
1 1 1    2   74    5 o  1  353.90  165.20 
1 1 1    2   74    6 o  1  423.80  185.90 
1 1 1    2   74    7 o  1  444.10  192.50 
1 1 1    2   74    8 o  1  392.70  179.00 
1 1 1    2   74    9 o  1  336.90  161.20 
1 1 1    2   74   10 o  1  329.00  157.70 
1 1 1    2   74   11 o  1  364.90  170.60 
1 1 1    2   74   12 o  1  524.10  205.10 
1 1 1    2   74   13 o  1  301.50  147.50 
1 1 1    2   74   14 o  1  416.20  184.60 
1 1 1    2   74   15 o  1  469.00  195.70 
1 1 1    2   74   16 o  1  476.00  194.80 
1 1 1    2   74   17 o  1  319.60  154.30 
1 1 1    2   74   18 o  1  289.10  142.80 
1 1 1    2   74   19 o  1  319.40  153.30 
1 1 1    2   74   20 o  1  449.50  187.40 
1 1 1    2   74   21 o  1  282.10  138.90 
1 1 1    2   74   22 f  0  571.90  198.80 
1 1 1    2   76    0 o  1  276.30  195.70 
1 1 1    2   76    1 o  1  435.00  189.30 
1 1 1    2   76    2 o  1  284.80  141.20 
1 1 1    2   76    3 o  1  255.10  128.20 
1 1 1    2   76    4 o  1  636.50  210.20 
1 1 1    2   76    5 o  1  273.40  136.40 
1 1 1    2   76    6 o  1  506.00  205.30 
1 1 1    2   76    7 f  0  403.90  182.40 
1 1 1    2   76    8 f  0  285.80  141.40 
1 1 1    2   76    9 o  1  364.00  169.40 
1 1 1    2   76   10 o  1  302.10  147.80 
1 1 1    2   76   11 o  1  343.50  163.60 
1 1 1    2   76   12 o  1  504.50  204.70 
1 1 1    3    1    4 o  1 10930.00  110.00 
1 1 1    3    1    5 o  1 6676.00   53.16 
1 1 1    3    1    6 o  1 4221.00   31.95 
1 1 1    3    1    7 o  1 3158.00   25.76 
1 1 1    3    1    8 o  1 3037.00   24.93 
1 1 1    3    1    9 o  1 6618.00   52.80 
1 1 1    3    1   10 o  1 6923.00   55.25 
1 1 1    3    1   11 o  1 5131.00   41.21 
1 1 1    3    1   12 o  1 3756.00   30.71 
1 1 1    3    1   13 o  1 2032.00   18.96 
1 1 1    3    1   14 o  1 4452.00   36.16 
1 1 1    3    1   15 o  1 4399.00   28.73 
1 1 1    3    1   16 o  1 2801.00   24.39 
1 1 1    3    1   17 o  1 2951.00   25.54 
1 1 1    3    1   18 o  1 4360.00   41.26 
1 1 1    3    1   19 o  1 2951.00   30.09 
1 1 1    3    1   20 f  0 3305.00   32.68 
1 1 1    3    1   21 o  1 4291.00   34.65 
1 1 1    3    1   22 o  1 6244.00   50.53 
1 1 1    3    1   23 o  1 3791.00   37.02 
1 1 1    3    1   24 o  1 7270.00   71.89 
1 1 1    3    1   25 o  1 7544.00   80.64 
1 1 1    3    1   26 o  1 6317.00   63.02 
1 1 1    3    1   27 o  1 14220.00  123.20 
1 1 1    3    1   28 o  1 9594.00  102.20 
1 1 1    3    1   29 o  1 3581.00   42.54 
1 1 1    3    1   30 o  1 4273.00   45.04 
1 1 1    3    1   31 o  1 5032.00   40.86 
1 1 1    3    1   32 o  1 3861.00   39.11 
1 1 1    3    1   33 o  1 2910.00   37.01 
1 1 1    3    1   34 o  1 2270.00   40.58 
1 1 1    3    1   35 o  1 1448.00   44.30 
1 1 1    3    1   36 f  0 4025.00   45.56 
1 1 1    3    1   37 f  0 3900.00   44.85 
1 1 1    3    1   38 o  1 2222.00   37.59 
1 1 1    3    1   39 o  1 1807.00   40.76 
1 1 1    3    1   40 o  1 5309.00   58.30 
1 1 1    3    1   41 o  1 2699.00   46.16 
1 1 1    3    1   42 o  1 2705.00   46.67 
1 1 1    3    1   43 o  1 3018.00   57.53 
1 1 1    3    1   44 o  1 2649.00   30.40 
1 1 1    3    1   45 o  1 2454.00   42.21 
1 1 1    3    1   46 o  1 1433.00   54.33 
1 1 1    3    1   47 o  1 1525.00   66.33 
1 1 1    3    1   48 o  1 1091.00  102.20 
1 1 1    3    1   49 o  1 2761.00   47.79 
1 1 1    3    1   50 o  1 1710.00   58.85 
1 1 1    3    1   51 o  1  947.80   91.76 
1 1 1    3    1   52 o  1 4706.00   53.88 
1 1 1    3    1   53 o  1 2832.00   45.92 
1 1 1    3    1   54 o  1 1610.00   58.39 
1 1 1    3    1   55 o  1 1030.00   85.85 
1 1 1    3    1   56 o  1  964.90   94.05 
1 1 1    3    1   57 o  1 3931.00   50.06 
1 1 1    3    1   58 o  1  997.00   97.90 
1 1 1    3    1   59 o  1 7386.00   71.83 
1 1 1    3    1   60 o  1 2283.00   53.17 
1 1 1    3    1   61 o  1  937.00  112.70 
1 1 1    3    1   62 o  1 4167.00   59.33 
1 1 1    3    1   63 o  1 1171.00   39.11 
1 1 1    3    1   64 o  1 3120.00   37.78 
1 1 1    3    1   65 o  1 4345.00   63.41 
1 1 1    3    1   66 o  1 2407.00   69.81 
1 1 1    3    1   67 o  1 2871.00   61.27 
1 1 1    3    1   68 o  1 3896.00   92.78 
1 1 1    3    1   69 o  1 1229.00  154.50 
1 1 1    3    1   70 o  1 2145.00   97.76 
1 1 1    3    1   71 o  1 2024.00  111.50 
1 1 1    3    1   72 o  1 2414.00   94.38 
1 1 1    3    1   73 o  1  862.40   60.95 
1 1 1    3    1   74 o  1  359.70  167.70 
1 1 1    3    1   75 o  1 3837.00   94.79 
1 1 1    3    1   76 o  1 1766.00   89.69 
1 1 1    3    1   77 o  1  991.70  151.50 
1 1 1    3    1   78 o  1  549.80  198.50 
1 1 1    3    1   79 o  1  500.10  195.60 
1 1 1    3    1   80 o  1  346.30  161.40 
1 1 1    3    1   81 o  1  398.60  175.20 
1 1 1    3    3    2 o  1 3632.00   29.40 
1 1 1    3    3    3 o  1 4943.00   34.36 
1 1 1    3    3    4 o  1 3281.00   30.85 
1 1 1    3    3    5 o  1 1327.00   15.35 
1 1 1    3    3    6 o  1 3597.00   27.60 
1 1 1    3    3    7 f  0 3218.00   30.59 
1 1 1    3    3    8 o  1 4420.00   28.83 
1 1 1    3    3    9 o  1 2996.00   17.90 
1 1 1    3    3   10 o  1 4197.00   24.70 
1 1 1    3    3   11 o  1  683.90   11.11 
1 1 1    3    3   12 o  1 3806.00   29.37 
1 1 1    3    3   13 o  1 1408.00   17.14 
1 1 1    3    3   14 o  1  963.70   19.75 
1 1 1    3    3   15 o  1 4405.00   35.97 
1 1 1    3    3   16 o  1 3709.00   24.61 
1 1 1    3    3   17 o  1 2993.00   26.02 
1 1 1    3    3   18 o  1 5380.00   50.32 
1 1 1    3    3   19 o  1 2613.00   27.54 
1 1 1    3    3   20 o  1 1354.00   24.54 
1 1 1    3    3   21 o  1 7941.00   73.52 
1 1 1    3    3   22 f  0 10600.00   68.52 
1 1 1    3    3   23 o  1 3911.00   30.42 
1 1 1    3    3   24 o  1 5825.00   58.39 
1 1 1    3    3   25 o  1 4868.00   53.63 
1 1 1    3    3   26 f  0 3684.00   42.76 
1 1 1    3    3   27 f  0 5518.00   48.22 
1 1 1    3    3   28 o  1 2255.00   33.84 
1 1 1    3    3   29 o  1 5916.00   59.57 
1 1 1    3    3   30 o  1 8513.00   84.36 
1 1 1    3    3   31 o  1 2521.00   30.91 
1 1 1    3    3   32 o  1 2377.00   30.91 
1 1 1    3    3   33 o  1 1909.00   19.98 
1 1 1    3    3   34 o  1 2033.00   38.58 
1 1 1    3    3   35 o  1 2659.00   39.52 
1 1 1    3    3   36 o  1  395.50  121.40 
1 1 1    3    3   37 o  1  613.50   91.36 
1 1 1    3    3   38 o  1 2500.00   37.76 
1 1 1    3    3   39 o  1  976.60   62.38 
1 1 1    3    3   40 f  0 5185.00   53.90 
1 1 1    3    3   41 o  1 1797.00   49.25 
1 1 1    3    3   42 o  1 2142.00   44.01 
1 1 1    3    3   43 o  1 2477.00   50.35 
1 1 1    3    3   44 o  1 3947.00   54.22 
1 1 1    3    3   45 o  1 3814.00   52.28 
1 1 1    3    3   46 o  1 5050.00   47.83 
1 1 1    3    3   47 o  1 1285.00   80.97 
1 1 1    3    3   48 o  1 4677.00   68.72 
1 1 1    3    3   49 o  1 2650.00   48.58 
1 1 1    3    3   50 o  1 3917.00   56.57 
1 1 1    3    3   51 o  1 4984.00   59.69 
1 1 1    3    3   52 o  1 3808.00   51.58 
1 1 1    3    3   53 o  1 4752.00   54.52 
1 1 1    3    3   54 o  1 4449.00   52.39 
1 1 1    3    3   55 o  1 2173.00   50.05 
1 1 1    3    3   56 f  0 4015.00   49.96 
1 1 1    3    3   57 o  1 1581.00   64.31 
1 1 1    3    3   58 o  1  709.60  139.40 
1 1 1    3    3   59 o  1 3577.00   33.55 
1 1 1    3    3   60 o  1 3510.00   50.17 
1 1 1    3    3   61 o  1 2062.00   57.16 
1 1 1    3    3   62 o  1 3259.00   54.93 
1 1 1    3    3   63 o  1 3231.00   60.11 
1 1 1    3    3   64 o  1  726.70  173.10 
1 1 1    3    3   65 o  1 4831.00   66.64 
1 1 1    3    3   66 o  1 1796.00   86.67 
1 1 1    3    3   67 o  1 2065.00   73.21 
1 1 1    3    3   68 o  1 3375.00   60.86 
1 1 1    3    3   69 o  1  890.80  208.60 
1 1 1    3    3   70 o  1 1498.00  135.60 
1 1 1    3    3   71 o  1 2858.00   81.90 
1 1 1    3    3   72 o  1  329.30  162.90 
1 1 1    3    3   73 o  1 2646.00   71.36 
1 1 1    3    3   74 o  1  456.10  192.40 
1 1 1    3    3   75 o  1 1183.00   43.25 
1 1 1    3    3   76 o  1  436.40  186.90 
1 1 1    3    3   77 o  1 1062.00   46.84 
1 1 1    3    3   78 o  1 1169.00  127.10 
1 1 1    3    3   79 o  1 1282.00  113.40 
1 1 1    3    3   80 o  1  584.20  200.10 
1 1 1    3    3   81 o  1  299.30  145.20 
1 1 1    3    5    0 o  1 2309.00   40.39 
1 1 1    3    5    1 o  1 10380.00   54.65 
1 1 1    3    5    2 o  1 2861.00   21.31 
1 1 1    3    5    3 o  1 1402.00   12.12 
1 1 1    3    5    4 o  1 4748.00   27.67 
1 1 1    3    5    5 o  1 10970.00   63.28 
1 1 1    3    5    6 o  1 4491.00   25.11 
1 1 1    3    5    7 o  1 5000.00   26.66 
1 1 1    3    5    8 o  1 2797.00   17.33 
1 1 1    3    5    9 o  1 6057.00   35.22 
1 1 1    3    5   10 f  0 3264.00   24.33 
1 1 1    3    5   11 o  1 4883.00   28.59 
1 1 1    3    5   12 o  1 3976.00   29.18 
1 1 1    3    5   13 o  1 3231.00   24.33 
1 1 1    3    5   14 o  1 1124.00   19.59 
1 1 1    3    5   15 o  1 4911.00   28.99 
1 1 1    3    5   16 o  1 1081.00   19.83 
1 1 1    3    5   17 o  1 4940.00   34.72 
1 1 1    3    5   18 o  1 2426.00   26.51 
1 1 1    3    5   19 f  0 3340.00   30.91 
1 1 1    3    5   20 o  1 4525.00   43.09 
1 1 1    3    5   21 o  1 4360.00   38.73 
1 1 1    3    5   22 o  1 5114.00   41.99 
1 1 1    3    5   23 o  1 2297.00   32.19 
1 1 1    3    5   24 o  1 5565.00   60.47 
1 1 1    3    5   25 o  1 9027.00   77.73 
1 1 1    3    5   26 o  1 4629.00   47.62 
1 1 1    3    5   27 o  1 7558.00   66.40 
1 1 1    3    5   28 o  1 7309.00   63.25 
1 1 1    3    5   29 o  1 1467.00   34.85 
1 1 1    3    5   30 o  1 3379.00   37.97 
1 1 1    3    5   31 o  1 4434.00   43.53 
1 1 1    3    5   32 o  1 2949.00   36.92 
1 1 1    3    5   33 o  1 4214.00   49.76 
1 1 1    3    5   34 o  1 1675.00   40.30 
1 1 1    3    5   35 o  1 1437.00   45.17 
1 1 1    3    5   36 o  1 2364.00   37.01 
1 1 1    3    5   37 o  1 3021.00   39.40 
1 1 1    3    5   38 o  1 2469.00   38.30 
1 1 1    3    5   39 o  1 2865.00   40.07 
1 1 1    3    5   40 o  1 1918.00   47.06 
1 1 1    3    5   41 o  1  716.30  103.40 
1 1 1    3    5   42 o  1 1426.00   57.38 
1 1 1    3    5   43 o  1  898.80   91.15 
1 1 1    3    5   44 o  1 3126.00   49.55 
1 1 1    3    5   45 o  1 2547.00   42.92 
1 1 1    3    5   46 o  1 1862.00   51.07 
1 1 1    3    5   47 o  1 3179.00   77.54 
1 1 1    3    5   48 o  1 4428.00   46.91 
1 1 1    3    5   49 o  1 1567.00   63.21 
1 1 1    3    5   50 o  1 3259.00   52.42 
1 1 1    3    5   51 o  1 3869.00   48.17 
1 1 1    3    5   52 o  1 3600.00   33.29 
1 1 1    3    5   53 o  1 5966.00   64.60 
1 1 1    3    5   54 o  1 2773.00   46.65 
1 1 1    3    5   55 o  1 5496.00   60.75 
1 1 1    3    5   56 o  1 3050.00   47.08 
1 1 1    3    5   57 o  1 3246.00   47.85 
1 1 1    3    5   58 o  1 4605.00   54.74 
1 1 1    3    5   59 o  1 2050.00   56.55 
1 1 1    3    5   60 o  1 1103.00   32.57 
1 1 1    3    5   61 o  1 2426.00   54.46 
1 1 1    3    5   62 o  1 4751.00   61.66 
1 1 1    3    5   63 o  1 1879.00   77.92 
1 1 1    3    5   64 o  1 2347.00   67.77 
1 1 1    3    5   65 o  1 5797.00   66.31 
1 1 1    3    5   66 o  1 1046.00  137.80 
1 1 1    3    5   67 o  1 2033.00   77.26 
1 1 1    3    5   68 o  1 1902.00   93.12 
1 1 1    3    5   69 o  1 1980.00   39.25 
1 1 1    3    5   70 o  1  389.20  182.30 
1 1 1    3    5   71 o  1 2092.00  100.90 
1 1 1    3    5   72 f  0 1223.00  170.70 
1 1 1    3    5   73 o  1  931.50  178.20 
1 1 1    3    5   74 o  1  700.80  206.20 
1 1 1    3    5   75 o  1  571.80  203.10 
1 1 1    3    5   76 o  1 1125.00  136.20 
1 1 1    3    5   77 o  1 1480.00  100.80 
1 1 1    3    5   78 o  1 1074.00  136.60 
1 1 1    3    5   79 o  1  243.00  122.50 
1 1 1    3    5   80 o  1  373.80  168.80 
1 1 1    3    5   81 o  1 1046.00  135.90 
1 1 1    3    7    0 o  1 6900.00   51.62 
1 1 1    3    7    1 o  1 7048.00   40.79 
1 1 1    3    7    2 o  1 4431.00   25.96 
1 1 1    3    7    3 o  1 3894.00   24.39 
1 1 1    3    7    4 o  1 7596.00   43.97 
1 1 1    3    7    5 o  1 2992.00   18.34 
1 1 1    3    7    6 o  1 4912.00   30.25 
1 1 1    3    7    7 o  1 2019.00   21.14 
1 1 1    3    7    8 o  1 3659.00   19.92 
1 1 1    3    7    9 o  1 3123.00   17.43 
1 1 1    3    7   10 o  1 4729.00   31.35 
1 1 1    3    7   11 o  1 3523.00   22.80 
1 1 1    3    7   12 f  0 3946.00   27.81 
1 1 1    3    7   13 o  1 6723.00   37.39 
1 1 1    3    7   14 o  1 2929.00   25.83 
1 1 1    3    7   15 o  1 6265.00   36.64 
1 1 1    3    7   16 o  1 1446.00   20.31 
1 1 1    3    7   17 o  1 5728.00   43.38 
1 1 1    3    7   18 o  1 7049.00   53.45 
1 1 1    3    7   19 o  1 1315.00   20.34 
1 1 1    3    7   20 o  1 2458.00   23.95 
1 1 1    3    7   21 o  1 3924.00   33.41 
1 1 1    3    7   22 o  1 3416.00   31.26 
1 1 1    3    7   23 o  1 4200.00   47.25 
1 1 1    3    7   24 o  1 4707.00   39.25 
1 1 1    3    7   25 o  1 7198.00   58.17 
1 1 1    3    7   26 o  1 6937.00   60.32 
1 1 1    3    7   27 o  1 3037.00   26.55 
1 1 1    3    7   28 o  1 4672.00   48.40 
1 1 1    3    7   29 o  1 4964.00   47.73 
1 1 1    3    7   30 o  1 4952.00   51.14 
1 1 1    3    7   31 o  1 3434.00   36.41 
1 1 1    3    7   32 o  1  922.40   53.89 
1 1 1    3    7   33 o  1 1627.00   39.92 
1 1 1    3    7   34 o  1 1354.00   43.18 
1 1 1    3    7   35 o  1 1185.00   50.99 
1 1 1    3    7   36 o  1 3633.00   35.95 
1 1 1    3    7   37 o  1 2031.00   38.10 
1 1 1    3    7   38 o  1 1994.00   38.98 
1 1 1    3    7   39 o  1 1771.00   45.47 
1 1 1    3    7   40 o  1 1824.00   48.56 
1 1 1    3    7   41 o  1 2767.00   43.61 
1 1 1    3    7   42 o  1 2296.00   47.21 
1 1 1    3    7   43 o  1  279.10  124.90 
1 1 1    3    7   44 o  1  734.70  110.70 
1 1 1    3    7   45 o  1 1494.00   53.75 
1 1 1    3    7   46 o  1 1888.00   51.73 
1 1 1    3    7   47 o  1 3631.00   59.27 
1 1 1    3    7   48 o  1 3531.00   54.11 
1 1 1    3    7   49 o  1 3224.00   56.44 
1 1 1    3    7   50 o  1 3412.00   49.13 
1 1 1    3    7   51 o  1 2124.00   47.65 
1 1 1    3    7   52 o  1 1590.00   57.07 
1 1 1    3    7   53 o  1 2948.00   46.62 
1 1 1    3    7   54 o  1  993.80   91.91 
1 1 1    3    7   55 o  1  868.70   35.66 
1 1 1    3    7   56 o  1  916.00   35.37 
1 1 1    3    7   57 o  1 6065.00   65.70 
1 1 1    3    7   58 o  1 2884.00   49.24 
1 1 1    3    7   59 o  1 3384.00   49.90 
1 1 1    3    7   60 o  1 5332.00   60.50 
1 1 1    3    7   61 o  1 5231.00   60.26 
1 1 1    3    7   62 o  1 1880.00   71.41 
1 1 1    3    7   63 o  1 1865.00   34.13 
1 1 1    3    7   64 o  1 2377.00   62.95 
1 1 1    3    7   65 o  1  921.60  155.50 
1 1 1    3    7   66 o  1 1044.00  138.60 
1 1 1    3    7   67 o  1 1655.00   93.16 
1 1 1    3    7   68 o  1 1102.00  154.30 
1 1 1    3    7   69 f  0 1254.00  156.80 
1 1 1    3    7   70 o  1  336.40  165.90 
1 1 1    3    7   71 o  1 1615.00  140.20 
1 1 1    3    7   72 o  1 1363.00  142.20 
1 1 1    3    7   73 o  1 2377.00   76.71 
1 1 1    3    7   74 o  1 1671.00   98.25 
1 1 1    3    7   75 o  1 2210.00   76.17 
1 1 1    3    7   76 o  1  611.90  204.20 
1 1 1    3    7   77 o  1  807.50  183.20 
1 1 1    3    7   78 o  1  581.70  200.60 
1 1 1    3    7   79 o  1 1430.00  101.30 
1 1 1    3    7   80 f  0  593.10  195.90 
1 1 1    3    7   81 o  1  847.40  166.70 
1 1 1    3    9    0 o  1 4565.00   46.94 
1 1 1    3    9    1 o  1 2355.00   17.33 
1 1 1    3    9    2 f  0 3604.00   26.73 
1 1 1    3    9    3 o  1 3875.00   23.17 
1 1 1    3    9    4 o  1 1988.00   18.12 
1 1 1    3    9    5 o  1 4641.00   27.40 
1 1 1    3    9    6 o  1 6870.00   39.89 
1 1 1    3    9    7 o  1 3914.00   27.59 
1 1 1    3    9    8 o  1 4913.00   32.62 
1 1 1    3    9    9 o  1 2997.00   20.10 
1 1 1    3    9   10 o  1 4446.00   24.23 
1 1 1    3    9   11 o  1 4191.00   25.34 
1 1 1    3    9   12 o  1 6811.00   36.26 
1 1 1    3    9   13 o  1 4998.00   27.07 
1 1 1    3    9   14 o  1 3899.00   23.79 
1 1 1    3    9   15 o  1 3546.00   23.12 
1 1 1    3    9   16 o  1 2529.00   18.63 
1 1 1    3    9   17 o  1 8758.00   50.89 
1 1 1    3    9   18 o  1 6273.00   38.85 
1 1 1    3    9   19 o  1 3213.00   20.79 
1 1 1    3    9   20 o  1 3300.00   23.95 
1 1 1    3    9   21 o  1 3036.00   32.09 
1 1 1    3    9   22 o  1 4649.00   33.93 
1 1 1    3    9   23 f  0 3648.00   39.34 
1 1 1    3    9   24 o  1 6986.00   64.97 
1 1 1    3    9   25 o  1 3269.00   34.22 
1 1 1    3    9   26 o  1 2069.00   21.97 
1 1 1    3    9   27 o  1 5005.00   45.22 
1 1 1    3    9   28 f  0 3394.00   28.38 
1 1 1    3    9   29 o  1 3235.00   30.04 
1 1 1    3    9   30 o  1 6925.00   64.80 
1 1 1    3    9   31 f  0 2553.00   35.69 
1 1 1    3    9   32 o  1 2950.00   37.91 
1 1 1    3    9   33 o  1 3468.00   44.18 
1 1 1    3    9   34 o  1 5064.00   54.64 
1 1 1    3    9   35 o  1 4926.00   53.58 
1 1 1    3    9   36 o  1 2410.00   40.81 
1 1 1    3    9   37 o  1 2216.00   38.16 
1 1 1    3    9   38 o  1 1331.00   48.76 
1 1 1    3    9   39 o  1 4552.00   48.36 
1 1 1    3    9   40 o  1 2194.00   47.55 
1 1 1    3    9   41 f  0 2845.00   46.91 
1 1 1    3    9   42 o  1 1401.00   58.20 
1 1 1    3    9   43 o  1 2839.00   44.70 
1 1 1    3    9   44 o  1  919.30   85.05 
1 1 1    3    9   45 o  1 2295.00   52.35 
1 1 1    3    9   46 o  1  914.30  110.80 
1 1 1    3    9   47 o  1 2950.00   51.98 
1 1 1    3    9   48 o  1 1822.00   55.56 
1 1 1    3    9   49 o  1 2801.00   50.98 
1 1 1    3    9   50 o  1 4871.00   54.00 
1 1 1    3    9   51 o  1 1138.00   74.55 
1 1 1    3    9   52 o  1 5404.00   59.72 
1 1 1    3    9   53 o  1 1905.00   53.39 
1 1 1    3    9   54 o  1 2716.00   47.46 
1 1 1    3    9   55 o  1 1340.00   71.67 
1 1 1    3    9   56 o  1 1185.00   82.34 
1 1 1    3    9   57 o  1 4468.00   53.73 
1 1 1    3    9   58 o  1 2462.00   52.28 
1 1 1    3    9   59 o  1 6047.00   66.52 
1 1 1    3    9   60 o  1 5875.00   64.92 
1 1 1    3    9   61 o  1 2080.00   65.74 
1 1 1    3    9   62 o  1 2627.00   62.81 
1 1 1    3    9   63 o  1  845.60  161.60 
1 1 1    3    9   64 o  1 1248.00  105.90 
1 1 1    3    9   65 o  1 1800.00   79.71 
1 1 1    3    9   66 o  1 2343.00  122.00 
1 1 1    3    9   67 f  0 2924.00   37.59 
1 1 1    3    9   68 f  0 2068.00   88.24 
1 1 1    3    9   69 o  1  479.90  205.20 
1 1 1    3    9   70 o  1  621.70  236.50 
1 1 1    3    9   71 o  1 4625.00  107.90 
1 1 1    3    9   72 o  1 2033.00   93.79 
1 1 1    3    9   73 o  1  491.20  200.40 
1 1 1    3    9   74 o  1 1210.00  130.20 
1 1 1    3    9   75 o  1  691.40  203.10 
1 1 1    3    9   76 o  1 1021.00  148.60 
1 1 1    3    9   77 o  1  401.30  178.60 
1 1 1    3    9   78 o  1  735.50  191.70 
1 1 1    3    9   79 o  1 1667.00   89.90 
1 1 1    3    9   80 o  1  996.70  145.00 
1 1 1    3    9   81 o  1  986.00  141.30 
1 1 1    3   11    0 o  1 6828.00   77.47 
1 1 1    3   11    1 o  1 5992.00   36.89 
1 1 1    3   11    2 o  1 6752.00   39.29 
1 1 1    3   11    3 o  1 1663.00   14.18 
1 1 1    3   11    4 o  1  443.40   18.97 
1 1 1    3   11    5 f  0 7698.00   55.12 
1 1 1    3   11    6 o  1 5129.00   30.18 
1 1 1    3   11    7 o  1 2368.00   17.63 
1 1 1    3   11    8 o  1 5293.00   36.70 
1 1 1    3   11    9 o  1 3105.00   25.83 
1 1 1    3   11   10 o  1 3244.00   19.34 
1 1 1    3   11   11 o  1 2088.00   21.47 
1 1 1    3   11   12 o  1 3150.00   20.31 
1 1 1    3   11   13 o  1 4168.00   30.53 
1 1 1    3   11   14 o  1 10010.00   61.14 
1 1 1    3   11   15 f  0 5472.00   32.36 
1 1 1    3   11   16 o  1 1776.00   35.07 
1 1 1    3   11   17 f  0 5378.00   35.90 
1 1 1    3   11   18 o  1 5265.00   31.57 
1 1 1    3   11   19 o  1 7208.00   42.24 
1 1 1    3   11   20 o  1 4066.00   28.73 
1 1 1    3   11   21 o  1 7941.00   73.44 
1 1 1    3   11   22 o  1 3782.00   38.05 
1 1 1    3   11   23 o  1 5282.00   36.27 
1 1 1    3   11   24 f  0 5819.00   48.93 
1 1 1    3   11   25 o  1 8422.00   56.42 
1 1 1    3   11   26 o  1 4848.00   32.07 
1 1 1    3   11   27 o  1 3182.00   34.51 
1 1 1    3   11   28 o  1 6266.00   58.97 
1 1 1    3   11   29 o  1 1142.00   38.33 
1 1 1    3   11   30 o  1 1252.00   42.37 
1 1 1    3   11   31 o  1 7208.00   74.77 
1 1 1    3   11   32 o  1 1200.00   51.05 
1 1 1    3   11   33 o  1 3825.00   47.42 
1 1 1    3   11   34 o  1 2056.00   41.64 
1 1 1    3   11   35 o  1 2601.00   35.80 
1 1 1    3   11   36 o  1  440.70  132.80 
1 1 1    3   11   37 o  1  221.00  102.20 
1 1 1    3   11   38 o  1 1779.00   42.70 
1 1 1    3   11   39 o  1 3259.00   44.98 
1 1 1    3   11   40 o  1 2249.00   69.94 
1 1 1    3   11   41 o  1 2152.00   51.59 
1 1 1    3   11   42 o  1 3026.00   32.89 
1 1 1    3   11   43 o  1 4678.00   46.87 
1 1 1    3   11   44 o  1 3916.00   56.10 
1 1 1    3   11   45 o  1  556.90  156.70 
1 1 1    3   11   46 o  1 2144.00   59.21 
1 1 1    3   11   47 f  0 2419.00   53.54 
1 1 1    3   11   48 o  1 3579.00   50.12 
1 1 1    3   11   49 o  1 1892.00   56.62 
1 1 1    3   11   50 o  1 4633.00   57.22 
1 1 1    3   11   51 o  1 4355.00   51.88 
1 1 1    3   11   52 o  1 4863.00   55.56 
1 1 1    3   11   53 o  1 4588.00   53.93 
1 1 1    3   11   54 o  1 5194.00   58.71 
1 1 1    3   11   55 o  1 4244.00   52.08 
1 1 1    3   11   56 o  1 1270.00   78.38 
1 1 1    3   11   57 o  1 1998.00   57.65 
1 1 1    3   11   58 o  1 4000.00   52.34 
1 1 1    3   11   59 o  1 2347.00   54.68 
1 1 1    3   11   60 o  1  652.80   58.36 
1 1 1    3   11   61 o  1 3697.00   56.24 
1 1 1    3   11   62 o  1 3664.00   57.59 
1 1 1    3   11   63 o  1 3046.00   62.11 
1 1 1    3   11   64 o  1 3286.00   61.60 
1 1 1    3   11   65 o  1 3225.00   59.38 
1 1 1    3   11   66 o  1 3663.00   59.42 
1 1 1    3   11   67 o  1 2369.00   78.62 
1 1 1    3   11   68 o  1  737.90  223.00 
1 1 1    3   11   69 o  1 1510.00  268.10 
1 1 1    3   11   70 o  1  843.30  243.00 
1 1 1    3   11   71 o  1 1105.00  177.20 
1 1 1    3   11   72 o  1 1703.00  107.80 
1 1 1    3   11   73 f  0  512.60  204.50 
1 1 1    3   11   74 o  1 1009.00  160.00 
1 1 1    3   11   75 o  1  915.30   56.79 
1 1 1    3   11   76 o  1 1548.00   37.40 
1 1 1    3   11   77 o  1  810.00   61.98 
1 1 1    3   11   78 o  1  921.40  163.30 
1 1 1    3   11   79 o  1 1106.00  129.30 
1 1 1    3   11   80 o  1 1170.00  122.40 
1 1 1    3   13    0 o  1 4273.00   50.04 
1 1 1    3   13    1 o  1 1689.00   20.20 
1 1 1    3   13    2 o  1 4110.00   26.18 
1 1 1    3   13    3 o  1  928.30   16.10 
1 1 1    3   13    4 o  1 3146.00   21.20 
1 1 1    3   13    5 o  1 4263.00   27.19 
1 1 1    3   13    6 o  1 1551.00   19.23 
1 1 1    3   13    7 f  0 3164.00   22.11 
1 1 1    3   13    8 o  1 2357.00   19.42 
1 1 1    3   13    9 o  1 5555.00   34.66 
1 1 1    3   13   10 o  1 2569.00   22.39 
1 1 1    3   13   11 o  1 1410.00   21.94 
1 1 1    3   13   12 o  1 5696.00   33.58 
1 1 1    3   13   13 o  1 7671.00   44.74 
1 1 1    3   13   14 o  1 4419.00   32.24 
1 1 1    3   13   15 o  1 3474.00   28.33 
1 1 1    3   13   16 o  1 3421.00   28.51 
1 1 1    3   13   17 o  1 8359.00   48.66 
1 1 1    3   13   18 o  1 9391.00   57.54 
1 1 1    3   13   19 f  0 3460.00   26.88 
1 1 1    3   13   20 o  1 5131.00   37.28 
1 1 1    3   13   21 o  1 4580.00   38.36 
1 1 1    3   13   22 o  1 5311.00   34.83 
1 1 1    3   13   23 o  1 5895.00   47.34 
1 1 1    3   13   24 o  1 8762.00   55.88 
1 1 1    3   13   25 o  1 1754.00   22.01 
1 1 1    3   13   26 o  1 1123.00   24.73 
1 1 1    3   13   27 o  1 1236.00   33.73 
1 1 1    3   13   28 o  1 4134.00   30.67 
1 1 1    3   13   29 o  1 2485.00   30.81 
1 1 1    3   13   30 o  1 1921.00   23.33 
1 1 1    3   13   31 o  1 3728.00   43.35 
1 1 1    3   13   32 o  1 2152.00   26.43 
1 1 1    3   13   33 o  1 3960.00   40.69 
1 1 1    3   13   34 o  1 3777.00   41.89 
1 1 1    3   13   35 o  1 3076.00   38.03 
1 1 1    3   13   36 o  1 1840.00   72.64 
1 1 1    3   13   37 o  1 1787.00   46.30 
1 1 1    3   13   38 o  1  668.20  102.90 
1 1 1    3   13   39 o  1 3619.00   39.67 
1 1 1    3   13   40 o  1 2540.00   41.79 
1 1 1    3   13   41 o  1 2240.00   44.40 
1 1 1    3   13   42 o  1 2208.00   43.08 
1 1 1    3   13   43 o  1 1226.00   27.81 
1 1 1    3   13   44 o  1 2248.00   50.30 
1 1 1    3   13   45 f  0 2197.00   40.30 
1 1 1    3   13   46 o  1 1538.00   63.57 
1 1 1    3   13   47 o  1 3080.00   49.09 
1 1 1    3   13   48 o  1 1936.00   44.99 
1 1 1    3   13   49 o  1 4167.00   41.27 
1 1 1    3   13   50 o  1 3854.00   52.18 
1 1 1    3   13   51 o  1 1166.00   79.71 
1 1 1    3   13   52 o  1 7093.00   61.77 
1 1 1    3   13   53 o  1 2694.00   33.58 
1 1 1    3   13   54 o  1 2475.00   49.64 
1 1 1    3   13   55 o  1 3571.00   49.49 
1 1 1    3   13   56 o  1 2824.00   49.89 
1 1 1    3   13   57 o  1  850.40  127.50 
1 1 1    3   13   58 o  1 1297.00   86.89 
1 1 1    3   13   59 o  1 1556.00   75.85 
1 1 1    3   13   60 o  1 1690.00   75.56 
1 1 1    3   13   61 o  1 2694.00   62.98 
1 1 1    3   13   62 o  1 3135.00   68.04 
1 1 1    3   13   63 o  1  430.10  180.20 
1 1 1    3   13   64 o  1 1719.00   32.46 
1 1 1    3   13   65 o  1 2049.00   78.74 
1 1 1    3   13   66 o  1 2926.00   68.15 
1 1 1    3   13   67 o  1 2588.00   74.66 
1 1 1    3   13   68 o  1 1512.00  135.10 
1 1 1    3   13   69 o  1 2029.00  108.60 
1 1 1    3   13   70 o  1 1306.00   53.95 
1 1 1    3   13   71 o  1 1145.00  164.90 
1 1 1    3   13   72 o  1  354.40  168.50 
1 1 1    3   13   73 o  1  376.40  174.50 
1 1 1    3   13   74 o  1 1765.00   92.34 
1 1 1    3   13   75 o  1 1537.00  101.00 
1 1 1    3   13   76 o  1 1592.00   97.06 
1 1 1    3   13   77 o  1  775.90  190.40 
1 1 1    3   13   78 o  1 1363.00  107.80 
1 1 1    3   13   79 o  1 2449.00   79.95 
1 1 1    3   13   80 o  1 1441.00   99.50 
1 1 1    3   15    0 o  1 1149.00   33.66 
1 1 1    3   15    1 o  1 6920.00   55.77 
1 1 1    3   15    2 o  1 3925.00   33.12 
1 1 1    3   15    3 o  1 2264.00   21.82 
1 1 1    3   15    4 o  1 2729.00   24.15 
1 1 1    3   15    5 o  1 2657.00   21.27 
1 1 1    3   15    6 o  1 6554.00   56.63 
1 1 1    3   15    7 o  1 4850.00   34.58 
1 1 1    3   15    8 o  1 1531.00   18.51 
1 1 1    3   15    9 o  1 7690.00   44.92 
1 1 1    3   15   10 o  1 1553.00   22.03 
1 1 1    3   15   11 o  1 2682.00   21.86 
1 1 1    3   15   12 o  1 1997.00   20.11 
1 1 1    3   15   13 o  1 1272.00   25.54 
1 1 1    3   15   14 o  1 2737.00   19.43 
1 1 1    3   15   15 o  1 3940.00   25.88 
1 1 1    3   15   16 o  1 3394.00   29.06 
1 1 1    3   15   17 o  1 5699.00   41.05 
1 1 1    3   15   18 o  1 8450.00   51.75 
1 1 1    3   15   19 o  1 7854.00   62.02 
1 1 1    3   15   20 o  1 3365.00   25.09 
1 1 1    3   15   21 o  1 1829.00   24.91 
1 1 1    3   15   22 o  1 3058.00   28.83 
1 1 1    3   15   23 o  1 3564.00   25.03 
1 1 1    3   15   24 o  1 9575.00   58.38 
1 1 1    3   15   25 o  1  954.90   23.90 
1 1 1    3   15   26 o  1  807.90   25.93 
1 1 1    3   15   27 o  1 2708.00   34.77 
1 1 1    3   15   28 o  1 1685.00   24.28 
1 1 1    3   15   29 o  1 1263.00   26.41 
1 1 1    3   15   30 o  1 4860.00   36.55 
1 1 1    3   15   31 o  1 2873.00   32.07 
1 1 1    3   15   32 o  1 3666.00   35.48 
1 1 1    3   15   33 o  1 3532.00   28.87 
1 1 1    3   15   34 o  1 1887.00   31.61 
1 1 1    3   15   35 o  1 3517.00   43.52 
1 1 1    3   15   36 o  1 3134.00   50.03 
1 1 1    3   15   37 o  1  445.30  148.90 
1 1 1    3   15   38 o  1 1520.00   44.54 
1 1 1    3   15   39 o  1 3824.00   44.38 
1 1 1    3   15   40 o  1 2707.00   41.64 
1 1 1    3   15   41 o  1 3279.00   39.91 
1 1 1    3   15   42 o  1 1974.00   52.10 
1 1 1    3   15   43 o  1 1249.00   64.24 
1 1 1    3   15   44 o  1 2893.00   48.38 
1 1 1    3   15   45 o  1 2294.00   52.64 
1 1 1    3   15   46 o  1 5021.00   53.89 
1 1 1    3   15   47 o  1 3201.00   45.65 
1 1 1    3   15   48 o  1 3211.00   38.86 
1 1 1    3   15   49 o  1 2939.00   43.28 
1 1 1    3   15   50 o  1 1604.00   41.16 
1 1 1    3   15   51 o  1 2946.00   48.13 
1 1 1    3   15   52 f  0 5170.00   45.25 
1 1 1    3   15   53 o  1 10450.00   82.15 
1 1 1    3   15   54 o  1 4233.00   49.09 
1 1 1    3   15   55 o  1 2855.00   39.62 
1 1 1    3   15   56 o  1 5757.00   47.98 
1 1 1    3   15   57 o  1 5033.00   55.15 
1 1 1    3   15   58 o  1 3844.00   41.26 
1 1 1    3   15   59 o  1 2186.00   62.99 
1 1 1    3   15   60 o  1 2433.00   55.05 
1 1 1    3   15   61 o  1 2633.00   40.30 
1 1 1    3   15   62 o  1  883.40   56.89 
1 1 1    3   15   63 o  1 1375.00  102.60 
1 1 1    3   15   64 o  1 4114.00   71.61 
1 1 1    3   15   65 o  1 1080.00  150.10 
1 1 1    3   15   66 o  1 2660.00   72.93 
1 1 1    3   15   67 o  1 1288.00  140.20 
1 1 1    3   15   68 o  1  334.00  166.10 
1 1 1    3   15   69 o  1 2742.00   90.84 
1 1 1    3   15   70 f  0  971.90  207.50 
1 1 1    3   15   71 o  1 3958.00   67.97 
1 1 1    3   15   72 o  1  765.80  206.50 
1 1 1    3   15   73 o  1  739.00  203.90 
1 1 1    3   15   74 o  1 2185.00   77.99 
1 1 1    3   15   75 o  1 1158.00  133.50 
1 1 1    3   15   76 o  1  322.20  154.70 
1 1 1    3   15   77 o  1  796.50  185.40 
1 1 1    3   15   78 o  1 1308.00  111.80 
1 1 1    3   15   79 o  1  498.70  193.20 
1 1 1    3   15   80 o  1  557.80  198.90 
1 1 1    3   17    0 o  1 3044.00   55.35 
1 1 1    3   17    1 o  1 3309.00   41.40 
1 1 1    3   17    2 o  1 1643.00   29.69 
1 1 1    3   17    3 o  1 3065.00   35.34 
1 1 1    3   17    4 o  1 3220.00   27.00 
1 1 1    3   17    5 o  1 5389.00   56.14 
1 1 1    3   17    6 o  1 5200.00   40.43 
1 1 1    3   17    7 o  1 3639.00   36.82 
1 1 1    3   17    8 o  1 5154.00   43.95 
1 1 1    3   17    9 o  1 8802.00   81.74 
1 1 1    3   17   10 o  1 4126.00   28.94 
1 1 1    3   17   11 o  1 2704.00   24.16 
1 1 1    3   17   12 o  1 4748.00   37.60 
1 1 1    3   17   13 o  1 3188.00   21.19 
1 1 1    3   17   14 o  1 6752.00   37.87 
1 1 1    3   17   15 o  1 4915.00   32.89 
1 1 1    3   17   16 o  1 3527.00   25.59 
1 1 1    3   17   17 o  1 4949.00   32.81 
1 1 1    3   17   18 o  1 2671.00   23.45 
1 1 1    3   17   19 o  1 3548.00   25.31 
1 1 1    3   17   20 f  0 7320.00   45.09 
1 1 1    3   17   21 o  1 4813.00   33.67 
1 1 1    3   17   22 o  1 2838.00   23.02 
1 1 1    3   17   23 o  1 2930.00   26.27 
1 1 1    3   17   24 o  1 2873.00   30.14 
1 1 1    3   17   25 o  1 4378.00   35.67 
1 1 1    3   17   26 o  1 1889.00   28.78 
1 1 1    3   17   27 o  1 2355.00   30.18 
1 1 1    3   17   28 o  1 1023.00   47.09 
1 1 1    3   17   29 f  0 2691.00   26.01 
1 1 1    3   17   30 o  1 3737.00   33.13 
1 1 1    3   17   31 o  1 4349.00   38.01 
1 1 1    3   17   32 o  1 1845.00   30.17 
1 1 1    3   17   33 o  1  399.70   58.95 
1 1 1    3   17   34 o  1  560.40  107.00 
1 1 1    3   17   35 o  1 3345.00   41.53 
1 1 1    3   17   36 o  1 2020.00   38.85 
1 1 1    3   17   37 o  1 2075.00   52.16 
1 1 1    3   17   38 f  0 2259.00   42.88 
1 1 1    3   17   39 o  1 2999.00   31.92 
1 1 1    3   17   40 o  1 2743.00   56.89 
1 1 1    3   17   41 f  0 2969.00   45.46 
1 1 1    3   17   42 o  1 1869.00   46.92 
1 1 1    3   17   43 o  1 2543.00   45.22 
1 1 1    3   17   44 o  1 1475.00   40.28 
1 1 1    3   17   45 o  1 1692.00   52.17 
1 1 1    3   17   46 o  1  929.20   84.97 
1 1 1    3   17   47 o  1 2746.00   43.27 
1 1 1    3   17   48 o  1 2035.00   45.36 
1 1 1    3   17   49 o  1 2487.00   49.10 
1 1 1    3   17   50 o  1 2167.00   57.13 
1 1 1    3   17   51 o  1 5788.00   49.18 
1 1 1    3   17   52 o  1 4336.00   49.90 
1 1 1    3   17   53 o  1 6015.00   61.90 
1 1 1    3   17   54 o  1 1567.00   62.44 
1 1 1    3   17   55 o  1 3603.00   39.99 
1 1 1    3   17   56 o  1 3391.00   48.04 
1 1 1    3   17   57 o  1 3898.00   49.85 
1 1 1    3   17   58 o  1 2699.00   52.66 
1 1 1    3   17   59 o  1  495.00  173.80 
1 1 1    3   17   60 o  1 1045.00  114.60 
1 1 1    3   17   61 o  1 2870.00   56.39 
1 1 1    3   17   62 o  1 1839.00   45.44 
1 1 1    3   17   63 o  1 2949.00   56.93 
1 1 1    3   17   64 o  1  515.40  201.90 
1 1 1    3   17   65 o  1 2569.00   74.23 
1 1 1    3   17   66 o  1  710.60  207.30 
1 1 1    3   17   67 o  1 1926.00   94.25 
1 1 1    3   17   68 o  1  412.60  187.30 
1 1 1    3   17   69 o  1 1347.00   64.37 
1 1 1    3   17   70 o  1 3541.00   65.10 
1 1 1    3   17   71 o  1  375.20  173.30 
1 1 1    3   17   72 o  1 2459.00   62.72 
1 1 1    3   17   73 o  1 1964.00   77.45 
1 1 1    3   17   74 o  1  615.00   88.75 
1 1 1    3   17   75 o  1 1502.00   95.56 
1 1 1    3   17   76 o  1  310.50  148.60 
1 1 1    3   17   77 o  1 2136.00   70.85 
1 1 1    3   17   78 o  1  534.60  199.30 
1 1 1    3   17   79 o  1  435.60  184.30 
1 1 1    3   19    0 o  1 7292.00  118.00 
1 1 1    3   19    1 o  1 2203.00   31.54 
1 1 1    3   19    2 o  1 5282.00   55.20 
1 1 1    3   19    3 o  1 3572.00   39.87 
1 1 1    3   19    4 o  1 2599.00   28.42 
1 1 1    3   19    5 f  0 6196.00   50.69 
1 1 1    3   19    6 o  1 1510.00   25.49 
1 1 1    3   19    7 o  1 4179.00   27.33 
1 1 1    3   19    8 o  1 11420.00   69.79 
1 1 1    3   19    9 o  1  916.50   23.36 
1 1 1    3   19   10 o  1 5261.00   33.27 
1 1 1    3   19   11 o  1 1870.00   23.63 
1 1 1    3   19   12 o  1 3680.00   27.62 
1 1 1    3   19   13 o  1 3847.00   26.32 
1 1 1    3   19   14 f  0 5649.00   43.79 
1 1 1    3   19   15 o  1 1852.00   21.95 
1 1 1    3   19   16 o  1 3523.00   25.04 
1 1 1    3   19   17 o  1 3406.00   28.83 
1 1 1    3   19   18 o  1 3823.00   26.26 
1 1 1    3   19   19 o  1 2478.00   22.37 
1 1 1    3   19   20 o  1 5387.00   34.11 
1 1 1    3   19   21 o  1 6229.00   48.11 
1 1 1    3   19   22 o  1 4857.00   31.61 
1 1 1    3   19   23 o  1 2065.00   25.91 
1 1 1    3   19   24 o  1 3298.00   23.85 
1 1 1    3   19   25 o  1 1735.00   27.03 
1 1 1    3   19   26 o  1  777.80   61.86 
1 1 1    3   19   27 o  1 3431.00   34.33 
1 1 1    3   19   28 o  1 1607.00   30.74 
1 1 1    3   19   29 o  1 3257.00   33.80 
1 1 1    3   19   30 f  0 4923.00   35.85 
1 1 1    3   19   31 o  1 2236.00   26.41 
1 1 1    3   19   32 o  1 2595.00   39.00 
1 1 1    3   19   33 o  1 1588.00   52.44 
1 1 1    3   19   34 o  1 2583.00   34.92 
1 1 1    3   19   35 o  1 1435.00   36.90 
1 1 1    3   19   36 o  1 2099.00   36.13 
1 1 1    3   19   37 o  1 2089.00   38.90 
1 1 1    3   19   38 o  1 1324.00   60.09 
1 1 1    3   19   39 o  1 1537.00   55.98 
1 1 1    3   19   40 o  1 3526.00   37.73 
1 1 1    3   19   41 f  0  691.70  122.40 
1 1 1    3   19   42 o  1  469.70  150.90 
1 1 1    3   19   43 o  1 1230.00   66.33 
1 1 1    3   19   44 o  1  773.70  115.20 
1 1 1    3   19   45 o  1  394.90  151.90 
1 1 1    3   19   46 o  1 2753.00   45.64 
1 1 1    3   19   47 o  1 5195.00   44.13 
1 1 1    3   19   48 o  1 2200.00   45.76 
1 1 1    3   19   49 o  1 2377.00   43.91 
1 1 1    3   19   50 o  1 2116.00   51.89 
1 1 1    3   19   51 o  1 5743.00   59.87 
1 1 1    3   19   52 o  1 2026.00   45.95 
1 1 1    3   19   53 o  1 4959.00   41.28 
1 1 1    3   19   54 o  1 2723.00   39.17 
1 1 1    3   19   55 o  1  669.10  152.40 
1 1 1    3   19   56 o  1 9511.00   71.49 
1 1 1    3   19   57 o  1 2565.00   54.04 
1 1 1    3   19   58 o  1 2949.00   47.35 
1 1 1    3   19   59 o  1 4390.00   55.53 
1 1 1    3   19   60 o  1 4694.00   57.61 
1 1 1    3   19   61 o  1 3648.00   37.34 
1 1 1    3   19   62 o  1 1182.00   98.31 
1 1 1    3   19   63 o  1 1714.00   86.58 
1 1 1    3   19   64 o  1 1704.00   87.10 
1 1 1    3   19   65 o  1 1342.00   48.82 
1 1 1    3   19   66 o  1 2028.00   90.73 
1 1 1    3   19   67 o  1 2538.00   75.52 
1 1 1    3   19   68 o  1  393.00  184.10 
1 1 1    3   19   69 o  1 3179.00   62.32 
1 1 1    3   19   70 o  1 1393.00  120.40 
1 1 1    3   19   71 o  1  598.30  205.60 
1 1 1    3   19   72 o  1  454.50  189.80 
1 1 1    3   19   73 o  1  712.10   79.44 
1 1 1    3   19   74 o  1 2502.00   61.89 
1 1 1    3   19   75 o  1 1579.00   92.10 
1 1 1    3   19   76 o  1 1044.00  133.80 
1 1 1    3   19   77 o  1  577.20  191.70 
1 1 1    3   19   78 o  1 1073.00  121.00 
1 1 1    3   19   79 o  1  936.20  147.50 
1 1 1    3   21    0 o  1  810.80   21.83 
1 1 1    3   21    1 o  1 2395.00   26.47 
1 1 1    3   21    2 o  1 3803.00   33.44 
1 1 1    3   21    3 o  1 5076.00   42.31 
1 1 1    3   21    4 o  1 3349.00   29.12 
1 1 1    3   21    5 o  1 3223.00   28.45 
1 1 1    3   21    6 o  1 5338.00   47.97 
1 1 1    3   21    7 o  1 1343.00   23.56 
1 1 1    3   21    8 o  1 7430.00   50.19 
1 1 1    3   21    9 o  1 5807.00   39.76 
1 1 1    3   21   10 o  1 4294.00   30.95 
1 1 1    3   21   11 o  1 2055.00   26.68 
1 1 1    3   21   12 o  1 1861.00   20.73 
1 1 1    3   21   13 o  1 3423.00   28.65 
1 1 1    3   21   14 o  1 4464.00   33.94 
1 1 1    3   21   15 o  1 2555.00   26.58 
1 1 1    3   21   16 o  1 1543.00   29.10 
1 1 1    3   21   17 o  1  303.00  102.10 
1 1 1    3   21   18 o  1 2267.00   21.20 
1 1 1    3   21   19 o  1 4137.00   27.59 
1 1 1    3   21   20 o  1 1919.00   24.46 
1 1 1    3   21   21 o  1 1106.00   38.62 
1 1 1    3   21   22 o  1 8106.00   50.08 
1 1 1    3   21   23 o  1 3031.00   23.00 
1 1 1    3   21   24 o  1 1838.00   24.66 
1 1 1    3   21   25 o  1 1043.00   33.14 
1 1 1    3   21   26 o  1  888.70   58.44 
1 1 1    3   21   27 o  1 3405.00   28.64 
1 1 1    3   21   28 o  1 3170.00   50.41 
1 1 1    3   21   29 o  1 2677.00   25.63 
1 1 1    3   21   30 o  1 1225.00   50.19 
1 1 1    3   21   31 o  1 2318.00   38.20 
1 1 1    3   21   32 o  1 2574.00   37.04 
1 1 1    3   21   33 o  1 1096.00   65.36 
1 1 1    3   21   34 o  1 2105.00   39.14 
1 1 1    3   21   35 o  1 1051.00   63.44 
1 1 1    3   21   36 o  1  973.30   73.43 
1 1 1    3   21   37 o  1 1318.00   41.52 
1 1 1    3   21   38 o  1 3262.00   41.62 
1 1 1    3   21   39 o  1 4462.00   53.60 
1 1 1    3   21   40 o  1 1508.00   40.01 
1 1 1    3   21   41 o  1 1989.00   47.49 
1 1 1    3   21   42 o  1 3175.00   31.98 
1 1 1    3   21   43 o  1 2056.00   39.69 
1 1 1    3   21   44 o  1 4045.00   50.58 
1 1 1    3   21   45 f  0 3578.00   34.70 
1 1 1    3   21   46 o  1 1513.00   37.43 
1 1 1    3   21   47 o  1 4294.00   39.37 
1 1 1    3   21   48 o  1 2062.00   34.71 
1 1 1    3   21   49 o  1 1697.00   54.72 
1 1 1    3   21   50 f  0 2389.00   50.24 
1 1 1    3   21   51 o  1 1639.00   67.44 
1 1 1    3   21   52 o  1 4072.00   37.45 
1 1 1    3   21   53 o  1 1053.00   48.16 
1 1 1    3   21   54 f  0 3271.00   45.81 
1 1 1    3   21   55 o  1 4439.00   50.00 
1 1 1    3   21   56 o  1 1366.00   52.77 
1 1 1    3   21   57 o  1 4065.00   55.28 
1 1 1    3   21   58 o  1 5980.00   67.09 
1 1 1    3   21   59 o  1 3703.00   53.93 
1 1 1    3   21   60 o  1 1114.00  101.70 
1 1 1    3   21   61 o  1 2907.00   41.58 
1 1 1    3   21   62 o  1  499.90  193.70 
1 1 1    3   21   63 o  1 1910.00   80.83 
1 1 1    3   21   64 o  1  735.90  192.30 
1 1 1    3   21   65 o  1 1273.00  122.70 
1 1 1    3   21   66 o  1 2318.00   73.02 
1 1 1    3   21   67 o  1  785.10  196.90 
1 1 1    3   21   68 o  1 2099.00   86.57 
1 1 1    3   21   69 o  1  411.40  184.00 
1 1 1    3   21   70 o  1  265.30  132.10 
1 1 1    3   21   71 o  1  685.20  190.30 
1 1 1    3   21   72 o  1 1177.00   65.31 
1 1 1    3   21   73 f  0 1024.00  132.60 
1 1 1    3   21   74 o  1 1123.00  118.50 
1 1 1    3   21   75 o  1  335.40  154.90 
1 1 1    3   21   76 o  1  481.10  182.00 
1 1 1    3   21   77 o  1  362.70  160.60 
1 1 1    3   21   78 o  1  337.90  158.30 
1 1 1    3   23    0 o  1 7686.00   82.29 
1 1 1    3   23    1 o  1  629.70   67.33 
1 1 1    3   23    2 o  1 3493.00   36.69 
1 1 1    3   23    3 o  1 4108.00   41.07 
1 1 1    3   23    4 o  1 8023.00   74.40 
1 1 1    3   23    5 o  1 4158.00   31.71 
1 1 1    3   23    6 o  1 3357.00   33.99 
1 1 1    3   23    7 o  1  536.10   81.35 
1 1 1    3   23    8 o  1 6279.00   53.01 
1 1 1    3   23    9 o  1 4640.00   33.44 
1 1 1    3   23   10 o  1 5275.00   45.43 
1 1 1    3   23   11 o  1 2694.00   29.61 
1 1 1    3   23   12 o  1  889.00   44.16 
1 1 1    3   23   13 o  1 4155.00   35.93 
1 1 1    3   23   14 o  1 4412.00   37.63 
1 1 1    3   23   15 o  1 3167.00   30.46 
1 1 1    3   23   16 f  0 1118.00   38.44 
1 1 1    3   23   17 o  1 2379.00   27.67 
1 1 1    3   23   18 o  1 1913.00   28.44 
1 1 1    3   23   19 o  1 2601.00   22.27 
1 1 1    3   23   20 o  1 6192.00   38.99 
1 1 1    3   23   21 o  1 3005.00   27.04 
1 1 1    3   23   22 o  1 1745.00   34.07 
1 1 1    3   23   23 o  1 1590.00   35.78 
1 1 1    3   23   24 o  1 1570.00   31.77 
1 1 1    3   23   25 o  1 2884.00   40.65 
1 1 1    3   23   26 o  1 3320.00   32.01 
1 1 1    3   23   27 o  1 3051.00   35.62 
1 1 1    3   23   28 o  1 1660.00   41.26 
1 1 1    3   23   29 o  1 3717.00   40.75 
1 1 1    3   23   30 o  1 3219.00   35.44 
1 1 1    3   23   31 o  1 1971.00   44.67 
1 1 1    3   23   32 o  1  966.50   93.10 
1 1 1    3   23   33 o  1  562.20  148.50 
1 1 1    3   23   34 o  1 4087.00   42.00 
1 1 1    3   23   35 f  0  684.50  109.40 
1 1 1    3   23   36 o  1 3560.00   41.87 
1 1 1    3   23   37 o  1 3825.00   47.22 
1 1 1    3   23   38 o  1 2322.00   37.34 
1 1 1    3   23   39 o  1 1550.00   51.02 
1 1 1    3   23   40 o  1  824.40   90.69 
1 1 1    3   23   41 o  1 3817.00   37.25 
1 1 1    3   23   42 o  1 1485.00   59.48 
1 1 1    3   23   43 o  1 2905.00   35.76 
1 1 1    3   23   44 o  1 4971.00   51.46 
1 1 1    3   23   45 o  1  859.50   43.19 
1 1 1    3   23   46 o  1 4350.00   39.53 
1 1 1    3   23   47 o  1 3601.00   37.98 
1 1 1    3   23   48 o  1 4186.00   38.12 
1 1 1    3   23   49 o  1 4245.00   40.34 
1 1 1    3   23   50 o  1 2094.00   38.09 
1 1 1    3   23   51 o  1 2307.00   40.69 
1 1 1    3   23   52 o  1 2605.00   37.22 
1 1 1    3   23   53 f  0 3203.00   54.76 
1 1 1    3   23   54 o  1 1684.00   72.24 
1 1 1    3   23   55 o  1 1496.00   81.01 
1 1 1    3   23   56 o  1 3652.00   50.91 
1 1 1    3   23   57 o  1 4389.00   47.33 
1 1 1    3   23   58 o  1 1988.00   46.29 
1 1 1    3   23   59 o  1 1151.00  102.30 
1 1 1    3   23   60 o  1 1807.00   79.36 
1 1 1    3   23   61 o  1 4705.00   63.84 
1 1 1    3   23   62 o  1  579.40   97.54 
1 1 1    3   23   63 o  1 1247.00  115.70 
1 1 1    3   23   64 o  1 2674.00   70.78 
1 1 1    3   23   65 o  1 1558.00  103.20 
1 1 1    3   23   66 o  1 1687.00   95.75 
1 1 1    3   23   67 o  1 1279.00  137.80 
1 1 1    3   23   68 o  1  424.70  188.80 
1 1 1    3   23   69 o  1 1682.00   91.61 
1 1 1    3   23   70 o  1  821.00   79.93 
1 1 1    3   23   71 o  1 1444.00  104.00 
1 1 1    3   23   72 o  1 1780.00   81.88 
1 1 1    3   23   73 o  1  380.90  168.80 
1 1 1    3   23   74 o  1  568.90  190.30 
1 1 1    3   23   75 o  1  460.80  122.50 
1 1 1    3   23   76 o  1  285.70  138.10 
1 1 1    3   23   77 o  1  379.10  170.30 
1 1 1    3   25    0 o  1 2462.00   45.45 
1 1 1    3   25    1 o  1 3475.00   36.94 
1 1 1    3   25    2 f  0 2591.00   24.16 
1 1 1    3   25    3 o  1 1414.00   35.48 
1 1 1    3   25    4 o  1 1358.00   37.23 
1 1 1    3   25    5 o  1 5966.00   56.57 
1 1 1    3   25    6 o  1 2669.00   24.25 
1 1 1    3   25    7 o  1 1874.00   31.34 
1 1 1    3   25    8 o  1 3264.00   34.05 
1 1 1    3   25    9 o  1 1451.00   33.68 
1 1 1    3   25   10 f  0 5651.00   39.22 
1 1 1    3   25   11 o  1 6039.00   41.87 
1 1 1    3   25   12 o  1 2668.00   29.26 
1 1 1    3   25   13 o  1 4430.00   38.13 
1 1 1    3   25   14 o  1 1574.00   24.64 
1 1 1    3   25   15 o  1  269.80  106.10 
1 1 1    3   25   16 o  1 1338.00   36.19 
1 1 1    3   25   17 o  1 2614.00   25.92 
1 1 1    3   25   18 o  1 3044.00   30.08 
1 1 1    3   25   19 o  1  236.50  103.50 
1 1 1    3   25   20 o  1 2161.00   32.67 
1 1 1    3   25   21 o  1 2099.00   32.70 
1 1 1    3   25   22 o  1 4395.00   40.88 
1 1 1    3   25   23 o  1 1023.00   51.55 
1 1 1    3   25   24 o  1 2643.00   33.08 
1 1 1    3   25   25 o  1 2502.00   37.97 
1 1 1    3   25   26 o  1 3941.00   42.05 
1 1 1    3   25   27 o  1 2727.00   32.39 
1 1 1    3   25   28 o  1 1253.00   48.88 
1 1 1    3   25   29 o  1 2083.00   32.01 
1 1 1    3   25   30 o  1 2156.00   46.27 
1 1 1    3   25   31 o  1  745.50   96.04 
1 1 1    3   25   32 o  1 1962.00   43.26 
1 1 1    3   25   33 o  1 1723.00   51.10 
1 1 1    3   25   34 o  1 2913.00   41.98 
1 1 1    3   25   35 o  1 1773.00   46.63 
1 1 1    3   25   36 o  1 2028.00   49.67 
1 1 1    3   25   37 o  1 2211.00   43.20 
1 1 1    3   25   38 o  1 1925.00   50.71 
1 1 1    3   25   39 o  1  628.50  126.90 
1 1 1    3   25   40 o  1 1426.00   53.35 
1 1 1    3   25   41 o  1 1446.00   56.78 
1 1 1    3   25   42 o  1 2246.00   35.43 
1 1 1    3   25   43 o  1 4917.00   41.25 
1 1 1    3   25   44 o  1 1746.00   53.40 
1 1 1    3   25   45 o  1 3336.00   37.44 
1 1 1    3   25   46 o  1 4912.00   42.03 
1 1 1    3   25   47 o  1 1668.00   54.33 
1 1 1    3   25   48 o  1 3281.00   33.81 
1 1 1    3   25   49 o  1 4375.00   41.42 
1 1 1    3   25   50 o  1 2936.00   40.18 
1 1 1    3   25   51 o  1 4056.00   54.68 
1 1 1    3   25   52 o  1 5936.00   50.68 
1 1 1    3   25   53 o  1 2596.00   43.21 
1 1 1    3   25   54 o  1 1558.00   79.26 
1 1 1    3   25   55 o  1 3496.00   48.69 
1 1 1    3   25   56 o  1 1065.00  112.00 
1 1 1    3   25   57 o  1 2139.00   66.09 
1 1 1    3   25   58 o  1 1675.00   72.71 
1 1 1    3   25   59 o  1 1916.00   76.56 
1 1 1    3   25   60 o  1 2025.00   80.85 
1 1 1    3   25   61 o  1  757.40  184.20 
1 1 1    3   25   62 o  1 2210.00   73.27 
1 1 1    3   25   63 o  1 1830.00   87.97 
1 1 1    3   25   64 o  1 1382.00  114.90 
1 1 1    3   25   65 o  1  291.60  144.10 
1 1 1    3   25   66 o  1 1526.00  114.90 
1 1 1    3   25   67 o  1  378.00  176.70 
1 1 1    3   25   68 o  1 1415.00  107.10 
1 1 1    3   25   69 f  0 2425.00   49.85 
1 1 1    3   25   70 o  1 3136.00   58.93 
1 1 1    3   25   71 o  1 1191.00   65.11 
1 1 1    3   25   72 o  1  283.90  138.60 
1 1 1    3   25   73 o  1 1937.00   72.95 
1 1 1    3   25   74 o  1  815.10  163.70 
1 1 1    3   25   75 o  1  425.40  117.80 
1 1 1    3   25   76 o  1  369.00  167.70 
1 1 1    3   25   77 o  1  479.20  191.70 
1 1 1    3   27    0 o  1 2843.00   48.65 
1 1 1    3   27    1 o  1 5338.00   51.50 
1 1 1    3   27    2 o  1  773.20   60.04 
1 1 1    3   27    3 o  1 4071.00   41.53 
1 1 1    3   27    4 o  1 1283.00   40.75 
1 1 1    3   27    5 o  1 2368.00   33.08 
1 1 1    3   27    6 o  1 3441.00   28.36 
1 1 1    3   27    7 o  1 2561.00   33.40 
1 1 1    3   27    8 o  1  910.50   56.45 
1 1 1    3   27    9 o  1  421.30  106.10 
1 1 1    3   27   10 o  1 5063.00   37.66 
1 1 1    3   27   11 o  1 1175.00   26.71 
1 1 1    3   27   12 o  1 3280.00   26.72 
1 1 1    3   27   13 o  1 1410.00   36.47 
1 1 1    3   27   14 o  1 4940.00   35.29 
1 1 1    3   27   15 o  1 2754.00   34.20 
1 1 1    3   27   16 o  1 3415.00   36.52 
1 1 1    3   27   17 o  1  463.20  108.20 
1 1 1    3   27   18 o  1  972.80   53.38 
1 1 1    3   27   19 o  1 1224.00   44.75 
1 1 1    3   27   20 o  1 2089.00   33.88 
1 1 1    3   27   21 o  1 3032.00   33.57 
1 1 1    3   27   22 o  1 1182.00   33.16 
1 1 1    3   27   23 o  1 1379.00   45.48 
1 1 1    3   27   24 o  1  938.70   69.24 
1 1 1    3   27   25 o  1 4926.00   41.88 
1 1 1    3   27   26 o  1 1159.00   57.65 
1 1 1    3   27   27 o  1 2150.00   47.34 
1 1 1    3   27   28 o  1 2118.00   43.98 
1 1 1    3   27   29 o  1 2408.00   43.00 
1 1 1    3   27   30 o  1 2126.00   43.06 
1 1 1    3   27   31 o  1 2459.00   39.32 
1 1 1    3   27   32 o  1 4081.00   36.36 
1 1 1    3   27   33 o  1  658.70  130.40 
1 1 1    3   27   34 o  1 1544.00   52.08 
1 1 1    3   27   35 o  1 1515.00   55.54 
1 1 1    3   27   36 o  1 3659.00   36.86 
1 1 1    3   27   37 o  1  738.70  110.90 
1 1 1    3   27   38 o  1 3207.00   47.00 
1 1 1    3   27   39 o  1 1062.00   72.55 
1 1 1    3   27   40 o  1 3459.00   33.84 
1 1 1    3   27   41 o  1 2123.00   48.37 
1 1 1    3   27   42 f  0 1770.00   37.01 
1 1 1    3   27   43 o  1 1923.00   52.63 
1 1 1    3   27   44 o  1 5615.00   41.96 
1 1 1    3   27   45 o  1 2794.00   33.97 
1 1 1    3   27   46 o  1  631.70  137.70 
1 1 1    3   27   47 o  1 7185.00   55.30 
1 1 1    3   27   48 o  1 2066.00   44.97 
1 1 1    3   27   49 o  1 1776.00   56.43 
1 1 1    3   27   50 o  1 2701.00   35.74 
1 1 1    3   27   51 o  1 1338.00   79.98 
1 1 1    3   27   52 o  1 2277.00   65.47 
1 1 1    3   27   53 o  1 1846.00   70.64 
1 1 1    3   27   54 o  1 1209.00   57.87 
1 1 1    3   27   55 o  1 3243.00   55.96 
1 1 1    3   27   56 o  1 1190.00  103.60 
1 1 1    3   27   57 o  1 1793.00   83.25 
1 1 1    3   27   58 o  1  613.00  195.80 
1 1 1    3   27   59 o  1  714.90  177.10 
1 1 1    3   27   60 o  1 3143.00   53.46 
1 1 1    3   27   61 o  1 1286.00  121.00 
1 1 1    3   27   62 o  1  590.40  208.20 
1 1 1    3   27   63 o  1 2497.00   72.88 
1 1 1    3   27   64 o  1 1405.00  119.00 
1 1 1    3   27   65 o  1  536.60  215.50 
1 1 1    3   27   66 o  1  739.90  103.30 
1 1 1    3   27   67 f  0  381.70  175.00 
1 1 1    3   27   68 o  1 3365.00   60.79 
1 1 1    3   27   69 o  1 2470.00   67.59 
1 1 1    3   27   70 f  0  769.70   78.34 
1 1 1    3   27   71 o  1 1677.00   84.67 
1 1 1    3   27   72 o  1  643.70  186.70 
1 1 1    3   27   73 o  1 1331.00  100.30 
1 1 1    3   27   74 o  1  763.90  171.20 
1 1 1    3   27   75 o  1 1247.00  117.70 
1 1 1    3   27   76 o  1 1175.00  123.50 
1 1 1    3   29    0 o  1 3898.00   58.00 
1 1 1    3   29    1 o  1 2529.00   34.39 
1 1 1    3   29    2 o  1 2818.00   35.05 
1 1 1    3   29    3 o  1 1959.00   43.00 
1 1 1    3   29    4 o  1 1882.00   34.98 
1 1 1    3   29    5 o  1 2633.00   34.48 
1 1 1    3   29    6 o  1  770.20   63.93 
1 1 1    3   29    7 o  1 2850.00   33.54 
1 1 1    3   29    8 o  1 3305.00   37.00 
1 1 1    3   29    9 o  1  995.90   32.61 
1 1 1    3   29   10 o  1  799.00   75.36 
1 1 1    3   29   11 o  1  829.70   41.12 
1 1 1    3   29   12 f  0 4023.00   42.08 
1 1 1    3   29   13 o  1 2377.00   34.17 
1 1 1    3   29   14 o  1  286.70  115.80 
1 1 1    3   29   15 o  1  924.10   58.83 
1 1 1    3   29   16 o  1 1899.00   32.63 
1 1 1    3   29   17 o  1  952.40   30.97 
1 1 1    3   29   18 o  1 2166.00   37.71 
1 1 1    3   29   19 o  1 1959.00   34.61 
1 1 1    3   29   20 o  1 1370.00   45.44 
1 1 1    3   29   21 o  1 2343.00   35.29 
1 1 1    3   29   22 o  1 1500.00   45.89 
1 1 1    3   29   23 o  1 1114.00   69.93 
1 1 1    3   29   24 o  1 3105.00   50.98 
1 1 1    3   29   25 o  1 2813.00   46.99 
1 1 1    3   29   26 o  1  423.00  142.10 
1 1 1    3   29   27 o  1 1093.00   70.10 
1 1 1    3   29   28 o  1 3354.00   38.20 
1 1 1    3   29   29 o  1 1558.00   43.93 
1 1 1    3   29   30 o  1 1647.00   56.00 
1 1 1    3   29   31 o  1  958.10   79.51 
1 1 1    3   29   32 o  1  990.30   79.58 
1 1 1    3   29   33 o  1 2904.00   41.32 
1 1 1    3   29   34 o  1 2530.00   44.76 
1 1 1    3   29   35 o  1 2699.00   43.05 
1 1 1    3   29   36 o  1 1735.00   45.49 
1 1 1    3   29   37 o  1 4499.00   41.24 
1 1 1    3   29   38 o  1 1395.00   63.59 
1 1 1    3   29   39 o  1 3377.00   41.17 
1 1 1    3   29   40 o  1 1250.00   39.77 
1 1 1    3   29   41 o  1 2301.00   43.90 
1 1 1    3   29   42 o  1 3913.00   34.20 
1 1 1    3   29   43 o  1 1394.00   47.20 
1 1 1    3   29   44 o  1 2171.00   45.02 
1 1 1    3   29   45 o  1 2922.00   35.67 
1 1 1    3   29   46 o  1 2573.00   44.13 
1 1 1    3   29   47 o  1 2955.00   38.72 
1 1 1    3   29   48 o  1 1579.00   58.81 
1 1 1    3   29   49 o  1  476.40  166.30 
1 1 1    3   29   50 o  1 5494.00   49.35 
1 1 1    3   29   51 o  1 5587.00   61.05 
1 1 1    3   29   52 o  1 2460.00   64.32 
1 1 1    3   29   53 o  1 1796.00   68.90 
1 1 1    3   29   54 o  1 4089.00   51.01 
1 1 1    3   29   55 o  1  469.70  187.30 
1 1 1    3   29   56 o  1 3602.00   62.75 
1 1 1    3   29   57 o  1  766.50  170.70 
1 1 1    3   29   58 o  1 1578.00   88.22 
1 1 1    3   29   59 o  1  340.10  159.50 
1 1 1    3   29   60 o  1  949.10  164.10 
1 1 1    3   29   61 o  1 1457.00  108.40 
1 1 1    3   29   62 o  1 2089.00   80.63 
1 1 1    3   29   63 o  1 1010.00  170.90 
1 1 1    3   29   64 o  1  995.70  186.70 
1 1 1    3   29   65 o  1 1579.00  110.90 
1 1 1    3   29   66 o  1  340.80  162.90 
1 1 1    3   29   67 o  1 1577.00   98.14 
1 1 1    3   29   68 o  1  944.70  155.70 
1 1 1    3   29   69 o  1 1719.00   87.13 
1 1 1    3   29   70 o  1 1782.00   54.52 
1 1 1    3   29   71 o  1  639.50  190.40 
1 1 1    3   29   72 o  1  948.40  143.00 
1 1 1    3   29   73 o  1  263.90  130.40 
1 1 1    3   29   74 o  1  849.20  220.10 
1 1 1    3   29   75 o  1  644.80  195.00 
1 1 1    3   31    0 o  1  583.30  160.10 
1 1 1    3   31    1 o  1 1713.00   41.85 
1 1 1    3   31    2 o  1 1218.00   52.00 
1 1 1    3   31    3 o  1 1014.00   61.14 
1 1 1    3   31    4 o  1 2749.00   35.53 
1 1 1    3   31    5 o  1  743.40   77.41 
1 1 1    3   31    6 o  1 1969.00   27.16 
1 1 1    3   31    7 f  0 1717.00   38.12 
1 1 1    3   31    8 o  1 4966.00   42.05 
1 1 1    3   31    9 o  1 1528.00   43.86 
1 1 1    3   31   10 o  1  782.10   74.94 
1 1 1    3   31   11 o  1 1451.00   44.76 
1 1 1    3   31   12 o  1 1789.00   34.92 
1 1 1    3   31   13 o  1 1822.00   40.14 
1 1 1    3   31   14 o  1 3786.00   38.51 
1 1 1    3   31   15 o  1 2180.00   41.99 
1 1 1    3   31   16 o  1 1028.00   65.41 
1 1 1    3   31   17 o  1 1619.00   50.84 
1 1 1    3   31   18 o  1 1701.00   46.38 
1 1 1    3   31   19 o  1  798.90   95.18 
1 1 1    3   31   20 o  1 2530.00   46.13 
1 1 1    3   31   21 o  1 2003.00   48.13 
1 1 1    3   31   22 o  1 1061.00   62.66 
1 1 1    3   31   23 o  1 2551.00   42.95 
1 1 1    3   31   24 o  1 1499.00   59.22 
1 1 1    3   31   25 o  1 2803.00   43.88 
1 1 1    3   31   26 o  1  735.30   53.50 
1 1 1    3   31   27 o  1 1498.00   52.53 
1 1 1    3   31   28 o  1 2236.00   43.10 
1 1 1    3   31   29 o  1  897.40   86.02 
1 1 1    3   31   30 o  1  634.30  123.40 
1 1 1    3   31   31 o  1  773.30  103.60 
1 1 1    3   31   32 o  1 1800.00   50.18 
1 1 1    3   31   33 o  1 1480.00   59.66 
1 1 1    3   31   34 o  1  419.00  151.40 
1 1 1    3   31   35 o  1 2782.00   36.12 
1 1 1    3   31   36 o  1 1129.00   72.07 
1 1 1    3   31   37 o  1  739.50  114.00 
1 1 1    3   31   38 o  1 3935.00   40.43 
1 1 1    3   31   39 o  1 4168.00   37.95 
1 1 1    3   31   40 o  1 1064.00   80.27 
1 1 1    3   31   41 o  1 4078.00   36.61 
1 1 1    3   31   42 o  1 1810.00   48.55 
1 1 1    3   31   43 o  1 2680.00   45.17 
1 1 1    3   31   44 o  1 1977.00   48.08 
1 1 1    3   31   45 o  1 3733.00   43.95 
1 1 1    3   31   46 o  1 1713.00   57.59 
1 1 1    3   31   47 o  1 4475.00   42.70 
1 1 1    3   31   48 o  1 2028.00   43.22 
1 1 1    3   31   49 o  1 3759.00   56.41 
1 1 1    3   31   50 o  1 2447.00   53.57 
1 1 1    3   31   51 o  1 2405.00   57.37 
1 1 1    3   31   52 o  1 3212.00   56.66 
1 1 1    3   31   53 o  1 2424.00   65.57 
1 1 1    3   31   54 o  1  826.70  161.30 
1 1 1    3   31   55 f  0 1264.00   96.19 
1 1 1    3   31   56 o  1 1772.00   82.40 
1 1 1    3   31   57 o  1 1902.00   84.66 
1 1 1    3   31   58 o  1 1620.00  102.00 
1 1 1    3   31   59 o  1 1537.00  104.70 
1 1 1    3   31   60 o  1 3233.00   63.80 
1 1 1    3   31   61 o  1 1743.00   57.45 
1 1 1    3   31   62 o  1  725.10  241.00 
1 1 1    3   31   63 o  1 1722.00  107.60 
1 1 1    3   31   64 o  1 1278.00  136.10 
1 1 1    3   31   65 o  1 1246.00  128.20 
1 1 1    3   31   66 o  1  289.00  142.50 
1 1 1    3   31   67 o  1 1633.00   60.73 
1 1 1    3   31   68 o  1 1865.00   79.77 
1 1 1    3   31   69 o  1 1444.00  111.20 
1 1 1    3   31   70 o  1  410.90  177.00 
1 1 1    3   31   71 o  1 1347.00   98.67 
1 1 1    3   31   72 o  1  393.20  176.70 
1 1 1    3   31   73 o  1  881.40  170.30 
1 1 1    3   31   74 f  0  264.20  130.80 
1 1 1    3   33    0 o  1 4880.00   63.66 
1 1 1    3   33    1 o  1  910.80   68.89 
1 1 1    3   33    2 o  1  620.30  105.00 
1 1 1    3   33    3 o  1 4996.00   54.96 
1 1 1    3   33    4 o  1 1621.00   45.37 
1 1 1    3   33    5 o  1  772.60   82.83 
1 1 1    3   33    6 o  1 1418.00   51.88 
1 1 1    3   33    7 o  1 2828.00   47.61 
1 1 1    3   33    8 o  1  341.20  136.70 
1 1 1    3   33    9 o  1 2295.00   47.43 
1 1 1    3   33   10 o  1 1653.00   54.36 
1 1 1    3   33   11 o  1 2185.00   42.98 
1 1 1    3   33   12 o  1 2928.00   38.65 
1 1 1    3   33   13 o  1  434.30  138.70 
1 1 1    3   33   14 o  1  663.50   99.89 
1 1 1    3   33   15 o  1 1165.00   64.29 
1 1 1    3   33   16 o  1  731.80   98.23 
1 1 1    3   33   17 o  1 1134.00   70.86 
1 1 1    3   33   18 o  1 1854.00   58.74 
1 1 1    3   33   19 o  1 1021.00   80.11 
1 1 1    3   33   20 o  1 1312.00   44.19 
1 1 1    3   33   21 o  1 3573.00   48.09 
1 1 1    3   33   22 o  1 2813.00   33.73 
1 1 1    3   33   23 o  1 3804.00   43.36 
1 1 1    3   33   24 o  1 1270.00   60.29 
1 1 1    3   33   25 o  1 2373.00   43.27 
1 1 1    3   33   26 o  1 2756.00   38.45 
1 1 1    3   33   27 o  1 1111.00   74.51 
1 1 1    3   33   28 o  1 3030.00   41.52 
1 1 1    3   33   29 o  1 4430.00   38.54 
1 1 1    3   33   30 o  1  965.00   47.42 
1 1 1    3   33   31 o  1 3842.00   36.79 
1 1 1    3   33   32 o  1  621.70   66.46 
1 1 1    3   33   33 o  1 3213.00   36.66 
1 1 1    3   33   34 o  1 2234.00   47.87 
1 1 1    3   33   35 o  1 1957.00   37.66 
1 1 1    3   33   36 o  1 3356.00   36.64 
1 1 1    3   33   37 o  1 3590.00   34.96 
1 1 1    3   33   38 o  1 1590.00   60.44 
1 1 1    3   33   39 o  1 4950.00   48.30 
1 1 1    3   33   40 o  1 1147.00   77.61 
1 1 1    3   33   41 o  1 1321.00   46.30 
1 1 1    3   33   42 f  0  380.20  153.70 
1 1 1    3   33   43 o  1 2977.00   37.46 
1 1 1    3   33   44 o  1 1859.00   55.88 
1 1 1    3   33   45 o  1 1666.00   63.79 
1 1 1    3   33   46 o  1 1826.00   56.14 
1 1 1    3   33   47 f  0  810.90  138.70 
1 1 1    3   33   48 o  1 1593.00   51.33 
1 1 1    3   33   49 o  1 1955.00   66.36 
1 1 1    3   33   50 o  1 1201.00  100.30 
1 1 1    3   33   51 o  1 1680.00   73.53 
1 1 1    3   33   52 o  1 1486.00   96.77 
1 1 1    3   33   53 o  1 2866.00   64.83 
1 1 1    3   33   54 o  1  692.10  178.60 
1 1 1    3   33   55 o  1  555.70  192.60 
1 1 1    3   33   56 o  1  592.30  184.00 
1 1 1    3   33   57 o  1 1043.00   72.23 
1 1 1    3   33   58 o  1 1180.00  125.70 
1 1 1    3   33   59 o  1 1679.00   86.45 
1 1 1    3   33   60 o  1 2154.00   82.41 
1 1 1    3   33   61 o  1  857.40  211.80 
1 1 1    3   33   62 o  1  642.30  219.40 
1 1 1    3   33   63 f  0 1575.00  108.00 
1 1 1    3   33   64 o  1 1164.00  141.40 
1 1 1    3   33   65 o  1  542.30  201.80 
1 1 1    3   33   66 o  1  704.20  199.60 
1 1 1    3   33   67 o  1  851.40  184.30 
1 1 1    3   33   68 o  1  638.20  195.10 
1 1 1    3   33   69 o  1  796.20  170.90 
1 1 1    3   33   70 o  1  704.50   82.41 
1 1 1    3   33   71 o  1  334.00  157.90 
1 1 1    3   33   72 f  0  345.70  162.30 
1 1 1    3   33   73 o  1  776.60  172.20 
1 1 1    3   35    0 o  1 2387.00   68.68 
1 1 1    3   35    1 f  0 2813.00   48.70 
1 1 1    3   35    2 o  1  369.80  142.50 
1 1 1    3   35    3 o  1  641.10  124.10 
1 1 1    3   35    4 o  1  402.90  140.90 
1 1 1    3   35    5 o  1  371.10  142.60 
1 1 1    3   35    6 o  1 1024.00   91.67 
1 1 1    3   35    7 o  1 1403.00   72.33 
1 1 1    3   35    8 o  1 1998.00   38.66 
1 1 1    3   35    9 o  1 3436.00   61.91 
1 1 1    3   35   10 o  1 1004.00   97.16 
1 1 1    3   35   11 o  1 1463.00  112.40 
1 1 1    3   35   12 o  1 2059.00   56.21 
1 1 1    3   35   13 o  1  922.50   93.78 
1 1 1    3   35   14 o  1  865.50   91.18 
1 1 1    3   35   15 o  1  684.30   63.32 
1 1 1    3   35   16 o  1  578.10  115.00 
1 1 1    3   35   17 o  1 1614.00   47.40 
1 1 1    3   35   18 o  1 1021.00   40.80 
1 1 1    3   35   19 o  1  776.30   58.01 
1 1 1    3   35   20 o  1  895.70   84.77 
1 1 1    3   35   21 o  1 2545.00   43.99 
1 1 1    3   35   22 o  1 1795.00   37.00 
1 1 1    3   35   23 o  1 1521.00   62.45 
1 1 1    3   35   24 o  1 1987.00   45.93 
1 1 1    3   35   25 o  1 1666.00   50.31 
1 1 1    3   35   26 o  1 1101.00   47.34 
1 1 1    3   35   27 o  1 1105.00   71.07 
1 1 1    3   35   28 o  1  936.60   89.41 
1 1 1    3   35   29 o  1 1368.00   60.30 
1 1 1    3   35   30 o  1 2435.00   42.48 
1 1 1    3   35   31 o  1 2176.00   44.50 
1 1 1    3   35   32 o  1  953.60   86.90 
1 1 1    3   35   33 o  1 2932.00   39.39 
1 1 1    3   35   34 o  1 2374.00   37.14 
1 1 1    3   35   35 o  1  263.50  123.90 
1 1 1    3   35   36 o  1 2277.00   43.43 
1 1 1    3   35   37 o  1  655.40   70.14 
1 1 1    3   35   38 o  1 4319.00   45.96 
1 1 1    3   35   39 o  1 1168.00   87.24 
1 1 1    3   35   40 o  1 1302.00   72.46 
1 1 1    3   35   41 o  1 2370.00   47.56 
1 1 1    3   35   42 o  1  847.80  122.20 
1 1 1    3   35   43 o  1  628.50  156.70 
1 1 1    3   35   44 o  1 1150.00   92.21 
1 1 1    3   35   45 o  1  902.60  117.30 
1 1 1    3   35   46 f  0 1380.00   82.97 
1 1 1    3   35   47 o  1 1597.00   77.10 
1 1 1    3   35   48 o  1  447.70  184.70 
1 1 1    3   35   49 f  0 1615.00   78.02 
1 1 1    3   35   50 o  1 1397.00   90.25 
1 1 1    3   35   51 o  1 1716.00   81.53 
1 1 1    3   35   52 o  1  871.30  165.70 
1 1 1    3   35   53 o  1  712.00   97.60 
1 1 1    3   35   54 o  1 1166.00   96.81 
1 1 1    3   35   55 o  1 1322.00   94.20 
1 1 1    3   35   56 o  1 1088.00   72.43 
1 1 1    3   35   57 o  1  603.20  114.70 
1 1 1    3   35   58 o  1 1727.00   90.02 
1 1 1    3   35   59 o  1  393.30  179.00 
1 1 1    3   35   60 o  1  494.30  201.20 
1 1 1    3   35   61 o  1 1405.00   77.60 
1 1 1    3   35   62 o  1 2078.00   89.49 
1 1 1    3   35   63 o  1 1078.00  154.70 
1 1 1    3   35   64 o  1  487.80  197.60 
1 1 1    3   35   65 o  1  574.30  204.70 
1 1 1    3   35   66 o  1  308.30  149.30 
1 1 1    3   35   67 o  1  644.50  102.40 
1 1 1    3   35   68 o  1 1039.00  134.00 
1 1 1    3   35   69 o  1 1165.00  131.60 
1 1 1    3   35   70 o  1  368.60  169.20 
1 1 1    3   35   71 o  1  528.20  195.00 
1 1 1    3   35   72 o  1  824.70  166.90 
1 1 1    3   37    0 o  1 3255.00   71.72 
1 1 1    3   37    1 o  1  612.50  128.10 
1 1 1    3   37    2 f  0 1396.00   62.73 
1 1 1    3   37    3 o  1 1481.00   61.10 
1 1 1    3   37    4 o  1 1188.00   27.30 
1 1 1    3   37    5 o  1  829.40   33.05 
1 1 1    3   37    6 o  1 1539.00   54.96 
1 1 1    3   37    7 o  1 2254.00   46.37 
1 1 1    3   37    8 o  1 1851.00   47.91 
1 1 1    3   37    9 o  1 1699.00   50.06 
1 1 1    3   37   10 o  1  968.60   79.80 
1 1 1    3   37   11 o  1 1634.00   52.15 
1 1 1    3   37   12 o  1  458.60  147.30 
1 1 1    3   37   13 o  1 1262.00   39.12 
1 1 1    3   37   14 o  1 2756.00   45.59 
1 1 1    3   37   15 o  1 2290.00   40.83 
1 1 1    3   37   16 o  1  270.60  122.80 
1 1 1    3   37   17 o  1  887.30   89.28 
1 1 1    3   37   18 o  1 1365.00   58.02 
1 1 1    3   37   19 o  1 1069.00   72.88 
1 1 1    3   37   20 o  1 1215.00   66.15 
1 1 1    3   37   21 o  1  870.70   91.07 
1 1 1    3   37   22 o  1 2523.00   37.75 
1 1 1    3   37   23 o  1  679.10   75.41 
1 1 1    3   37   24 o  1 1127.00   76.53 
1 1 1    3   37   25 o  1  567.60  134.90 
1 1 1    3   37   26 o  1 1037.00   84.43 
1 1 1    3   37   27 o  1  306.10  133.70 
1 1 1    3   37   28 o  1 1164.00   76.32 
1 1 1    3   37   29 o  1 2977.00   32.50 
1 1 1    3   37   30 o  1 2798.00   42.85 
1 1 1    3   37   31 o  1 3232.00   37.13 
1 1 1    3   37   32 f  0 1141.00   77.62 
1 1 1    3   37   33 o  1  935.60   94.36 
1 1 1    3   37   34 o  1 1549.00   66.69 
1 1 1    3   37   35 o  1 3169.00   37.71 
1 1 1    3   37   36 o  1 2963.00   45.46 
1 1 1    3   37   37 o  1 1273.00   77.53 
1 1 1    3   37   38 o  1 2714.00   40.00 
1 1 1    3   37   39 o  1 1449.00   72.60 
1 1 1    3   37   40 o  1 1984.00   45.09 
1 1 1    3   37   41 o  1 2020.00   61.70 
1 1 1    3   37   42 o  1 4449.00   54.80 
1 1 1    3   37   43 o  1 3212.00   51.89 
1 1 1    3   37   44 o  1 1230.00   87.73 
1 1 1    3   37   45 o  1 1079.00  109.90 
1 1 1    3   37   46 o  1 1511.00   80.93 
1 1 1    3   37   47 o  1 2014.00   65.99 
1 1 1    3   37   48 o  1 2162.00   60.24 
1 1 1    3   37   49 o  1 1662.00   81.06 
1 1 1    3   37   50 o  1 1732.00   79.64 
1 1 1    3   37   51 o  1  706.20  162.60 
1 1 1    3   37   52 o  1 1363.00   88.77 
1 1 1    3   37   53 o  1 1740.00   54.93 
1 1 1    3   37   54 o  1 1163.00  111.60 
1 1 1    3   37   55 o  1 1121.00  128.50 
1 1 1    3   37   56 o  1  987.70  149.90 
1 1 1    3   37   57 o  1  449.70  189.10 
1 1 1    3   37   58 o  1 1986.00   75.89 
1 1 1    3   37   59 o  1 2024.00   79.10 
1 1 1    3   37   60 o  1 2000.00   88.47 
1 1 1    3   37   61 o  1  300.30  147.20 
1 1 1    3   37   62 o  1  583.40  203.30 
1 1 1    3   37   63 o  1 1042.00  142.80 
1 1 1    3   37   64 o  1 1326.00  113.10 
1 1 1    3   37   65 o  1 1148.00  158.30 
1 1 1    3   37   66 o  1 1585.00   93.08 
1 1 1    3   37   67 o  1  254.20  127.20 
1 1 1    3   37   68 o  1  617.80  206.70 
1 1 1    3   37   69 o  1 1227.00  123.70 
1 1 1    3   37   70 o  1  345.00  160.70 
1 1 1    3   37   71 o  1 1045.00  135.00 
1 1 1    3   39    0 o  1  484.50  215.80 
1 1 1    3   39    1 o  1 1899.00   50.06 
1 1 1    3   39    2 o  1 1627.00   25.58 
1 1 1    3   39    3 o  1 1136.00   70.73 
1 1 1    3   39    4 o  1 1216.00   67.40 
1 1 1    3   39    5 o  1 2652.00   45.53 
1 1 1    3   39    6 o  1 1906.00   30.08 
1 1 1    3   39    7 o  1 1384.00   59.69 
1 1 1    3   39    8 f  0 1541.00   55.47 
1 1 1    3   39    9 f  0 1208.00   64.84 
1 1 1    3   39   10 o  1 2358.00   45.67 
1 1 1    3   39   11 o  1 2179.00   48.47 
1 1 1    3   39   12 o  1 2411.00   36.11 
1 1 1    3   39   13 o  1  298.30  132.80 
1 1 1    3   39   14 o  1 1413.00   62.28 
1 1 1    3   39   15 o  1 1777.00   53.50 
1 1 1    3   39   16 o  1 1061.00   88.87 
1 1 1    3   39   17 o  1 1640.00   56.45 
1 1 1    3   39   18 o  1 2512.00   39.57 
1 1 1    3   39   19 o  1 1094.00   75.88 
1 1 1    3   39   20 o  1  428.20  150.50 
1 1 1    3   39   21 o  1  996.80   82.99 
1 1 1    3   39   22 f  0  917.40   98.67 
1 1 1    3   39   23 o  1 1708.00   58.02 
1 1 1    3   39   24 o  1 3059.00   43.80 
1 1 1    3   39   25 o  1 1220.00   77.95 
1 1 1    3   39   26 o  1 2795.00   37.70 
1 1 1    3   39   27 o  1 3124.00   39.24 
1 1 1    3   39   28 o  1  963.30   98.99 
1 1 1    3   39   29 o  1  914.20   96.73 
1 1 1    3   39   30 o  1 3261.00   36.28 
1 1 1    3   39   31 f  0 4050.00   40.53 
1 1 1    3   39   32 o  1 2105.00   45.47 
1 1 1    3   39   33 o  1 1946.00   37.19 
1 1 1    3   39   34 o  1 1983.00   51.65 
1 1 1    3   39   35 o  1 3017.00   48.64 
1 1 1    3   39   36 o  1  915.10  109.90 
1 1 1    3   39   37 o  1 2604.00   50.65 
1 1 1    3   39   38 o  1 4122.00   39.98 
1 1 1    3   39   39 f  0 2062.00   62.75 
1 1 1    3   39   40 o  1 1103.00  104.00 
1 1 1    3   39   41 f  0 4335.00   48.96 
1 1 1    3   39   42 o  1  445.60  177.80 
1 1 1    3   39   43 o  1 1325.00   97.53 
1 1 1    3   39   44 o  1  961.00  125.40 
1 1 1    3   39   45 o  1 2275.00   42.41 
1 1 1    3   39   46 o  1 3304.00   58.54 
1 1 1    3   39   47 o  1 2528.00   60.46 
1 1 1    3   39   48 o  1  826.80  169.50 
1 1 1    3   39   49 o  1 1469.00   83.18 
1 1 1    3   39   50 f  0 1947.00   66.57 
1 1 1    3   39   51 o  1 2487.00   50.55 
1 1 1    3   39   52 o  1  345.60  158.30 
1 1 1    3   39   53 o  1  586.80  134.60 
1 1 1    3   39   54 o  1 1390.00  111.30 
1 1 1    3   39   55 o  1  344.70  162.40 
1 1 1    3   39   56 o  1  391.60  174.50 
1 1 1    3   39   57 o  1  268.10  133.70 
1 1 1    3   39   58 o  1 2031.00   80.73 
1 1 1    3   39   59 o  1  599.40  129.20 
1 1 1    3   39   60 o  1  904.20  106.50 
1 1 1    3   39   61 o  1  943.20  145.20 
1 1 1    3   39   62 o  1  767.60  187.50 
1 1 1    3   39   63 o  1  547.80  198.70 
1 1 1    3   39   64 o  1  748.20   88.86 
1 1 1    3   39   65 o  1 1626.00   88.25 
1 1 1    3   39   66 o  1  568.00  201.50 
1 1 1    3   39   67 o  1  457.50  191.60 
1 1 1    3   39   68 o  1 1309.00  111.30 
1 1 1    3   39   69 o  1  391.40  172.90 
1 1 1    3   39   70 o  1  702.20  186.60 
1 1 1    3   41    0 o  1 1030.00   45.68 
1 1 1    3   41    1 o  1 1696.00   57.93 
1 1 1    3   41    2 o  1  273.20  126.80 
1 1 1    3   41    3 o  1  646.80  135.90 
1 1 1    3   41    4 o  1 1239.00   73.23 
1 1 1    3   41    5 o  1 2231.00   49.96 
1 1 1    3   41    6 o  1 1555.00   32.28 
1 1 1    3   41    7 o  1 2176.00   50.58 
1 1 1    3   41    8 o  1 2480.00   48.68 
1 1 1    3   41    9 o  1 1021.00   84.39 
1 1 1    3   41   10 o  1 1446.00   64.19 
1 1 1    3   41   11 o  1  827.80  109.00 
1 1 1    3   41   12 o  1 1766.00   58.23 
1 1 1    3   41   13 o  1  483.70  156.20 
1 1 1    3   41   14 o  1 1639.00   59.28 
1 1 1    3   41   15 o  1 1663.00   57.53 
1 1 1    3   41   16 o  1 1578.00   59.80 
1 1 1    3   41   17 o  1 1564.00   62.71 
1 1 1    3   41   18 o  1 1463.00   67.11 
1 1 1    3   41   19 o  1 2045.00   50.50 
1 1 1    3   41   20 o  1  922.60   97.36 
1 1 1    3   41   21 o  1  977.50   99.13 
1 1 1    3   41   22 o  1 2589.00   40.54 
1 1 1    3   41   23 o  1 2099.00   62.09 
1 1 1    3   41   24 o  1  972.30   90.64 
1 1 1    3   41   25 o  1 1036.00   89.09 
1 1 1    3   41   26 o  1  920.80  103.30 
1 1 1    3   41   27 o  1 4083.00   49.65 
1 1 1    3   41   28 o  1 1659.00   60.18 
1 1 1    3   41   29 o  1 1326.00   50.44 
1 1 1    3   41   30 o  1  576.10   83.64 
1 1 1    3   41   31 o  1 1179.00   88.57 
1 1 1    3   41   32 o  1 2661.00   40.58 
1 1 1    3   41   33 o  1  568.40  157.20 
1 1 1    3   41   34 o  1 3269.00   53.60 
1 1 1    3   41   35 o  1 3166.00   54.31 
1 1 1    3   41   36 o  1  493.10  175.20 
1 1 1    3   41   37 o  1 1085.00   88.73 
1 1 1    3   41   38 o  1 1718.00   69.58 
1 1 1    3   41   39 o  1 1873.00   75.76 
1 1 1    3   41   40 o  1  547.60  187.40 
1 1 1    3   41   41 o  1 1300.00  102.30 
1 1 1    3   41   42 o  1 1223.00   92.84 
1 1 1    3   41   43 o  1 3121.00   50.78 
1 1 1    3   41   44 o  1  372.30  164.50 
1 1 1    3   41   45 o  1 2338.00   61.30 
1 1 1    3   41   46 o  1 1920.00   64.33 
1 1 1    3   41   47 o  1  529.60  180.90 
1 1 1    3   41   48 o  1 1169.00   66.51 
1 1 1    3   41   49 o  1 1131.00  119.60 
1 1 1    3   41   50 o  1 1171.00  113.80 
1 1 1    3   41   51 o  1  591.90  196.50 
1 1 1    3   41   52 o  1  445.70  186.60 
1 1 1    3   41   53 o  1  692.80  213.20 
1 1 1    3   41   54 o  1  699.60  200.10 
1 1 1    3   41   55 o  1 2231.00   72.77 
1 1 1    3   41   56 o  1 1199.00  134.20 
1 1 1    3   41   57 o  1 1383.00  118.60 
1 1 1    3   41   58 o  1  435.00  186.90 
1 1 1    3   41   59 o  1  347.50  162.00 
1 1 1    3   41   60 o  1 1188.00  116.20 
1 1 1    3   41   61 o  1  421.90  177.50 
1 1 1    3   41   62 o  1  530.30  188.30 
1 1 1    3   41   63 o  1  794.40  166.70 
1 1 1    3   41   64 o  1 2106.00   77.95 
1 1 1    3   41   65 o  1  569.80  200.60 
1 1 1    3   41   66 o  1 1326.00  105.10 
1 1 1    3   41   67 o  1  385.60  169.90 
1 1 1    3   41   68 o  1 1086.00  127.90 
1 1 1    3   41   69 o  1  480.00  192.20 
1 1 1    3   43    0 o  1 2250.00   72.67 
1 1 1    3   43    1 o  1 1217.00   77.73 
1 1 1    3   43    2 o  1 1372.00   71.68 
1 1 1    3   43    3 o  1 2160.00   84.57 
1 1 1    3   43    4 o  1  507.30  160.80 
1 1 1    3   43    5 o  1 2868.00   48.66 
1 1 1    3   43    6 o  1  337.00  145.10 
1 1 1    3   43    7 o  1  688.00  135.60 
1 1 1    3   43    8 o  1 2324.00   69.15 
1 1 1    3   43    9 o  1 1147.00   35.55 
1 1 1    3   43   10 o  1 1111.00   54.32 
1 1 1    3   43   11 o  1  623.80  147.40 
1 1 1    3   43   12 o  1 1773.00   58.73 
1 1 1    3   43   13 o  1 1088.00   85.13 
1 1 1    3   43   14 o  1 2847.00   47.96 
1 1 1    3   43   15 o  1  582.00   92.69 
1 1 1    3   43   16 o  1  657.70  139.80 
1 1 1    3   43   17 o  1 2179.00   50.61 
1 1 1    3   43   18 o  1  750.40  124.80 
1 1 1    3   43   19 o  1  780.00  120.80 
1 1 1    3   43   20 o  1 1326.00   50.52 
1 1 1    3   43   21 o  1  829.70  116.10 
1 1 1    3   43   22 o  1  587.40  152.60 
1 1 1    3   43   23 o  1 1290.00   75.88 
1 1 1    3   43   24 o  1  987.40   97.28 
1 1 1    3   43   25 o  1 5123.00   45.98 
1 1 1    3   43   26 o  1  689.80  141.00 
1 1 1    3   43   27 o  1  759.50  138.10 
1 1 1    3   43   28 o  1 1314.00   74.76 
1 1 1    3   43   29 o  1 1931.00   58.49 
1 1 1    3   43   30 o  1 1813.00   63.96 
1 1 1    3   43   31 o  1 1398.00   74.80 
1 1 1    3   43   32 o  1  480.00  168.10 
1 1 1    3   43   33 o  1  911.90  116.70 
1 1 1    3   43   34 o  1  751.80  148.00 
1 1 1    3   43   35 o  1 4169.00   56.13 
1 1 1    3   43   36 o  1 1026.00  126.40 
1 1 1    3   43   37 o  1  736.10   87.36 
1 1 1    3   43   38 o  1  674.20  164.60 
1 1 1    3   43   39 o  1 2024.00   74.31 
1 1 1    3   43   40 o  1 1151.00  113.70 
1 1 1    3   43   41 o  1 3074.00   50.62 
1 1 1    3   43   42 o  1  355.70  158.20 
1 1 1    3   43   43 o  1  767.90   79.27 
1 1 1    3   43   44 o  1 1205.00   97.41 
1 1 1    3   43   45 o  1 1658.00   74.22 
1 1 1    3   43   46 o  1 1575.00   74.29 
1 1 1    3   43   47 o  1 2122.00   47.74 
1 1 1    3   43   48 o  1 1871.00   80.02 
1 1 1    3   43   49 o  1 1263.00  124.40 
1 1 1    3   43   50 o  1 1223.00  114.40 
1 1 1    3   43   51 o  1 1351.00  104.80 
1 1 1    3   43   52 o  1 1415.00   58.20 
1 1 1    3   43   53 o  1  313.10  152.20 
1 1 1    3   43   54 o  1  836.00  199.70 
1 1 1    3   43   55 o  1 1640.00  105.30 
1 1 1    3   43   56 o  1  687.30  203.50 
1 1 1    3   43   57 o  1  901.50  166.00 
1 1 1    3   43   58 o  1  445.80  142.30 
1 1 1    3   43   59 o  1  466.80  185.20 
1 1 1    3   43   60 o  1  580.50  119.50 
1 1 1    3   43   61 o  1  993.70  134.60 
1 1 1    3   43   62 o  1  839.70   82.03 
1 1 1    3   43   63 o  1 1230.00  108.40 
1 1 1    3   43   64 f  0  384.90  171.10 
1 1 1    3   43   65 o  1  394.90  173.10 
1 1 1    3   43   66 o  1  225.80  114.00 
1 1 1    3   43   67 o  1  282.80  139.30 
1 1 1    3   45    0 o  1  456.30  232.80 
1 1 1    3   45    1 o  1  927.80  103.10 
1 1 1    3   45    2 o  1 1644.00   65.14 
1 1 1    3   45    3 o  1  585.70  156.80 
1 1 1    3   45    4 o  1  671.10  144.60 
1 1 1    3   45    5 o  1 1325.00   76.13 
1 1 1    3   45    6 o  1 1250.00   81.60 
1 1 1    3   45    7 f  0 1085.00   93.62 
1 1 1    3   45    8 o  1  374.10  156.30 
1 1 1    3   45    9 o  1 1576.00   67.11 
1 1 1    3   45   10 o  1 1404.00   71.83 
1 1 1    3   45   11 o  1 1705.00   62.37 
1 1 1    3   45   12 o  1  950.50  105.60 
1 1 1    3   45   13 o  1 2935.00   49.97 
1 1 1    3   45   14 f  0  612.70  161.00 
1 1 1    3   45   15 o  1 1485.00   70.74 
1 1 1    3   45   16 f  0 1443.00   73.05 
1 1 1    3   45   17 o  1 2391.00   55.87 
1 1 1    3   45   18 o  1 1527.00   65.68 
1 1 1    3   45   19 o  1 2853.00   48.13 
1 1 1    3   45   20 o  1  971.70   57.00 
1 1 1    3   45   21 o  1  858.70  124.30 
1 1 1    3   45   22 o  1 1475.00   74.87 
1 1 1    3   45   23 o  1 1202.00   83.28 
1 1 1    3   45   24 o  1  730.60  131.70 
1 1 1    3   45   25 o  1  628.70  152.20 
1 1 1    3   45   26 o  1 3394.00   45.94 
1 1 1    3   45   27 o  1  986.40  121.70 
1 1 1    3   45   28 o  1 1323.00   79.29 
1 1 1    3   45   29 o  1 2476.00   55.09 
1 1 1    3   45   30 o  1 1127.00   98.13 
1 1 1    3   45   31 o  1  732.50  171.30 
1 1 1    3   45   32 o  1 1069.00  120.00 
1 1 1    3   45   33 o  1 3003.00   54.99 
1 1 1    3   45   34 o  1 1193.00   95.09 
1 1 1    3   45   35 o  1 2674.00   64.47 
1 1 1    3   45   36 o  1 2078.00   70.23 
1 1 1    3   45   37 o  1 1793.00   76.88 
1 1 1    3   45   38 o  1  442.90  180.20 
1 1 1    3   45   39 o  1  521.90  183.70 
1 1 1    3   45   40 o  1 1790.00   78.53 
1 1 1    3   45   41 o  1 1218.00  106.50 
1 1 1    3   45   42 o  1  452.80  175.40 
1 1 1    3   45   43 o  1 1223.00   93.97 
1 1 1    3   45   44 o  1 2064.00   64.45 
1 1 1    3   45   45 o  1  580.30  187.10 
1 1 1    3   45   46 o  1  674.50  185.10 
1 1 1    3   45   47 o  1  889.70  147.00 
1 1 1    3   45   48 o  1  498.10  189.70 
1 1 1    3   45   49 o  1  823.30  172.40 
1 1 1    3   45   50 o  1  822.20  170.60 
1 1 1    3   45   51 o  1  860.90  170.50 
1 1 1    3   45   52 o  1  751.50  194.40 
1 1 1    3   45   53 o  1 1520.00  111.90 
1 1 1    3   45   54 o  1 1024.00  177.10 
1 1 1    3   45   55 o  1  382.30  173.90 
1 1 1    3   45   56 f  0  849.10  152.40 
1 1 1    3   45   57 o  1  352.20  162.60 
1 1 1    3   45   58 o  1  717.40   99.45 
1 1 1    3   45   59 o  1  634.10  198.20 
1 1 1    3   45   60 o  1  385.10  171.10 
1 1 1    3   45   61 o  1  300.10  144.40 
1 1 1    3   45   62 o  1  466.30  188.20 
1 1 1    3   45   63 o  1 1267.00  111.20 
1 1 1    3   45   64 o  1  550.70  190.60 
1 1 1    3   45   65 o  1  694.40   97.00 
1 1 1    3   45   66 o  1 1215.00  113.40 
1 1 1    3   47    0 o  1  636.50  239.40 
1 1 1    3   47    1 o  1 1184.00   89.73 
1 1 1    3   47    2 o  1 1639.00   69.64 
1 1 1    3   47    3 o  1 1578.00   70.18 
1 1 1    3   47    4 o  1 1109.00   95.47 
1 1 1    3   47    5 o  1 1050.00  100.20 
1 1 1    3   47    6 o  1 1182.00   92.87 
1 1 1    3   47    7 o  1 1846.00   64.65 
1 1 1    3   47    8 o  1 1281.00   86.72 
1 1 1    3   47    9 o  1 3466.00   38.15 
1 1 1    3   47   10 o  1 1119.00   93.69 
1 1 1    3   47   11 o  1  706.70  148.50 
1 1 1    3   47   12 o  1  611.60  161.40 
1 1 1    3   47   13 o  1 1200.00   91.28 
1 1 1    3   47   14 o  1 1820.00   64.72 
1 1 1    3   47   15 o  1 2206.00   55.90 
1 1 1    3   47   16 o  1 3321.00   51.30 
1 1 1    3   47   17 f  0 1369.00   78.74 
1 1 1    3   47   18 o  1 1884.00   59.00 
1 1 1    3   47   19 o  1  411.40  162.40 
1 1 1    3   47   20 o  1 1489.00   73.36 
1 1 1    3   47   21 o  1 2057.00   65.08 
1 1 1    3   47   22 o  1 1502.00   75.51 
1 1 1    3   47   23 o  1 1119.00  100.60 
1 1 1    3   47   24 o  1 3635.00   44.76 
1 1 1    3   47   25 o  1 2583.00   58.78 
1 1 1    3   47   26 o  1 1485.00  111.60 
1 1 1    3   47   27 o  1  798.10   84.29 
1 1 1    3   47   28 o  1 1548.00   88.19 
1 1 1    3   47   29 o  1  562.90  185.40 
1 1 1    3   47   30 o  1 1467.00   82.00 
1 1 1    3   47   31 o  1  944.30  131.80 
1 1 1    3   47   32 o  1 2433.00   64.79 
1 1 1    3   47   33 o  1 2158.00   66.82 
1 1 1    3   47   34 o  1 1279.00  111.40 
1 1 1    3   47   35 o  1  751.80  178.40 
1 1 1    3   47   36 o  1 2891.00   59.72 
1 1 1    3   47   37 o  1 1401.00   88.66 
1 1 1    3   47   38 o  1  464.60  178.20 
1 1 1    3   47   39 f  0 2025.00   73.84 
1 1 1    3   47   40 o  1  543.00  199.20 
1 1 1    3   47   41 o  1 3214.00   53.58 
1 1 1    3   47   42 o  1 1697.00   76.88 
1 1 1    3   47   43 o  1  586.50  181.70 
1 1 1    3   47   44 o  1  949.80  132.10 
1 1 1    3   47   45 o  1  813.20  166.00
[truncated: 3,350,798 more chars]
